# Supplementary material for: Cnih3 Deletion Dysregulates Dorsal Hippocampal Transcription across the Estrous Cycle
Source: eNeuro. 2023 Mar 13;10(3):ENEURO.0153-22.2023. doi: 10.1523/ENEURO.0153-22.2023 (PMC10027183; doi:10.1523/ENEURO.0153-22.2023)
Supplement: Extended Data Table 3-1 — Wild-type estrous gene cycling patterns and pattern annotations. A, Pattern assignment of genes DE between any two estrous stages in WT at an FDR < 0.01. B, Enrichr analysis results for each gene set defined in sheet A, with all enrichments achieving at least nominal significance with an enrichment log OR > 2.5 and at least 8 DEGs overlapping those of the enriched term. Highlighted rows indicate term enrichments meeting these thresholds. Results for each gene set only are reported for Enrichr databases with nominally significant enrichment of at least one term of potential nervous system or endocrine implications. Download Table 3-1, XLS file. [file enu-eN-NWR-0153-22-s14.xls]

## Sheet: Ext Table Key
Sheet A: WT Estrous Cycle Expression Pattern Clusters
Genes DE between at least one pair of estrous stages in WT mice and the expression pattern (cluster) they were assigned to per Figure 3A.
Sheet B: Enrichr analysis of DEGs between WT and KO mice
Columns are as follows: Term: Gene set name in Enrichr (can be cell types, ontology terms, transcription factors, or any other term in an Enrichr-indexed database) db: database from which the Term comes n cluster genes in term: number of input DEGs overlapping genes comprising the gene set in the Term column clustersize: number of input genes from the cluster recognized and analyzed by Enrichr WT…

## Sheet: 3a-WT Estrous Cycling Clusters
genes	cluster
Wnt3	1
Raf1	1
Acvr1b	1
Sema4f	1
Zfp276	1
Sema6b	1
Clptm1	1
Prkcsh	1
Ddr1	1
Efnb3	1
Clcn5	1
Mcoln1	1
Myo9b	1
Bcan	1
Ndrg1	1
Cadm3	1
Tmbim1	1
Elovl1	1
Adamts4	1
Slc4a3	1
Aplp1	1
Hapln4	1
Gprc5b	1
Tmem184b	1
Cilk1	1
Slc3a2	1
Psen2	1
Gltp	1
Csf1	1
Cers2	1
Adamtsl4	1
Retreg3	1
Sema6a	1
Reep3	1
Ube2d1	1
Map7	1
Tmcc3	1
Cpm	1
Nipal4	1
Llgl1	1
Srebf1	1
Rffl	1
Itgb4	1
Wscd1	1
Cyp46a1	1
Zkscan3	1
Sema4d	1
Elovl7	1
Sh3bp5	1
Trim35	1
Slc39a14	1
Dmtn	1
Dnajc3	1
Litaf	1
Dgat1	1
Grina	1
Cpox	1
Nckap5l	1
Cers5	1
Atf1	1
Creld2	1
Ache	1
Enpp4	1
Tfeb	1
Man2a1	1
Slc25a46	1
Tapbp	1
Gabbr1	1
Pcyox1l	1
Slc12a2	1
Pcsk5	1
Lipa	1
Frmd8	1
Esrra	1
Slit1	1
Ogfod3	1
Aatk	1
St8sia5	1
Ptdss2	1
Tm9sf2	1
Itgb1	1
Fam20c	1
Tmem70	1
Unc50	1
Dnajb2	1
Efhd1	1
Rnpepl1	1
Atg16l1	1
Lrrfip1	1
Klhl12	1
Tmem63a	1
Mpzl1	1
Slc2a8	1
Gsn	1
Wdr5	1
Ext2	1
Gatm	1
Cd82	1
Frmd5	1
Pdia3	1
Ehd4	1
Tyro3	1
Mal	1
Mfsd1	1
Serp1	1
Slc33a1	1
Sike1	1
Tspan2	1
Prpf38b	1
Crtc2	1
Gar1	1
Adam15	1
Ctsk	1
Akr7a5	1
Ddost	1
Zfp593	1
Slc4a2	1
Dnajc2	1
Atad3a	1
Ccnl2	1
Mapre3	1
Srd5a3	1
Pgam5	1
Fkbp9	1
Slc6a6	1
Adipor2	1
Ybx3	1
Vasp	1
Syt3	1
Dgat2	1
BC017158	1
Fam53b	1
Porcn	1
Magt1	1
Ap1s2	1
Plp1	1
Morc4	1
Saraf	1
Gab1	1
Cx3cl1	1
Jam3	1
Dscaml1	1
Celf6	1
Tspan3	1
Nptn	1
Spg21	1
Atp1b3	1
Scap	1
Trf	1
Uba5	1
Mrpl3	1
Atxn2l	1
Snx33	1
D430042O09Rik	1
Prr5l	1
Ugt8a	1
Ift57	1
Chpf	1
Sox10	1
Lpcat2	1
Crlf2	1
Fa2h	1
Spata2l	1
Lgi3	1
Gde1	1
Kcnk1	1
Rnf43	1
Efcab14	1
Foxj1	1
Tbc1d10a	1
Scara3	1
Lrrn1	1
Ttyh2	1
Pdk3	1
Lzts2	1
Tmem98	1
Mbd3	1
Plk5	1
Mboat7	1
Dagla	1
Tmem63b	1
X5031439G07Rik	1
Acaa1a	1
Mag	1
X2410004B18Rik	1
Unc93b1	1
Nfkbid	1
Tspan15	1
Clic4	1
Zfp692	1
Galnt6	1
Ldlrap1	1
Fam53a	1
Kcnh3	1
Atoh8	1
Cldn11	1
Fam76b	1
Phf2	1
Igsf8	1
Enpp6	1
Slc43a2	1
Car14	1
Mapkap1	1
B3galnt2	1
Azi2	1
Cep131	1
Srrm3	1
Arntl2	1
Scamp2	1
Tex264	1
Slc16a11	1
Zfp598	1
Trir	1
Rnpep	1
Fam222a	1
Zbed3	1
Vwa1	1
Crtac1	1
Arrdc4	1
Gjc2	1
Pde12	1
Irf2bp1	1
Pheta1	1
Megf8	1
S1pr5	1
Kcnk13	1
Sox18	1
Cxxc5	1
Slc39a3	1
Gjb1	1
Rell1	1
Selplg	1
Phldb1	1
Insc	1
Syt12	1
Cdc42ep1	1
Gal3st1	1
Ubald2	1
Slc29a4	1
Tmem125	1
Lingo3	1
Pcdh1	1
Kcnf1	1
Gpr17	1
St6galnac3	1
Ggcx	1
Tmem120b	1
Kcnn2	1
Tmem62	1
Tmem119	1
Pcnx3	1
Srsf11	1
Zfp580	1
Gjc3	1
Pus7	1
Kcnt1	1
Kif13b	1
H2aj	1
Plekhh1	1
Tmem151a	1
Med9	1
Kcnc3	1
Naa15	1
Hhip	1
Slc35g2	1
Safb	1
Arhgef10	1
Gm8098	1
H2.D1	1
Kti12	1
Rhog	1
Amy1	1
Mir100hg	1
Kcng1	1
Fign	1
Fnbp1	1
Mog	1
Slc48a1	1
Srrm4os	1
Snhg20	1
Cers1	1
Mfsd14a	1
Tmem189	1
Sec14l5	1
Ube2d2a	1
X9530059O14Rik	1
Gm27032	1
X1700047M11Rik	1
Gm42692	1
Gm43362	1
Sox2ot	1
Gm43359	1
Gm43322	1
C030006K11Rik	1
Gpr107	2
Nalcn	2
Dgke	2
Cttnbp2	2
Clcn4	2
Sez6	2
Spg7	2
Cfp	2
Lman2l	2
Ocrl	2
Sp1	2
Tulp3	2
Brpf1	2
Siae	2
Gria3	2
Acp2	2
Mov10	2
Tm9sf1	2
Tmem161a	2
Tiam1	2
Baz1b	2
Slc2a3	2
Dgcr2	2
Glg1	2
Man1a	2
Calr	2
Nfat5	2
Cacna1e	2
Cacna1b	2
Psap	2
Clcn3	2
Large1	2
Sgce	2
Usp40	2
Igf1r	2
Insr	2
Adcy9	2
D130043K22Rik	2
Sulf2	2
Ctsd	2
Fzd3	2
Clstn3	2
Fnbp4	2
Cers4	2
Man1a2	2
Kdsr	2
Hyal1	2
Prox1	2
Lmbr1	2
Gabra1	2
Adgrl1	2
Ptprs	2
Wdfy2	2
Galns	2
Casd1	2
Abca1	2
Arnt	2
Tnr	2
Cacna1d	2
Tenm1	2
Kcnq2	2
Lamp2	2
Foxred2	2
Cntnap1	2
Wsb1	2
Serinc3	2
Slc12a5	2
Ctsa	2
Erbb3	2
Vmp1	2
Derl2	2
Abca5	2
Zfyve27	2
Pank3	2
Plod1	2
Atp6ap1	2
Rnf145	2
Atp6v0a1	2
Lrp11	2
Grm1	2
Slc16a10	2
Rev3l	2
Reps1	2
Serinc1	2
Atp2b1	2
Ikbip	2
Hsp90b1	2
Sirt1	2
Sgpl1	2
Unc5b	2
Slc16a7	2
Vps54	2
Slc1a4	2
Erlec1	2
Canx	2
Rnf130	2
Gabrg2	2
Mfap3	2
Gria1	2
Pdia6	2
Nbas	2
Lpin1	2
Nrcam	2
Abca8b	2
Dnmt3a	2
Pxdn	2
Map3k3	2
Ern1	2
Ankfy1	2
X0610010K14Rik	2
Cpd	2
Luc7l3	2
Strn3	2
Sel1l	2
Mia2	2
Galc	2
Fut8	2
Serpina3n	2
X4930447C04Rik	2
Galnt16	2
Susd6	2
Pcnx	2
Ccdc88c	2
Ylpm1	2
Hhipl1	2
Meg3	2
Ryr2	2
Mrs2	2
Prpf4b	2
Ptch1	2
Ercc6l2	2
Adcy2	2
Lpcat1	2
Clptm1l	2
Vcan	2
Slc30a5	2
Serinc5	2
Slc4a7	2
Atxn7	2
Kctd6	2
Il6st	2
Kat6b	2
Ktn1	2
Ctsb	2
Zdhhc20	2
Hmbox1	2
Extl3	2
Cacna2d3	2
Bmp1	2
Rbm26	2
Gpr180	2
Lrp10	2
Slc7a8	2
Pabpn1	2
Slc22a17	2
Sema5a	2
Mtdh	2
Laptm4b	2
Ank	2
Retreg1	2
Lrp12	2
Csmd3	2
Nptxr	2
Myh9	2
Adamts20	2
Nell2	2
Slc38a2	2
Txndc11	2
Il1rap	2
Zfp263	2
Arsa	2
Alcam	2
Sidt1	2
Zbtb20	2
Crybg3	2
Ncam2	2
Serpind1	2
Igsf11	2
Tfrc	2
Abcc5	2
Clcn2	2
Thpo	2
Slc49a4	2
D16Ertd472e	2
Robo1	2
App	2
Ifnar1	2
Paxbp1	2
Dip2b	2
Slc11a2	2
Slc4a8	2
Scn8a	2
Abcc1	2
Grm2	2
Celsr3	2
Sfi1	2
Igf2r	2
Lnpep	2
Tnfrsf21	2
Enpp5	2
Abcg1	2
Slc37a1	2
Slc30a6	2
Hnrnpll	2
Cacna1h	2
Abca3	2
Fam234a	2
Sos1	2
Slc39a6	2
Rock1	2
Zfp871	2
Cdh2	2
Map3k2	2
Npc1	2
Rbm27	2
Cep192	2
Atp9b	2
Megf10	2
Syt7	2
Cemip2	2
Syvn1	2
Chka	2
Vldlr	2
Slc1a1	2
Ltbp3	2
Tm9sf3	2
Lcor	2
Sfxn2	2
Pcgf6	2
P4hb	2
Cnnm1	2
Chuk	2
Scd2	2
Adpgk	2
Fyco1	2
Zfhx4	2
Flnb	2
Ptprj	2
Itgb8	2
Cdh9	2
Gm9752	2
Tnrc6c	2
Gaa	2
Nptx1	2
Mfsd8	2
Slco3a1	2
Dhtkd1	2
Sec61a2	2
Unc5a	2
Gria4	2
Adam23	2
Nrp2	2
Slc39a10	2
Clk1	2
Tmem131	2
Dst	2
Zfp142	2
Col19a1	2
Agfg1	2
Ptprn	2
Epha4	2
Pask	2
Pam	2
Ccnt2	2
Lct	2
Nfasc	2
Lrrn2	2
Pik3c2b	2
Xpr1	2
Lamc1	2
Nvl	2
Atp1b1	2
Astn1	2
Soat1	2
Plxna2	2
Atf6	2
Pter	2
Dnajc1	2
Kcnj3	2
Acvr1c	2
Acvr1	2
Fibcd1	2
Tor1b	2
Slc4a10	2
Abca2	2
Grin1	2
Cers6	2
Itgav	2
Slc12a6	2
Ttc17	2
Sema6d	2
Chst1	2
Ptpra	2
X4930402H24Rik	2
Atrn	2
Slc23a2	2
Trpm7	2
Sppl2a	2
Slc20a1	2
Pcsk2	2
Rrbp1	2
Pag1	2
Atp9a	2
Ggt7	2
Ttc14	2
Tnik	2
Nceh1	2
Ppm1l	2
Ccnl1	2
Slc6a17	2
Chrnb2	2
Ndst4	2
Ndst3	2
Glrb	2
Khdc4	2
Gpr89	2
Tspan5	2
Mttp	2
Ppp3ca	2
Mmp16	2
Pnisr	2
Epha7	2
Tmeff1	2
Slc44a5	2
Ugcg	2
Ptprd	2
Zdhhc21	2
Slc44a1	2
Npr2	2
Cachd1	2
Hook1	2
Laptm5	2
Lrp8	2
Ephb2	2
Pqlc2	2
Khdrbs1	2
Csmd2	2
Maco1	2
AU040320	2
Ago3	2
Slc9a1	2
Epha10	2
Sema3a	2
Epb41	2
Nol9	2
Fam126a	2
Clcn6	2
Slc30a3	2
Nsun7	2
Guf1	2
Gabrb1	2
Tmem165	2
Epha5	2
Mtf2	2
Slc15a4	2
Rimbp2	2
Scarb2	2
Mmp17	2
Acad10	2
Atp2a2	2
P2rx7	2
Ankle2	2
Srsf9	2
Sppl3	2
Tmem106b	2
Plbd2	2
Fam3c	2
Plxna4	2
Adcyap1r1	2
Gpnmb	2
Luc7l2	2
Ephb6	2
Smarcad1	2
Dusp11	2
Mogs	2
Chl1	2
Sec61a1	2
Plxna1	2
Nup210	2
Lrp6	2
Grin2b	2
Ptpro	2
Plekha5	2
Etnk1	2
C2cd5	2
Atp2b2	2
Slc6a1	2
Slc8a2	2
Ryr1	2
Smg1	2
Sez6l2	2
Cln3	2
Spns1	2
Nomo1	2
Tpp1	2
Chst15	2
Stim1	2
Slc9a9	2
Acsl4	2
Phka2	2
Nlgn3	2
Atp2b3	2
Abcd1	2
L1cam	2
Rnf128	2
Atp11a	2
Lamp1	2
Slit2	2
Fgfr1	2
Gsr	2
Cdh11	2
Itfg1	2
Amfr	2
Atp13a1	2
Pla2g15	2
Slc7a6	2
Abcb10	2
Sprtn	2
Snx19	2
Aplp2	2
Trpc6	2
Ubash3b	2
Kirrel3	2
Cadm1	2
Bace1	2
Slc37a4	2
Hyou1	2
Stt3a	2
C2cd2l	2
Dpagt1	2
Mcam	2
Rnf111	2
Tmem30a	2
Neo1	2
Smad3	2
Atr	2
Stt3b	2
Clstn2	2
Ptgs2	2
Nktr	2
Ephb1	2
Atp2c1	2
Ip6k1	2
Srek1	2
Eml4	2
Thsd7a	2
Malt1	2
Ccdc88a	2
Chrm1	2
Gtf3c1	2
Trpc1	2
Rnft2	2
Pkd1	2
Cspg4	2
Lrig2	2
Inha	2
Micall1	2
Atp1a1	2
Tmed7	2
Slitrk5	2
Szt2	2
Ptprf	2
Galnt9	2
Plppr5	2
Catsper2	2
Adgrb3	2
Pcgf3	2
Gabrb3	2
Foxn3	2
Rbm4b	2
Tmem131l	2
Tmem87a	2
Usp36	2
Gria2	2
Galnt17	2
Fstl5	2
Srsf2	2
Pomt2	2
Tmem63c	2
Ogt	2
Zfc3h1	2
Faah	2
Polq	2
Gpc1	2
Slc25a37	2
Zdhhc14	2
Igsf9b	2
Trim59	2
Zxdc	2
Pkd2	2
Edil3	2
Hdx	2
Ccpg1	2
Tut4	2
Chst11	2
Cacna1a	2
Tmem109	2
Fras1	2
Gns	2
Grn	2
Tmx4	2
Colgalt1	2
Sidt2	2
Ncapd3	2
Wdr38	2
Gnptab	2
Leng8	2
Pcdh17	2
Zcchc7	2
Kcnc2	2
Zdhhc17	2
Syt1	2
Ints6l	2
Fnip1	2
Slc2a6	2
Slf2	2
Myrf	2
Vezt	2
Dipk1b	2
Fstl4	2
Slc2a13	2
Zdhhc23	2
Qsox2	2
Kidins220	2
Tmem260	2
Sec24a	2
Pcdh8	2
Npy1r	2
Cdh8	2
Bicral	2
Clcn7	2
Tmtc3	2
Kcnk9	2
Dner	2
Kif15	2
Sun1	2
Ehmt1	2
C1ql2	2
Slc39a12	2
Otud4	2
Hgsnat	2
Rsrp1	2
X4932438A13Rik	2
Man1c1	2
Atp11b	2
Dmxl1	2
Endod1	2
Slc30a1	2
Uggt1	2
Tob1	2
Adgrl3	2
Phc3	2
Slc20a2	2
Inf2	2
Atp8a1	2
Tmem33	2
Limch1	2
Slc32a1	2
Dzip1l	2
Jmjd1c	2
Sirpa	2
Slc24a2	2
Kmt2c	2
Mphosph9	2
Spon1	2
Mfsd14b	2
Ncapd2	2
Slc22a23	2
Plcl1	2
Pigu	2
Olfml2b	2
Sv2a	2
Ubn2	2
Slc35f1	2
Dsel	2
Gabpb2	2
Man2a2	2
Lmtk2	2
Pigk	2
Rreb1	2
Marchf6	2
Stim2	2
Cdk5rap2	2
Fut11	2
Drd5	2
Picalm	2
Cdh6	2
Cntnap2	2
Ppl	2
Slc9a8	2
Ubn1	2
Wfs1	2
Znfx1	2
Ncam1	2
Hnrnpu	2
Lmbrd2	2
Zfp597	2
Cplane1	2
Gabbr2	2
Rere	2
Gpr37	2
Slc26a11	2
Dag1	2
Clstn1	2
Phtf2	2
Slc7a5	2
Elavl1	2
Disp2	2
Baz2a	2
Cacna2d1	2
Abcc8	2
Hs2st1	2
Tm7sf3	2
Lrp1	2
Suco	2
Hipk4	2
Slc26a10	2
Arglu1	2
Adam22	2
Btaf1	2
Ppip5k2	2
Tasor	2
Dnajc16	2
St8sia4	2
Zfhx2	2
Kcna2	2
Cd53	2
Dennd6a	2
Psme4	2
Tmem205	2
Kcnd3	2
Atp1a3	2
Slc19a2	2
Tet2	2
Npnt	2
Grid1	2
Hectd2	2
Chd7	2
Sntb2	2
Slc7a1	2
Inhba	2
Pcf11	2
Mfsd6	2
Stx3	2
Ago1	2
Disp3	2
Sdk2	2
Gpr155	2
Slc24a4	2
Ptpre	2
Lman1	2
Agrn	2
Elmod1	2
Arsb	2
Msantd2	2
Slc35e2	2
Zmym6	2
Reln	2
Kdm7a	2
Jph1	2
Edem3	2
Pcdhb19	2
Tmem130	2
Usp48	2
Mdga1	2
Dpy19l3	2
Ccdc84	2
Npy5r	2
Pcdhb14	2
Phlpp1	2
Snhg11	2
Dock5	2
Lncpint	2
X2510039O18Rik	2
Tram1l1	2
Tmem201	2
Fads6	2
Prrt3	2
Lingo2	2
Dpy19l4	2
Rtn4rl1	2
Dipk2a	2
Trrap	2
Pcdhb3	2
Pcdhb4	2
B230317F23Rik	2
C2cd2	2
Onecut2	2
Pofut1	2
Lrrc8d	2
Chrm3	2
Stxbp6	2
Ermp1	2
Pcdhb17	2
Cox17	2
Zfp518b	2
Slitrk4	2
Ckap4	2
Mbtps2	2
Zfp740	2
Zfp445	2
Flrt2	2
Ust	2
Rnf150	2
Slc38a9	2
Tnrc6b	2
Pcdhb16	2
Amigo2	2
Rbm33	2
Slitrk3	2
Tlcd5	2
Lemd3	2
Slc39a9	2
Acap2	2
Tex50	2
Lrp1b	2
Sorl1	2
Tenm2	2
Retreg2	2
Tmem200a	2
Proser1	2
Grm5	2
Zfp646	2
Lgr4	2
Fam171a1	2
Kcnb1	2
Scg2	2
Cdr2l	2
Amigo1	2
Kcns2	2
Sv2c	2
Eml5	2
Pcdh19	2
Cacna1c	2
Irf2bp2	2
Ttn	2
Nlgn2	2
Rbm12b2	2
Il1rapl1	2
Nav2	2
Robo2	2
Lrrtm4	2
Adam17	2
Rnf103	2
Tnrc6a	2
Kcnt2	2
Atad2b	2
Cntn2	2
Tmem248	2
Styx	2
Tnfaip6	2
Shisa7	2
Rpia	2
Mdm4	2
Slc30a7	2
Kdm2a	2
Slc8a1	2
Lrrc8c	2
Cntn1	2
Gabrg3	2
Ddx17	2
Ntrk2	2
Tmem245	2
Nell1	2
Pcdh9	2
Cd47	2
Slain1	2
Paqr3	2
Mia3	2
Grik2	2
Eif3b	2
St3gal5	2
Spock1	2
Kcnq3	2
Dennd1b	2
Grm7	2
Cspp1	2
St8sia3	2
Jakmip3	2
Slc35f3	2
Scn3a	2
Slc44a2	2
Uxs1	2
Ryr3	2
Ece1	2
Zfp329	2
Mdn1	2
Sez6l	2
Kcnh1	2
Spock2	2
Dhcr7	2
Cds2	2
Col25a1	2
Kcnc1	2
Grin2a	2
Ntrk3	2
Mfsd4a	2
Slc27a4	2
Mbtd1	2
Kcnh7	2
Ntng1	2
Unc5c	2
Nptx2	2
Pcnx2	2
Casc4	2
Slc9a6	2
Ipmk	2
Kcnd2	2
Csmd1	2
Slc4a4	2
Lsamp	2
Dpp6	2
Dot1l	2
Cd2ap	2
Kalrn	2
Lmtk3	2
Hs6st2	2
Gspt1	2
Opcml	2
Trank1	2
Zfp398	2
Atp11c	2
Zfp26	2
Kcnma1	2
Sorcs3	2
D630045J12Rik	2
Sema3e	2
Unc5d	2
Pcdhb5	2
Slc24a3	2
Trerf1	2
Cnnm2	2
Cadm2	2
Paqr9	2
Scn1a	2
Mir219a.2	2
Snord7	2
Numa1	2
Impad1	2
Nrxn3	2
Flvcr1	2
Zbtb6	2
Afdn	2
Tm9sf4	2
Myadm	2
Celsr2	2
Sort1	2
Ptprz1	2
Syt11	2
Slc7a14	2
Pde7a	2
Tmem132b	2
Slc17a7	2
Lrrc8b	2
Cntnap5a	2
Fryl	2
Dgkd	2
Ccnyl1	2
Zfp827	2
Tia1	2
Ganab	2
Ccdc112	2
Lrrtm2	2
Phf20l1	2
Lratd2	2
Gm14636	2
C4b	2
D330041H03Rik	2
Pgap1	2
Lmbrd1	2
Fat3	2
X4930518I15Rik	2
Ano3	2
Scn2a	2
Alg10b	2
Slitrk1	2
Ighm	2
Plekhn1	2
Emc1	2
Ccdc47	2
Vps25	2
C730034F03Rik	2
Pigb	2
Tmem243	2
Spaca6	2
Gm15697	2
Gm16523	2
A830036E02Rik	2
X5031425F14Rik	2
BC046401	2
Gm12940	2
Gm15478	2
Firre	2
Gm15624	2
Gm15832	2
Rtl1	2
Wipf3	2
Gm15328	2
Gm15513	2
Ftx	2
X4933407K13Rik	2
Gm14703	2
X4732440D04Rik	2
AI480526	2
Shprh	2
H4c14	2
Gm17066	2
Kcnb2	2
Neat1	2
Malat1	2
Gm24366	2
Muc3a	2
Gm21781	2
Syne1	2
Mfsd4b4	2
Tmem181b.ps	2
A330023F24Rik	2
Pantr2	2
Gm3764	2
X6720427I07Rik	2
Thoc2l	2
Mir124a.1hg	2
X6430590A07Rik	2
X4930578M01Rik	2
Dleu2	2
Gm17597	2
X5430400D12Rik	2
Miat	2
Gm26575	2
Gm27000	2
Gm27003	2
Atf7	2
Snhg14	2
Gm29666	2
Gm28424	2
Gm20342	2
Gm38260	2
Gm38190	2
X6430511E19Rik	2
Gm38384	2
A930004J17Rik	2
Gm37899	2
Gm38380	2
Gm37795	2
C130023A14Rik	2
Zc3h11a	2
A330074H02Rik	2
Gm37584	2
Gm2238	2
AA914427	2
Pcdhga2	2
Gm37407	2
Gm37204	2
Gm38020	2
X9630010A21Rik	2
Gm30238	2
Gm37940	2
Gm37893	2
Gm20045	2
X5330406M23Rik	2
Gm37776	2
Gm37313	2
Gm37880	2
Gm37292	2
Gm37297	2
C130089K02Rik	2
Gm37928	2
Gm43858	2
X4921511C10Rik	2
Gm43267	2
Gm43413	2
A530041M06Rik	2
Gm43336	2
Gm43696	2
Gm43519	2
Gm42659	2
X2900064K03Rik	2
Gm20768	2
Gm43112	2
Gm43852	2
C530043K16Rik	2
Gm43681	2
Gm43843	2
Gm43481	2
Gm42735	2
Gm43597	2
Gm40309	2
Gm43868	2
Gm44199	2
Gm44164	2
Gm43874	2
Gm44151	2
Gm44432	2
Gm44200	2
Gm44509	2
Gm44684	2
Gm37494	2
Gm45204	2
Gm44847	2
Gm44846	2
A230103L15Rik	2
Gm45183	2
Gm19410	2
Gm45182	2
Gm44848	2
X9330162G02Rik	2
B230206I08Rik	2
Gm45343	2
Gm45501	2
Gm45250	2
X1700012D14Rik	2
C78859	2
Gm48855	2
Gm48562	2
Gm49759	2
Gm46123	2
Gm47483	2
Gm47438	2
Gm48700	2
Gm47260	2
Gm48296	2
Gm48062	2
Gm47694	2
Gm48267	2
Gm49747	2
X9930017N22Rik	2
Gm49204	2
Gm49550	2
Gm50232	2
Gm50403	2
Gm50107	2
Gmpr	3
Hddc2	3
Arvcf	3
Rtca	3
Slc5a5	3
Snapin	3
Poldip2	3
Araf	3
Ckb	3
Hars	3
Mrpl10	3
Pnck	3
Spi1	3
Dhrs1	3
Puf60	3
Gtf2f1	3
Prkra	3
Nudt14	3
Flii	3
Med25	3
Atp5d	3
Ppp5c	3
Paf1	3
Inmt	3
Impdh1	3
Dgcr6	3
As3mt	3
Syce2	3
Nqo1	3
Map3k11	3
Ppan	3
Kifc2	3
Tax1bp1	3
Slbp	3
Mtfp1	3
Eif2b2	3
Ap1s1	3
Apba3	3
Pafah1b3	3
Tbcb	3
Aamp	3
Zfp184	3
Cnp	3
Ddah2	3
Lsm2	3
Stx1a	3
Cct4	3
Ift22	3
Mid1ip1	3
Fhl2	3
Fbxw9	3
Vps72	3
Ube2g2	3
Dmap1	3
Akt1s1	3
Pgam1	3
Gfod2	3
Sh3bp5l	3
Pea15a	3
Med16	3
Cacybp	3
Slc25a11	3
Nat9	3
Qdpr	3
Dstn	3
Actr8	3
Slc25a5	3
Atxn10	3
Glod4	3
Tnfaip1	3
Gdap1l1	3
Cyb5r3	3
Uchl5	3
X6330403K07Rik	3
Cdk5rap3	3
Slc25a39	3
Mrpl45	3
Isyna1	3
Rps6kl1	3
Cops3	3
Fkbp8	3
Gipc1	3
Cdc37	3
Rab4a	3
Cops6	3
Ubxn6	3
Gtf3c6	3
Fam241b	3
Ppa1	3
Tbata	3
Sf3a2	3
Hmg20b	3
Cfap410	3
Mdh1	3
Pdlim4	3
Cdkn2aipnl	3
Guk1	3
Rdh14	3
Fkbp1b	3
Pfn4	3
Slc9a3r1	3
Galk1	3
Dtd2	3
Gstz1	3
Arg2	3
Fdft1	3
Zfyve21	3
Tbc1d7	3
Eci2	3
Auh	3
Prelid1	3
X1700001L19Rik	3
Psmd6	3
Vdac2	3
Nkiras1	3
Sap18	3
Cab39l	3
Sorbs3	3
Sucla2	3
Amacr	3
Eif3h	3
Adsl	3
Enpp2	3
Sh3bp1	3
Samm50	3
Pmm1	3
Polr3h	3
Sharpin	3
Mapk8ip2	3
Ntan1	3
Trmt2a	3
Thap7	3
Aifm3	3
Cfap298	3
Tuba1b	3
Krt18	3
Trip6	3
Tpi1	3
Pcbp4	3
Bysl	3
Plin3	3
Celf4	3
Bin1	3
Atp6v1g2	3
Atat1	3
Hdac3	3
Cidea	3
Rbfa	3
Fech	3
Cndp2	3
Asrgl1	3
Mrpl16	3
Ostf1	3
Ppp2r5b	3
Vps51	3
Cdk2ap2	3
Rab1b	3
Kat5	3
Rps6ka4	3
Prdx3	3
Pcyt2	3
Sirt7	3
Dus1l	3
Nfkb2	3
Jph3	3
Rdh5	3
Chmp6	3
Atp5b	3
Dctn2	3
Sirt3	3
Psmd13	3
Cox8b	3
Eps8l2	3
Crcp	3
Asl	3
Clybl	3
Hprt	3
Uqcrc1	3
Atp5c1	3
Hgs	3
Mdh1b	3
Lancl1	3
Mff	3
Pnkd	3
Tuba4a	3
Ndufa10	3
Capn10	3
Stk25	3
Rab29	3
Pycr2	3
Phyh	3
Psmb7	3
Mmadhc	3
Ak1	3
Grb14	3
Ndufa8	3
Dph7	3
Emc4	3
Mapk8ip1	3
Pacsin3	3
Ndufaf1	3
Fahd2a	3
Ndufaf5	3
Idh3b	3
Nsfl1c	3
Fam110a	3
Rbck1	3
Mapre1	3
Stmn2	3
Tpd52	3
Rbm38	3
Col9a3	3
Arfgap1	3
Ufm1	3
Pdcd10	3
Pmf1	3
Nudt17	3
Gtf2b	3
Polr1e	3
Nans	3
Stoml2	3
Scp2	3
Ppcs	3
Lypla2	3
Gale	3
Urod	3
Stmn1	3
Nudc	3
Tmem222	3
Rpa2	3
Acot7	3
Fastk	3
Cdk5	3
Pex14	3
Fbxo44	3
Ssu72	3
Prxl2b	3
Stx18	3
Dnajb6	3
Nrbp1	3
Lias	3
Ube2k	3
Commd8	3
Glmn	3
Eif2b1	3
Arl6ip4	3
Ran	3
Cct6a	3
Camkk2	3
Snx8	3
Fscn1	3
Ddx54	3
Bcl7b	3
Tfr2	3
Tsc22d4	3
Ppp1r35	3
Hibadh	3
Malsu1	3
Zyx	3
Ccdc184	3
X1700003E16Rik	3
Pole4	3
Ruvbl1	3
Abtb1	3
Chchd6	3
Cops7a	3
Gabarapl1	3
Wbp11	3
Strap	3
Ldhb	3
Tamm41	3
Fkbp4	3
Psmd8	3
Dkkl1	3
Bckdk	3
Mrpl17	3
Arfip2	3
Uqcrc2	3
Rrp8	3
Crym	3
Lhpp	3
Glrx3	3
Nsdhl	3
Rab20	3
Naxd	3
Rwdd4a	3
Aktip	3
Ciapin1	3
Coq9	3
Tpm4	3
Mvb12a	3
Klhl36	3
Pik3r2	3
Rab3a	3
Psmb10	3
Vps4a	3
Cog8	3
Vstm5	3
Bcar1	3
Dbndd1	3
Acat1	3
Ddx25	3
Fez1	3
Gnb5	3
Fbxo22	3
Etfa	3
Gsta4	3
Rpl4	3
Rwdd2a	3
Cmtm7	3
Faim	3
Gorasp1	3
Mon1a	3
Apeh	3
Klhdc8b	3
Heyl	3
Psmf1	3
Pebp1	3
Gga1	3
Gtpbp6	3
Ndn	3
Cplx1	3
Ucp2	3
Spr	3
Ephx4	3
Cdk10	3
Ccnd3	3
Rhov	3
Nipsnap1	3
Wbp2	3
Gcsh	3
Cops8	3
Ppp1r18	3
Nagk	3
Cactin	3
Sncb	3
Cog7	3
Nubpl	3
Ccdc106	3
Mpv17l2	3
Aldh1b1	3
Tsen34	3
Grhpr	3
Wdr18	3
R3hdm4	3
Cep19	3
Galt	3
Gpi1	3
Cenpt	3
Aaas	3
Tubb4b	3
Acaa2	3
Arhgap33	3
Apbb1	3
Cavin3	3
Selenof	3
Ppp1r14a	3
Nudt22	3
Actr1b	3
Clba1	3
Eef1a1	3
Ndufv1	3
Smarce1	3
Card19	3
Ninj1	3
Mrm3	3
Camk4	3
Lasp1	3
Pcp4l1	3
Cdc16	3
Uqcrfs1	3
Arfrp1	3
Josd2	3
Angptl6	3
Shfl	3
Sccpdh	3
Pdk2	3
Adrm1	3
Shd	3
Dap	3
Rlbp1	3
Npepl1	3
Mettl22	3
Dcxr	3
Tcta	3
Ptpa	3
Wdr34	3
Etfrf1	3
Ppp1ca	3
Dxo	3
X1110051M20Rik	3
Dok4	3
Oaz2	3
Eif4h	3
Gfer	3
Gm17018	3
Efhc1	3
Bag2	3
Adprhl2	3
Shc1	3
Atpaf2	3
Id1	3
Acp1	3
Rnf208	3
Gemin7	3
Tubg2	3
Cirbp	3
Nudt18	3
Zfp688	3
Defb11	3
Nyap1	3
Cradd	3
Gm11223	3
Fam43a	3
Hmga1	3
Vat1l	3
Fbl	3
Samd14	3
Gap43	3
Lxn	3
Msx1	3
Zfp219	3
Krt8	3
Ogfr	3
Ccdc137	3
Eva1b	3
Lgals3	3
Septin6	3
Serpinb1b	3
Cbr1	3
Pusl1	3
Tmem198	3
Tmem106c	3
Mpp3	3
Ezr	3
Asna1	3
Sae1	3
Myh7	3
Mllt11	3
Dand5	3
Phgdh	3
Aldh7a1	3
X9430021M05Rik	3
Ankrd24	3
Hmgb2	3
Fbxo6	3
Nap1l5	3
Triqk	3
Cfl1	3
Sipa1	3
Acbd4	3
Commd7	3
Dtnbp1	3
Fam204a	3
Egln2	3
Ccdc28a	3
Nsmce2	3
Flot1	3
Rgs3	3
Dhps	3
Cend1	3
Mfap2	3
Nr1h2	3
Rrp1	3
Haghl	3
Agbl4	3
Ppp1r1b	3
Akr1b10	3
Suclg2	3
Tubb3	3
Tubb4a	3
Cebpzos	3
Chia1	3
Actg1	3
Phactr2	3
Cfl2	3
Scoc	3
Eno1	3
Chadl	3
Pepd	3
Ecsit	3
Hes6	3
Ppp1r3c	3
Nnat	3
X1500009C09Rik	3
Zfp467	3
Sf3b4	3
Eid2b	3
Zfp213	3
Hpcal1	3
Eef1g	3
Gng3	3
Ppia	3
Tuba1a	3
Spint2	3
Tox2	3
BC029722	3
Lcmt2	3
Ttc30b	3
Gpx4	3
Ywhaq	3
Ass1	3
Rab11b	3
Smim1	3
X1110065P20Rik	3
Rab9	3
Arpc4	3
Maea	3
Rab26	3
Gm11549	3
X1500009L16Rik	3
Cbx6	3
Ccdc85b	3
Dynlt1b	3
X2310015A10Rik	3
Snrpn	3
B230311B06Rik	3
Prmt1	3
Gm48508	3
Gm36908	3
Ckmt1	4
C1d	4
Chmp1a	4
Tubb5	4
Rtcb	4
Fam50a	4
Daxx	4
Armc6	4
Fam32a	4
Klc4	4
Ddx56	4
Bid	4
Wwox	4
Slc25a18	4
Ccdc130	4
Kbtbd4	4
Uqcc1	4
Trap1	4
Odr4	4
Psmd2	4
Ppp2r1a	4
Ncaph2	4
Vdac3	4
Snap47	4
Nprl2	4
Sugp1	4
Fsd1	4
Ubl4a	4
Gdi1	4
Hspa8	4
Camk1g	4
Nelfcd	4
Zswim1	4
Ddx27	4
Kpna2	4
Kif3a	4
Pnpo	4
Rars	4
Sult4a1	4
Gyg	4
Ltv1	4
Zwint	4
Actr6	4
Micu1	4
Prmt2	4
Nprl3	4
Vdac1	4
Scfd1	4
Cdkl1	4
Glrx	4
Ptcd2	4
Cwc27	4
Rnf180	4
Pdhb	4
Anxa7	4
Cdadc1	4
Rcbtb2	4
Sub1	4
Cpne6	4
Sdr39u1	4
Cct5	4
Atp6v1c1	4
Eif3e	4
Efcab6	4
Ppil2	4
Iqcb1	4
Ap2m1	4
Acat2	4
Ttc27	4
Mcfd2	4
Rmc1	4
Ppp2r2b	4
Dpysl3	4
Camk2a	4
Sorbs1	4
Maged1	4
Gps1	4
Got1	4
Poll	4
Bbs4	4
Maged2	4
Rnf41	4
Atp5a1	4
Echs1	4
Dpysl4	4
Cct8	4
Wdr73	4
Pgm1	4
Myo5b	4
Osgepl1	4
Atic	4
Psmd1	4
Eif4e2	4
Ppp1r7	4
Coq8a	4
Hnmt	4
Galk2	4
Snap25	4
Fermt1	4
Acad9	4
Pfn2	4
Polr3c	4
Pias3	4
Eif4e	4
Dnaja1	4
Elavl4	4
Eif2b3	4
Cdk14	4
Psmc2	4
Prkcz	4
Paics	4
Mmab	4
Zkscan14	4
Dync1i1	4
Cct7	4
Aldh1l1	4
Rerg	4
Ccdc91	4
Atg7	4
Tmem126b	4
Ppme1	4
Tgfb1i1	4
X9130019O22Rik	4
Dynlt3	4
Vbp1	4
Morf4l2	4
Zcchc18	4
Prps1	4
Scrg1	4
Got2	4
Kars	4
Ldhd	4
Idh3a	4
Pkm	4
Qars	4
Alas1	4
Eif3l	4
X3830406C13Rik	4
Fkbpl	4
Asb13	4
Atp6v1h	4
Cdkl4	4
Pja1	4
Nrip3	4
Eef2	4
Kri1	4
Becn1	4
Cops4	4
Ankmy2	4
Rbm43	4
Eipr1	4
Zcchc12	4
Neurod6	4
Phf20	4
[truncated: 99 more rows]

## Sheet: 3b-Enrichr of Clusters 1-4
Term	db	WT estrous pattern cluster	n cluster genes in term	clustersize	n term genes	P.adj	OR	P	Enrichr Score	Genes
Mouse 367 Oligo up	Allen scRNA 2021	1	30	294	291	1.27805e-14	8.46613	5.22702e-17	317.396	DDR1;SLC48A1;IGSF8;CLIC4;SLC43A2;AATK;CPOX;UBE2D1;EFCAB14;DNAJB2;EFNB3;MAP7;KIF13B;TSPAN2;ENPP4;LZTS2;RFFL;JAM3;SLC12A2;GSN;SEMA6A;WSCD1;SEMA4D;FNBP1;LGI3;GPRC5B;GATM;REEP3;LRRN1;ST6GALNAC3
Mouse 366 Oligo up	Allen scRNA 2021	1	22	294	137	1.27805e-14	13.7788	7.30314e-17	511.962	DDR1;SLC48A1;SLC12A2;CLIC4;SEMA6A;SEMA4D;FNBP1;LGI3;AATK;NDRG1;DNAJB2;GPRC5B;GATM;EFNB3;REEP3;MAP7;KIF13B;TMCC3;TSPAN2;LZTS2;ST6GALNAC3;JAM3
Mouse 364 Oligo up	Allen scRNA 2021	1	30	294	318	7.04459e-14	7.66177	6.03822e-16	268.493	DDR1;ITGB1;RNPEPL1;AATK;CPOX;EFCAB14;MAGT1;DNAJB2;SERP1;EFNB3;MAP7;PDK3;TSPAN2;LZTS2;MPZL1;JAM3;SLC12A2;SEMA6A;SEMA4D;LGI3;MYO9B;SEMA4F;ELOVL7;PUS7;BCAN;GATM;REEP3;RELL1;FKBP9;LLGL1
Mouse 368 Oligo up	Allen scRNA 2021	1	14	294	76	4.29165e-10	15.8419	4.90475e-12	412.537	SLC48A1;SLC12A2;FNBP1;ATP1B3;ADIPOR2;NDRG1;DNAJB2;GATM;EFNB3;KIF13B;MAP7;TMCC3;TSPAN2;ST6GALNAC3
Mouse 365 Oligo up	Allen scRNA 2021	1	25	294	323	1.02409e-09	6.05274	1.46298e-11	151.004	DDR1;IGSF8;CLIC4;AATK;CPOX;EFCAB14;DNAJB2;SERP1;EFNB3;MAP7;KIF13B;TSPAN2;LZTS2;RFFL;JAM3;SLC12A2;SEMA6A;SEMA4D;FNBP1;LGI3;SEMA4F;ELOVL7;GATM;REEP3;LLGL1
Human Oligo L3-6 OPALIN ENPP6 up	Allen scRNA 2021	1	17	294	171	3.79842e-08	7.79183	6.51157e-10	164.815	GLTP;SLC48A1;ARHGEF10;GSN;SEMA4D;APLP1;GAB1;CPOX;AATK;ADIPOR2;DNAJB2;MAN2A1;MAP7;KIF13B;ENPP6;ST6GALNAC3;PLEKHH1
Human Oligo L5-6 OPALIN LDLRAP1 up	Allen scRNA 2021	1	19	294	308	8.33019e-06	4.642	1.66604e-07	72.4507	GLTP;TMEM151A;SLC12A2;CLIC4;PHLDB1;TMEM184B;GSN;HHIP;APLP1;TFEB;NDRG1;ADIPOR2;FAM222A;GATM;MAN2A1;MAP7;MFSD1;LZTS2;PLEKHH1
Mouse 363 Oligo up	Allen scRNA 2021	1	15	294	212	2.67713e-05	5.32422	6.11916e-07	76.1718	SLC12A2;SEMA6A;SEMA4D;AATK;CPOX;EFCAB14;PUS7;BCAN;GATM;SERP1;MAP7;TMCC3;TSPAN2;MPZL1;JAM3
Human Oligo L2-6 OPALIN FTH1P3 up	Allen scRNA 2021	1	9	294	81	0.00011395	8.6114	2.93016e-06	109.713	SLC48A1;GPRC5B;GSN;FNBP1;HHIP;APLP1;KIF13B;MAP7;PLEKHH1
Mouse 287 CA1 up	Allen scRNA 2021	1	23	294	558	0.000329778	3.04123	9.42223e-06	35.1945	TRIR;MBD3;RETREG3;DGAT2;TMEM63B;PRKCSH;KCNC3;UBE2D1;KLHL12;SAFB;LIPA;ATXN2L;SERP1;ADAM15;CRTAC1;CLPTM1;SH3BP5;PDK3;SCAP;PGAM5;CCNL2;NAA15;PCDH1
Mouse 300 CA3 up	Allen scRNA 2021	1	30	294	907	0.000976565	2.43975	3.06921e-05	25.3527	CPM;DAGLA;TMEM63B;KCNC3;UBE2D1;CPOX;ACAA1A;HAPLN4;SNHG20;SH3BP5;SLIT1;CCNL2;PCDH1;GM27032;MBD3;PDIA3;TMEM120B;WSCD1;FNBP1;MED9;MYO9B;ATAD3A;DDOST;SPATA2L;MFSD14A;SYT12;ATG16L1;PGAM5;NAA15;KCNK1
Mouse 362 Oligo up	Allen scRNA 2021	1	11	294	183	0.00254698	4.41437	8.73249e-05	41.2562	BCAN;GATM;SERP1;SEMA4D;TMCC3;AATK;EFCAB14;PUS7;MPZL1;SCAMP2;JAM3
Human Oligo L2-6 OPALIN MAP6D1 up	Allen scRNA 2021	1	8	294	102	0.00354193	5.83604	0.000131558	52.1512	SLC48A1;HHIP;APLP1;KIF13B;CPOX;AATK;ADIPOR2;PLEKHH1
Mouse 97 Sst up	Allen scRNA 2021	1	34	294	1184	0.00369856	2.11005	0.000147942	18.6078	RETREG3;TMEM63B;KCNC3;PSEN2;UBE2D1;SLC4A3;ADIPOR2;HAPLN4;TMEM70;PCNX3;PTDSS2;MRPL3;MAN2A1;SNHG20;CLPTM1;ZKSCAN3;B3GALNT2;MBD3;SEMA6B;ESRRA;SYT3;FNBP1;LGI3;IRF2BP1;UBALD2;SAFB;MCOLN1;SLC39A14;ATXN2L;EXT2;AMY1;NAA15;RAF1;KCNK1
Mouse 292 CA3 up	Allen scRNA 2021	1	24	294	731	0.00509656	2.38868	0.000218424	20.1344	MBD3;PDIA3;SYT3;TMEM63B;WSCD1;FNBP1;KCNC3;SLC33A1;KLHL12;SEMA4F;SAFB;HAPLN4;PTDSS2;PORCN;ADAM15;SNHG20;SH3BP5;SLIT1;PDK3;SCAP;PGAM5;CCNL2;NAA15;PCDH1
Mouse 299 CA3 up	Allen scRNA 2021	1	30	294	1028	0.00616436	2.13017	0.000281799	17.4127	DAGLA;TMEM63B;KCNC3;UBE2D1;CPOX;KLHL12;HAPLN4;PORCN;SERP1;SNHG20;CLPTM1;SH3BP5;SLIT1;PDK3;SCAP;CCNL2;PCDH1;MBD3;SEMA6B;TMEM120B;SYT3;WSCD1;FNBP1;UBALD2;SEMA4F;DDOST;DNAJC3;PGAM5;NAA15;KCNK1
Mouse 294 CA3 up	Allen scRNA 2021	1	36	294	1373	0.0109906	1.91707	0.00053383	14.4459	TRIR;RETREG3;DAGLA;TMEM63B;KCNC3;UBA5;CPOX;KLHL12;SLC3A2;ACAA1A;HAPLN4;PTDSS2;PORCN;MAN2A1;SNHG20;CLPTM1;SH3BP5;SLIT1;PDK3;CCNL2;PCDH1;GM27032;MBD3;SEMA6B;PDIA3;TMEM120B;SYT3;WSCD1;SAFB;MCOLN1;SPATA2L;ATXN2L;ADAM15;PGAM5;NAA15;MEGF8
Mouse 284 CA1 up	Allen scRNA 2021	1	12	294	309	0.0422603	2.78086	0.00217339	17.0507	TRIR;PORCN;SYT3;TMEM63B;KCNC3;CLPTM1;SH3BP5;LRRN1;UBALD2;CCNL2;NAA15;PCDH1
Mouse 298 CA3 up	Allen scRNA 2021	1	17	294	558	0.0712627	2.17411	0.00386854	12.0769	MBD3;PDIA3;SYT3;DAGLA;TMEM63B;WSCD1;FNBP1;KCNC3;CPOX;HAPLN4;SH3BP5;SLIT1;CCNL2;NAA15;PCDH1;KCNK1;GM27032
Mouse 369 Endo up	Allen scRNA 2021	1	7	294	138	0.0762719	3.64457	0.00435839	19.8106	ITGB1;SLC6A6;CLIC4;ADAM15;ST6GALNAC3;ADIPOR2;TAPBP
Mouse 121 DG up	Allen scRNA 2021	1	6	294	106	0.0799142	4.08458	0.00479485	21.8125	PRPF38B;GPRC5B;CRTAC1;KCNC3;SLIT1;KCNK1
Mouse 296 CA3 up	Allen scRNA 2021	1	5	294	77	0.0880758	4.7179	0.00553619	24.5163	EFNB3;ADAM15;KCNC3;SH3BP5;SLIT1
Human Exc L2-3 LINC00507 DSG3 up	Allen scRNA 2021	1	8	294	184	0.0911178	3.10394	0.00598774	15.8861	TMEM184B;SYT12;PDE12;MAPRE3;MYO9B;SEMA4F;CCNL2;ELOVL7
Human Exc L5-6 FEZF2 OR1L8 up	Allen scRNA 2021	1	23	294	892	0.0968626	1.83971	0.00664201	9.22496	ATF1;TMEM184B;DAGLA;SLC43A2;SEMA4D;GDE1;AATK;ELOVL7;ACVR1B;TM9SF2;PTDSS2;SYT12;ATG16L1;CLPTM1;PCYOX1L;SH3BP5;SCAP;MAPRE3;ENPP4;CCNL2;NAA15;MEGF8;AZI2
Mouse 293 CA3 up	Allen scRNA 2021	1	13	294	417	0.123863	2.21033	0.00909717	10.3881	TMEM63B;WSCD1;KCNC3;KLHL12;PTDSS2;PORCN;EFNB3;SH3BP5;SLIT1;PGAM5;CCNL2;NAA15;PCDH1
Mouse 281 CA1 up	Allen scRNA 2021	1	5	294	87	0.123863	4.14043	0.00920122	19.4121	PORCN;CRTAC1;KCNC3;SH3BP5;NAA15
Mouse 295 CA3 up	Allen scRNA 2021	1	18	294	667	0.131012	1.91502	0.0101066	8.79868	IGSF8;TMEM120B;CERS5;WSCD1;KCNC3;KLHL12;D430042O09RIK;PTDSS2;PORCN;EFNB3;ADAM15;RNPEP;SH3BP5;SLIT1;PDK3;SLC29A4;CCNL2;NAA15
Mouse 124 DG up	Allen scRNA 2021	1	3	294	33	0.150068	6.76151	0.0123866	29.6908	EFNB3;SLIT1;ST6GALNAC3
Mouse 110 Pvalb up	Allen scRNA 2021	1	17	294	631	0.150068	1.90832	0.0124342	8.3724	MBD3;ESRRA;SYT3;TMEM63B;CHPF;FNBP1;KCNC3;LGI3;SLC3A2;SLC4A3;SLC39A14;HAPLN4;GPRC5B;AMY1;NAA15;AZI2;KCNK1
Human Exc L6 FEZF2 PROKR2 up	Allen scRNA 2021	1	17	294	640	0.164686	1.87987	0.014116	8.00909	KCNF1;GABBR1;TMEM184B;DAGLA;SLC43A2;MBOAT7;SLC3A2;ACVR1B;TMEM70;TM9SF2;DNAJB2;ATG16L1;UNC50;CLPTM1;SH3BP5;NAA15;GRINA
Mouse 306 L5 NP CTX up	Allen scRNA 2021	1	2	294	13	0.170421	12.2634	0.0150945	51.4256	RNPEP;SLIT1
Human Exc L5-6 FEZF2 FILIP1L up	Allen scRNA 2021	1	7	294	178	0.179613	2.78634	0.0164218	11.4495	ATXN2L;TM9SF2;SCARA3;TMEM184B;SYT12;ATG16L1;SH3BP5
Human Inh L3-6 PAX6 LINC01497 up	Allen scRNA 2021	1	5	294	106	0.214183	3.35829	0.0201944	13.1052	B3GALNT2;DNAJB2;SYT3;UBE2D1;MAPRE3
Mouse 361 Oligo up	Allen scRNA 2021	1	4	294	74	0.242734	3.86916	0.0235799	14.4992	GATM;REEP3;EFCAB14;MPZL1
Mouse 263 SUB up	Allen scRNA 2021	1	11	294	379	0.251212	2.04254	0.0251212	7.52479	DNAJC3;MRPL3;GPRC5B;SYT3;KCNT1;TMEM63B;MAN2A1;ST8SIA5;UBE2D1;NAA15;ST6GALNAC3
Mouse 111 Pvalb up	Allen scRNA 2021	1	13	294	486	0.268055	1.88115	0.0282716	6.70798	MBD3;ESRRA;SYT3;TMEM63B;FNBP1;KCNC3;SLC3A2;SLC4A3;SLC39A14;HAPLN4;NAA15;AZI2;KCNK1
Mouse 39 Lamp5 down	Allen scRNA 2021	1	3	294	45	0.268055	4.82671	0.0283372	17.2004	SRRM3;CADM3;APLP1
Human Exc L5 FEZF2 CSN1S1 up	Allen scRNA 2021	1	37	294	1834	0.277424	1.4348	0.0301203	5.02547	AATK;UBE2D1;EFCAB14;SLC3A2;CYP46A1;LIPA;HAPLN4;CLPTM1;SCAP;ENPP4;CCNL2;AZI2;MPZL1;PDIA3;TMEM120B;SCARA3;NCKAP5L;SLC33A1;TMEM62;PUS7;SAFB;SLC39A14;TAPBP;SPATA2L;ATXN2L;SLC6A6;DNAJC2;SIKE1;CLCN5;SYT12;ATG16L1;UNC50;PCYOX1L;MAPRE3;FKBP9;NAA15;MEGF8
Mouse 120 DG up	Allen scRNA 2021	1	6	294	160	0.279532	2.64502	0.0311479	9.17561	SLC6A6;PRPF38B;LINGO3;CRTAC1;KCNC3;KCNK1
Mouse 310 L5 NP CTX up	Allen scRNA 2021	1	4	294	86	0.324669	3.30093	0.0380326	10.7918	CERS5;RNPEP;SLIT1;AMY1
Human Exc L6 THEMIS LINC00343 up	Allen scRNA 2021	1	4	294	86	0.324669	3.30093	0.0380326	10.7918	DNAJC2;DMTN;SEMA4F;MCOLN1
Mouse 329 L6 CT CTX up	Allen scRNA 2021	1	2	294	22	0.341589	6.74178	0.0410015	21.5342	RELL1;KCNK1
Mouse 113 Pvalb up	Allen scRNA 2021	1	6	294	172	0.341589	2.45231	0.0419667	7.77597	ESRRA;MBD3;KCNC3;SLC3A2;KCNK1;HAPLN4
Human Exc L5-6 FEZF2 CFTR up	Allen scRNA 2021	1	6	294	177	0.371216	2.38	0.0470938	7.27235	B3GALNT2;TMEM184B;SYT12;MAPRE3;CX3CL1;SPATA2L
Mouse 305 L5 NP CTX up	Allen scRNA 2021	1	2	294	24	0.371216	6.12827	0.0480632	18.6008	RNPEP;SLIT1
Human Exc L5-6 FEZF2 LPO up	Allen scRNA 2021	1	18	294	799	0.371216	1.58033	0.0487883	4.77302	SREBF1;RNPEPL1;UBA5;AATK;TMEM62;SLC3A2;ELOVL7;PUS7;SLC2A8;ATXN2L;SYT12;ATG16L1;CLPTM1;SCAP;CCNL2;NAA15;AZI2;MPZL1
Mouse 50 Vip down	Allen scRNA 2021	1	4	294	94	0.371972	3.00628	0.0499505	9.009	SRRM3;CADM3;APLP1;CX3CL1
Oligodendrocytes in Cerebrum	Descartes 2021	1	9	294	71	0.000102703	10.0054	9.50954e-07	138.733	CLDN11;GPR17;FA2H;MAG;GAL3ST1;GJB1;MOG;ENPP6;SOX10
ENS glia in Pancreas	Descartes 2021	1	7	294	87	0.0159691	5.98354	0.000295724	48.6227	BCAN;GPR17;GJC3;INSC;PLP1;ST8SIA5;SOX10
Oligodendrocytes in Cerebellum	Descartes 2021	1	7	294	99	0.0166002	5.19989	0.0006489	38.1684	CLDN11;GPR17;MAG;GAL3ST1;MOG;ENPP6;SOX10
Schwann cells in Adrenal	Descartes 2021	1	8	294	132	0.0166002	4.41732	0.000756853	31.7444	BCAN;GPR17;GJC3;GAL3ST1;INSC;PLP1;LRRN1;SOX10
Schwann cells in Heart	Descartes 2021	1	6	294	74	0.0166002	6.01654	0.000768526	43.1449	GPR17;MAG;GJC3;INSC;PLP1;SOX10
Schwann cells in Muscle	Descartes 2021	1	8	294	179	0.0916161	3.19552	0.00508978	16.874	BCAN;FRMD5;MAG;INSC;SEC14L5;PLP1;MAL;SOX10
ENS glia in Intestine	Descartes 2021	1	3	294	56	0.760157	3.8228	0.0492694	11.5083	BCAN;PLP1;SOX10
nervous system development (GO:0007399)	GO Biological Process	1	20	294	447	0.0183178	3.29561	1.12764e-05	37.5462	SEMA6B;IGSF8;ACHE;GSN;SEMA6A;DAGLA;MOG;APLP1;SEMA4F;CYP46A1;ACVR1B;SOX10;HAPLN4;BCAN;GJB1;EFNB3;TYRO3;MAL;PCDH1;DSCAML1
regulation of axon extension involved in axon guidance (GO:0048841)	GO Biological Process	1	5	294	24	0.0183178	17.9266	2.24208e-05	191.914	SEMA6B;SEMA6A;SEMA4D;SEMA4F;MEGF8
neural crest cell development (GO:0014032)	GO Biological Process	1	6	294	45	0.0223489	10.5059	4.82268e-05	104.424	SEMA6B;SEMA6A;SEMA4D;KLHL12;SEMA4F;SOX10
sphingolipid metabolic process (GO:0006665)	GO Biological Process	1	9	294	116	0.0223489	5.78426	5.47097e-05	56.7637	GLTP;FA2H;ELOVL1;CERS5;GAL3ST1;ELOVL7;ST6GALNAC3;CERS1;CERS2
negative regulation of axon extension (GO:0030517)	GO Biological Process	1	5	294	31	0.0229475	13.0956	8.23885e-05	123.151	SEMA6B;MAG;SEMA6A;SEMA4D;SEMA4F
sphingolipid biosynthetic process (GO:0030148)	GO Biological Process	1	7	294	74	0.0229475	7.14925	0.000107111	65.3559	ELOVL1;FA2H;CERS5;ST8SIA5;ELOVL7;CERS1;CERS2
ameboidal-type cell migration (GO:0001667)	GO Biological Process	1	6	294	52	0.0229475	8.90399	0.000110597	81.1119	SEMA6B;SEMA6A;SEMA4D;SEMA4F;MEGF8;SOX10
negative chemotaxis (GO:0050919)	GO Biological Process	1	5	294	33	0.0229475	12.1589	0.00011235	110.572	SEMA6B;SEMA6A;SEMA4D;SLIT1;SEMA4F
negative regulation of axon extension involved in axon guidance (GO:0048843)	GO Biological Process	1	4	294	20	0.024483	16.9741	0.000184062	145.982	SEMA6B;SEMA6A;SEMA4D;SEMA4F
neural crest cell migration (GO:0001755)	GO Biological Process	1	5	294	37	0.024483	10.6369	0.000196673	90.7749	SEMA6B;SEMA6A;SEMA4D;SEMA4F;SOX10
membrane lipid biosynthetic process (GO:0046467)	GO Biological Process	1	6	294	58	0.024483	7.8742	0.000204262	66.9001	ELOVL1;FA2H;CERS5;ELOVL7;CERS1;CERS2
axon guidance (GO:0007411)	GO Biological Process	1	11	294	203	0.024483	3.95049	0.000217696	33.3122	VASP;SEMA6B;SEMA6A;EFNB3;SEMA4D;GAB1;RHOG;NPTN;SLIT1;SEMA4F;DSCAML1
potassium ion transmembrane transport (GO:0071805)	GO Biological Process	1	9	294	139	0.024483	4.7553	0.000219299	40.0638	KCNG1;SLC12A2;KCNH3;KCNF1;KCNC3;KCNK13;ATP1B3;KCNN2;KCNK1
inorganic cation transmembrane transport (GO:0098662)	GO Biological Process	1	13	294	274	0.024483	3.44671	0.000222698	28.9858	KCNG1;SLC12A2;KCNH3;KCNF1;KCNC3;KCNK13;ATP1B3;MCOLN1;SLC39A14;SLC6A6;KCNN2;KCNK1;SLC39A3
regulation of fibroblast migration (GO:0010762)	GO Biological Process	1	4	294	21	0.024483	15.9748	0.000224752	134.197	ITGB1;DMTN;PRR5L;RFFL
cation transport (GO:0006812)	GO Biological Process	1	10	294	174	0.0267476	4.19572	0.000261911	34.6043	KCNG1;SLC12A2;KCNH3;KCNF1;SLC6A6;SLC29A4;KCNN2;SLC3A2;MCOLN1;KCNK1
apical protein localization (GO:0045176)	GO Biological Process	1	3	294	10	0.0328154	29.0118	0.000349501	230.905	INSC;MAL;JAM3
ceramide biosynthetic process (GO:0046513)	GO Biological Process	1	5	294	42	0.0328154	9.19714	0.000361492	72.8898	FA2H;CERS5;ST6GALNAC3;CERS1;CERS2
long-chain fatty-acyl-CoA metabolic process (GO:0035336)	GO Biological Process	1	4	294	24	0.033146	13.5766	0.000385419	106.728	ELOVL1;DGAT2;DGAT1;ELOVL7
potassium ion transport (GO:0006813)	GO Biological Process	1	8	294	122	0.0366699	4.80726	0.000448837	37.0585	KCNG1;KCNH3;KCNF1;KCNC3;KCNK13;ATP1B3;KCNN2;KCNK1
organonitrogen compound biosynthetic process (GO:1901566)	GO Biological Process	1	9	294	158	0.0438496	4.1449	0.000563551	31.009	FA2H;ACHE;ELOVL1;CERS5;LPCAT2;ELOVL7;PCSK5;CERS1;CERS2
myelination (GO:0042552)	GO Biological Process	1	5	294	48	0.0503014	7.9114	0.000677253	57.7332	ARHGEF10;GAL3ST1;PLP1;MAL;SOX10
axonogenesis (GO:0007409)	GO Biological Process	1	11	294	240	0.0632532	3.30592	0.000890345	23.2205	VASP;SEMA6B;SEMA6A;EFNB3;SEMA4D;GAB1;NPTN;SLIT1;SEMA4F;DSCAML1;LLGL1
amide biosynthetic process (GO:0043604)	GO Biological Process	1	5	294	52	0.0667219	7.23662	0.000980003	50.135	FA2H;CERS5;PCSK5;CERS1;CERS2
negative regulation of chemotaxis (GO:0050922)	GO Biological Process	1	4	294	32	0.0769738	9.6936	0.00118928	65.2806	SEMA6B;SEMA6A;SEMA4D;SEMA4F
ceramide metabolic process (GO:0006672)	GO Biological Process	1	5	294	55	0.0769738	6.80138	0.00126565	45.38	FA2H;CERS5;ST6GALNAC3;CERS1;CERS2
nitrogen compound transport (GO:0071705)	GO Biological Process	1	8	294	143	0.0769738	4.05512	0.00127191	27.0364	ARRDC4;SLC48A1;SLC12A2;SLC6A6;SLC43A2;SLC29A4;SLC3A2;SCAMP2
semaphorin-plexin signaling pathway (GO:0071526)	GO Biological Process	1	4	294	35	0.0976248	8.75417	0.00167289	55.9672	SEMA6B;SEMA6A;SEMA4D;SEMA4F
RNA phosphodiester bond hydrolysis, exonucleolytic (GO:0090503)	GO Biological Process	1	2	294	5	0.11784	44.984	0.00209141	277.548	TRIR;PDE12
amyloid precursor protein metabolic process (GO:0042982)	GO Biological Process	1	3	294	18	0.118645	13.5333	0.00217831	82.9486	ACHE;PSEN2;LDLRAP1
N-glycan processing (GO:0006491)	GO Biological Process	1	3	294	19	0.134862	12.6869	0.00255881	75.7179	PRKCSH;MAN2A1;ST8SIA5
galactolipid biosynthetic process (GO:0019375)	GO Biological Process	1	2	294	6	0.134862	33.7363	0.00310669	194.8	FA2H;GAL3ST1
galactosylceramide biosynthetic process (GO:0006682)	GO Biological Process	1	2	294	6	0.134862	33.7363	0.00310669	194.8	FA2H;GAL3ST1
glycosylceramide metabolic process (GO:0006677)	GO Biological Process	1	2	294	6	0.134862	33.7363	0.00310669	194.8	GAL3ST1;ST6GALNAC3
TORC2 signaling (GO:0038203)	GO Biological Process	1	2	294	6	0.134862	33.7363	0.00310669	194.8	MAPKAP1;PRR5L
positive regulation of cholesterol metabolic process (GO:0090205)	GO Biological Process	1	2	294	6	0.134862	33.7363	0.00310669	194.8	SCAP;LDLRAP1
positive regulation of microglial cell migration (GO:1904141)	GO Biological Process	1	2	294	6	0.134862	33.7363	0.00310669	194.8	CSF1;CX3CL1
protein glycosylation (GO:0006486)	GO Biological Process	1	7	294	130	0.134862	3.8832	0.00313631	22.3855	B3GALNT2;GALNT6;GAL3ST1;SERP1;ST8SIA5;MAGT1;DDOST
cellular response to calcium ion (GO:0071277)	GO Biological Process	1	5	294	69	0.145045	5.3098	0.00346191	30.085	CLIC4;SYT3;DMTN;SYT12;MCOLN1
acylglycerol acyl-chain remodeling (GO:0036155)	GO Biological Process	1	2	294	7	0.146349	26.9877	0.00430724	147.014	DGAT2;DGAT1
axon ensheathment in central nervous system (GO:0032291)	GO Biological Process	1	2	294	7	0.146349	26.9877	0.00430724	147.014	PLP1;SOX10
regulation of microglial cell migration (GO:1904139)	GO Biological Process	1	2	294	7	0.146349	26.9877	0.00430724	147.014	CSF1;CX3CL1
fatty acid elongation, monounsaturated fatty acid (GO:0034625)	GO Biological Process	1	2	294	7	0.146349	26.9877	0.00430724	147.014	ELOVL1;ELOVL7
fatty acid elongation, polyunsaturated fatty acid (GO:0034626)	GO Biological Process	1	2	294	7	0.146349	26.9877	0.00430724	147.014	ELOVL1;ELOVL7
fatty acid elongation, saturated fatty acid (GO:0019367)	GO Biological Process	1	2	294	7	0.146349	26.9877	0.00430724	147.014	ELOVL1;ELOVL7
fatty acid elongation, unsaturated fatty acid (GO:0019368)	GO Biological Process	1	2	294	7	0.146349	26.9877	0.00430724	147.014	ELOVL1;ELOVL7
glycosylceramide biosynthetic process (GO:0046476)	GO Biological Process	1	2	294	7	0.146349	26.9877	0.00430724	147.014	FA2H;GAL3ST1
monoacylglycerol biosynthetic process (GO:0006640)	GO Biological Process	1	2	294	7	0.146349	26.9877	0.00430724	147.014	DGAT2;DGAT1
negative regulation of cell adhesion (GO:0007162)	GO Biological Process	1	5	294	73	0.146349	4.99644	0.00441269	27.097	SEMA6A;DMTN;SEMA4D;CX3CL1;JAM3
diacylglycerol metabolic process (GO:0046339)	GO Biological Process	1	3	294	23	0.146349	10.1474	0.00447825	54.8826	DAGLA;DGAT2;DGAT1
extracellular structure organization (GO:0043062)	GO Biological Process	1	9	294	216	0.154031	2.97468	0.00480759	15.8775	DDR1;ITGB1;ADAMTS4;BCAN;ADAM15;ADAMTSL4;ITGB4;APLP1;JAM3
external encapsulating structure organization (GO:0045229)	GO Biological Process	1	9	294	217	0.155293	2.96022	0.00495286	15.7122	DDR1;ITGB1;ADAMTS4;BCAN;ADAM15;ADAMTSL4;ITGB4;APLP1;JAM3
extracellular matrix organization (GO:0030198)	GO Biological Process	1	11	294	300	0.155293	2.6115	0.00503706	13.8173	DDR1;ITGB1;ADAMTS4;BCAN;GSN;ADAM15;ADAMTSL4;ITGB4;CTSK;APLP1;JAM3
actin filament reorganization (GO:0090527)	GO Biological Process	1	2	294	8	0.160229	22.4886	0.00568743	116.255	DMTN;GSN
galactosylceramide metabolic process (GO:0006681)	GO Biological Process	1	2	294	8	0.160229	22.4886	0.00568743	116.255	FA2H;GAL3ST1
SREBP signaling pathway (GO:0032933)	GO Biological Process	1	2	294	8	0.160229	22.4886	0.00568743	116.255	SREBF1;SCAP
positive regulation of fibroblast migration (GO:0010763)	GO Biological Process	1	2	294	8	0.160229	22.4886	0.00568743	116.255	ITGB1;DMTN
positive regulation of glial cell migration (GO:1903977)	GO Biological Process	1	2	294	8	0.160229	22.4886	0.00568743	116.255	CSF1;CX3CL1
regulation of potassium ion transmembrane transporter activity (GO:1901016)	GO Biological Process	1	3	294	26	0.176272	8.8225	0.00636476	44.6152	ITGB1;KCNG1;ATP1B3
central nervous system development (GO:0007417)	GO Biological Process	1	10	294	268	0.177547	2.65422	0.00651946	13.3586	SEMA6B;BCAN;GSN;MOG;AATK;MAL;FOXJ1;SOX10;DSCAML1;HAPLN4
cellular response to sterol depletion (GO:0071501)	GO Biological Process	1	2	294	9	0.190855	19.275	0.00724174	94.9849	SREBF1;SCAP
mesodermal cell differentiation (GO:0048333)	GO Biological Process	1	2	294	9	0.190855	19.275	0.00724174	94.9849	ITGB1;ITGB4
neutral amino acid transport (GO:0015804)	GO Biological Process	1	3	294	28	0.203561	8.11588	0.00784843	39.3412	SLC6A6;SLC43A2;SLC3A2
glycoprotein metabolic process (GO:0009100)	GO Biological Process	1	4	294	55	0.218634	5.31575	0.00866742	25.2402	PRKCSH;MAN2A1;ST8SIA5;ST6GALNAC3
regulation of neutrophil migration (GO:1902622)	GO Biological Process	1	2	294	10	0.218634	16.8647	0.00896481	79.5079	RHOG;JAM3
positive regulation of coagulation (GO:0050820)	GO Biological Process	1	2	294	10	0.218634	16.8647	0.00896481	79.5079	DMTN;ENPP4
positive regulation of hemostasis (GO:1900048)	GO Biological Process	1	2	294	10	0.218634	16.8647	0.00896481	79.5079	DMTN;ENPP4
cell projection organization (GO:0030030)	GO Biological Process	1	3	294	30	0.22221	7.51394	0.00951939	34.9731	ITGB1;GSN;RHOG
establishment of spindle orientation (GO:0051294)	GO Biological Process	1	3	294	30	0.22221	7.51394	0.00951939	34.9731	ITGB1;INSC;LLGL1
maintenance of blood-brain barrier (GO:0035633)	GO Biological Process	1	3	294	30	0.22221	7.51394	0.00951939	34.9731	ITGB1;SLC12A2;JAM3
negative regulation of peptidyl-tyrosine phosphorylation (GO:0050732)	GO Biological Process	1	3	294	31	0.239957	7.24521	0.0104265	33.0628	DMTN;SEMA4D;SH3BP5
alcohol catabolic process (GO:0046164)	GO Biological Process	1	2	294	11	0.242892	14.9901	0.0108514	67.8072	SRD5A3;CYP46A1
central nervous system myelination (GO:0022010)	GO Biological Process	1	2	294	11	0.242892	14.9901	0.0108514	67.8072	PLP1;SOX10
homophilic cell adhesion via plasma membrane adhesion molecules (GO:0007156)	GO Biological Process	1	4	294	60	0.258519	4.8399	0.0117077	21.5255	ITGB1;CADM3;NPTN;DSCAML1
magnesium ion transport (GO:0015693)	GO Biological Process	1	2	294	12	0.275714	13.4904	0.0128963	58.6943	NIPAL4;MAGT1
toll-like receptor 3 signaling pathway (GO:0034138)	GO Biological Process	1	2	294	12	0.275714	13.4904	0.0128963	58.6943	SCARA3;UNC93B1
cellular response to metal ion (GO:0071248)	GO Biological Process	1	6	294	131	0.275714	3.2635	0.0129926	14.1746	SLC12A2;SYT3;CLIC4;DMTN;SYT12;MCOLN1
organelle disassembly (GO:1903008)	GO Biological Process	1	3	294	34	0.281555	6.54307	0.0134402	28.1974	PLK5;TEX264;UBA5
protein maturation (GO:0051604)	GO Biological Process	1	5	294	97	0.286795	3.68851	0.014269	15.6749	CPM;TSPAN15;PSEN2;NAA15;PCSK5
embryonic skeletal system development (GO:0048706)	GO Biological Process	1	3	294	35	0.286795	6.33827	0.0145434	26.8148	MEGF8;PCSK5;DSCAML1
pseudouridine synthesis (GO:0001522)	GO Biological Process	1	2	294	13	0.286795	12.2634	0.0150945	51.4256	GAR1;PUS7
cellular potassium ion homeostasis (GO:0030007)	GO Biological Process	1	2	294	13	0.286795	12.2634	0.0150945	51.4256	SLC12A2;ATP1B3
fatty acid elongation (GO:0030497)	GO Biological Process	1	2	294	13	0.286795	12.2634	0.0150945	51.4256	ELOVL1;ELOVL7
regulation of T cell differentiation in thymus (GO:0033081)	GO Biological Process	1	2	294	13	0.286795	12.2634	0.0150945	51.4256	CLPTM1;FOXJ1
reticulophagy (GO:0061709)	GO Biological Process	1	2	294	13	0.286795	12.2634	0.0150945	51.4256	TEX264;UBA5
very long-chain fatty acid biosynthetic process (GO:0042761)	GO Biological Process	1	2	294	13	0.286795	12.2634	0.0150945	51.4256	ELOVL1;ELOVL7
cellular component disassembly (GO:0022411)	GO Biological Process	1	4	294	66	0.300175	4.37019	0.0161661	18.0263	ADAMTS4;GSN;ADAM15;CTSK
extracellular matrix disassembly (GO:0022617)	GO Biological Process	1	4	294	66	0.300175	4.37019	0.0161661	18.0263	ADAMTS4;GSN;ADAM15;CTSK
protein N-linked glycosylation (GO:0006487)	GO Biological Process	1	4	294	67	0.312096	4.3006	0.0169991	17.5232	GAL3ST1;SRD5A3;MAGT1;DDOST
monoacylglycerol metabolic process (GO:0046462)	GO Biological Process	1	2	294	14	0.313173	11.2409	0.0174411	45.5135	DGAT2;DGAT1
neurotransmitter biosynthetic process (GO:0042136)	GO Biological Process	1	2	294	14	0.313173	11.2409	0.0174411	45.5135	ACHE;DAGLA
regulation of cell migration (GO:0030334)	GO Biological Process	1	12	294	408	0.321493	2.07501	0.0181012	8.32446	SEMA6B;ITGB1;CLIC4;FRMD5;SEMA6A;CSF1;ADAM15;SEMA4D;PRR5L;SEMA4F;RFFL;CX3CL1
positive regulation of cell migration (GO:0030335)	GO Biological Process	1	9	294	269	0.323974	2.36186	0.0184392	9.43158	SEMA6B;ITGB1;DMTN;SEMA6A;CSF1;SEMA4D;GAB1;SEMA4F;ACVR1B
sterol metabolic process (GO:0016125)	GO Biological Process	1	4	294	70	0.335749	4.10449	0.0196572	16.1278	SCAP;CYP46A1;LDLRAP1;LIPA
cellular sodium ion homeostasis (GO:0006883)	GO Biological Process	1	2	294	15	0.335749	10.3757	0.0199313	40.6255	SLC12A2;ATP1B3
establishment of spindle localization (GO:0051293)	GO Biological Process	1	2	294	15	0.335749	10.3757	0.0199313	40.6255	LLGL1;ZBED3
peptidyl-tyrosine autophosphorylation (GO:0038083)	GO Biological Process	1	2	294	15	0.335749	10.3757	0.0199313	40.6255	DDR1;AATK
negative regulation of cell-substrate adhesion (GO:0010812)	GO Biological Process	1	3	294	40	0.342132	5.48036	0.0208102	21.2216	DMTN;ADAM15;CX3CL1
positive regulation of wound healing (GO:0090303)	GO Biological Process	1	3	294	40	0.342132	5.48036	0.0208102	21.2216	ITGB1;DMTN;ENPP4
response to calcium ion (GO:0051592)	GO Biological Process	1	5	294	107	0.342132	3.32519	0.0209383	12.8558	SYT3;CLIC4;DMTN;SYT12;MCOLN1
dendrite self-avoidance (GO:0070593)	GO Biological Process	1	2	294	16	0.354458	9.63405	0.0225603	36.5281	NPTN;DSCAML1
glycosphingolipid biosynthetic process (GO:0006688)	GO Biological Process	1	2	294	16	0.354458	9.63405	0.0225603	36.5281	ST8SIA5;ST6GALNAC3
motor neuron axon guidance (GO:0008045)	GO Biological Process	1	2	294	16	0.354458	9.63405	0.0225603	36.5281	RHOG;SLIT1
oligodendrocyte development (GO:0014003)	GO Biological Process	1	2	294	16	0.354458	9.63405	0.0225603	36.5281	PLP1;SOX10
skeletal system morphogenesis (GO:0048705)	GO Biological Process	1	3	294	42	0.368345	5.19878	0.0236697	19.462	HHIP;MEGF8;DSCAML1
regulation of cholesterol biosynthetic process (GO:0045540)	GO Biological Process	1	2	294	17	0.379623	8.99132	0.0253237	33.0522	SREBF1;SCAP
cellular response to fatty acid (GO:0071398)	GO Biological Process	1	2	294	17	0.379623	8.99132	0.0253237	33.0522	DGAT2;PDK3
stabilization of membrane potential (GO:0030322)	GO Biological Process	1	2	294	17	0.379623	8.99132	0.0253237	33.0522	KCNK13;KCNK1
positive regulation of blood coagulation (GO:0030194)	GO Biological Process	1	2	294	17	0.379623	8.99132	0.0253237	33.0522	DMTN;ENPP4
positive regulation of potassium ion transmembrane transport (GO:1901381)	GO Biological Process	1	3	294	44	0.397077	4.94468	0.026731	17.9093	GABBR1;KCNN2;ATP1B3
embryonic heart tube development (GO:0035050)	GO Biological Process	1	2	294	18	0.404442	8.42894	0.0282169	30.0731	SOX18;MEGF8
leukocyte tethering or rolling (GO:0050901)	GO Biological Process	1	2	294	18	0.404442	8.42894	0.0282169	30.0731	ITGB1;SELPLG
long-chain fatty-acyl-CoA biosynthetic process (GO:0035338)	GO Biological Process	1	2	294	18	0.404442	8.42894	0.0282169	30.0731	ELOVL1;ELOVL7
triglyceride biosynthetic process (GO:0019432)	GO Biological Process	1	2	294	18	0.404442	8.42894	0.0282169	30.0731	DGAT2;DGAT1
regulation of protein localization to plasma membrane (GO:1903076)	GO Biological Process	1	4	294	80	0.428897	3.56261	0.0302963	12.4575	ITGB1;TMBIM1;RHOG;LDLRAP1
establishment or maintenance of apical/basal cell polarity (GO:0035088)	GO Biological Process	1	2	294	19	0.428897	7.93272	0.0312355	27.4964	CLIC4;FOXJ1
glycerolipid catabolic process (GO:0046503)	GO Biological Process	1	2	294	19	0.428897	7.93272	0.0312355	27.4964	GDE1;ENPP6
leukocyte adhesion to vascular endothelial cell (GO:0061756)	GO Biological Process	1	2	294	19	0.428897	7.93272	0.0312355	27.4964	ITGB1;SELPLG
positive regulation of macrophage migration (GO:1905523)	GO Biological Process	1	2	294	19	0.428897	7.93272	0.0312355	27.4964	CSF1;CX3CL1
glycosphingolipid metabolic process (GO:0006687)	GO Biological Process	1	3	294	47	0.431649	4.60684	0.0317	15.9002	GLTP;ST8SIA5;ST6GALNAC3
glycoprotein biosynthetic process (GO:0009101)	GO Biological Process	1	4	294	83	0.438488	3.4268	0.034036	11.5837	B3GALNT2;SERP1;ST8SIA5;DDOST
cellular modified amino acid biosynthetic process (GO:0042398)	GO Biological Process	1	2	294	20	0.438488	7.49163	0.0343752	25.2499	PTDSS2;GATM
cellular monovalent inorganic cation homeostasis (GO:0030004)	GO Biological Process	1	2	294	20	0.438488	7.49163	0.0343752	25.2499	SLC12A2;ATP1B3
regulation of granulocyte chemotaxis (GO:0071622)	GO Biological Process	1	2	294	20	0.438488	7.49163	0.0343752	25.2499	CSF1;JAM3
hepaticobiliary system development (GO:0061008)	GO Biological Process	1	2	294	20	0.438488	7.49163	0.0343752	25.2499	PHF2;PRKCSH
mesoderm formation (GO:0001707)	GO Biological Process	1	2	294	20	0.438488	7.49163	0.0343752	25.2499	ITGB1;ITGB4
positive regulation of epithelial cell differentiation (GO:0030858)	GO Biological Process	1	2	294	20	0.438488	7.49163	0.0343752	25.2499	ATOH8;FOXJ1
response to glucose (GO:0009749)	GO Biological Process	1	3	294	49	0.438488	4.4061	0.0352622	14.7381	PDK3;SLC39A14;ZBED3
positive regulation of actin filament polymerization (GO:0030838)	GO Biological Process	1	3	294	49	0.438488	4.4061	0.0352622	14.7381	VASP;GSN;CDC42EP1
vascular transport (GO:0010232)	GO Biological Process	1	4	294	84	0.438488	3.38379	0.0353396	11.3112	SLC12A2;SLC6A6;SLC29A4;SLC4A3
regulation of neuron projection development (GO:0010975)	GO Biological Process	1	6	294	165	0.438488	2.56119	0.0354045	8.55672	MAG;RETREG3;PLK5;KIF13B;NPTN;CX3CL1
amino acid transport (GO:0006865)	GO Biological Process	1	3	294	50	0.438488	4.31213	0.0371175	14.2027	SLC6A6;SLC43A2;SLC3A2
regulation of cholesterol metabolic process (GO:0090181)	GO Biological Process	1	2	294	21	0.438488	7.09697	0.0376319	23.2774	SREBF1;LDLRAP1
chondroitin sulfate biosynthetic process (GO:0030206)	GO Biological Process	1	2	294	21	0.438488	7.09697	0.0376319	23.2774	BCAN;CHPF
zinc ion transport (GO:0006829)	GO Biological Process	1	2	294	21	0.438488	7.09697	0.0376319	23.2774	SLC39A14;SLC39A3
transport across blood-brain barrier (GO:0150104)	GO Biological Process	1	4	294	86	0.438488	3.30093	0.0380326	10.7918	SLC12A2;SLC6A6;SLC29A4;SLC4A3
regulation of axonogenesis (GO:0050770)	GO Biological Process	1	3	294	51	0.438488	4.22208	0.0390219	13.6949	MAG;EFNB3;KIF13B
positive regulation of GTPase activity (GO:0043547)	GO Biological Process	1	7	294	214	0.438488	2.29751	0.0393066	7.43559	ITGB1;ARHGEF10;SEMA4D;RHOG;FOXJ1;TBC1D10A;CX3CL1
sodium ion transmembrane transport (GO:0035725)	GO Biological Process	1	4	294	87	0.438488	3.26099	0.0394221	10.5442	SLC12A2;SLC6A6;ATP1B3;KCNK1
cell-cell adhesion via plasma-membrane adhesion molecules (GO:0098742)	GO Biological Process	1	6	294	170	0.438488	2.48247	0.0400191	7.98958	ITGB1;CLDN11;MAG;CADM3;NPTN;DSCAML1
metal ion transport (GO:0030001)	GO Biological Process	1	4	294	88	0.438488	3.222	0.0408402	10.3043	NIPAL4;PSEN2;SLC3A2;MAGT1
positive regulation of neuron projection development (GO:0010976)	GO Biological Process	1	4	294	88	0.438488	3.222	0.0408402	10.3043	RETREG3;PLK5;NPTN;CX3CL1
cell projection assembly (GO:0030031)	GO Biological Process	1	2	294	22	0.438488	6.74178	0.0410015	21.5342	GSN;RHOG
fatty-acyl-CoA metabolic process (GO:0035337)	GO Biological Process	1	2	294	22	0.438488	6.74178	0.0410015	21.5342	DGAT2;DGAT1
limb morphogenesis (GO:0035108)	GO Biological Process	1	2	294	22	0.438488	6.74178	0.0410015	21.5342	MEGF8;PCSK5
zinc ion transmembrane transport (GO:0071577)	GO Biological Process	1	2	294	22	0.438488	6.74178	0.0410015	21.5342	SLC39A14;SLC39A3
sodium ion transport (GO:0006814)	GO Biological Process	1	4	294	90	0.438488	3.14675	0.0437625	9.84612	SLC12A2;SLC6A6;ATP1B3;KCNK1
negative regulation of signal transduction (GO:0009968)	GO Biological Process	1	8	294	267	0.438488	2.10028	0.0443663	6.54294	RNF43;TSPAN15;SEMA6A;HHIP;TMBIM1;TYRO3;MEGF8;CX3CL1
acylglycerol biosynthetic process (GO:0046463)	GO Biological Process	1	2	294	23	0.438488	6.42042	0.0444799	19.985	DGAT2;DGAT1
negative regulation of smoothened signaling pathway (GO:0045879)	GO Biological Process	1	2	294	23	0.438488	6.42042	0.0444799	19.985	HHIP;MEGF8
toll-like receptor signaling pathway (GO:0002224)	GO Biological Process	1	4	294	91	0.438488	3.11042	0.0452666	9.62734	SCARA3;UNC93B1;CTSK;UBE2D1
amino acid import across plasma membrane (GO:0089718)	GO Biological Process	1	2	294	24	0.438488	6.12827	0.0480632	18.6008	SLC6A6;SLC3A2
establishment of mitotic spindle orientation (GO:0000132)	GO Biological Process	1	2	294	24	0.438488	6.12827	0.0480632	18.6008	ITGB1;INSC
phospholipid catabolic process (GO:0009395)	GO Biological Process	1	2	294	24	0.438488	6.12827	0.0480632	18.6008	GDE1;ENPP6
potassium ion homeostasis (GO:0055075)	GO Biological Process	1	2	294	24	0.438488	6.12827	0.0480632	18.6008	SLC12A2;ATP1B3
Rho protein signal transduction (GO:0007266)	GO Biological Process	1	3	294	56	0.438488	3.8228	0.0492694	11.5083	RHOG;CDC42EP1;MYO9B
Top Oligodendrocyte-Enriched Genes In Humans And Mice PMID29892006	HDSigDB 2021	1	99	294	1035	1.53308e-50	10.181	7.61213e-54	1245.23	GLTP;PHLDB1;CD82;HHIP;GDE1;UBE2D1;CPOX;NIPAL4;INSC;FAM53B;CAR14;ENPP4;ENPP6;SEMA6A;DGAT2;FNBP1;KCNK13;APLP1;SOX10;FRMD5;MAG;FRMD8;TYRO3;MAL;LLGL1;IGSF8;TMEM63A;UGT8A;TTYH2;NDRG1;ADIPOR2;GJC3;GJC2;EFNB3;TMEM125;SEC14L5;MAP7;TSPAN2;WNT3;GPR17;WSCD1;FA2H;GJB1;TMEM98;REEP3;TMCC3;LRRN1;DDR1;TMEM151A;SLC48A1;CPM;CLIC4;GAL3ST1;ITGB4;AATK;TRF;EFCAB14;MAGT1;LITAF;ADAMTS4;TMEM189;ADAMTSL4;CRTAC1;CTSK;KIF13…
Probable Oligodendrocyte-Enriched Genes PMID18171944	HDSigDB 2021	1	129	294	2190	9.41533e-45	6.69344	9.85465e-48	724.472	GLTP;PHLDB1;CSF1;CD82;HHIP;UBE2D1;CPOX;SLC4A2;LIPA;NIPAL4;INSC;FAM53B;PDK3;CAR14;ENPP4;CCNL2;LZTS2;ENPP6;SLC39A3;RNF43;SEMA6A;DGAT2;APLP1;PUS7;SOX10;SCAMP2;FRMD5;MAG;FRMD8;TYRO3;MAL;AMY1;RELL1;FKBP9;LLGL1;IGSF8;TMEM63A;UGT8A;TTYH2;NDRG1;ADIPOR2;GJC3;GJC2;EFNB3;TMEM125;MAP7;ZKSCAN3;TSPAN2;GPR17;TMEM120B;WSCD1;SRD5A3;PHETA1;FA2H;EHD4;GJB1;TMEM98;REEP3;TMEM119;TMCC3;LRRN1;DDR1;TMEM151A;ITGB1;SLC48A1…
Mouse Cortex Mature Oligodendrocyte Markers PMID19013282	HDSigDB 2021	1	119	294	1840	9.41533e-45	7.10622	1.40248e-47	766.642	GLTP;PHLDB1;CSF1;CD82;HHIP;OGFOD3;UBE2D1;CPOX;SLC4A2;LIPA;NIPAL4;AKR7A5;INSC;AP1S2;FAM53B;PDK3;CAR14;ENPP4;LZTS2;ENPP6;SEMA6A;FNBP1;KCNK13;APLP1;MED9;ATP1B3;UBALD2;SOX10;SCAMP2;BCAN;FRMD5;MAG;FRMD8;MAL;LLGL1;TMEM63A;UGT8A;TTYH2;NDRG1;ADIPOR2;GJC2;EFNB3;TMEM125;MAP7;TSPAN2;ZFP580;GPR17;WSCD1;SRD5A3;SLC16A11;FA2H;GJB1;TMEM98;REEP3;TMCC3;LRRN1;DDR1;TMEM151A;SLC48A1;CPM;CLIC4;GAL3ST1;RNPEPL1;PRKCSH;I…
Top Oligodendrocyte-Specific Genes In Humans And Mice PMID29892006	HDSigDB 2021	1	93	294	1055	1.69913e-44	9.01517	3.37464e-47	964.671	GLTP;DDR1;TMEM151A;SLC48A1;CPM;PHLDB1;GAL3ST1;CD82;ITGB4;HHIP;AATK;CPOX;TRF;EFCAB14;LITAF;NIPAL4;ADAMTS4;TMEM189;ADAMTSL4;CTSK;INSC;KIF13B;FAM53B;CAR14;EFHD1;ENPP4;LDLRAP1;ENPP6;SLC39A3;ELOVL1;ARHGEF10;SEMA6A;DGAT2;FNBP1;APLP1;TFEB;GAB1;ELOVL7;SOX10;CLDN11;GPRC5B;FAM222A;H2AJ;FRMD5;MAG;FRMD8;UNC50;TMBIM1;TYRO3;CDC42EP1;MAL;LLGL1;CILK1;CERS2;IGSF8;TMEM63A;UGT8A;TTYH2;FIGN;PRR5L;NDRG1;ADIPOR2;DNAJB…
Definite Oligodendrocyte-Enriched Genes PMID18171944	HDSigDB 2021	1	38	294	129	1.73992e-36	31.9956	4.31957e-39	2826.42	GLTP;CPM;PHLDB1;TMEM63A;GAL3ST1;UGT8A;HHIP;CPOX;TRF;PRR5L;NIPAL4;ADAMTS4;GJC3;GJC2;TMEM125;CAR14;TSPAN2;ENPP6;RFFL;S1PR5;PLEKHH1;SLC12A2;GPR17;ELOVL1;GALNT6;GSN;MOG;LGI3;RHOG;ELOVL7;SOX10;CLDN11;FA2H;MAG;GJB1;PLP1;MAL;CILK1
Genes Down-Regulated In Brain Vs Spinal Cord Derived OPCs From P7 Mice PMID30078729	HDSigDB 2021	1	67	294	688	1.8333e-33	9.07088	5.46168e-36	736.513	GLTP;DDR1;TMEM151A;SLC48A1;CPM;CLIC4;CD82;ITGB4;HHIP;AATK;CPOX;SLC4A2;LITAF;NIPAL4;ADAMTS4;TMEM189;CRTAC1;INSC;CAR14;ENPP4;LDLRAP1;ELOVL1;ARHGEF10;SEMA6A;FNBP1;KCNK13;APLP1;TFEB;RHOG;SLC35G2;ELOVL7;CLDN11;FAM222A;MAG;TMBIM1;TYRO3;MAL;FKBP9;LLGL1;CERS2;TMEM63A;UGT8A;TTYH2;PRR5L;NDRG1;DNAJB2;GJC2;EFNB3;TMEM125;MAP7;SLIT1;TSPAN2;RFFL;S1PR5;PLEKHH1;WNT3;SLC12A2;GALNT6;GSN;MOG;SEMA4D;LGI3;FA2H;TSPAN15…
Mouse Cerebellum Mature Oligodendrocyte Markers PMID19013282	HDSigDB 2021	1	84	294	1271	2.07409e-30	6.24061	7.20884e-33	461.867	GLTP;DDR1;TMEM151A;SLC48A1;CPM;GAL3ST1;CSF1;CD82;ITGB4;HHIP;CPOX;TRF;EFCAB14;SLC4A2;LITAF;NIPAL4;ADAMTS4;TMEM189;SERP1;ADAMTSL4;CRTAC1;CTSK;INSC;PDK3;CAR14;EFHD1;MFSD1;ENPP4;ENPP6;ELOVL1;ARHGEF10;APLP1;GAB1;RHOG;ELOVL7;SOX10;DDOST;CLDN11;DNAJC2;GPRC5B;H2AJ;MAG;FRMD8;TMBIM1;VWA1;MAL;ST6GALNAC3;CILK1;SOX2OT;CERS2;TMEM63A;UGT8A;PRR5L;ACAA1A;NDRG1;GJC3;GJC2;EFNB3;TMEM125;MAP7;TSPAN2;ZFP580;RFFL;S1PR5…
Oligodendrocyte Gene Module From Human Brain PMID20616000	HDSigDB 2021	1	61	294	625	2.47665e-30	8.88551	9.83774e-33	654.854	GLTP;DDR1;ITGB1;SLC48A1;PHF2;CPM;CLIC4;PHLDB1;GAL3ST1;PRKCSH;AATK;CPOX;TRF;EFCAB14;LIPA;LITAF;KIF13B;CAR14;EFHD1;ENPP4;LDLRAP1;ELOVL1;ARHGEF10;SEMA6A;FNBP1;APLP1;TFEB;GAB1;RHOG;SOX10;CLDN11;GPRC5B;H2AJ;MAG;TMBIM1;CDC42EP1;MAL;RAF1;CERS2;TMEM63A;UGT8A;PRR5L;NDRG1;ADIPOR2;DNAJB2;MAN2A1;SEC14L5;MAP7;SLIT1;JAM3;SLC12A2;GALNT6;GSN;MOG;WSCD1;SEMA4D;MYO9B;FA2H;TSPAN15;GJB1;PLP1
Oligodendrocyte-enriched Genes PMID25700174	HDSigDB 2021	1	48	294	449	3.87206e-25	9.39359	1.73032e-27	578.847	TMEM151A;SLC48A1;GAL3ST1;UGT8A;AATK;CPOX;TRF;EFCAB14;FIGN;NIPAL4;DNAJB2;TMEM189;GJC3;GJC2;EFNB3;TMEM125;SEC14L5;MAP7;KIF13B;TSPAN2;ENPP4;LZTS2;ENPP6;S1PR5;PLEKHH1;WNT3;ELOVL1;RNF43;ARHGEF10;GALNT6;GSN;MOG;FNBP1;LGI3;APLP1;TFEB;ATP1B3;CLDN11;FAM222A;MAG;GJB1;FRMD8;PLP1;TMCC3;MAL;ZFP276;CILK1;CERS2
Genes Up-Regulated In Mouse Spinal Cord Derived OPCs From P7 Vs E13.5 Mice PMID30078729	HDSigDB 2021	1	123	294	3126	4.32906e-25	4.00081	2.14948e-27	245.668	GLTP;PHLDB1;CD82;HHIP;GDE1;CPOX;CYP46A1;NIPAL4;INSC;CAR14;ENPP4;ENPP6;SLC39A3;SEMA6B;RNF43;SEMA6A;DGAT2;KCNK13;APLP1;MED9;PUS7;SOX10;SCAMP2;BCAN;MAG;PDE12;FRMD8;TYRO3;MAL;LLGL1;IGSF8;TMEM63A;UGT8A;TTYH2;TMEM63B;ADIPOR2;GJC3;PORCN;GJC2;EFNB3;TMEM125;MAP7;ST8SIA5;SARAF;TSPAN2;TSPAN3;WNT3;GPR17;KCNF1;CADM3;SYT3;WSCD1;SLC33A1;SRD5A3;KTI12;SLC6A6;FA2H;GJB1;TMEM98;REEP3;TMCC3;DDR1;TMEM151A;SLC48A1;ACHE…
Genes Down-Regulated In Cerebellum Of 18 Week Old Atxn 1 154Q/2Q Mice Treated With ASO Vs Vehicle GSE114674	HDSigDB 2021	1	44	294	393	8.568e-24	9.7617	4.67964e-26	569.341	CPM;CLIC4;TMEM63A;SELPLG;GAL3ST1;UGT8A;CSF1;ITGB4;UNC93B1;TRF;PRR5L;LITAF;NDRG1;EFNB3;TMEM125;ADAMTSL4;INSC;SEC14L5;AP1S2;SLIT1;EFHD1;ENPP4;ENPP6;PLEKHH1;JAM3;GPR17;ELOVL1;SREBF1;MOG;KCNK13;GAB1;RHOG;SOX10;CLDN11;FA2H;GATM;MAG;GJB1;TMBIM1;PLP1;TMCC3;MAL;LRRN1;CERS2
Cortex RNA M7 Module (Black) PMID26900923	HDSigDB 2021	1	27	294	124	6.68344e-22	20.4426	3.98219e-24	1101.45	GLTP;CLIC4;CD82;TTYH2;ITGB4;HHIP;TRF;PRR5L;NIPAL4;EFNB3;GJC2;ENPP6;RFFL;S1PR5;PLEKHH1;WNT3;ARHGEF10;GALNT6;SEMA6A;GSN;MOG;TSPAN15;MAG;GJB1;TMEM98;TMCC3;SOX2OT
Genes Down-Regulated In The Astrocytes Of R6/2 Mice Vs WT At 3 Month Old GSE124846	HDSigDB 2021	1	97	294	2296	8.49898e-21	3.92005	5.48593e-23	200.931	GLTP;PHLDB1;CSF1;HHIP;UBE2D1;NIPAL4;AP1S2;FAM53B;PDK3;CAR14;ENPP4;ARRDC4;KCNH3;SCARA3;SEMA6A;FNBP1;KCNK13;ATP1B3;FRMD5;MAG;FRMD8;TYRO3;MAL;TMEM63A;UGT8A;TTYH2;NDRG1;GJC3;EFNB3;TMEM125;SEC14L5;MAP7;TSPAN2;PLK5;SLC6A6;FA2H;GJB1;TMEM98;REEP3;TMCC3;DDR1;TMEM151A;SLC48A1;ACHE;CPM;CLIC4;DAGLA;GAL3ST1;ITGB4;KCNC3;AATK;TRF;EFCAB14;LITAF;YBX3;CX3CL1;ADAMTS4;TMEM189;KCNT1;ADAMTSL4;CRTAC1;KIF13B;NPTN;EFHD1;…
Mouse Cortex Mature Oligodendrocyte And Progenitor Cell Markers PMID19013282	HDSigDB 2021	1	144	294	4590	1.15822e-20	3.29501	8.05116e-23	167.629	GLTP;TRIR;CRTC2;PHLDB1;CSF1;CD82;HHIP;OGFOD3;UBE2D1;CPOX;SLC4A2;LIPA;NIPAL4;AKR7A5;INSC;AP1S2;PDK3;CAR14;ENPP4;ENPP6;RNF43;SEMA6A;MORC4;FNBP1;KCNK13;ATP1B3;UBALD2;PUS7;SOX10;ATAD3A;SCAMP2;BCAN;FRMD5;MAG;PDE12;FRMD8;UNC50;MAL;FAM76B;RELL1;FKBP9;RAF1;LLGL1;TMEM63A;UGT8A;TTYH2;MAPKAP1;NDRG1;ADIPOR2;PTDSS2;GJC3;GJC2;EFNB3;TMEM125;MAP7;ZKSCAN3;TSPAN2;ZFP580;TSPAN3;ZBED3;VASP;GPR17;ZFP598;WSCD1;SLC33A1…
Genes Down-Regulated In Oligodendrocytes Of R6/2 Vs WT PMID32681824	HDSigDB 2021	1	27	294	142	2.48983e-20	17.2271	1.85439e-22	862.03	PHLDB1;TTYH2;UGT8A;AATK;PRR5L;LITAF;GJC3;EFNB3;MAP7;KIF13B;TSPAN2;PLEKHH1;MOG;FNBP1;APLP1;KCNK13;GAB1;ELOVL7;SOX10;CLDN11;FA2H;FRMD5;MAG;TMBIM1;PLP1;MAL;ST6GALNAC3
Top Oligodendrocyte-Expressed Genes In Humans And Mice PMID29892006	HDSigDB 2021	1	63	294	1051	5.89724e-20	5.16691	4.68499e-22	253.76	GLTP;ITGB1;SLC48A1;CPM;CLIC4;PHLDB1;TRF;EFCAB14;LIPA;LITAF;ADAMTS4;KIF13B;EFHD1;ENPP4;ENPP6;ELOVL1;SEMA6A;FNBP1;APLP1;GAB1;RHOG;ELOVL7;CLDN11;GPRC5B;MAG;FRMD8;TMBIM1;MAL;CILK1;CERS2;TMEM63A;UGT8A;TTYH2;PRR5L;NDRG1;ADIPOR2;DNAJB2;GJC3;EFNB3;MAP7;SARAF;TSPAN2;TSPAN3;PLEKHH1;SRSF11;JAM3;SLC12A2;GSN;MOG;WSCD1;SEMA4D;LGI3;TM9SF2;SLC6A6;FA2H;TSPAN15;GATM;GJB1;REEP3;PLP1;TRIM35;TMCC3;LRRN1
Markers Of Red Nucleus In Mesencephalon PMID22996553	HDSigDB 2021	1	29	294	182	1.06117e-19	13.9854	8.95724e-22	677.793	TMEM63A;UGT8A;HHIP;TRF;PRR5L;NDRG1;NIPAL4;ADAMTS4;TMEM125;SEC14L5;CAR14;ENPP6;LDLRAP1;S1PR5;PLEKHH1;SLC12A2;ELOVL1;MOG;SEMA4D;FA2H;TSPAN15;GJB1;TMEM98;REEP3;PLP1;MAL;CILK1;CERS2;SOX2OT
Striatum RNA M47 Module (Bisque4) PMID26900923	HDSigDB 2021	1	25	294	125	2.1333e-19	18.2212	1.90662e-21	869.314	GLTP;SLC48A1;PHLDB1;GAL3ST1;CSF1;TTYH2;ITGB4;AATK;SNX33;NIPAL4;ADAMTS4;DNAJB2;TMEM189;TMEM125;ADAMTSL4;INSC;CAR14;LDLRAP1;GSN;WSCD1;MOG;TFEB;SOX10;MAG;LLGL1
Down-regulated Genes In Cerebellum Of 10 Mon HD Q140 Mice Vs Q20 GSE78270	HDSigDB 2021	1	49	294	652	3.19638e-19	6.33599	3.01545e-21	299.379	SLC48A1;CPM;GAL3ST1;AATK;TRF;LITAF;HAPLN4;SLC2A8;INSC;KIF13B;SLC39A3;ELOVL1;ARHGEF10;FNBP1;KCNK13;RHOG;ATP1B3;SOX10;CLDN11;GPRC5B;ADAM15;FRMD8;TMBIM1;TYRO3;ZFP692;VWA1;CDC42EP1;MAL;TMEM63A;UGT8A;NDRG1;ADIPOR2;GJC3;PORCN;SEC14L5;MAP7;ST8SIA5;TSPAN2;KCNN2;GPR17;PLK5;SLC16A11;FA2H;GATM;GJB1;SYT12;REEP3;PLP1;ZFP276
HD Disease-Related Genes In HdhQ111 6 Mon Vs 2 Mon Mice PMID29020921	HDSigDB 2021	1	137	294	4428	8.74764e-19	3.13477	8.68683e-21	144.803	GLTP;KCNG1;CSF1;CD82;CHPF;CPOX;CYP46A1;LIPA;NIPAL4;AKR7A5;INSC;AP1S2;CAR14;ENPP4;CCNL2;LZTS2;ENPP6;AZI2;TBC1D10A;SRRM3;KCNH3;SCARA3;SEMA6A;DGAT2;FNBP1;KCNK13;APLP1;MIR100HG;ATXN2L;BCAN;FRMD5;MAG;ADAM15;FRMD8;TYRO3;MAL;AMY1;RELL1;IGSF8;UGT8A;NDRG1;ADIPOR2;GJC3;PORCN;GJC2;TMEM125;ST8SIA5;TSPAN2;KCNN2;WNT3;B3GALNT2;CADM3;ZFP598;IRF2BP1;KTI12;EXT2;FA2H;EHD4;GJB1;ATG16L1;REEP3;LRRN1;DDR1;ITGB1;ACHE;CP…
Genes Up-Regulated In Pons Of 28 Week WT Mice Vs Atxn 1 154Q/2Q Mice Both Treated With Vehicle GSE114674	HDSigDB 2021	1	84	294	1915	1.12722e-18	3.90497	1.17535e-20	179.2	GLTP;SLC48A1;ACHE;CLIC4;RETREG3;GAL3ST1;KCNC3;GDE1;UBE2D1;TRF;EFCAB14;MAGT1;UBE2D2A;LIPA;LITAF;PCSK5;HAPLN4;YBX3;NIPAL4;ADAMTS4;TMEM189;SOX18;ADAMTSL4;CRTAC1;INSC;AP1S2;KIF13B;NPTN;FAM53B;EFHD1;LDLRAP1;ELOVL1;KCNH3;FNBP1;KCNK13;GAB1;RHOG;MED9;ATP1B3;ELOVL7;SOX10;CLDN11;BCAN;GPRC5B;H2AJ;FRMD5;MAG;FRMD8;TMBIM1;TYRO3;FAM20C;VWA1;SLC29A4;MAL;ST6GALNAC3;SOX2OT;CERS2;TMEM63A;UGT8A;MAPKAP1;SLC3A2;CXXC5;…
Genes Up-Regulated In Brain And Spinal Cord Derived OPCs From P7 Vs E13.5 Mice PMID30078729	HDSigDB 2021	1	102	294	2714	1.67118e-18	3.47672	1.82552e-20	158.016	GLTP;PHLDB1;HHIP;GDE1;CPOX;CYP46A1;INSC;ENPP4;ENPP6;SLC39A3;SEMA6B;RNF43;SEMA6A;DGAT2;KCNK13;APLP1;PUS7;SOX10;SCAMP2;BCAN;MAG;FRMD8;TYRO3;MAL;TMEM63A;UGT8A;TTYH2;TMEM63B;GJC3;PORCN;GJC2;TMEM125;MAP7;ST8SIA5;SARAF;TSPAN2;TSPAN3;WNT3;GPR17;KCNF1;CADM3;SYT3;WSCD1;SLC33A1;FA2H;GJB1;REEP3;TMCC3;TMEM151A;SLC48A1;ACHE;CPM;GAL3ST1;KCNC3;AATK;EFCAB14;LITAF;HAPLN4;CX3CL1;ADAMTS4;TMEM189;CRTAC1;CTSK;EFHD1;M…
Oligodendrocyte Gene Markers PMID17151600	HDSigDB 2021	1	20	294	77	7.0431e-18	25.162	8.04326e-20	1106.29	GLTP;SLC48A1;ARHGEF10;CLIC4;TMEM63A;GSN;TTYH2;UGT8A;MOG;AATK;SOX10;NDRG1;FA2H;MAG;GATM;GJB1;MAL;TSPAN2;S1PR5;CERS2
Genes Changed In Cerebellum Of 18 Week Old Atxn 1 154Q/2Q Mice Treated With ASO Vs Vehicle GSE114674	HDSigDB 2021	1	51	294	777	1.3284e-17	5.48686	1.583e-19	237.525	CPM;CLIC4;GAL3ST1;CSF1;ITGB4;KCNC3;TRF;LITAF;HAPLN4;ADAMTSL4;INSC;AP1S2;EFHD1;ENPP4;ENPP6;ELOVL1;SREBF1;KCNK13;GAB1;RHOG;SOX10;CLDN11;GPRC5B;MAG;TMBIM1;MAL;CERS2;TMEM63A;SELPLG;UGT8A;UNC93B1;PRR5L;NDRG1;TMEM70;EFNB3;TMEM125;SEC14L5;SLIT1;PLEKHH1;WNT3;JAM3;VASP;GPR17;TMEM184B;MOG;FA2H;GATM;GJB1;PLP1;TMCC3;LRRN1
Mouse Cerebellum Mature Oligodendrocyte And Progenitor Cell Markers PMID19013282	HDSigDB 2021	1	107	294	3093	5.8489e-17	3.20397	7.26031e-19	133.819	GLTP;PHLDB1;CD82;HHIP;UBE2D1;CPOX;LIPA;NIPAL4;AKR7A5;INSC;PDK3;CAR14;ENPP4;ENPP6;ARRDC4;RNF43;KCNH3;DGAT2;KCNK13;APLP1;MED9;UBALD2;SOX10;BCAN;FRMD5;MAG;FRMD8;MAL;FKBP9;UGT8A;MAPKAP1;NDRG1;PTDSS2;GJC3;GJC2;EFNB3;TMEM125;MAP7;TSPAN2;ZFP580;ZBED3;GPR17;WSCD1;SRD5A3;FA2H;GJB1;TMEM98;REEP3;ZFP593;TMCC3;LRRN1;DDR1;TMEM151A;ITGB1;SLC48A1;CPM;CLIC4;GAL3ST1;RNPEPL1;ITGB4;TRF;EFCAB14;LITAF;ADAMTS4;TMEM189;…
Genes Changed In Brain Vs Spinal Cord Derived OPCs From P7 Mice PMID30078729	HDSigDB 2021	1	71	294	1517	6.28406e-17	4.02055	8.1125e-19	167.479	GLTP;DDR1;TMEM151A;KCNG1;SLC48A1;CPM;CLIC4;CD82;ITGB4;HHIP;AATK;CPOX;SLC4A2;LITAF;PCSK5;NIPAL4;ADAMTS4;TMEM189;CRTAC1;INSC;CAR14;ENPP4;LDLRAP1;ELOVL1;KCNH3;ARHGEF10;SEMA6A;FNBP1;KCNK13;APLP1;TFEB;RHOG;SLC35G2;ELOVL7;CLDN11;FAM222A;MAG;TMBIM1;TYRO3;MAL;FKBP9;LLGL1;CERS2;TMEM63A;UGT8A;TTYH2;PRR5L;NDRG1;DNAJB2;GJC2;EFNB3;TMEM125;MAP7;SLIT1;TSPAN2;RFFL;S1PR5;PLEKHH1;WNT3;SLC12A2;GALNT6;GSN;MOG;SEMA4D…
Striatum RNA M11 Module (Greenyellow) PMID26900923	HDSigDB 2021	1	29	294	240	1.73804e-16	10.111	2.33004e-18	410.512	TMEM63A;UGT8A;TRF;CXXC5;LITAF;NDRG1;GJC3;EFNB3;SEC14L5;EFHD1;TSPAN2;ENPP4;PLEKHH1;ELOVL1;FNBP1;KCNK13;GAB1;RHOG;CLDN11;BCAN;FA2H;GPRC5B;GATM;FRMD8;TMBIM1;PLP1;VWA1;MAL;ST6GALNAC3
Differentially Expressed Genes In Brainstem Of HD Q175 Mice PMID26900923	HDSigDB 2021	1	48	294	749	4.02054e-16	5.29	5.58963e-18	210.149	DDR1;CLIC4;UGT8A;CD82;HHIP;CPOX;SLC4A2;GJC3;GJC2;RNPEP;KIF13B;SH3BP5;FAM53B;EFHD1;TSPAN2;ENPP6;WNT3;JAM3;SLC12A2;SREBF1;RNF43;ARHGEF10;GALNT6;GABBR1;GSN;DGAT2;SEMA4D;FNBP1;LGI3;KCNK13;APLP1;RHOG;ATP1B3;SCAMP2;CLDN11;FA2H;TSPAN15;GATM;TMEM98;REEP3;PLP1;TMCC3;VWA1;MAL;AMY1;LRRN1;DSCAML1;CILK1
Down-regulated Genes In Cerebellum Of 10 Mon HD Q175 Mice Vs Q20 GSE73468	HDSigDB 2021	1	78	294	1870	5.72781e-16	3.6099	8.24759e-18	142.001	GLTP;KCNG1;SLC48A1;CPM;DAGLA;GAL3ST1;ITGB4;KCNC3;TRF;EFCAB14;SLC4A2;MAGT1;CYP46A1;LITAF;HAPLN4;NIPAL4;ADAMTS4;TMEM189;ADAMTSL4;CRTAC1;KIF13B;FAM53B;EFHD1;ENPP4;LRRFIP1;LDLRAP1;ELOVL1;ARHGEF10;FNBP1;KCNK13;RHOG;ATP1B3;ELOVL7;MIR100HG;CLDN11;GPRC5B;FRMD5;MAG;TMBIM1;TYRO3;FAM20C;VWA1;MAL;AMY1;TMEM63A;UGT8A;TTYH2;PRR5L;SNX33;NDRG1;DNAJB2;GJC3;PORCN;EFNB3;TMEM125;SEC14L5;MAP7;ST8SIA5;TSPAN2;KCNN2;PLEK…
Genes Changed In Oligodendrocytes Of R6/2 Vs WT PMID32681824	HDSigDB 2021	1	27	294	213	6.99319e-16	10.6125	1.04936e-17	414.905	PHLDB1;TTYH2;UGT8A;AATK;PRR5L;LITAF;GJC3;EFNB3;MAP7;KIF13B;TSPAN2;PLEKHH1;MOG;FNBP1;KCNK13;APLP1;GAB1;ELOVL7;SOX10;CLDN11;FA2H;FRMD5;MAG;TMBIM1;PLP1;MAL;ST6GALNAC3
Genes Down-Regulated In The Astrocytes Of R6/2 Mice Vs WT At 1 Month Old GSE124846	HDSigDB 2021	1	43	294	609	6.99319e-16	5.79322	1.07641e-17	226.343	DDR1;TMEM63A;UGT8A;TTYH2;CD82;TEX264;ITGB4;TRF;CYP46A1;CXXC5;NDRG1;CX3CL1;DNAJB2;GJC3;EFNB3;TMEM125;CRTAC1;KIF13B;CAR14;TSPAN2;S1PR5;SLC12A2;PLK5;GSN;LINGO3;MOG;LGI3;KCNK13;FOXJ1;CLDN11;FA2H;GPRC5B;GATM;MAG;GJB1;TMEM98;SYT12;FRMD8;PLP1;VWA1;MAL;CERS1;CERS2
Down-regulated Genes In Cerebellum Of HD Q175 Mice PMID26900923	HDSigDB 2021	1	58	294	1117	1.46555e-15	4.32742	2.33113e-17	165.73	DDR1;SLC48A1;CRTC2;PHLDB1;ITGB4;KCNC3;UBE2D1;TRF;CYP46A1;LITAF;HAPLN4;ADAMTS4;ADAMTSL4;CRTAC1;EFHD1;LDLRAP1;LZTS2;KCNH3;FNBP1;KCNK13;RHOG;SOX10;CLDN11;BCAN;GPRC5B;MAG;TMBIM1;TYRO3;FAM20C;VWA1;MAL;AMY1;SOX2OT;TMEM63A;UGT8A;TTYH2;SLC3A2;SNX33;NDRG1;DNAJB2;GJC3;PORCN;EFNB3;TMEM125;ST8SIA5;TSPAN2;PLEKHH1;PLK5;LGI3;SLC16A11;TMEM62;FOXJ1;FA2H;GATM;EHD4;SYT12;PLP1;GRINA
Down-regulated Genes In Hypothalamus/Thalamus Of HD Q175 Mice PMID26900923	HDSigDB 2021	1	30	294	283	1.46555e-15	8.73742	2.40134e-17	334.363	TMEM63A;TTYH2;UGT8A;KCNC3;TRF;LITAF;NDRG1;HAPLN4;GJC3;KIF13B;FAM53B;EFHD1;TSPAN2;PLEKHH1;GABBR1;FNBP1;KCNK13;GAB1;RHOG;CLDN11;FA2H;GPRC5B;GATM;FRMD8;TMBIM1;TYRO3;PLP1;VWA1;MAL;ST6GALNAC3
Cortex RNA M5 Module (Green) PMID26900923	HDSigDB 2021	1	58	294	1128	2.16158e-15	4.28041	3.64915e-17	162.011	DDR1;TMEM151A;ACHE;PHF2;PHLDB1;GAL3ST1;CHPF;RNPEPL1;AATK;SLC4A3;SLC2A8;ADAMTS4;AKR7A5;KCNT1;ADAMTSL4;FAM53A;LZTS2;SLC39A3;SEMA6B;KCNH3;C030006K11RIK;APLP1;TFEB;SOX10;TAPBP;ATXN2L;BCAN;FAM222A;H2AJ;ADAM15;FRMD8;ZFP692;LLGL1;IGSF8;SELPLG;TMEM63B;TEX264;PSEN2;ACAA1A;PCNX3;DNAJB2;CLPTM1;SCAP;ZFP580;VASP;MBD3;ESRRA;SYT3;TMEM184B;WSCD1;NCKAP5L;LGI3;IRF2BP1;SLC16A11;PHETA1;MEGF8;GRINA;CRLF2
Genes Changed In The Astrocytes Of R6/2 Mice Vs WT At 3 Month Old GSE124846	HDSigDB 2021	1	121	294	4011	4.03359e-15	2.84372	7.00972e-17	105.777	GLTP;TRIR;PHLDB1;CSF1;HHIP;UBE2D1;SLC4A3;NIPAL4;AKR7A5;AP1S2;FAM53B;PDK3;CAR14;ENPP4;ARRDC4;KCNH3;SCARA3;SEMA6A;DGAT1;FNBP1;KCNK13;ATP1B3;FRMD5;MAG;FRMD8;TYRO3;ZFP692;MAL;FAM76B;FKBP9;RAF1;TMEM63A;UGT8A;TTYH2;UBA5;KLHL12;NDRG1;GJC3;EFNB3;TMEM125;SEC14L5;MAP7;ZKSCAN3;TSPAN2;PLK5;IRF2BP1;SLC16A11;SLC6A6;FA2H;GJB1;TMEM98;REEP3;TMCC3;DDR1;TMEM151A;SLC48A1;ACHE;PHF2;CPM;CLIC4;DAGLA;GAL3ST1;ITGB4;KCNC3…
Mouse Glia-Enriched Genes PMID30811995	HDSigDB 2021	1	67	294	1490	4.29561e-15	3.7922	7.67834e-17	140.712	CLIC4;PHLDB1;CSF1;ITGB4;AATK;CPOX;SLC4A2;LIPA;LITAF;HAPLN4;ADAMTS4;ADAMTSL4;INSC;KIF13B;FAM53B;EFHD1;SREBF1;ARHGEF10;SCARA3;SEMA6A;FNBP1;GAB1;RHOG;ELOVL7;PUS7;MIR100HG;CLDN11;BCAN;GPRC5B;MAG;TMBIM1;MAL;RELL1;CERS2;IGSF8;TMEM63A;SELPLG;UGT8A;TTYH2;SLC43A2;UNC93B1;PRR5L;SNX33;ACAA1A;CXXC5;NDRG1;ARNTL2;DNAJB2;GJC3;GJC2;TMEM125;SLIT1;ST8SIA5;TSPAN2;S1PR5;PLEKHH1;SLC12A2;MOG;WSCD1;LGI3;MYO9B;FA2H;GATM…
Genes Up-Regulated In Medulla Of 28 Week Old WT Mice Vs Atxn 1 154Q/2Q Mice Both Treated With Vehicle GSE114674	HDSigDB 2021	1	88	294	2414	8.4203e-15	3.19195	1.54693e-16	116.203	GLTP;TMEM151A;KCNG1;SLC48A1;CLIC4;DAGLA;GAL3ST1;CHPF;ITGB4;GDE1;AATK;TRF;EFCAB14;CELF6;MAGT1;CYP46A1;UBE2D2A;LITAF;PCSK5;SOX18;ADAMTSL4;CRTAC1;INSC;AP1S2;KIF13B;FAM53B;EFHD1;TBC1D10A;SRRM3;ELOVL1;KCNH3;FNBP1;KCNK13;GAB1;RHOG;MED9;ATP1B3;SOX10;CLDN11;BCAN;GPRC5B;H2AJ;FRMD5;MAG;FRMD8;TMBIM1;TYRO3;FAM20C;VWA1;CDC42EP1;MAL;MAPRE3;ST6GALNAC3;LLGL1;CERS1;SOX2OT;IGSF8;TMEM63A;UGT8A;SLC3A2;CXXC5;DNAJB2;G…
Genes Up-Regulated In Mouse Brain Derived OPCs From P7 Vs E13.5 Mice PMID30078729	HDSigDB 2021	1	93	294	2668	1.39071e-14	3.07817	2.62398e-16	110.434	GLTP;TMEM151A;SLC48A1;ACHE;CPM;PHLDB1;DAGLA;GAL3ST1;HHIP;KCNC3;GDE1;AATK;CPOX;EFCAB14;CYP46A1;HAPLN4;CX3CL1;SLC2A8;ADAMTS4;KCNT1;CRTAC1;CTSK;INSC;EFHD1;MFSD1;ENPP4;ENPP6;SLC39A3;SEMA6B;SRRM3;RNF43;KCNH3;DGAT2;KCNK13;APLP1;TFEB;ELOVL7;PUS7;SOX10;SCAMP2;BCAN;MAG;FRMD8;VWA1;CDC42EP1;MAL;DSCAML1;CILK1;CERS1;UGT8A;TTYH2;TMEM63B;SLC43A2;UNC93B1;GJC3;PORCN;GJC2;TMEM125;SNHG20;MAP7;TSPAN2;ZFP580;TSPAN3;S…
Oligodendrocyte Gene Module From Cerebral Cortex PMID18849986	HDSigDB 2021	1	51	294	976	1.08834e-13	4.26129	2.10752e-15	144.003	DDR1;ITGB1;SLC48A1;CPM;CLIC4;PHLDB1;PRKCSH;OGFOD3;CPOX;TRF;EFCAB14;MAGT1;LIPA;LITAF;KIF13B;EFHD1;ENPP4;LDLRAP1;ELOVL1;ARHGEF10;SEMA6A;FNBP1;APLP1;GAB1;RHOG;SOX10;GPRC5B;H2AJ;MAG;CDC42EP1;MAL;CERS2;TMEM63A;UGT8A;NDRG1;ADIPOR2;DNAJB2;EFNB3;MAN2A1;SEC14L5;MAP7;JAM3;SLC12A2;GSN;MOG;WSCD1;SEMA4D;FA2H;TSPAN15;GJB1;PLP1
Down-regulated Genes In Cerebellum Of 6 Mon HD Q175 Mice Vs Q20 GSE73468	HDSigDB 2021	1	61	294	1378	2.62399e-13	3.6555	5.2115e-15	120.222	SLC48A1;CRTC2;KCNC3;UBE2D1;TRF;EFCAB14;MAGT1;LITAF;HAPLN4;NIPAL4;ADAMTS4;TMEM189;ADAMTSL4;EFHD1;LRRFIP1;LDLRAP1;SLC25A46;ELOVL1;KCNH3;FNBP1;KCNK13;RHOG;ATP1B3;MIR100HG;CLDN11;DNAJC2;GPRC5B;FRMD5;MAG;TMBIM1;TYRO3;MAL;AMY1;TMEM63A;UGT8A;TTYH2;FIGN;SNX33;NDRG1;GJC3;PORCN;EFNB3;ZKSCAN3;ST8SIA5;TSPAN2;PLEKHH1;SLC12A2;PRPF38B;PLK5;SLC33A1;SLC16A11;TMEM62;MFSD14A;SLC6A6;FA2H;GATM;SYT12;PLP1;TMCC3;NAA15;…
Differentially Expressed Genes In Hypothalamus/Thalamus Of HD Q175 Mice PMID26900923	HDSigDB 2021	1	32	294	398	2.93004e-13	6.45393	5.96482e-15	211.385	TMEM63A;UGT8A;TTYH2;CD82;KCNC3;TRF;CELF6;LITAF;NDRG1;HAPLN4;GJC3;KIF13B;FAM53B;EFHD1;TSPAN2;PLEKHH1;GABBR1;FNBP1;KCNK13;GAB1;RHOG;CLDN11;FA2H;GPRC5B;GATM;FRMD8;TMBIM1;TYRO3;PLP1;VWA1;MAL;ST6GALNAC3
Genes Up-Regulated In Parkinson Disease Markers In Human Substantia Nigra GSE26927	HDSigDB 2021	1	58	294	1278	4.58672e-13	3.72391	9.56515e-15	120.21	PHF2;CRTC2;GAL3ST1;RNPEPL1;PRKCSH;CPOX;SLC4A2;LIPA;SOX18;CTSK;RNPEP;KIF13B;FAM53B;EFHD1;FAM53A;LDLRAP1;LZTS2;ENPP6;ELOVL1;SEMA6A;FNBP1;APLP1;TFEB;GAB1;RHOG;SOX10;SCAMP2;TAPBP;CLDN11;FAM222A;FRMD5;ADAM15;FRMD8;ZFP692;VWA1;CDC42EP1;RAF1;DSCAML1;LLGL1;CERS2;TMEM63A;UGT8A;TTYH2;NDRG1;ADIPOR2;GJC2;ATOH8;ZKSCAN3;KCNN2;RFFL;MBD3;GALNT6;TMEM184B;GSN;SEMA4D;MYO9B;ATG16L1;KCNK1
Genes Down-Regulated In Cerebellum Of 12 Week Old Atxn1[154Q/2Q] Vs WT GSE122099	HDSigDB 2021	1	59	294	1329	6.63348e-13	3.64458	1.41628e-14	116.219	GLTP;DDR1;KCNG1;PHLDB1;DAGLA;GAL3ST1;CD82;ITGB4;KCNC3;CELF6;CYP46A1;HAPLN4;CX3CL1;NIPAL4;ADAMTS4;CRTAC1;INSC;LDLRAP1;KCNH3;ARHGEF10;FNBP1;KCNK13;RHOG;SOX10;MIR100HG;CLDN11;GPRC5B;FAM222A;MAG;TMBIM1;FAM20C;VWA1;MAL;AMY1;SOX2OT;TMEM63A;UGT8A;DNAJB2;GJC3;EFNB3;SLIT1;TSPAN2;PLEKHH1;JAM3;GPR17;KCNF1;GABBR1;PLK5;GSN;MOG;MBOAT7;SLC16A11;SLC6A6;FA2H;GATM;GJB1;PLP1;TMEM119;TMCC3
Genes Down-Regulated In Oligodendrocytes Of zQ175DN Vs WT PMID32681824	HDSigDB 2021	1	16	294	76	7.09295e-13	18.8451	1.5496e-14	599.24	UGT8A;FNBP1;APLP1;GAB1;ADIPOR2;CLDN11;FA2H;FRMD5;GJC3;GATM;KIF13B;MAP7;PLP1;MAL;TSPAN2;ST6GALNAC3
Expression In The Heart Of Mice Inducibly Expressing Celf1 For 12 H GSE56185	HDSigDB 2021	1	106	294	3576	2.92329e-12	2.63814	6.53169e-14	80.0926	TRIR;PHLDB1;RETREG3;CD82;CHPF;CPOX;SLC4A2;SLC4A3;CYP46A1;NIPAL4;AKR7A5;SOX18;FAM53B;FAM53A;LZTS2;TBC1D10A;SLC39A3;SEMA6B;DGAT2;DGAT1;FNBP1;CEP131;MED9;UBALD2;PUS7;ATXN2L;FRMD5;ADAM15;PDE12;TYRO3;LLGL1;IGSF8;TTYH2;TMEM63B;NDRG1;PCNX3;PTDSS2;GJC2;TMEM125;SARAF;SCAP;TSPAN3;ZBED3;ESRRA;GPR17;SYT3;TMEM184B;ZFP598;WSCD1;IRF2BP1;KTI12;PHETA1;SLC6A6;EHD4;TMEM98;ZFP593;TMCC3;NFKBID;DDR1;TMEM151A;SLC48A1;P…
Genes Down-Regulated In Expression In The Heart Of Mice Inducibly Expressing Celf1 For 12 H GSE56185	HDSigDB 2021	1	100	294	3289	4.453e-12	2.66978	1.01707e-13	79.8709	TRIR;PHLDB1;RETREG3;CD82;CHPF;CPOX;SLC4A2;SLC4A3;CYP46A1;AKR7A5;SOX18;FAM53B;FAM53A;LZTS2;TBC1D10A;SLC39A3;SEMA6B;DGAT2;DGAT1;FNBP1;CEP131;MED9;UBALD2;PUS7;ATXN2L;FRMD5;ADAM15;PDE12;TYRO3;LLGL1;IGSF8;TTYH2;TMEM63B;NDRG1;PCNX3;PTDSS2;GJC2;SARAF;SCAP;TSPAN3;ZBED3;ESRRA;GPR17;SYT3;TMEM184B;ZFP598;WSCD1;IRF2BP1;KTI12;PHETA1;SLC6A6;EHD4;TMEM98;ZFP593;TMCC3;NFKBID;DDR1;TMEM151A;SLC48A1;PHF2;DAGLA;GAL3S…
Genes Changed In The Astrocytes Of R6/2 Mice Vs WT At 1 Month Old GSE124846	HDSigDB 2021	1	44	294	883	4.96047e-11	3.9578	1.15761e-12	108.779	DDR1;TMEM63A;UGT8A;TTYH2;CD82;TEX264;ITGB4;TRF;CYP46A1;CXXC5;NDRG1;CX3CL1;DNAJB2;GJC3;EFNB3;TMEM125;CRTAC1;KIF13B;CAR14;TSPAN2;S1PR5;SLC12A2;PLK5;GSN;ZFP598;LINGO3;MOG;LGI3;KCNK13;FOXJ1;CLDN11;FA2H;GPRC5B;GATM;MAG;GJB1;TMEM98;SYT12;FRMD8;PLP1;VWA1;MAL;CERS1;CERS2
Genes Changed In Pons Of 28 Week Old WT Mice Vs Atxn 1 154Q/2Q Mice Both Treated With Vehicle GSE114674	HDSigDB 2021	1	100	294	3461	1.0395e-10	2.50677	2.47746e-12	66.9904	GLTP;CRTC2;RETREG3;GDE1;UBE2D1;LIPA;NIPAL4;SOX18;INSC;AP1S2;FAM53B;FAM53A;KCNH3;MORC4;DGAT1;FNBP1;KCNK13;MED9;ATP1B3;SOX10;BCAN;FRMD5;MAG;FRMD8;TYRO3;MAL;TMEM63A;UGT8A;MAPKAP1;PCNX3;GJC3;EFNB3;TMEM125;MAP7;ST8SIA5;SCAP;TSPAN2;KCNN2;TMEM120B;SYT3;SLC16A11;FA2H;GJB1;SLC48A1;ACHE;PHF2;CLIC4;GAL3ST1;KCNC3;TRF;EFCAB14;MAGT1;UBE2D2A;LITAF;PCSK5;HAPLN4;YBX3;ADAMTS4;TMEM189;ADAMTSL4;CRTAC1;RNPEP;KIF13B;W…
Differentially Expressed Genes In Cerebellum Of 10 Mon HD Q140 Mice Vs Q20 GSE78270	HDSigDB 2021	1	53	294	1252	1.04119e-10	3.3945	2.53318e-12	90.6384	SLC48A1;CPM;GAL3ST1;HHIP;AATK;TRF;LITAF;HAPLN4;SLC2A8;INSC;KIF13B;SLC39A3;ELOVL1;ARHGEF10;DGAT2;FNBP1;KCNK13;RHOG;ATP1B3;SOX10;CLDN11;GPRC5B;ADAM15;FRMD8;TMBIM1;TYRO3;ZFP692;VWA1;CDC42EP1;MAL;TMEM63A;UGT8A;KLHL12;NDRG1;ADIPOR2;GJC3;PORCN;MAN2A1;SEC14L5;MAP7;ST8SIA5;TSPAN2;KCNN2;GPR17;PLK5;SLC16A11;FA2H;GATM;GJB1;SYT12;REEP3;PLP1;ZFP276
Mouse Microglial Cell Markers PMID30811995	HDSigDB 2021	1	39	294	730	1.25321e-10	4.20865	3.11123e-12	111.512	TMEM151A;CLIC4;PHLDB1;TMEM63A;SELPLG;UGT8A;ITGB4;UNC93B1;AATK;CPOX;PRR5L;SLC4A2;CXXC5;LITAF;ARNTL2;ADAMTS4;DNAJB2;TMEM125;INSC;KIF13B;FAM53B;TSPAN2;LRRFIP1;S1PR5;ARHGEF10;MOG;RHOG;MYO9B;ELOVL7;MAG;ADAM15;LPCAT2;TMBIM1;PLP1;TMEM119;MAL;RELL1;DSCAML1;CERS2
Genes Down-Regulated In Inferior Olive Of 12 Week Old Atxn1[154Q/2Q] Vs WT GSE122099	HDSigDB 2021	1	29	294	416	1.68698e-10	5.46293	4.27191e-12	143.014	GLTP;KCNG1;GAL3ST1;UGT8A;ITGB4;HHIP;KCNC3;SLC3A2;MAGT1;CYP46A1;CXXC5;CRTAC1;FAM53B;EFHD1;TSPAN2;KCNN2;KCNH3;SYT3;KCNK13;RHOG;ATP1B3;CLDN11;FA2H;GPRC5B;FRMD8;TYRO3;PLP1;VWA1;MAL
NFOL Newly Formed Oligodendrocyte-Enriched Genes PMID30078729	HDSigDB 2021	1	112	294	4197	4.21079e-10	2.35322	1.08719e-11	59.4068	GLTP;TRIR;PHLDB1;CD82;HHIP;GDE1;CPOX;ENPP4;CCNL2;ENPP6;SLC25A46;PDIA3;SEMA6A;DGAT2;KCNK13;APLP1;ATP1B3;PUS7;SOX10;ATAD3A;SCAMP2;ATXN2L;BCAN;MAG;FRMD8;UNC50;TYRO3;MAL;FAM76B;RELL1;FKBP9;RAF1;LLGL1;UGT8A;TTYH2;TMEM63B;MAPKAP1;UBA5;ADIPOR2;PCNX3;GJC3;ZKSCAN3;SARAF;SCAP;TSPAN2;TSPAN3;GPR17;CADM3;PRPF38B;WSCD1;KTI12;SLC6A6;FA2H;REEP3;TMCC3;DDR1;TMEM151A;ITGB1;SLC48A1;CPM;GAL3ST1;PRKCSH;AATK;EFCAB14;MA…
Differentially Expressed Genes In Cerebellum Of HD Q175 Mice PMID26900923	HDSigDB 2021	1	75	294	2288	4.51591e-10	2.70707	1.1884e-11	68.0987	DDR1;SLC48A1;PHF2;CRTC2;PHLDB1;ITGB4;KCNC3;UBE2D1;TRF;SLC4A3;CYP46A1;LITAF;HAPLN4;ADAMTS4;ADAMTSL4;CRTAC1;RNPEP;EFHD1;LDLRAP1;LZTS2;IFT57;RNF43;KCNH3;FNBP1;KCNK13;RHOG;SOX10;CLDN11;ATXN2L;BCAN;GPRC5B;MAG;TMBIM1;TYRO3;FAM20C;VWA1;MAL;AMY1;CILK1;SOX2OT;TMEM63A;UGT8A;TTYH2;KLHL12;SLC3A2;SNX33;ACAA1A;NDRG1;DNAJB2;GJC3;PORCN;EFNB3;TMEM125;MAN2A1;ATOH8;ST8SIA5;TSPAN2;ZFP580;PLEKHH1;SRSF11;GPR17;PLK5;NC…
Up-regulated Genes In Cortex Of 6 Mon HD Q175 Mice Vs Q20 PMID26900923	HDSigDB 2021	1	41	294	845	6.40717e-10	3.80991	1.71791e-11	94.4376	TRIR;IGSF8;SELPLG;CD82;ITGB4;UNC93B1;HHIP;AATK;CPOX;ACAA1A;SLC4A3;AKR7A5;GJC2;RNPEP;SLIT1;SCAP;FAM53A;CCNL2;LZTS2;ENPP6;SRSF11;WNT3;SREBF1;RNF43;ARHGEF10;GALNT6;LGI3;CEP131;IRF2BP1;ATXN2L;H2AJ;MAG;GJB1;ADAM15;LPCAT2;ZFP692;TMEM119;TMCC3;LRRN1;MEGF8;CILK1
Genes Down-Regulated In Striatum Of R6/2 Vs WT Mice GSE109416	HDSigDB 2021	1	74	294	2259	6.46276e-10	2.69722	1.76491e-11	66.7841	PHLDB1;DAGLA;TRF;CYP46A1;YBX3;CX3CL1;NIPAL4;ADAMTS4;KCNT1;ADAMTSL4;AP1S2;KIF13B;NPTN;FAM53B;PDK3;EFHD1;ENPP4;SRRM3;KCNH3;DGAT2;FNBP1;KCNK13;GAB1;ELOVL7;CLDN11;BCAN;DNAJC2;FAM222A;MAG;TYRO3;FAM20C;VWA1;MAL;AMY1;ST6GALNAC3;SOX2OT;UGT8A;TTYH2;MAPKAP1;SNX33;NDRG1;GJC3;PORCN;GJC2;EFNB3;MAN2A1;SEC14L5;MAP7;CLPTM1;ZKSCAN3;SCAP;TSPAN2;S1PR5;PCDH1;PLEKHH1;MPZL1;GPR17;TMEM120B;CADM3;GABBR1;PLK5;DMTN;LINGO3…
Mouse Cortex Corticothalamic Neuron Markers PMID19013282	HDSigDB 2021	1	106	294	3928	1.02026e-09	2.34324	2.83688e-11	56.9074	CHPF;OGFOD3;CYP46A1;LIPA;AKR7A5;PDK3;CAR14;FAM53A;ENPP4;TBC1D10A;PDIA3;SRRM3;KCNH3;SEMA6A;DGAT2;DGAT1;APLP1;PUS7;ATAD3A;ATXN2L;BCAN;MAG;PDE12;TYRO3;FKBP9;RAF1;IGSF8;TMEM63A;TMEM63B;TEX264;PSEN2;KLHL12;NDRG1;PTDSS2;PORCN;GJC2;ST8SIA5;SARAF;KCNN2;ZFP580;KCNF1;CADM3;SYT3;TMEM184B;PLK5;ZFP598;SLC33A1;SRD5A3;IRF2BP1;SLC16A11;EXT2;EHD4;LRRN1;DDR1;TMEM151A;ITGB1;ACHE;DAGLA;PRKCSH;KCNC3;TRF;UBE2D2A;PCSK5…
Genes Up-Regulated In Vehicle Treated Wild Type Vs STHdhQ111 GSE129143	HDSigDB 2021	1	111	294	4207	1.05883e-09	2.31161	2.99669e-11	56.0125	KCNG1;CSF1;CHPF;HHIP;OGFOD3;GDE1;SLC4A2;FAM53A;ENPP4;TBC1D10A;SLC39A3;PDIA3;SCARA3;MORC4;DGAT1;KCNK13;ATP1B3;UBALD2;MIR100HG;SCAMP2;BCAN;ADAM15;FRMD8;UNC50;TYRO3;RELL1;IGSF8;UGT8A;TMEM63B;TEX264;PCNX3;PORCN;GJC2;SNHG20;SEC14L5;MAP7;ZKSCAN3;SARAF;SCAP;TSPAN2;TSPAN3;VASP;KCNF1;TMEM120B;SYT3;PLK5;ZFP598;SLC33A1;IRF2BP1;SLC16A11;EXT2;SLC6A6;GGCX;TMEM119;DDR1;TMEM151A;ITGB1;ACHE;GAL3ST1;PRKCSH;ITGB4;K…
Down-regulated Genes In Cerebellum Of 6 Mon HD Q140 Mice Vs Q20 GSE78270	HDSigDB 2021	1	48	294	1143	1.48339e-09	3.31636	4.27193e-11	79.1826	TMEM151A;SLC48A1;TMEM63A;GAL3ST1;CD82;GDE1;TRF;SLC4A2;ACAA1A;CXXC5;LITAF;NDRG1;TMEM189;AKR7A5;TMEM125;ADAMTSL4;INSC;ATOH8;MAP7;CAR14;RFFL;S1PR5;MBD3;ESRRA;ELOVL1;PLK5;GSN;DGAT1;WSCD1;LGI3;KCNK13;RHOG;SLC16A11;FOXJ1;ATP1B3;ELOVL7;CLDN11;FA2H;H2AJ;GATM;TMEM98;TYRO3;PLP1;ZFP692;VWA1;MAL;CRELD2;CERS2
Genes Up-Regulated In Corpus Callosum Of BN Vs BACHD Mice PMID31015293	HDSigDB 2021	1	15	294	110	2.59645e-09	11.0985	7.60628e-11	258.588	SLC12A2;CLIC4;UGT8A;SEMA4D;GAB1;CPOX;SNX33;ADIPOR2;GJC3;PLP1;MAL;TMCC3;ENPP4;TSPAN2;JAM3
Genes Changed In Oligodendrocytes Of zQ175DN Vs WT PMID32681824	HDSigDB 2021	1	16	294	132	3.61785e-09	9.71967	1.07781e-10	223.075	UGT8A;FNBP1;APLP1;GAB1;ADIPOR2;CLDN11;FA2H;FRMD5;GJC3;GATM;MAP7;KIF13B;PLP1;MAL;TSPAN2;ST6GALNAC3
Genes Changed In Cerebellum Of 12 Week Old ATXN1[82Q] Vs WT GSE122099	HDSigDB 2021	1	54	294	1433	4.1772e-09	2.99026	1.26519e-10	68.15	CPM;CLIC4;DAGLA;CD82;KCNC3;TRF;HAPLN4;KCNT1;CRTAC1;NPTN;FAM53B;ENPP4;LRRFIP1;SRRM3;SREBF1;KCNH3;GAB1;ELOVL7;CLDN11;ATXN2L;FAM222A;FRMD5;TMBIM1;TYRO3;CDC42EP1;MAL;MAPRE3;ST6GALNAC3;SLC43A2;CXXC5;NDRG1;TMEM70;EFNB3;SH3BP5;ST8SIA5;KCNN2;S1PR5;WNT3;JAM3;B3GALNT2;CADM3;GABBR1;TMEM184B;PLK5;GSN;LINGO3;MOG;TMEM62;FOXJ1;SPATA2L;SLC6A6;CLCN5;SYT12;PLP1
Cortex RNA M45 Module (Darkorange2) PMID26900923	HDSigDB 2021	1	14	294	96	4.2652e-09	11.9659	1.31302e-10	272.265	SLC48A1;TMEM63A;UGT8A;GAB1;RHOG;LITAF;CLDN11;FA2H;GJC3;GATM;PLP1;EFHD1;MAL;TSPAN2
Myelinating Oligodendrocyte-Enriched Genes In Mouse Cortex PMID25186741	HDSigDB 2021	1	10	294	39	5.63989e-09	23.8915	1.76422e-10	536.558	CLDN11;GSN;GJB1;MOG;ITGB4;INSC;TRF;EFHD1;MAL;NDRG1
Parkinson Disease Markers In Human Substantia Nigra GSE26927	HDSigDB 2021	1	73	294	2327	5.90462e-09	2.55754	1.87635e-10	57.2799	ACHE;PHF2;CRTC2;DAGLA;GAL3ST1;CHPF;RNPEPL1;PRKCSH;CPOX;SLC4A2;SLC4A3;LIPA;SOX18;CTSK;RNPEP;KIF13B;FAM53B;EFHD1;FAM53A;LDLRAP1;LZTS2;ENPP6;IFT57;ELOVL1;SEMA6A;FNBP1;APLP1;TFEB;GAB1;RHOG;SLC35G2;SOX10;SCAMP2;TAPBP;CLDN11;FAM222A;FRMD5;ADAM15;FRMD8;ZFP692;VWA1;CDC42EP1;MAPRE3;RAF1;DSCAML1;LLGL1;CILK1;CERS2;TMEM63A;UGT8A;TTYH2;PSEN2;NDRG1;ADIPOR2;GJC2;EFNB3;ATOH8;ZKSCAN3;KCNN2;RFFL;WNT3;B3GALNT2;MBD3…
Up-regulated Genes In Brainstem Of HD Q175 Mice PMID26900923	HDSigDB 2021	1	29	294	496	8.99384e-09	4.50835	2.90268e-10	99.0044	DDR1;CLIC4;CD82;HHIP;CPOX;SLC4A2;GJC2;RNPEP;SH3BP5;ENPP6;WNT3;JAM3;SLC12A2;SREBF1;RNF43;ARHGEF10;GALNT6;GSN;SEMA4D;LGI3;APLP1;SCAMP2;TSPAN15;TMEM98;REEP3;TMCC3;LRRN1;DSCAML1;CILK1
Genes Down-Regulated In R6/1 Poor Vs WT GSE135057	HDSigDB 2021	1	80	294	2720	1.31108e-08	2.4166	4.29649e-10	52.1213	SLC48A1;GM8098;DAGLA;KCNC3;TRF;CYP46A1;LITAF;YBX3;CX3CL1;TMEM189;MRPL3;KCNT1;KIF13B;NPTN;FAM53B;CAR14;EFHD1;SRRM3;ELOVL1;KCNH3;SCARA3;DGAT2;FNBP1;KCNK13;GAB1;RHOG;ATP1B3;ELOVL7;CLDN11;ATXN2L;BCAN;DNAJC2;GPRC5B;FAM222A;FRMD8;TMBIM1;TYRO3;FAM20C;VWA1;MAL;CERS1;TMEM63A;SELPLG;UGT8A;MAPKAP1;ACAA1A;GJC3;PORCN;EFNB3;MAN2A1;SEC14L5;ATOH8;MAP7;CLPTM1;ZKSCAN3;TSPAN2;PCDH1;PLEKHH1;ESRRA;TMEM120B;GABBR1;TME…
Differentially Expressed Genes In Cerebellum Of 6 Mon HD Q175 Mice Vs Q20 GSE73468	HDSigDB 2021	1	84	294	2933	1.48407e-08	2.36673	4.93708e-10	50.7167	TRIR;SLC48A1;PHF2;CRTC2;KCNC3;UBE2D1;TRF;EFCAB14;MAGT1;SLC4A3;LITAF;HAPLN4;NIPAL4;ADAMTS4;TMEM189;AKR7A5;ADAMTSL4;RNPEP;EFHD1;LRRFIP1;LDLRAP1;TBC1D10A;SLC25A46;SEMA6B;ELOVL1;KCNH3;DGAT2;FNBP1;KCNK13;RHOG;ATP1B3;ATAD3A;MIR100HG;CLDN11;DNAJC2;GPRC5B;H2AJ;FRMD5;MAG;TMBIM1;TYRO3;MAL;AMY1;MAPRE3;TMEM63A;UGT8A;TTYH2;FIGN;SNX33;ACAA1A;NDRG1;GJC3;PORCN;EFNB3;MAN2A1;ATOH8;CLPTM1;ZKSCAN3;ST8SIA5;TSPAN2;ZFP…
Genes Changed In Corpus Callosum Of BN Vs BACHD Mice PMID31015293	HDSigDB 2021	1	27	294	444	1.54784e-08	4.67763	5.22609e-10	99.9713	CLIC4;DAGLA;UGT8A;CHPF;KCNC3;CPOX;SNX33;CYP46A1;ADIPOR2;CX3CL1;GJC3;TSPAN2;ENPP4;JAM3;SEMA6B;SLC12A2;SRRM3;KCNH3;DMTN;SEMA4D;GAB1;ADAM15;SYT12;PLP1;TMCC3;MAL;GRINA
Striatum RNA M7 Module (Black) PMID26900923	HDSigDB 2021	1	21	294	271	1.88671e-08	5.98646	6.46389e-10	126.671	DDR1;ITGB1;SREBF1;RNF43;GALNT6;CLIC4;SEMA6A;CD82;CPOX;TSPAN15;GJC2;GJB1;TMEM98;CTSK;REEP3;LPCAT2;TMCC3;CDC42EP1;ENPP6;S1PR5;JAM3
Genes Up-Regulated In Pons Of 28 Week Old Atxn 1 154Q/2Q KI Mice Treated With ASO Vs Vehicle GSE114674	HDSigDB 2021	1	37	294	814	3.23223e-08	3.50732	1.12342e-09	72.2749	TMEM63A;GAL3ST1;UGT8A;UNC93B1;SLC3A2;LITAF;GJC3;SOX18;ADAMTSL4;MAP7;KIF13B;FAM53B;EFHD1;TSPAN2;LDLRAP1;TBC1D10A;MPZL1;ELOVL1;TMEM120B;FNBP1;KCNK13;GAB1;RHOG;FOXJ1;ATP1B3;ELOVL7;CLDN11;FA2H;GPRC5B;FRMD8;TMBIM1;TYRO3;PLP1;VWA1;SLC29A4;MAL;SOX2OT
Mouse Cortex Corticospinal Neuron Markers PMID19013282	HDSigDB 2021	1	119	294	4935	3.911e-08	2.10241	1.37875e-09	42.8935	KCNG1;CHPF;HHIP;OGFOD3;GDE1;SLC4A3;CYP46A1;LIPA;AKR7A5;SOX18;PDK3;CAR14;TBC1D10A;SLC39A3;PDIA3;SRRM3;SEMA6A;DGAT2;MORC4;DGAT1;APLP1;CEP131;PUS7;ATXN2L;MAG;ADAM15;PDE12;FRMD8;TYRO3;FKBP9;RAF1;IGSF8;TMEM63A;TMEM63B;TEX264;UBA5;PSEN2;KLHL12;NDRG1;PTDSS2;PORCN;ST8SIA5;SARAF;KCNN2;ESRRA;KCNF1;TMEM120B;TMEM184B;PLK5;IRF2BP1;KTI12;EXT2;SLC6A6;EHD4;LRRN1;DDR1;ITGB1;ACHE;CLIC4;PRKCSH;ITGB4;KCNC3;AATK;TRF;…
Genes Up-Regulated In iSPNs Of 6 Mon HdhQ111 Vs HdhQ20 PMID32681824	HDSigDB 2021	1	38	294	863	4.43147e-08	3.39715	1.58424e-09	68.837	GLTP;DDR1;KCNG1;ACHE;CLIC4;PHLDB1;UGT8A;TTYH2;OGFOD3;MAGT1;SNX33;LIPA;ADAMTS4;SERP1;TSPAN2;KCNN2;LZTS2;ARRDC4;SREBF1;CERS5;TMEM184B;SEMA6A;WSCD1;GAB1;RHOG;TMEM62;ELOVL7;ATAD3A;FA2H;GPRC5B;GATM;CLCN5;REEP3;PLP1;CDC42EP1;FAM76B;LRRN1;MEGF8
Differentially Expressed Genes In Cerebellum Of 10 Mon HD Q175 Mice Vs Q20 GSE73468	HDSigDB 2021	1	98	294	3776	5.97202e-08	2.1789	2.16463e-09	43.4713	GLTP;KCNG1;SLC4A2;SLC4A3;CYP46A1;NIPAL4;FAM53B;ENPP4;SLC25A46;SEMA6A;FNBP1;KCNK13;ATP1B3;MIR100HG;FRMD5;MAG;TYRO3;MAL;AMY1;TMEM63A;UGT8A;TTYH2;UBA5;KLHL12;NDRG1;GJC3;PORCN;EFNB3;TMEM125;MAN2A1;SEC14L5;MAP7;ST8SIA5;TSPAN2;KCNN2;WNT3;TMEM120B;PLK5;SRD5A3;SLC16A11;SLC6A6;FA2H;GJB1;LRRN1;SLC48A1;PHF2;CPM;DAGLA;GAL3ST1;ITGB4;KCNC3;TRF;EFCAB14;MAGT1;LITAF;HAPLN4;ADAMTS4;TMEM189;ADAMTSL4;CRTAC1;RNPEP;KI…
Transmembrane Receptors Encoding Genes Enriched In Myelinating Oligodendrocytes PMID25186741	HDSigDB 2021	1	7	294	17	6.4445e-08	48.039	2.36789e-09	954.116	DDR1;GPR17;GPRC5B;EFNB3;SEMA4D;ITGB4;S1PR5
Genes Down-Regulated In Brain Vs Spinal Cord Derived OPCs PMID30078729	HDSigDB 2021	1	30	294	580	6.87134e-08	3.95785	2.55884e-09	78.301	TMEM151A;CPM;TMEM63A;ITGB4;HHIP;AATK;CPOX;PRR5L;NDRG1;HAPLN4;NIPAL4;ADAMTS4;GJC3;GJC2;ADAMTSL4;CRTAC1;INSC;SLIT1;TSPAN2;LDLRAP1;S1PR5;PLEKHH1;WNT3;GSN;SEMA4D;LGI3;KCNK13;CLDN11;PLP1;MAL
Genes Down-Regulated In Expression In Hsp90 Inhibitor Treated R6/2 HD Mice Vs WT Mice GSE29681	HDSigDB 2021	1	100	294	3903	7.24168e-08	2.15551	2.73271e-09	42.5024	PHLDB1;CHPF;UBE2D1;CYP46A1;FAM53B;ENPP4;CCNL2;TBC1D10A;ARRDC4;SEMA6B;SRRM3;KCNH3;SCARA3;SEMA6A;DGAT2;FNBP1;KCNK13;APLP1;MED9;ATXN2L;BCAN;ADAM15;FRMD8;TYRO3;MAL;AMY1;IGSF8;UGT8A;TTYH2;MAPKAP1;NDRG1;PTDSS2;GJC3;PORCN;EFNB3;TMEM125;MAN2A1;MAP7;SCAP;TSPAN2;KCNN2;ZBED3;ESRRA;GPR17;PRPF38B;PLK5;WSCD1;SLC6A6;FA2H;GJB1;REEP3;TMCC3;DDR1;SLC48A1;CPM;DAGLA;GAL3ST1;EFCAB14;CELF6;MAGT1;LITAF;CX3CL1;ADAMTS4;KC…
Genes Down-Regulated In Oligodendrocytes Of HD Patients Vs Control PMID32681824	HDSigDB 2021	1	22	294	329	1.03827e-07	5.11087	3.96955e-09	98.8678	SLC48A1;SLC12A2;SREBF1;CLIC4;PHLDB1;TMEM63A;GSN;MOG;CD82;SEMA4D;FNBP1;HHIP;APLP1;TRF;MAG;TMEM125;PLP1;VWA1;MAL;DSCAML1;PLEKHH1;JAM3
Down-regulated Genes In Cortex Of 10 Mon HD Q140 Mice Vs Q20 GSE78272	HDSigDB 2021	1	24	294	391	1.07211e-07	4.68398	4.15216e-09	90.3992	GPR17;ELOVL1;CPM;PRPF38B;PLK5;LINGO3;UGT8A;FNBP1;KCNK13;RHOG;MYO9B;NDRG1;CLDN11;FA2H;GJC3;GPRC5B;GATM;MAP7;KIF13B;PLP1;MAL;EFHD1;TSPAN2;KCNN2
Genes Changed In Inferior Olive Of 12 Week Old Atxn1[154Q/2Q] Vs WT GSE122099	HDSigDB 2021	1	29	294	559	1.14343e-07	3.95944	4.48516e-09	76.1104	GLTP;KCNG1;GAL3ST1;UGT8A;ITGB4;HHIP;KCNC3;SLC3A2;MAGT1;CYP46A1;CXXC5;CRTAC1;FAM53B;EFHD1;TSPAN2;KCNN2;KCNH3;SYT3;KCNK13;RHOG;ATP1B3;CLDN11;FA2H;GPRC5B;FRMD8;TYRO3;PLP1;VWA1;MAL
Genes Down-Regulated In The Astrocytes Of R6/2 Mice Vs WT At 2 Month Old GSE124846	HDSigDB 2021	1	50	294	1414	1.46863e-07	2.75558	5.8337e-09	52.2447	TMEM151A;ACHE;CPM;DAGLA;ITGB4;HHIP;KCNC3;TRF;CYP46A1;LITAF;HAPLN4;CX3CL1;KCNT1;ADAMTSL4;CRTAC1;AP1S2;NPTN;CAR14;LDLRAP1;KCNH3;FNBP1;KCNK13;RHOG;CLDN11;DNAJC2;FAM222A;FRMD5;VWA1;SLC29A4;MAL;ST6GALNAC3;CERS1;IGSF8;TMEM63A;UGT8A;NDRG1;GJC3;EFNB3;TSPAN2;S1PR5;PLEKHH1;GALNT6;PLK5;DMTN;LINGO3;SPATA2L;SLC6A6;FA2H;SYT12;PLP1
Genes Changed In Oligodendrocytes Of HD Patients Vs Control PMID32681824	HDSigDB 2021	1	32	294	676	1.5593e-07	3.61519	6.27129e-09	68.2811	SLC48A1;CPM;CLIC4;PHLDB1;TMEM63A;CD82;HHIP;CPOX;TRF;ADIPOR2;DNAJB2;TMEM125;MAN2A1;EFHD1;PLEKHH1;JAM3;SLC12A2;SREBF1;GSN;MOG;SEMA4D;FNBP1;APLP1;GAB1;MYO9B;MAG;PLP1;VWA1;MAL;LRRN1;ST6GALNAC3;DSCAML1
Down-regulated Genes In Brainstem Of HD Q175 Mice PMID26900923	HDSigDB 2021	1	19	294	253	1.77372e-07	5.74931	7.22171e-09	107.778	GABBR1;DGAT2;UGT8A;FNBP1;KCNK13;RHOG;ATP1B3;CLDN11;FA2H;GJC3;GATM;KIF13B;PLP1;FAM53B;VWA1;MAL;EFHD1;AMY1;TSPAN2
Genes Up-Regulated In CAG Length-Dependent Genes In 6 Mon Mouse Cortex PMID26900923	HDSigDB 2021	1	35	294	796	1.87213e-07	3.36417	7.71535e-09	62.8429	SELPLG;CD82;ITGB4;UNC93B1;HHIP;CPOX;SLC4A3;GJC2;ADAMTSL4;RNPEP;SLIT1;SCAP;CCNL2;ENPP6;SRSF11;WNT3;SREBF1;RNF43;ARHGEF10;GALNT6;DGAT1;CEP131;ATXN2L;H2AJ;MAG;GJB1;ADAM15;LPCAT2;ZFP692;TMEM119;TMCC3;CDC42EP1;LRRN1;MEGF8;CILK1
Genes Up-Regulated In iSPNs Of zQ175DN Vs HdhQ20 PMID32681824	HDSigDB 2021	1	67	294	2244	2.37481e-07	2.37655	9.90489e-09	43.8005	GLTP;DDR1;KCNG1;ITGB1;ACHE;CLIC4;GM8098;PHLDB1;GAL3ST1;CSF1;CPOX;TRF;MAGT1;UBE2D2A;LIPA;NIPAL4;ADAMTS4;SERP1;ENPP4;LRRFIP1;ENPP6;SLC25A46;ARRDC4;ELOVL1;SREBF1;RNF43;ARHGEF10;CERS5;SEMA6A;FNBP1;TFEB;GAB1;RHOG;ELOVL7;MIR100HG;SCAMP2;GPRC5B;UNC50;CDC42EP1;FAM76B;LLGL1;CERS2;UGT8A;PSEN2;FIGN;PRR5L;ADIPOR2;TSPAN2;S1PR5;PLEKHH1;MPZL1;VASP;SLC12A2;GSN;WSCD1;SEMA4D;LGI3;SLC33A1;FOXJ1;MFSD14A;EXT2;FA2H;GA…
Expression In 13 Wk TIF-IA KO HD Mice GSE29647	HDSigDB 2021	1	113	294	4751	2.67833e-07	2.02827	1.13038e-08	37.1135	GLTP;CSF1;UBE2D1;SLC4A3;CYP46A1;LIPA;SOX18;AP1S2;PDK3;SLC39A3;ARRDC4;SEMA6B;SCARA3;DGAT2;MORC4;APLP1;CEP131;ATP1B3;ATAD3A;SCAMP2;PDE12;FRMD8;TYRO3;RELL1;LLGL1;IGSF8;TMEM63A;UGT8A;TMEM63B;MAPKAP1;NDRG1;PORCN;EFNB3;MAN2A1;MAP7;SARAF;KCNN2;VASP;ESRRA;CADM3;SYT3;SRD5A3;IRF2BP1;SLC6A6;EHD4;TMEM98;ATG16L1;REEP3;TMCC3;DDR1;ITGB1;SLC48A1;CLIC4;AATK;TRF;MAGT1;LITAF;YBX3;CX3CL1;ADAMTS4;SERP1;ADAMTSL4;CRTAC…
Genes Up-Regulated In Friedreich Ataxia iPSCs Expression Vs Pel Stem Cell Line GSE22651	HDSigDB 2021	1	106	294	4348	2.68939e-07	2.05541	1.1484e-08	37.5777	GLTP;KCNG1;PHLDB1;CD82;CHPF;HHIP;OGFOD3;GDE1;SLC4A2;SLC4A3;LIPA;NIPAL4;AKR7A5;AP1S2;CCNL2;AZI2;TBC1D10A;SLC39A3;ARRDC4;SCARA3;MORC4;DGAT1;APLP1;ATAD3A;SCAMP2;ATXN2L;FRMD5;ADAM15;ZFP692;AMY1;FKBP9;TTYH2;TEX264;MAPKAP1;NDRG1;ADIPOR2;PCNX3;GJC2;ZFP580;TSPAN3;VASP;B3GALNT2;TMEM120B;TMEM184B;ZFP598;IRF2BP1;PHETA1;EXT2;EHD4;TMEM98;GGCX;ATG16L1;REEP3;DDR1;TMEM151A;ITGB1;SLC48A1;ACHE;PHF2;CPM;DAGLA;PRKCS…
Genes Changed In iSPNs Of zQ175DN Vs HdhQ20 PMID32681824	HDSigDB 2021	1	99	294	3964	3.13955e-07	2.08082	1.35621e-08	37.696	GLTP;KCNG1;PHLDB1;CSF1;CPOX;CYP46A1;LIPA;NIPAL4;ENPP4;ENPP6;TBC1D10A;SLC25A46;ARRDC4;SEMA6B;SRRM3;RNF43;SEMA6A;FNBP1;MED9;MIR100HG;SCAMP2;UNC50;FAM76B;LLGL1;UGT8A;MAPKAP1;PSEN2;ADIPOR2;EFNB3;MAP7;TSPAN2;ZFP580;VASP;PLK5;ZFP598;WSCD1;SLC33A1;EXT2;FA2H;ATG16L1;REEP3;LRRN1;DDR1;ITGB1;ACHE;CLIC4;GM8098;GAL3ST1;TRF;MAGT1;UBE2D2A;CX3CL1;ADAMTS4;SERP1;KCNT1;NPTN;LRRFIP1;IFT57;ELOVL1;SREBF1;ARHGEF10;CERS…
Genes Changed In The Astrocytes Of R6/2 Mice Vs WT At 2 Month Old GSE124846	HDSigDB 2021	1	67	294	2294	5.42097e-07	2.31657	2.36865e-08	40.6752	TMEM151A;ACHE;CPM;DAGLA;ITGB4;HHIP;KCNC3;TRF;SLC4A3;CYP46A1;LITAF;HAPLN4;CX3CL1;KCNT1;ADAMTSL4;CRTAC1;RNPEP;AP1S2;NPTN;CAR14;CCNL2;LDLRAP1;SREBF1;KCNH3;DGAT1;C030006K11RIK;FNBP1;KCNK13;RHOG;SCAMP2;CLDN11;DNAJC2;FAM222A;FRMD5;VWA1;SLC29A4;MAL;FKBP9;RAF1;ST6GALNAC3;CERS1;IGSF8;TMEM63A;UGT8A;UBA5;NDRG1;GJC3;EFNB3;SNHG20;ZKSCAN3;TSPAN2;TSPAN3;S1PR5;PLEKHH1;VASP;GALNT6;PLK5;DMTN;LINGO3;IRF2BP1;SLC16A1…
Genes Changed In Cerebellum Of 12 Week Old Atxn1[154Q/2Q] Vs WT GSE122099	HDSigDB 2021	1	65	294	2213	7.45945e-07	2.32016	3.29638e-08	39.9714	GLTP;DDR1;KCNG1;PHF2;PHLDB1;DAGLA;GAL3ST1;CD82;ITGB4;KCNC3;CELF6;CYP46A1;HAPLN4;CX3CL1;NIPAL4;ADAMTS4;CRTAC1;INSC;LDLRAP1;KCNH3;ARHGEF10;FNBP1;KCNK13;RHOG;SOX10;MIR100HG;CLDN11;GPRC5B;FAM222A;MAG;TMBIM1;FAM20C;VWA1;MAL;FAM76B;AMY1;SOX2OT;TMEM63A;UGT8A;DNAJB2;GJC3;EFNB3;SLIT1;TSPAN2;PLEKHH1;JAM3;GPR17;KCNF1;CADM3;GABBR1;PLK5;GSN;MOG;NCKAP5L;MBOAT7;SLC16A11;SLC6A6;FA2H;GATM;GJB1;PLP1;TMEM119;TMCC3;…
Genes Changed In Cerebellum Of WT Mice Compared To Atxn1[82Q] KI Mice GSE114815	HDSigDB 2021	1	91	294	3615	1.11021e-06	2.05846	4.9612e-08	34.6212	GLTP;CPM;CLIC4;DAGLA;GAL3ST1;CSF1;CHPF;ITGB4;KCNC3;GDE1;UBE2D1;TRF;CYP46A1;LITAF;HAPLN4;AP1S2;NPTN;EFHD1;ENPP4;LRRFIP1;LDLRAP1;ENPP6;IFT57;SEMA6B;SREBF1;KCNH3;SEMA6A;GAB1;RHOG;CLDN11;GPRC5B;FAM222A;H2AJ;FRMD5;MAG;TMBIM1;TYRO3;FAM20C;CDC42EP1;MAL;MAPRE3;RELL1;LLGL1;SOX2OT;CERS2;TMEM63A;SELPLG;TTYH2;TMEM63B;TEX264;UNC93B1;MAPKAP1;SRRM4OS;PRR5L;ACVR1B;NDRG1;TMEM70;ARNTL2;PTDSS2;EFNB3;TMEM125;SEC14L5…
Genes Up-Regulated In Friedreich Ataxia iPSCs Expression Vs Control Adipose Tissue GSE22651	HDSigDB 2021	1	110	294	4730	1.60364e-06	1.95212	7.24583e-08	32.0934	GLTP;PHLDB1;RETREG3;CSF1;CD82;OGFOD3;GDE1;SLC4A2;CYP46A1;LIPA;SOX18;AP1S2;FAM53B;ENPP4;AZI2;TBC1D10A;ARRDC4;SCARA3;DGAT2;MORC4;DGAT1;FNBP1;UBALD2;SCAMP2;ADAM15;PDE12;TYRO3;MAL;AMY1;TMEM63A;TEX264;PSEN2;NDRG1;ADIPOR2;PCNX3;GJC2;SARAF;ZFP580;TSPAN3;ZBED3;ESRRA;CADM3;TMEM184B;IRF2BP1;PHETA1;GGCX;TMEM119;DDR1;ITGB1;SLC48A1;PHF2;CPM;RNPEPL1;ITGB4;TRF;EFCAB14;CELF6;MAGT1;LITAF;PCSK5;CX3CL1;TMEM189;KCNT…
Differentially Expressed Genes In Cortex Of 6 Mon HD Q175 Mice Vs Q20 PMID26900923	HDSigDB 2021	1	55	294	1782	2.12363e-06	2.39573	9.70077e-08	38.6874	TRIR;CD82;ITGB4;HHIP;KCNC3;AATK;CPOX;SLC4A3;HAPLN4;CX3CL1;AKR7A5;RNPEP;NPTN;FAM53A;CCNL2;LZTS2;ENPP6;SREBF1;RNF43;ARHGEF10;FNBP1;CEP131;ATXN2L;H2AJ;MAG;ADAM15;TYRO3;ZFP692;MAL;ST6GALNAC3;CILK1;IGSF8;SELPLG;UGT8A;UNC93B1;ACAA1A;GJC2;SLIT1;SCAP;TSPAN2;SRSF11;WNT3;GALNT6;PLK5;LGI3;IRF2BP1;FA2H;GJB1;SYT12;LPCAT2;PLP1;TMEM119;TMCC3;LRRN1;MEGF8
Genes Down-Regulated In Expression In The Heart Of Mice Inducibly Expressing Celf1 For 24 H GSE56185	HDSigDB 2021	1	68	294	2434	2.21437e-06	2.20513	1.02252e-07	35.4934	GLTP;ACHE;CLIC4;RETREG3;CHPF;RNPEPL1;GDE1;AATK;CYP46A1;LITAF;CX3CL1;SLC2A8;TMEM189;AKR7A5;SOX18;ADAMTSL4;RNPEP;CAR14;FAM53A;CCNL2;ENPP6;TBC1D10A;ELOVL1;SREBF1;ARHGEF10;SCARA3;DGAT2;DGAT1;TFEB;GAB1;RHOG;MED9;UBALD2;TAPBP;FRMD5;ADAM15;TMBIM1;TYRO3;VWA1;CDC42EP1;MAPRE3;RAF1;LLGL1;IGSF8;FIGN;SLC3A2;ACAA1A;CXXC5;PCNX3;ATOH8;CLPTM1;PCDH1;ZBED3;VASP;GSN;LINGO3;WSCD1;NCKAP5L;MBOAT7;SRD5A3;IRF2BP1;MCOLN1;…
Genes Down-Regulated In R6/1 Good Vs WT GSE135057	HDSigDB 2021	1	68	294	2463	3.4413e-06	2.17479	1.60617e-07	34.0229	GM8098;DAGLA;CHPF;CYP46A1;LIPA;LITAF;YBX3;CX3CL1;KCNT1;KIF13B;NPTN;FAM53B;EFHD1;TBC1D10A;SRRM3;ELOVL1;KCNH3;SCARA3;DGAT2;FNBP1;KCNK13;GAB1;MED9;ATP1B3;CLDN11;BCAN;DNAJC2;GPRC5B;FAM222A;ADAM15;FRMD8;TYRO3;FAM20C;VWA1;MAL;ST6GALNAC3;CERS1;SELPLG;UGT8A;ACAA1A;CXXC5;NDRG1;GJC3;PORCN;EFNB3;MAN2A1;ATOH8;MAP7;CLPTM1;TSPAN2;PCDH1;MBD3;ESRRA;TMEM120B;GABBR1;PLK5;DMTN;GSN;LINGO3;SPATA2L;SLC6A6;FA2H;GATM;SY…
Genes Down-Regulated In The Striatum Of zQ175 Neo- Mice Vs WT GSE123657	HDSigDB 2021	1	60	294	2068	4.16375e-06	2.25993	1.96404e-07	34.9004	GM8098;DAGLA;TRF;CYP46A1;LITAF;PCSK5;YBX3;CX3CL1;KCNT1;KIF13B;NPTN;FAM53B;EFHD1;ENPP4;IFT57;SRRM3;KCNH3;SCARA3;FNBP1;KCNK13;RHOG;MED9;ATP1B3;ELOVL7;DDOST;CLDN11;DNAJC2;GPRC5B;FAM222A;FRMD8;TMBIM1;TYRO3;FAM20C;MAL;RELL1;CERS1;TMEM63A;UGT8A;ACAA1A;CXXC5;NDRG1;GJC3;EFNB3;MAN2A1;ATOH8;CLPTM1;TSPAN2;PLEKHH1;GABBR1;PLK5;DMTN;LINGO3;FOXJ1;SPATA2L;SLC6A6;FA2H;GATM;SYT12;PLP1;KCNK1
Genes Changed In iSPNs Of 6 Mon HdhQ111 Vs HdhQ20 PMID32681824	HDSigDB 2021	1	47	294	1441	4.2508e-06	2.49962	2.0262e-07	38.524	GLTP;DDR1;KCNG1;ACHE;CLIC4;PHLDB1;UGT8A;TTYH2;OGFOD3;MAGT1;SNX33;LIPA;ADAMTS4;SERP1;KCNT1;TSPAN2;KCNN2;LZTS2;IFT57;ARRDC4;MBD3;SREBF1;CERS5;TMEM184B;DMTN;SEMA6A;WSCD1;NCKAP5L;GAB1;RHOG;TMEM62;ELOVL7;ATAD3A;SPATA2L;FA2H;GPRC5B;GATM;CLCN5;ATG16L1;REEP3;PLP1;CDC42EP1;FAM76B;LRRN1;MEGF8;SPG21;CRLF2
CAG Length-Dependent Genes In 6 Mon Mouse Cortex PMID26900923	HDSigDB 2021	1	52	294	1698	6.16691e-06	2.35763	2.97016e-07	35.434	CD82;ITGB4;HHIP;KCNC3;CPOX;SLC4A3;HAPLN4;CX3CL1;ADAMTSL4;RNPEP;NPTN;CCNL2;ENPP6;SREBF1;RNF43;ARHGEF10;DGAT1;CEP131;SLC39A14;ATXN2L;DNAJC2;H2AJ;MAG;ADAM15;TYRO3;ZFP692;CDC42EP1;MAL;ST6GALNAC3;CILK1;SELPLG;UGT8A;UNC93B1;GJC2;SLIT1;SCAP;TSPAN2;SRSF11;WNT3;GALNT6;GABBR1;PLK5;LINGO3;FA2H;GJB1;SYT12;LPCAT2;PLP1;TMEM119;TMCC3;LRRN1;MEGF8
Ligands Encoding Genes Enriched In Myelinating Oligodendrocytes PMID25186741	HDSigDB 2021	1	6	294	20	6.42207e-06	29.3036	3.12494e-07	438.929	ADAMTS4;GSN;LGI3;TRF;ENPP6;WNT3
Genes Up-Regulated In Friedreich Ataxia iPSCs Expression Vs IPS-F-5-hFib2-Ips5 Cell Line GSE22651	HDSigDB 2021	1	68	294	2515	7.15932e-06	2.12218	3.51923e-07	31.5353	GLTP;DDR1;TMEM151A;ITGB1;PHF2;CPM;CHPF;ITGB4;GDE1;EFCAB14;SLC4A2;LIPA;LITAF;PCSK5;HAPLN4;CX3CL1;SOX18;MFSD1;SLC39A3;SRRM3;SREBF1;SCARA3;CERS5;DGAT1;C030006K11RIK;SLC35G2;ATAD3A;TAPBP;ATXN2L;ZFP692;VWA1;CDC42EP1;CRELD2;LLGL1;CERS1;IGSF8;TTYH2;SLC43A2;TEX264;UNC93B1;PSEN2;SLC3A2;PRR5L;SNX33;ACAA1A;CXXC5;ADIPOR2;TMEM70;PCNX3;GAR1;CLPTM1;KCNN2;PCDH1;MPZL1;KCNF1;TMEM120B;GABBR1;TMEM184B;ZFP598;IRF2BP1…
White Matter Coexpressed Gene Module PMID17101986	HDSigDB 2021	1	8	294	47	7.63383e-06	14.1058	3.79038e-07	208.563	GPRC5B;MAG;TMEM63A;UGT8A;MOG;PLP1;EFHD1;MAL
Down-regulated Genes In Hippocampus Of 6 Mon HD Q175 Mice Vs Q20 GSE73503	HDSigDB 2021	1	66	294	2417	7.70581e-06	2.13688	3.86439e-07	31.5539	TMEM151A;ACHE;CRTC2;RETREG3;DAGLA;CHPF;RNPEPL1;PRKCSH;KCNC3;GDE1;CYP46A1;HAPLN4;YBX3;CX3CL1;NPTN;FAM53B;FAM53A;SLC39A3;ARRDC4;ELOVL1;KCNH3;SCARA3;FNBP1;APLP1;RHOG;MED9;UBALD2;SAFB;SLC39A14;ATXN2L;BCAN;DNAJC2;GPRC5B;TYRO3;VWA1;MAPRE3;CERS1;IGSF8;TMEM63B;SLC3A2;PCNX3;PORCN;CLPTM1;SH3BP5;SLIT1;ST8SIA5;KCNN2;PCDH1;ZBED3;MBD3;CADM3;GABBR1;SYT3;TMEM184B;PLK5;DMTN;ZFP598;LINGO3;NCKAP5L;MYO9B;MCOLN1;SPAT…
Genes Up-Regulated In Cerebellum Of 12 Week Old ATXN1[82Q] Vs WT GSE122099	HDSigDB 2021	1	24	294	500	8.36158e-06	3.59104	4.23476e-07	52.6976	SREBF1;CPM;CLIC4;GSN;MOG;CD82;GAB1;TRF;FOXJ1;ELOVL7;NDRG1;CLDN11;CLCN5;EFNB3;CRTAC1;TMBIM1;TYRO3;PLP1;MAL;KCNN2;ENPP4;ST6GALNAC3;S1PR5;JAM3
Genes Up-Regulated In HD Grade 2 Markers In Human Caudate Nucleus (HG-U133B) GSE3790	HDSigDB 2021	1	21	294	399	1.02204e-05	3.93325	5.22694e-07	56.8916	ARRDC4;CPM;SEMA6A;FNBP1;GAB1;FIGN;ELOVL7;CXXC5;MIR100HG;CLDN11;GPRC5B;MAN2A1;REEP3;LPCAT2;AP1S2;TMCC3;RELL1;RFFL;PLEKHH1;LLGL1;CERS1
Top 20 Oligodendrocyte-Enriched Genes PMID26060301	HDSigDB 2021	1	6	294	22	1.12799e-05	25.638	5.8684e-07	367.867	CLDN11;MAG;GJB1;UGT8A;HHIP;TRF
Differentially Expressed Genes In Control NPCs Vs HD NPCs GSE93767	HDSigDB 2021	1	97	294	4155	1.12799e-05	1.89868	5.88079e-07	27.2393	GLTP;KCNG1;CD82;OGFOD3;NIPAL4;AKR7A5;INSC;PDK3;CAR14;ENPP4;LZTS2;AZI2;SLC25A46;SEMA6B;RNF43;SCARA3;SEMA6A;DGAT2;APLP1;CEP131;SOX10;ATXN2L;BCAN;ADAM15;FRMD8;MAL;AMY1;RELL1;LLGL1;TTYH2;TEX264;GJC3;GJC2;EFNB3;SEC14L5;ST8SIA5;KCNN2;WNT3;KCNF1;WSCD1;SRD5A3;KTI12;GJB1;ZFP593;TMCC3;LRRN1;DDR1;ITGB1;SLC48A1;CPM;GAL3ST1;RNPEPL1;LITAF;YBX3;CX3CL1;ADAMTSL4;CRTAC1;CTSK;RNPEP;KIF13B;EFHD1;LDLRAP1;ELOVL1;ARHGE…
CAG Length-Dependent Genes In iSPNs Of HD Mice Up PMID32681824	HDSigDB 2021	1	44	294	1381	1.88074e-05	2.41806	9.89862e-07	33.4313	GLTP;KCNG1;ITGB1;PHLDB1;TMEM63A;GAL3ST1;UGT8A;RNPEPL1;CPOX;FIGN;PRR5L;MAGT1;UBE2D2A;LIPA;ADAMTS4;SERP1;TSPAN2;ENPP6;S1PR5;PLEKHH1;MPZL1;ARRDC4;SLC12A2;ELOVL1;SREBF1;RNF43;ARHGEF10;CERS5;GSN;SEMA6A;MOG;WSCD1;FNBP1;SLC33A1;GAB1;ELOVL7;SCAMP2;MFSD14A;GPRC5B;GATM;REEP3;PLP1;CDC42EP1;LRRN1
Liver RNA M5 Module (Green) PMID26900923	HDSigDB 2021	1	15	294	221	1.95004e-05	5.08926	1.03602e-06	70.1306	ESRRA;PLK5;CHPF;DGAT1;TEX264;IRF2BP1;SLC16A11;ACAA1A;SLC2A8;AKR7A5;H2AJ;SNHG20;CLPTM1;ZFP580;CRLF2
Genes Down-Regulated In Cerebellum Of WT Mice Compared To Atxn1[82Q] KI Mice GSE114815	HDSigDB 2021	1	50	294	1673	2.0037e-05	2.28314	1.07448e-06	31.3787	GLTP;CPM;CLIC4;GAL3ST1;CSF1;ITGB4;UBE2D1;TRF;LITAF;AP1S2;EFHD1;ENPP4;ENPP6;SREBF1;GAB1;RHOG;CLDN11;MAG;TMBIM1;TYRO3;MAL;RELL1;SOX2OT;CERS2;TMEM63A;SELPLG;TTYH2;UNC93B1;SRRM4OS;PRR5L;NDRG1;ARNTL2;EFNB3;TMEM125;SEC14L5;ATOH8;MAP7;KCNN2;PLEKHH1;JAM3;GPR17;MOG;SEMA4D;LGI3;CLCN5;EHD4;PLP1;TMEM119;TMCC3;LRRN1
Genes Changed In iSPNs Of 6 Mon HdhQ170 Vs HdhQ20 PMID32681824	HDSigDB 2021	1	85	294	3531	2.1808e-05	1.91901	1.18346e-06	26.1889	GLTP;ATF1;KCNG1;ITGB1;PHF2;PHLDB1;DAGLA;GAL3ST1;CSF1;RNPEPL1;OGFOD3;MAGT1;CYP46A1;UBE2D2A;LIPA;CX3CL1;NIPAL4;ADAMTS4;TMEM189;SERP1;KCNT1;NPTN;ENPP4;IFT57;TBC1D10A;SLC25A46;ARRDC4;SRRM3;SREBF1;RNF43;ARHGEF10;CERS5;SEMA6A;FNBP1;TFEB;GAB1;MED9;ATP1B3;MIR100HG;GPRC5B;SIKE1;FAM222A;UNC50;CDC42EP1;FAM76B;MAPRE3;PGAM5;LLGL1;CERS2;TMEM63A;PSEN2;FIGN;SLC3A2;PRR5L;SNX33;ACAA1A;GJC3;EFNB3;MAP7;CLPTM1;TSPAN2…
Genes Down-Regulated In HD Vs Normal GPCs GSE105041	HDSigDB 2021	1	53	294	1827	2.1808e-05	2.22297	1.1911e-06	30.3227	TMEM151A;PHLDB1;GAL3ST1;KCNC3;AATK;TRF;SOX18;CRTAC1;ENPP4;ENPP6;SEMA6B;RNF43;TFEB;ELOVL7;SOX10;CLDN11;BCAN;FAM222A;H2AJ;MAPRE3;UGT8A;TTYH2;SLC43A2;PORCN;GJC2;EFNB3;SEC14L5;ATOH8;SLIT1;KCNN2;PCDH1;PLEKHH1;MPZL1;ESRRA;GPR17;KCNF1;CADM3;DMTN;GSN;LINGO3;MOG;LGI3;MCOLN1;SPATA2L;SLC6A6;FA2H;TSPAN15;GJB1;PLP1;ZFP593;TMCC3;LRRN1;KCNK1
Top 25 Genes Enriched In Oligodendrocytes Vs Astrocytes, Neurons Or Microglia PMID24316888	HDSigDB 2021	1	6	294	25	2.43523e-05	21.5866	1.34216e-06	291.878	SLC12A2;APLP1;KCNK13;GAB1;TMCC3;SLC4A2
Genes Up-Regulated In iSPNs Of 6 Mon HdhQ170 Vs HdhQ20 PMID32681824	HDSigDB 2021	1	59	294	2147	2.76741e-05	2.11841	1.53897e-06	28.3537	GLTP;ATF1;KCNG1;ITGB1;PHF2;PHLDB1;GAL3ST1;CSF1;RNPEPL1;MAGT1;UBE2D2A;LIPA;NIPAL4;ADAMTS4;TMEM189;SERP1;ENPP4;SLC25A46;ARRDC4;SREBF1;RNF43;ARHGEF10;CERS5;SEMA6A;FNBP1;TFEB;GAB1;ATP1B3;MIR100HG;GPRC5B;SIKE1;UNC50;CDC42EP1;FAM76B;LLGL1;CERS2;TMEM63A;PSEN2;FIGN;SLC3A2;PRR5L;SNX33;GJC3;TSPAN2;RFFL;S1PR5;MPZL1;SLC12A2;TMEM120B;GSN;MOG;MFSD14A;TSPAN15;GATM;CLCN5;TMEM98;REEP3;LRRN1;ZFP276
Glutamatergic Synapse Gene Module From Mouse Brain PMID20616000	HDSigDB 2021	1	15	294	230	3.04432e-05	4.87397	1.70808e-06	64.727	MBD3;ESRRA;IGSF8;ACHE;DMTN;CHPF;AATK;SLC4A3;CXXC5;CX3CL1;BCAN;SERP1;CLPTM1;MAPRE3;GRINA
Genes Up-Regulated In Medulla Of 28 Week Old Atxn 1 154Q/2Q KI Mice Treated With ASO Vs Vehicle GSE114674	HDSigDB 2021	1	29	294	742	3.17198e-05	2.91512	1.79546e-06	38.5677	GAL3ST1;UGT8A;TRF;EFCAB14;GJC3;ADAMTSL4;CRTAC1;KIF13B;FAM53B;EFHD1;TSPAN2;KCNN2;GPR17;ELOVL1;FNBP1;KCNK13;RHOG;CLDN11;BCAN;FA2H;GPRC5B;FRMD8;TYRO3;PLP1;FAM20C;VWA1;MAL;ST6GALNAC3;LLGL1
Differentially Expressed Genes In Hippocampus Of HD Q175 Mice PMID26900923	HDSigDB 2021	1	38	294	1141	3.68704e-05	2.50352	2.10531e-06	32.7236	GLTP;DAGLA;CD82;HHIP;KCNC3;CPOX;HAPLN4;CX3CL1;EFNB3;RNPEP;NPTN;SH3BP5;ST8SIA5;KCNN2;ENPP6;PCDH1;ARRDC4;B3GALNT2;RNF43;KCNH3;KCNF1;PLK5;DMTN;GSN;LINGO3;SEMA4D;SPATA2L;BCAN;GPRC5B;FAM222A;FRMD5;GJB1;SYT12;TYRO3;VWA1;CDC42EP1;LRRN1;RELL1
Genes Changed In Mouse Brain Derived OPCs From P7 Vs E13.5 Mice PMID30078729	HDSigDB 2021	1	109	294	4999	4.36753e-05	1.78516	2.51556e-06	23.0161	GLTP;PHLDB1;CD82;HHIP;GDE1;CPOX;CYP46A1;NIPAL4;INSC;CAR14;ENPP4;ENPP6;SLC39A3;SEMA6B;SRRM3;RNF43;KCNH3;DGAT2;KCNK13;APLP1;PUS7;SOX10;MIR100HG;SCAMP2;BCAN;MAG;FRMD8;MAL;UGT8A;TTYH2;TMEM63B;NDRG1;GJC3;PORCN;GJC2;TMEM125;SNHG20;MAP7;TSPAN2;KCNN2;ZFP580;TSPAN3;WNT3;GPR17;KCNF1;CADM3;WSCD1;SLC33A1;SLC16A11;FA2H;GJB1;TMEM98;REEP3;TMEM119;TMCC3;TMEM151A;SLC48A1;ACHE;CPM;CLIC4;DAGLA;GAL3ST1;KCNC3;AATK;EF…
Genes Up-Regulated In Friedreich Ataxia iPSCs Expression Vs BG02 Cell Line GSE22651	HDSigDB 2021	1	58	294	2129	4.36795e-05	2.09272	2.53749e-06	26.9633	GLTP;DDR1;KCNG1;ITGB1;SLC48A1;ACHE;PHF2;GAL3ST1;CHPF;ITGB4;GDE1;SLC4A2;LIPA;PCSK5;TMEM189;SOX18;CTSK;AP1S2;KIF13B;NPTN;FAM53B;EFHD1;LDLRAP1;SLC39A3;SREBF1;SCARA3;SEMA6A;FNBP1;RHOG;SLC35G2;CLDN11;ATXN2L;H2AJ;PDE12;FAM20C;VWA1;MAPRE3;LLGL1;TMEM63A;UNC93B1;ACAA1A;CXXC5;ADIPOR2;PCNX3;DNAJB2;GAR1;CLPTM1;ZFP580;RFFL;MPZL1;WNT3;JAM3;KCNF1;TMEM184B;TMEM62;MYO9B;GGCX;GRINA
CAG Length-Dependent Genes In iSPNs Of HD Mice PMID32681824	HDSigDB 2021	1	57	294	2080	4.49697e-05	2.10226	2.63477e-06	27.0071	GLTP;KCNG1;ITGB1;PHLDB1;GAL3ST1;RNPEPL1;CPOX;MAGT1;CYP46A1;UBE2D2A;LIPA;CX3CL1;ADAMTS4;SERP1;KCNT1;NPTN;ENPP6;IFT57;TBC1D10A;ARRDC4;ELOVL1;SREBF1;RNF43;ARHGEF10;CERS5;SEMA6A;FNBP1;GAB1;MED9;ELOVL7;SCAMP2;GPRC5B;CDC42EP1;TMEM63A;UGT8A;FIGN;PRR5L;EFNB3;CLPTM1;TSPAN2;S1PR5;PLEKHH1;MPZL1;SLC12A2;PLK5;DMTN;GSN;LINGO3;MOG;WSCD1;SLC33A1;SPATA2L;MFSD14A;GATM;REEP3;PLP1;LRRN1
Genes Changed In Pons Of 28 Week Old Atxn 1 154Q/2Q KI Mice Treated With ASO Vs Vehicle GSE114674	HDSigDB 2021	1	37	294	1108	4.62399e-05	2.505	2.73215e-06	32.0902	TMEM63A;GAL3ST1;UGT8A;UNC93B1;SLC3A2;LITAF;GJC3;SOX18;ADAMTSL4;MAP7;KIF13B;FAM53B;EFHD1;TSPAN2;LDLRAP1;TBC1D10A;MPZL1;ELOVL1;TMEM120B;FNBP1;KCNK13;GAB1;RHOG;FOXJ1;ATP1B3;ELOVL7;CLDN11;FA2H;GPRC5B;FRMD8;TMBIM1;TYRO3;PLP1;VWA1;SLC29A4;MAL;SOX2OT
Genes Up-Regulated In Friedreich Ataxia iPSCs Expression Vs HS-27 Cell Line GSE22651	HDSigDB 2021	1	96	294	4238	4.66805e-05	1.82187	2.78136e-06	23.3064	GLTP;ITGB1;SLC48A1;PHF2;CPM;PHLDB1;CSF1;CD82;CHPF;OGFOD3;GDE1;EFCAB14;SLC4A2;SLC4A3;LIPA;LITAF;NIPAL4;TMEM189;AKR7A5;ADAMTSL4;CTSK;RNPEP;AP1S2;EFHD1;MFSD1;LRRFIP1;LDLRAP1;AZI2;IFT57;TBC1D10A;ARRDC4;ELOVL1;SREBF1;SCARA3;MORC4;DGAT1;C030006K11RIK;FNBP1;APLP1;TFEB;RHOG;SLC35G2;UBALD2;SCAMP2;TAPBP;CLDN11;DNAJC3;H2AJ;ADAM15;UNC50;TMBIM1;FAM20C;CDC42EP1;AMY1;MAPRE3;FKBP9;CRELD2;LLGL1;CILK1;TMEM63A;TEX2…
Genes Up-Regulated In Friedreich Ataxia iPSCs Expression Vs SC31-MSC Cell Line GSE22651	HDSigDB 2021	1	97	294	4304	5.01004e-05	1.814	3.01e-06	23.0624	GLTP;KCNG1;PHLDB1;CD82;CHPF;HHIP;OGFOD3;GDE1;SLC4A2;SLC4A3;LIPA;AKR7A5;TBC1D10A;SLC39A3;ARRDC4;SCARA3;MORC4;DGAT1;FNBP1;APLP1;SCAMP2;ATXN2L;FRMD5;ADAM15;PDE12;AMY1;FKBP9;LLGL1;TEX264;MAPKAP1;NDRG1;ADIPOR2;PCNX3;PORCN;GJC2;ZFP580;B3GALNT2;TMEM184B;IRF2BP1;PHETA1;EXT2;SLC6A6;GGCX;REEP3;TMEM119;ITGB1;SLC48A1;PHF2;CPM;CLIC4;RNPEPL1;TMEM189;ADAMTSL4;CTSK;RNPEP;KIF13B;NPTN;MFSD1;LDLRAP1;ELOVL1;SREBF1;C…
Genes Up-Regulated In Friedreich Ataxia iPSCs Expression Vs IPSY2-1MSC-Ips1 Cell Line GSE22651	HDSigDB 2021	1	68	294	2675	5.35784e-05	1.97347	3.24556e-06	24.9411	GLTP;DDR1;TMEM151A;ITGB1;PHF2;CPM;GAL3ST1;CHPF;OGFOD3;EFCAB14;SLC4A2;LIPA;LITAF;HAPLN4;CX3CL1;TMEM189;SOX18;ADAMTSL4;KIF13B;CAR14;EFHD1;ARRDC4;SRRM3;SREBF1;SCARA3;CERS5;DGAT1;C030006K11RIK;APLP1;SLC35G2;SCAMP2;TAPBP;ATXN2L;TYRO3;FAM20C;VWA1;CDC42EP1;AMY1;LLGL1;UNC93B1;PSEN2;SLC3A2;PRR5L;CXXC5;ADIPOR2;PCNX3;GAR1;CLPTM1;ZFP580;S1PR5;MPZL1;KCNF1;GABBR1;TMEM184B;PLK5;ZFP598;MBOAT7;IRF2BP1;TMEM62;MYO9…
Genes Up-Regulated In Expression In 13 Wk TIF-IA KO HD Mice GSE29647	HDSigDB 2021	1	65	294	2520	5.75434e-05	1.99453	3.51432e-06	25.0486	GLTP;DDR1;ITGB1;SLC48A1;CLIC4;CSF1;TRF;MAGT1;LIPA;LITAF;YBX3;ADAMTS4;SERP1;SOX18;ADAMTSL4;MFSD1;LRRFIP1;LDLRAP1;ARRDC4;ELOVL1;SREBF1;SCARA3;MORC4;GAB1;ATP1B3;ELOVL7;SLC39A14;ATAD3A;SCAMP2;TAPBP;CLDN11;DNAJC3;PDE12;FRMD8;TMBIM1;VWA1;CDC42EP1;RELL1;LLGL1;CERS2;TMEM63A;SELPLG;UGT8A;UNC93B1;SLC3A2;ACAA1A;NDRG1;SARAF;RFFL;SRSF11;JAM3;VASP;SLC12A2;GALNT6;GSN;SEMA4D;SRD5A3;MYO9B;TSPAN15;EHD4;TMEM98;REEP…
COP Committed Oligodendrocyte Precursor Cell-Enriched Genes PMID30078729	HDSigDB 2021	1	76	294	3128	6.34969e-05	1.90235	3.91302e-06	23.6866	GLTP;DDR1;ITGB1;CPM;PHLDB1;GAL3ST1;PRKCSH;HHIP;GDE1;AATK;EFCAB14;UBE2D2A;YBX3;SERP1;NPTN;MFSD1;CCNL2;ENPP6;PDIA3;ELOVL1;CERS5;SEMA6A;KCNK13;APLP1;ATP1B3;ELOVL7;SAFB;SOX10;DDOST;SCAMP2;CLDN11;ATXN2L;DNAJC3;BCAN;MAG;TYRO3;CRELD2;RAF1;DSCAML1;LLGL1;CILK1;CERS2;UGT8A;TMEM63B;SLC3A2;ACAA1A;ADIPOR2;PCNX3;GJC3;ZKSCAN3;SARAF;SCAP;TSPAN2;TSPAN3;MPZL1;SRSF11;JAM3;SLC12A2;GPR17;CADM3;PRPF38B;GSN;WSCD1;LGI3;…
Genes Down-Regulated In dSPNs Of 9 Wks R6/2 Vs WT PMID32681824	HDSigDB 2021	1	67	294	2636	6.34969e-05	1.96888	3.94097e-06	24.5009	TMEM151A;KCNG1;DAGLA;CHPF;GDE1;CYP46A1;PCSK5;YBX3;CX3CL1;KCNT1;NPTN;ENPP4;SLC39A3;SEMA6B;KCNH3;DGAT2;APLP1;ELOVL7;DDOST;BCAN;DNAJC2;FAM222A;TMBIM1;TYRO3;FAM20C;MAL;CERS1;IGSF8;SELPLG;UGT8A;SLC43A2;TEX264;MAPKAP1;ACVR1B;CXXC5;GJC3;PORCN;EFNB3;MAN2A1;SNHG20;ATOH8;MAP7;CLPTM1;SCAP;TSPAN3;S1PR5;PCDH1;ESRRA;SLC12A2;TMEM120B;CADM3;GABBR1;SYT3;PLK5;DMTN;GSN;LINGO3;WSCD1;MBOAT7;SPATA2L;SLC6A6;FA2H;GJB1;S…
Genes Changed In Blood From The 75 Wk MJD84.2 Mice GSE108069	HDSigDB 2021	1	78	294	3241	6.37338e-05	1.88867	3.98732e-06	23.4807	GLTP;DDR1;PHF2;CRTC2;PHLDB1;RETREG3;CHPF;RNPEPL1;PRKCSH;TRF;SLC4A2;SLC2A8;AKR7A5;RNPEP;FAM53B;FAM53A;LDLRAP1;LZTS2;SLC39A3;ELOVL1;SREBF1;KCNH3;ARHGEF10;C030006K11RIK;FNBP1;CEP131;TFEB;MED9;UBALD2;SAFB;ATAD3A;DDOST;SCAMP2;TAPBP;ATXN2L;H2AJ;ADAM15;FRMD8;ZFP692;LLGL1;CERS2;IGSF8;TMEM63A;TMEM63B;SLC43A2;TEX264;UNC93B1;MAPKAP1;PSEN2;SLC3A2;SNX33;ACAA1A;ACVR1B;PCNX3;PTDSS2;GJC2;CLPTM1;SCAP;VASP;MBD3;ES…
Circadian Genes From WT Mouse Striatum GSE151565	HDSigDB 2021	1	49	294	1719	8.3562e-05	2.16	5.2693e-06	26.2518	GLTP;DDR1;CPM;CSF1;ITGB4;CPOX;TRF;LITAF;SLC2A8;ADAMTSL4;CRTAC1;RNPEP;EFHD1;CCNL2;AZI2;PDIA3;ELOVL1;APLP1;RHOG;PUS7;SCAMP2;CLDN11;SIKE1;MAG;FRMD8;TMBIM1;MAL;CRELD2;CERS2;TTYH2;PRR5L;ADIPOR2;GJC2;EFNB3;TMEM125;ZKSCAN3;TSPAN2;S1PR5;MPZL1;GALNT6;SYT3;MOG;WSCD1;LGI3;IRF2BP1;MCOLN1;GGCX;LPCAT2;ZFP276
Genes Up-Regulated In HD Grade 2 Markers In Human Caudate Nucleus (HG-U133A) GSE3790	HDSigDB 2021	1	29	294	787	8.84579e-05	2.73556	5.65211e-06	33.0551	DDR1;ITGB1;CLIC4;TMEM63A;ITGB4;TRF;ACAA1A;NDRG1;ADIPOR2;YBX3;DNAJB2;AKR7A5;MAN2A1;KIF13B;EFHD1;KCNN2;LRRFIP1;GPR17;SREBF1;ARHGEF10;GSN;SEMA6A;FNBP1;TFEB;SLC39A14;H2AJ;GATM;TMBIM1;CERS1
Genes Changed In The Striatum Of zQ175 Neo- Mice Vs WT GSE123657	HDSigDB 2021	1	90	294	3956	8.84579e-05	1.80761	5.66587e-06	21.8379	GLTP;KCNG1;PHF2;GM8098;DAGLA;CD82;HHIP;CPOX;TRF;CYP46A1;LITAF;PCSK5;YBX3;CX3CL1;KCNT1;RNPEP;KIF13B;NPTN;FAM53B;EFHD1;ENPP4;LRRFIP1;ENPP6;IFT57;SRRM3;RNF43;KCNH3;ARHGEF10;SCARA3;MORC4;C030006K11RIK;FNBP1;KCNK13;RHOG;MED9;SLC35G2;ATP1B3;ELOVL7;MIR100HG;DDOST;CLDN11;DNAJC2;GPRC5B;FAM222A;FRMD8;TMBIM1;TYRO3;FAM20C;MAL;RELL1;DSCAML1;CERS1;TMEM63A;UGT8A;UBA5;KLHL12;ACAA1A;CXXC5;NDRG1;GJC3;EFNB3;MAN2A1;…
Genes Changed In Medulla Of 28 Week Old Atxn 1 154Q/2Q KI Mice Treated With ASO Vs Vehicle GSE114674	HDSigDB 2021	1	36	294	1101	9.35157e-05	2.44232	6.03626e-06	29.3511	GAL3ST1;UGT8A;CD82;CPOX;TRF;EFCAB14;GJC3;ADAMTSL4;CRTAC1;KIF13B;FAM53B;SCAP;EFHD1;TSPAN2;KCNN2;WNT3;GPR17;ELOVL1;RNF43;FNBP1;KCNK13;SRD5A3;RHOG;CLDN11;BCAN;FA2H;TSPAN15;GPRC5B;FRMD8;TYRO3;PLP1;FAM20C;VWA1;MAL;ST6GALNAC3;LLGL1
Down-regulated Genes In Cortex Of 6 Mon HD Q140 Mice Vs Q20 GSE78272	HDSigDB 2021	1	20	294	429	9.48569e-05	3.44386	6.16994e-06	41.312	ACHE;CLIC4;TMEM63A;PLK5;LINGO3;UGT8A;CLDN11;FA2H;GJC3;GPRC5B;GATM;EFNB3;AP1S2;KIF13B;PLP1;FAM20C;MAL;EFHD1;TSPAN2;ENPP4
VLMC Vascular And Leptomeningeal Cell-Enriched Genes PMID30078729	HDSigDB 2021	1	58	294	2194	9.82967e-05	2.02156	6.44249e-06	24.1629	ITGB1;SLC48A1;PHLDB1;CSF1;PRKCSH;GDE1;AATK;MAGT1;UBE2D2A;YBX3;SERP1;CTSK;NPTN;CCNL2;PDIA3;SREBF1;CERS5;SEMA6A;FNBP1;KCNK13;APLP1;ATP1B3;SAFB;DDOST;SCAMP2;CLDN11;DNAJC3;MAG;FAM20C;VWA1;CDC42EP1;MAL;RELL1;FKBP9;CERS2;TEX264;UNC93B1;UBA5;SLC3A2;ACAA1A;EFNB3;SH3BP5;SARAF;SCAP;TSPAN3;SRSF11;VASP;SLC12A2;GABBR1;GSN;TM9SF2;GATM;GGCX;REEP3;PLP1;TRIM35;NAA15;GRINA
Ligands Encoding Genes Enriched In Newly Formed Oligodendrocytes PMID25186741	HDSigDB 2021	1	5	294	19	9.86529e-05	24.3351	6.51481e-06	290.596	DDR1;ADAMTS4;GSN;LGI3;ENPP6
Down-regulated Genes In Blood From The 75 Wk MJD84.2 Mice GSE108069	HDSigDB 2021	1	76	294	3174	0.000101128	1.86893	6.72846e-06	22.2574	GLTP;DDR1;PHF2;CRTC2;PHLDB1;RETREG3;CHPF;RNPEPL1;PRKCSH;TRF;SLC4A2;SLC2A8;AKR7A5;RNPEP;FAM53B;FAM53A;LDLRAP1;LZTS2;SLC39A3;ELOVL1;SREBF1;KCNH3;ARHGEF10;C030006K11RIK;FNBP1;CEP131;TFEB;MED9;UBALD2;SAFB;ATAD3A;DDOST;SCAMP2;TAPBP;ATXN2L;H2AJ;ADAM15;FRMD8;ZFP692;LLGL1;CERS2;IGSF8;TMEM63A;TMEM63B;SLC43A2;TEX264;UNC93B1;MAPKAP1;PSEN2;SLC3A2;SNX33;ACAA1A;ACVR1B;PCNX3;PTDSS2;CLPTM1;SCAP;VASP;MBD3;ESRRA;C…
Genes Changed In Medulla Of 28 Week Old WT Mice Vs Atxn 1 154Q/2Q Mice Both Treated With Vehicle GSE114674	HDSigDB 2021	1	102	294	4681	0.000102054	1.75502	6.84075e-06	20.8717	GLTP;KCNG1;CRTC2;CHPF;GDE1;CPOX;CYP46A1;SOX18;INSC;AP1S2;FAM53B;ENPP6;TBC1D10A;SRRM3;RNF43;KCNH3;MORC4;FNBP1;KCNK13;MED9;ATP1B3;SOX10;BCAN;FRMD5;MAG;PDE12;FRMD8;TYRO3;MAL;FAM76B;LLGL1;IGSF8;TMEM63A;UGT8A;GJC3;GJC2;EFNB3;TMEM125;MAP7;SCAP;TSPAN2;KCNN2;WNT3;ZBED3;GPR17;CADM3;SYT3;WSCD1;PHETA1;FA2H;GJB1;TMEM151A;SLC48A1;PHF2;CLIC4;DAGLA;GAL3ST1;ITGB4;AATK;TRF;EFCAB14;CELF6;MAGT1;UBE2D2A;LITAF;PCSK5;…
Genes Up-Regulated In The Astrocytes Of zQ175 KI Mice Vs WT At 12 Month Old GSE124846	HDSigDB 2021	1	28	294	758	0.000116909	2.73627	7.89452e-06	32.1493	ITGB1;PHLDB1;TTYH2;CPOX;EFCAB14;PRR5L;SLC4A2;ADAMTS4;TMEM189;GJC2;TMEM125;CTSK;SH3BP5;CAR14;TSPAN3;ENPP6;SLC12A2;SREBF1;RNF43;WSCD1;SEMA4D;TFEB;SCAMP2;TSPAN15;GJB1;REEP3;LPCAT2;LRRN1
Transmembrane Receptors Encoding Genes Enriched In Newly Formed Oligodendrocytes PMID25186741	HDSigDB 2021	1	5	294	20	0.000126166	22.7116	8.58227e-06	264.95	DDR1;GPR17;EFNB3;SEMA4D;S1PR5
Up-regulated Genes In Control Neurons Vs DCLK3<K543M> Overexpressing Neurons GSE104091	HDSigDB 2021	1	94	294	4237	0.00013466	1.76553	9.22692e-06	20.4685	DDR1;ITGB1;ACHE;CSF1;CD82;CHPF;HHIP;EFCAB14;SLC4A2;MAGT1;LITAF;YBX3;CX3CL1;SLC2A8;ADAMTS4;TMEM189;AKR7A5;CRTAC1;CTSK;AP1S2;EFHD1;ENPP4;CCNL2;ARRDC4;ELOVL1;SREBF1;SCARA3;SEMA6A;DGAT2;DGAT1;CEP131;GAB1;UBALD2;DDOST;DNAJC3;BCAN;SIKE1;TMBIM1;FAM20C;MAPRE3;FKBP9;CRELD2;RAF1;TMEM63B;MAPKAP1;FIGN;KLHL12;SLC3A2;SNX33;ACVR1B;CXXC5;DNAJB2;PORCN;EFNB3;MAN2A1;SEC14L5;MAP7;CLPTM1;ZKSCAN3;SLIT1;ST8SIA5;SARAF;S…
Genes Changed In The Astrocytes Of zQ175 KI Mice Vs WT At 12 Month Old GSE124846	HDSigDB 2021	1	50	294	1820	0.000165896	2.0765	1.14496e-05	23.6255	ITGB1;PHLDB1;DAGLA;CPOX;EFCAB14;SLC4A2;CYP46A1;CX3CL1;ADAMTS4;TMEM189;KCNT1;CTSK;NPTN;CAR14;ENPP6;SRRM3;SREBF1;RNF43;KCNH3;DGAT2;KCNK13;TFEB;SCAMP2;CLDN11;DNAJC2;FAM20C;IGSF8;TTYH2;PRR5L;ACAA1A;GJC2;TMEM125;MAN2A1;SH3BP5;TSPAN3;SLC12A2;KCNF1;TMEM184B;PLK5;DMTN;LINGO3;WSCD1;SEMA4D;SPATA2L;TSPAN15;GJB1;SYT12;REEP3;LPCAT2;LRRN1
Genes Changed In Brain Vs Spinal Cord Derived OPCs PMID30078729	HDSigDB 2021	1	33	294	997	0.000170556	2.45817	1.18559e-05	27.8823	DDR1;TMEM151A;KCNG1;CPM;TMEM63A;ITGB4;HHIP;AATK;CPOX;PRR5L;NDRG1;HAPLN4;NIPAL4;ADAMTS4;GJC3;GJC2;ADAMTSL4;CRTAC1;INSC;SLIT1;TSPAN2;LDLRAP1;S1PR5;PLEKHH1;WNT3;KCNH3;GSN;SEMA4D;LGI3;KCNK13;CLDN11;PLP1;MAL
Genes Down-Regulated In Myotonic Dystrophy 2 Markers In Human Skeletal Muscle E-D-7014	HDSigDB 2021	1	77	294	3281	0.000170937	1.82757	1.19673e-05	20.7125	TRIR;DDR1;SLC48A1;CPM;CLIC4;CRTC2;RNPEPL1;OGFOD3;MAGT1;LITAF;CX3CL1;SLC2A8;TMEM189;AKR7A5;SERP1;WDR5;SLC39A3;ARRDC4;ELOVL1;SREBF1;DGAT2;DGAT1;C030006K11RIK;TFEB;RHOG;UBALD2;SLC39A14;ATAD3A;DDOST;SCAMP2;CLDN11;DNAJC3;GPRC5B;PDE12;FRMD8;TMBIM1;FAM20C;MAPRE3;PGAM5;ST6GALNAC3;CERS2;TMEM63B;SLC43A2;TEX264;SLC3A2;ACAA1A;NDRG1;TMEM70;DNAJB2;PTDSS2;ATOH8;CLPTM1;SCAP;RFFL;PLEKHH1;MPZL1;VASP;MBD3;ESRRA;TME…
Genes Up-Regulated In Microglial Cells Of HD Patients Vs Control PMID32681824	HDSigDB 2021	1	20	294	454	0.000200332	3.24128	1.41247e-05	36.1973	CPM;SLC43A2;FNBP1;MBOAT7;GAB1;MYO9B;ATP1B3;UBE2D2A;LITAF;PCSK5;NDRG1;DNAJB2;SLC6A6;FRMD5;MAN2A1;MAP7;SH3BP5;SARAF;TMCC3;LRRFIP1
Genes Up-Regulated In Friedreich Ataxia iPSCs Expression Vs IMR90 Cell Line GSE22651	HDSigDB 2021	1	92	294	4164	0.00020264	1.74863	1.4388e-05	19.4957	GLTP;KCNG1;ITGB1;SLC48A1;PHF2;CPM;PHLDB1;CD82;CHPF;OGFOD3;GDE1;EFCAB14;SLC4A2;LIPA;LITAF;NIPAL4;TMEM189;AKR7A5;ADAMTSL4;CTSK;AP1S2;KIF13B;NPTN;MFSD1;LRRFIP1;LDLRAP1;AZI2;SLC39A3;ARRDC4;ELOVL1;SREBF1;SCARA3;CERS5;MORC4;DGAT1;FNBP1;APLP1;RHOG;SLC35G2;SCAMP2;TAPBP;CLDN11;DNAJC3;H2AJ;ADAM15;PDE12;TMBIM1;ZFP692;FAM20C;CDC42EP1;SLC29A4;AMY1;MAPRE3;FKBP9;CRELD2;CILK1;TEX264;UNC93B1;SLC3A2;SNX33;ACAA1A;C…
Genes Up-Regulated In Friedreich Ataxia iPSCs Expression Vs Control Keratinocytes GSE22651	HDSigDB 2021	1	89	294	3996	0.000217736	1.75559	1.5568e-05	19.4349	GLTP;DDR1;KCNG1;ITGB1;SLC48A1;PHF2;CPM;CD82;CHPF;ITGB4;OGFOD3;GDE1;EFCAB14;SLC4A2;SLC4A3;LIPA;NIPAL4;TMEM189;ADAMTSL4;RNPEP;FAM53B;MFSD1;CCNL2;LRRFIP1;LDLRAP1;AZI2;TBC1D10A;SLC39A3;ARRDC4;ELOVL1;SREBF1;RNF43;SCARA3;CERS5;MORC4;DGAT1;RHOG;UBALD2;ATAD3A;TAPBP;CLDN11;ATXN2L;DNAJC3;H2AJ;ADAM15;PDE12;TMBIM1;ZFP692;CDC42EP1;MAL;MAPRE3;PGAM5;FKBP9;CRELD2;SLC43A2;TEX264;MAPKAP1;SLC3A2;PRR5L;SNX33;ACAA1A;…
Genes Up-Regulated In Friedreich Ataxia iPSCs Expression Vs Control Lung GSE22651	HDSigDB 2021	1	103	294	4838	0.00023807	1.70504	1.71401e-05	18.7113	GLTP;CSF1;CD82;CHPF;HHIP;OGFOD3;GDE1;SLC4A2;CYP46A1;LIPA;SOX18;FAM53B;ENPP4;AZI2;ARRDC4;RNF43;SCARA3;MORC4;DGAT1;UBALD2;SCAMP2;ADAM15;PDE12;ZFP692;MAL;AMY1;TMEM63A;TMEM63B;TEX264;NDRG1;ADIPOR2;PCNX3;GJC2;TMEM125;SARAF;ZFP580;TSPAN3;ESRRA;CADM3;TMEM184B;IRF2BP1;PHETA1;EHD4;TMEM119;DDR1;ITGB1;SLC48A1;PHF2;CPM;RNPEPL1;ITGB4;EFCAB14;CELF6;MAGT1;LITAF;PCSK5;CX3CL1;ADAMTSL4;CRTAC1;CTSK;KIF13B;NPTN;MFSD…
HD Grade 2 Markers In Human Caudate Nucleus (HG-U133A) GSE3790	HDSigDB 2021	1	45	294	1597	0.000249366	2.11395	1.80772e-05	23.0861	DDR1;ITGB1;ACHE;CLIC4;TMEM63A;ITGB4;GDE1;TRF;ACAA1A;SLC4A3;CYP46A1;NDRG1;ADIPOR2;YBX3;CX3CL1;TMEM70;DNAJB2;AKR7A5;EFNB3;MAN2A1;KIF13B;CLPTM1;NPTN;SH3BP5;EFHD1;KCNN2;LRRFIP1;GPR17;SREBF1;KCNF1;TMEM120B;ARHGEF10;GABBR1;DMTN;GSN;SEMA6A;FNBP1;TFEB;SLC39A14;H2AJ;GATM;TMBIM1;MAPRE3;KCNK1;CERS1
Genes Up-Regulated In Friedreich Ataxia iPSCs Expression Vs Miz4 Stem Cell Line GSE22651	HDSigDB 2021	1	77	294	3320	0.000251139	1.80133	1.83304e-05	19.647	GLTP;DDR1;PHF2;CPM;CHPF;ITGB4;OGFOD3;GDE1;SLC4A2;MAGT1;CYP46A1;LIPA;LITAF;PCSK5;HAPLN4;KIF13B;WDR5;FAM53B;LRRFIP1;LDLRAP1;SLC39A3;SREBF1;SCARA3;CERS5;C030006K11RIK;APLP1;RHOG;ATAD3A;SCAMP2;TAPBP;ATXN2L;DNAJC3;FRMD5;PDE12;TYRO3;ZFP692;FAM20C;VWA1;MAL;AMY1;CRELD2;LLGL1;CERS1;IGSF8;TMEM63A;UNC93B1;SNX33;ACAA1A;CXXC5;ADIPOR2;PCNX3;DNAJB2;MAP7;GAR1;CLPTM1;KCNN2;ZFP580;PCDH1;MPZL1;JAM3;MBD3;ESRRA;GABBR…
Liver RNA M20 Module (Royalblue) PMID26900923	HDSigDB 2021	1	10	294	127	0.000253143	5.89533	1.86024e-05	64.2132	SCARA3;GPRC5B;GABBR1;UGT8A;ITGB4;FOXJ1;LRRN1;ELOVL7;SLC4A3;KCNK1
Genes Down-Regulated In Human Symptomatic HD BA9 Vs Control GSE129473	HDSigDB 2021	1	57	294	2223	0.000261703	1.94759	1.9393e-05	21.1325	TMEM151A;SLC48A1;PHLDB1;DAGLA;KCNC3;OGFOD3;AATK;CELF6;SLC4A3;CX3CL1;NIPAL4;ADAMTS4;CRTAC1;CAR14;FAM53A;ELOVL1;FNBP1;APLP1;ATAD3A;MAG;AMY1;MAPRE3;FKBP9;DSCAML1;IGSF8;TMEM63A;TMEM63B;SLC43A2;PSEN2;PORCN;GJC2;TMEM125;SEC14L5;CLPTM1;ZKSCAN3;ST8SIA5;SCAP;PCDH1;PLEKHH1;ZBED3;TMEM120B;GABBR1;SYT3;LINGO3;MOG;SEMA4D;LGI3;SRD5A3;SLC16A11;MCOLN1;FA2H;TSPAN15;GJB1;SYT12;ATG16L1;PCYOX1L;TRIM35
Genes Down-Regulated In HdhQ150 Vs WT Mice GSE139847	HDSigDB 2021	1	16	294	316	0.000261703	3.72297	1.9522e-05	40.3718	SCARA3;PLK5;LINGO3;UGT8A;KCNK13;RHOG;LITAF;CLDN11;FA2H;GATM;KCNT1;SYT12;MAP7;MAL;TSPAN2;KCNK1
Friedreich Ataxia iPSCs Expression Vs BG02 Cell Line GSE22651	HDSigDB 2021	1	84	294	3728	0.000261703	1.76312	1.96212e-05	19.1102	GLTP;ATF1;TRIR;DDR1;KCNG1;ITGB1;SLC48A1;ACHE;PHF2;CPM;CLIC4;GAL3ST1;CHPF;ITGB4;OGFOD3;GDE1;SLC4A2;LIPA;PCSK5;TMEM189;SERP1;SOX18;CTSK;AP1S2;KIF13B;NPTN;FAM53B;EFHD1;LDLRAP1;SLC39A3;SEMA6B;SREBF1;SCARA3;SEMA6A;FNBP1;RHOG;SLC35G2;ATP1B3;CLDN11;ATXN2L;BCAN;DNAJC2;H2AJ;PDE12;FAM20C;VWA1;MAPRE3;PGAM5;ST6GALNAC3;LLGL1;TMEM63A;TMEM63B;UNC93B1;UBA5;ACAA1A;CXXC5;ADIPOR2;PCNX3;DNAJB2;SEC14L5;GAR1;CLPTM1;SC…
CAG Length-Dependent Genes In 10 Mon Mouse Cortex PMID26900923	HDSigDB 2021	1	47	294	1706	0.000270352	2.06995	2.04039e-05	22.355	PHF2;CSF1;CD82;ITGB4;HHIP;KCNC3;CPOX;PRR5L;CYP46A1;CXXC5;HAPLN4;CX3CL1;PTDSS2;NPTN;SARAF;EFHD1;TSPAN2;ENPP6;RFFL;WNT3;VASP;ELOVL1;ARHGEF10;GALNT6;CADM3;GABBR1;PLK5;SEMA6A;LINGO3;SEMA4D;KCNK13;MED9;ATP1B3;ELOVL7;MIR100HG;BCAN;GJB1;SYT12;TYRO3;TMCC3;VWA1;MAL;AMY1;LRRN1;RAF1;KCNK1;CILK1
Differentially Expressed Genes In Cortex Of 10 Mon HD Q140 Mice Vs Q20 GSE78272	HDSigDB 2021	1	25	294	680	0.000350709	2.70311	2.66428e-05	28.4719	CPM;UGT8A;NDRG1;GJC3;MAP7;KIF13B;EFHD1;TSPAN2;KCNN2;ENPP6;GPR17;ELOVL1;PRPF38B;PLK5;LINGO3;FNBP1;KCNK13;RHOG;MYO9B;CLDN11;FA2H;GPRC5B;GATM;PLP1;MAL
Genes Up-Regulated In Friedreich Ataxia iPSCs Expression Vs Control Ureter GSE22651	HDSigDB 2021	1	104	294	4971	0.000429705	1.66887	3.28573e-05	17.2283	GLTP;CSF1;CD82;CHPF;OGFOD3;GDE1;SLC4A2;LIPA;NIPAL4;SOX18;FAM53B;ENPP4;CCNL2;ENPP6;TBC1D10A;ARRDC4;RNF43;SCARA3;DGAT2;DGAT1;FNBP1;UBALD2;SCAMP2;ATXN2L;ADAM15;UNC50;ZFP692;MAL;AMY1;TMEM63A;TEX264;NDRG1;ADIPOR2;PCNX3;GJC2;SARAF;TSPAN2;ZFP580;ESRRA;CADM3;TMEM184B;IRF2BP1;FA2H;EHD4;TMEM119;DDR1;ITGB1;SLC48A1;PHF2;ITGB4;TRF;EFCAB14;CELF6;MAGT1;LITAF;PCSK5;CX3CL1;SLC2A8;ADAMTSL4;CRTAC1;CTSK;KIF13B;NPTN;…
Genes Up-Regulated In Astrocytes Of HD Patients Vs Control PMID32681824	HDSigDB 2021	1	26	294	736	0.000467605	2.59563	3.59875e-05	26.5593	CLIC4;UGT8A;CSF1;TRF;FIGN;CXXC5;ADIPOR2;DNAJB2;MAN2A1;ATOH8;MAP7;PDK3;EFHD1;PLEKHH1;TMEM184B;GAB1;MYO9B;ATP1B3;ELOVL7;SLC39A14;GPRC5B;PLP1;FAM20C;LRRN1;ST6GALNAC3;DSCAML1
Differentially Expressed Genes In Skin Of HD Q175 Mice PMID26900923	HDSigDB 2021	1	63	294	2600	0.00047699	1.84567	3.69466e-05	18.8369	GLTP;DDR1;ACHE;CLIC4;GAL3ST1;CD82;RNPEPL1;ITGB4;HHIP;TRF;LITAF;PCSK5;NIPAL4;SOX18;EFHD1;MFSD1;ENPP4;LRRFIP1;IFT57;SEMA6B;ELOVL1;SEMA6A;MORC4;DGAT1;GAB1;SOX10;SLC39A14;GPRC5B;FAM222A;FRMD5;PDE12;TYRO3;AMY1;MAPRE3;RELL1;TTYH2;SLC43A2;MAPKAP1;PSEN2;PRR5L;CXXC5;NDRG1;ARNTL2;TMEM125;ATOH8;CLPTM1;SH3BP5;SCAP;TSPAN3;S1PR5;MPZL1;WNT3;JAM3;KCNF1;NCKAP5L;FOXJ1;GATM;TMEM98;REEP3;LPCAT2;TMEM119;LRRN1;KCNK1
Genes Enriched In Quiescent Vs Activated NSCs PMID29983386	HDSigDB 2021	1	19	294	448	0.000499056	3.10458	3.89036e-05	31.5252	TMEM151A;GABBR1;TMEM63A;GSN;UGT8A;MOG;APLP1;GDE1;LIPA;SLC39A14;NDRG1;ADAMTS4;TMEM189;TSPAN15;GPRC5B;MAG;MAP7;VWA1;TSPAN2
Up-regulated Genes In Pons Of YAC84Q Tg(hATXN3) Mice GSE117605	HDSigDB 2021	1	12	294	199	0.000518098	4.44169	4.06452e-05	44.9083	B3GALNT2;RNF43;GALNT6;TSPAN15;EFNB3;CD82;TMCC3;CPOX;SLC4A2;FKBP9;MEGF8;LZTS2
ChIP-seq For H3K27ac In R6/1 Vs WT Down GSE140117	HDSigDB 2021	1	34	294	1109	0.000526778	2.26638	4.15877e-05	22.8626	UGT8A;CYP46A1;KCNT1;EFNB3;SOX18;CRTAC1;MAP7;SH3BP5;SLIT1;FAM53B;AZI2;PLEKHH1;SREBF1;KCNH3;TMEM184B;PLK5;LINGO3;CEP131;FOXJ1;ELOVL7;SAFB;SOX10;ATXN2L;SLC6A6;GPRC5B;FAM222A;MAG;SYT12;REEP3;PCYOX1L;TMCC3;MAL;ST6GALNAC3;DSCAML1
Genes Down-Regulated In Expression In Cerebellum Of Spinocerebellar Ataxia 1 Mice GSE9914	HDSigDB 2021	1	42	294	1502	0.000535297	2.08288	4.25261e-05	20.965	KCNC3;GDE1;TRF;EFCAB14;ACAA1A;UBE2D2A;CXXC5;NDRG1;YBX3;PTDSS2;MRPL3;SERP1;MAP7;ST8SIA5;CCNL2;LZTS2;SLC39A3;B3GALNT2;MBD3;SLC12A2;ARHGEF10;GABBR1;ZFP598;FNBP1;SLC33A1;PUS7;SAFB;ATAD3A;TAPBP;TM9SF2;DNAJC3;DNAJC2;GPRC5B;H2AJ;TYRO3;FAM20C;FAM76B;AMY1;RELL1;NAA15;RAF1;KCNK1
Genes Up-Regulated In CAG Length-Dependent Genes In 10 Mon Mouse Striatum PMID26900923	HDSigDB 2021	1	64	294	2668	0.000535987	1.8275	4.2847e-05	18.3808	GLTP;TRIR;DDR1;TMEM151A;KCNG1;PHF2;CLIC4;CD82;CPOX;SLC4A2;SLC4A3;SERP1;CTSK;RNPEP;WDR5;FAM53A;LRRFIP1;LDLRAP1;LZTS2;ENPP6;SLC25A46;SREBF1;RNF43;ARHGEF10;DGAT1;C030006K11RIK;MIR100HG;SCAMP2;PDE12;CDC42EP1;FAM76B;MAPRE3;PGAM5;RAF1;UBA5;PSEN2;KLHL12;GJC2;SH3BP5;SARAF;ZFP580;TSPAN3;RFFL;S1PR5;SRSF11;WNT3;JAM3;VASP;SLC12A2;GALNT6;CADM3;GSN;MOG;SEMA4D;LGI3;TMEM62;TSPAN15;EHD4;TMEM98;GGCX;LPCAT2;TRIM35;…
Expression In The Heart Of Mice Inducibly Expressing Celf1 For 24 H GSE56185	HDSigDB 2021	1	81	294	3638	0.00056524	1.7265	4.54662e-05	17.2625	GLTP;ACHE;CLIC4;RETREG3;CHPF;RNPEPL1;HHIP;GDE1;AATK;MAGT1;CYP46A1;UBE2D2A;LIPA;LITAF;CX3CL1;SLC2A8;NIPAL4;TMEM189;AKR7A5;SOX18;ADAMTSL4;RNPEP;AP1S2;CAR14;FAM53A;CCNL2;ENPP6;AZI2;TBC1D10A;PDIA3;ELOVL1;SREBF1;ARHGEF10;SCARA3;DGAT2;DGAT1;TFEB;GAB1;RHOG;MED9;UBALD2;TAPBP;DNAJC2;FRMD5;ADAM15;TMBIM1;TYRO3;VWA1;CDC42EP1;FAM76B;MAPRE3;RAF1;LLGL1;IGSF8;FIGN;SLC3A2;ACAA1A;CXXC5;TMEM70;PCNX3;ATOH8;CLPTM1;PC…
Down-regulated Genes In Striatum Of 10 Mon HD Q140 Mice Vs Q20 GSE78274	HDSigDB 2021	1	53	294	2085	0.000628853	1.9128	5.08953e-05	18.9095	DAGLA;KCNC3;CYP46A1;LIPA;HAPLN4;YBX3;CX3CL1;KCNT1;KIF13B;NPTN;FAM53B;ENPP4;IFT57;ELOVL1;KCNH3;SCARA3;FNBP1;KCNK13;MED9;ATP1B3;SLC39A14;CLDN11;BCAN;DNAJC2;GPRC5B;FAM222A;FAM20C;VWA1;SLC29A4;MAL;UGT8A;ACAA1A;ADIPOR2;TMEM70;GJC3;PORCN;ATOH8;MAP7;CLPTM1;TSPAN2;KCNN2;ESRRA;GABBR1;PLK5;DMTN;LINGO3;PHETA1;SLC6A6;FA2H;GATM;SYT12;PLP1;KCNK1
Genes Down-Regulated In Cerebellum Of 12 Week Old ATXN1[82Q] Vs WT GSE122099	HDSigDB 2021	1	30	294	934	0.000645487	2.36349	5.2562e-05	23.2886	DAGLA;SLC43A2;KCNC3;CXXC5;HAPLN4;TMEM70;KCNT1;NPTN;SH3BP5;FAM53B;ST8SIA5;LRRFIP1;WNT3;B3GALNT2;SRRM3;KCNH3;CADM3;GABBR1;TMEM184B;PLK5;LINGO3;TMEM62;SPATA2L;ATXN2L;SLC6A6;FAM222A;FRMD5;SYT12;CDC42EP1;MAPRE3
Genes Down-Regulated In Control iPSCs After 60 D Of Differentiation GSE109534	HDSigDB 2021	1	96	294	4544	0.000662309	1.66318	5.42607e-05	16.3353	ATF1;ITGB1;CLIC4;OGFOD3;GDE1;CPOX;SLC4A2;MAGT1;LIPA;LITAF;PCSK5;HAPLN4;YBX3;SLC2A8;ADAMTS4;TMEM189;MRPL3;RNPEP;AP1S2;WDR5;NPTN;PDK3;CAR14;FAM53A;LRRFIP1;LDLRAP1;LZTS2;ENPP6;PDIA3;ELOVL1;SREBF1;RNF43;SEMA6A;DGAT2;TFEB;RHOG;ATP1B3;ELOVL7;PUS7;SLC39A14;ATAD3A;DDOST;SCAMP2;CLDN11;DNAJC2;GPRC5B;ADAM15;FRMD8;TMBIM1;TYRO3;VWA1;PGAM5;ST6GALNAC3;CERS2;IGSF8;TMEM63A;UGT8A;UNC93B1;MAPKAP1;PSEN2;SLC3A2;SNX33…
Down-regulated Genes In HD Fibroblasts After Neuronal Differentiation GSE84013	HDSigDB 2021	1	64	294	2691	0.000673833	1.80907	5.55394e-05	17.726	GLTP;ATF1;ITGB1;CLIC4;PHLDB1;CSF1;RNPEPL1;PRKCSH;OGFOD3;MAGT1;LIPA;LITAF;YBX3;SERP1;ADAMTSL4;CTSK;RNPEP;FAM53A;CCNL2;LDLRAP1;LZTS2;PDIA3;ELOVL1;SREBF1;ARHGEF10;SCARA3;C030006K11RIK;FNBP1;RHOG;PUS7;SLC39A14;DDOST;SCAMP2;FRMD8;TMBIM1;FAM20C;VWA1;CDC42EP1;FKBP9;CERS2;SELPLG;UNC93B1;SNX33;NDRG1;MAN2A1;SEC14L5;ATOH8;MPZL1;JAM3;VASP;MBD3;GPR17;GALNT6;GSN;MYO9B;TM9SF2;MFSD14A;EXT2;SLC6A6;EHD4;TMEM98;GGC…
Markers Of Superior Olivary Complex In Pontine Tegmentum PMID22996553	HDSigDB 2021	1	8	294	91	0.000706636	6.61319	5.85939e-05	64.4448	ADAMTS4;GALNT6;FA2H;PLK5;GJB1;PLP1;CAR14;ENPP6
Genes Changed In Meclizine Treated STHdhQ111 Vs Control GSE129143	HDSigDB 2021	1	71	294	3099	0.000779723	1.75364	6.50415e-05	16.906	GLTP;ATF1;DDR1;CPM;CLIC4;PHLDB1;GAL3ST1;CD82;AATK;CPOX;SLC4A2;LIPA;HAPLN4;YBX3;ADAMTS4;MRPL3;SERP1;ADAMTSL4;KIF13B;EFHD1;MFSD1;SLC25A46;ARRDC4;SREBF1;DGAT2;FNBP1;TFEB;GAB1;ATP1B3;ATAD3A;ATXN2L;DNAJC2;ADAM15;FRMD8;TYRO3;CDC42EP1;MAPRE3;PGAM5;CERS2;TMEM63A;TEX264;UBA5;SLC3A2;PRR5L;CXXC5;NDRG1;TMEM70;PORCN;ATOH8;GAR1;TSPAN3;VASP;B3GALNT2;MBD3;TMEM120B;GSN;ZFP598;SRD5A3;MYO9B;MCOLN1;TM9SF2;SLC6A6;EHD…
Striatum RNA M5 Module (Green) PMID26900923	HDSigDB 2021	1	21	294	550	0.000833918	2.78857	6.99762e-05	26.6792	TRIR;VASP;TMEM151A;IGSF8;SYT3;SELPLG;CHPF;RNPEPL1;TEX264;UNC93B1;NCKAP5L;APLP1;IRF2BP1;ACAA1A;PHETA1;SLC2A8;H2AJ;UNC50;TMEM119;FAM53A;CRLF2
Differentially Expressed Genes In Corpus Callosum Of BN, BACHD And WT Mice PMID31015293	HDSigDB 2021	1	16	294	355	0.000931473	3.28805	7.86249e-05	31.0747	SEMA6B;SLC12A2;SRRM3;KCNH3;DMTN;DAGLA;UGT8A;CHPF;CPOX;SNX33;ADIPOR2;GJC3;SYT12;PLP1;TSPAN2;PCDH1
Genes Down-Regulated In Expression In 15 Wk R6/2 HD Mice GSE38219	HDSigDB 2021	1	102	294	4952	0.000934711	1.62727	7.93623e-05	15.3638	PHLDB1;OGFOD3;GDE1;SLC4A3;CYP46A1;SOX18;AP1S2;FAM53B;CCNL2;TBC1D10A;PDIA3;KCNH3;DGAT2;FNBP1;KCNK13;MED9;ATP1B3;PUS7;BCAN;FRMD5;MAG;FRMD8;TYRO3;MAL;AMY1;UGT8A;MAPKAP1;NDRG1;PTDSS2;PORCN;TMEM125;MAN2A1;MAP7;ZKSCAN3;ST8SIA5;TSPAN2;KCNN2;GPR17;CADM3;PLK5;SRD5A3;SLC16A11;FA2H;DDR1;ITGB1;SLC48A1;PHF2;CLIC4;DAGLA;GAL3ST1;TRF;UBE2D2A;LITAF;PCSK5;CX3CL1;SLC2A8;ADAMTS4;TMEM189;MRPL3;SERP1;KCNT1;ADAMTSL4;CT…
Down-regulated Genes In Control NPCs Vs HD NPCs GSE93767	HDSigDB 2021	1	54	294	2177	0.000959678	1.86348	8.19586e-05	17.5341	GLTP;ITGB1;GAL3ST1;RNPEPL1;OGFOD3;LITAF;YBX3;NIPAL4;AKR7A5;ADAMTSL4;CTSK;INSC;RNPEP;KIF13B;LDLRAP1;AZI2;ELOVL1;RNF43;ARHGEF10;SEMA6A;DGAT2;GAB1;RHOG;SOX10;SLC39A14;CLDN11;BCAN;FAM222A;FRMD8;VWA1;AMY1;RELL1;TTYH2;TEX264;FIGN;DNAJB2;GJC3;GJC2;ST8SIA5;KCNN2;RFFL;PLEKHH1;MPZL1;GSN;SEMA4D;KTI12;MYO9B;TSPAN15;GJB1;LPCAT2;PCYOX1L;PLP1;ZFP593;TMCC3
Markers Present In Oligo 96*Rik Oligodendrocytes PMID26727548	HDSigDB 2021	1	4	294	17	0.00108985	20.8944	9.36164e-05	193.823	CLDN11;GPR17;BCAN;ENPP6
Genes Up-Regulated In iSPNs Of HD Patients Vs Control PMID32681824	HDSigDB 2021	1	17	294	400	0.00112057	3.09631	9.68116e-05	28.6184	ACHE;KCNF1;CADM3;SEMA6A;MBOAT7;TFEB;GAB1;AATK;TRF;FIGN;UBE2D2A;TAPBP;DNAJB2;SYT12;ST8SIA5;EFHD1;GRINA
Genes Up-Regulated In Friedreich Ataxia iPSCs Expression Vs HUVEC-BF4 Cell Line GSE22651	HDSigDB 2021	1	92	294	4374	0.00115634	1.64054	0.000100476	15.1021	GLTP;ITGB1;SLC48A1;PHF2;CPM;PHLDB1;DAGLA;CD82;ITGB4;HHIP;OGFOD3;GDE1;EFCAB14;SLC4A2;LIPA;TMEM189;SOX18;CTSK;AP1S2;KIF13B;MFSD1;LDLRAP1;SEMA6B;PDIA3;ELOVL1;ARHGEF10;SCARA3;CERS5;MORC4;DGAT1;FNBP1;APLP1;RHOG;SLC35G2;UBALD2;SCAMP2;TAPBP;CLDN11;ATXN2L;DNAJC3;H2AJ;FRMD5;ADAM15;PDE12;UNC50;TMBIM1;ZFP692;FAM20C;CDC42EP1;MAPRE3;FKBP9;CRELD2;ST6GALNAC3;LLGL1;SLC43A2;TEX264;MAPKAP1;PRR5L;ACAA1A;ACVR1B;NDRG…
Cingulate (Layer 5 And 6), Somatosensory (Layer 5), And Basolateral Amygdala Pyramidal Neuron Gene Module 1 PMID19638972	HDSigDB 2021	1	12	294	222	0.00132855	3.95056	0.000116099	35.7962	PTDSS2;PORCN;DMTN;SYT12;MAN2A1;MAPKAP1;MBOAT7;SRD5A3;RNPEP;LRRN1;IFT57;CXXC5
Genes Down-Regulated In Expression In WT4 Line NSCs Vs ESCs GSE34201	HDSigDB 2021	1	83	294	3858	0.0013575	1.66005	0.000119856	14.989	TMEM151A;KCNG1;CPM;CLIC4;GAL3ST1;PRKCSH;ITGB4;EFCAB14;SLC4A3;LITAF;HAPLN4;YBX3;SLC2A8;ADAMTS4;KCNT1;WDR5;NPTN;PDK3;EFHD1;ENPP4;SEMA6B;SRRM3;SEMA6A;RHOG;ATP1B3;SOX10;SLC39A14;CLDN11;BCAN;GPRC5B;H2AJ;TMBIM1;TYRO3;ZFP692;FAM20C;VWA1;MAL;IGSF8;TMEM63A;UGT8A;TTYH2;UNC93B1;MAPKAP1;SLC3A2;SNX33;ACAA1A;ACVR1B;PTDSS2;GJC3;PORCN;TMEM125;MAN2A1;SEC14L5;MAP7;ZKSCAN3;ST8SIA5;TSPAN2;KCNN2;S1PR5;PCDH1;PLEKHH1;V…
Genes Up-Regulated In Friedreich Ataxia iPSCs Expression Vs HES-2 Cell Line GSE22651	HDSigDB 2021	1	72	294	3217	0.0013575	1.70783	0.000119978	15.4187	GLTP;DDR1;KCNG1;PHF2;CPM;DAGLA;GAL3ST1;OGFOD3;SLC4A2;CYP46A1;LIPA;LITAF;HAPLN4;CX3CL1;SOX18;KIF13B;FAM53B;CAR14;EFHD1;SLC39A3;ARRDC4;SREBF1;SCARA3;CERS5;APLP1;ATAD3A;SCAMP2;ATXN2L;FAM222A;TYRO3;ZFP692;FAM20C;VWA1;SLC29A4;FAM76B;MAPRE3;ST6GALNAC3;LLGL1;CERS1;TMEM63A;TTYH2;PRR5L;SNX33;ACVR1B;CXXC5;ADIPOR2;PCNX3;DNAJB2;GJC2;GAR1;CLPTM1;KCNN2;ZFP580;RFFL;S1PR5;MPZL1;WNT3;JAM3;KCNF1;GABBR1;TMEM184B;MB…
Genes Up-Regulated In Friedreich Ataxia iPSCs Expression Vs HUVEC-BF5 Cell Line GSE22651	HDSigDB 2021	1	84	294	3918	0.00135942	1.65592	0.000120822	14.9384	GLTP;ITGB1;SLC48A1;PHF2;PHLDB1;CD82;ITGB4;HHIP;OGFOD3;GDE1;EFCAB14;SLC4A2;LIPA;TMEM189;SOX18;CTSK;AP1S2;KIF13B;MFSD1;SLC39A3;SEMA6B;ELOVL1;SCARA3;CERS5;MORC4;DGAT1;FNBP1;APLP1;RHOG;SLC35G2;UBALD2;SCAMP2;TAPBP;CLDN11;DNAJC3;H2AJ;FRMD5;ADAM15;PDE12;UNC50;TMBIM1;FAM20C;CDC42EP1;AMY1;MAPRE3;FKBP9;CRELD2;ST6GALNAC3;SLC43A2;TEX264;PRR5L;ACAA1A;ACVR1B;NDRG1;ADIPOR2;PCNX3;DNAJB2;ATOH8;CLPTM1;SH3BP5;SARAF…
Genes Changed In Striatum Of R6/2 Vs WT Mice GSE109416	HDSigDB 2021	1	92	294	4397	0.00136899	1.62934	0.000122426	14.6771	TRIR;PHF2;PHLDB1;DAGLA;TRF;CYP46A1;HAPLN4;YBX3;CX3CL1;NIPAL4;ADAMTS4;MRPL3;KCNT1;ADAMTSL4;AP1S2;KIF13B;NPTN;FAM53B;PDK3;EFHD1;ENPP4;SLC25A46;SRRM3;KCNH3;DGAT2;FNBP1;KCNK13;GAB1;SLC35G2;ELOVL7;MIR100HG;CLDN11;BCAN;DNAJC2;FAM222A;MAG;UNC50;TYRO3;FAM20C;VWA1;MAL;FAM76B;AMY1;MAPRE3;ST6GALNAC3;CILK1;SOX2OT;UGT8A;TTYH2;MAPKAP1;UBA5;KLHL12;SNX33;NDRG1;ADIPOR2;GJC3;PORCN;GJC2;EFNB3;MAN2A1;SEC14L5;MAP7;CL…
Genes Up-Regulated In HD Neurons Treated With ZFP-33074 Vs Control GSE127821	HDSigDB 2021	1	97	294	4700	0.00136899	1.61558	0.000123033	14.5451	GLTP;PHLDB1;CD82;CHPF;HHIP;GDE1;CPOX;SLC4A2;CYP46A1;LIPA;AKR7A5;INSC;AP1S2;ENPP4;CCNL2;LZTS2;TBC1D10A;ARRDC4;PDIA3;MORC4;DGAT1;FNBP1;APLP1;ATP1B3;FRMD8;UNC50;ZFP692;FKBP9;TMEM63A;TTYH2;TEX264;MAPKAP1;NDRG1;PORCN;MAN2A1;TSPAN2;ZFP580;WNT3;ZBED3;TMEM120B;WSCD1;SLC33A1;SRD5A3;IRF2BP1;EXT2;GGCX;REEP3;TMEM119;DDR1;ITGB1;CLIC4;ITGB4;EFCAB14;MAGT1;PCSK5;HAPLN4;CX3CL1;SERP1;KIF13B;NPTN;EFHD1;MFSD1;LDLRAP…
Up-regulated Genes In Striatum Of 6 Mon HD Q175 Mice Vs Q20 PMID26900923	HDSigDB 2021	1	69	294	3053	0.00143525	1.71853	0.0001297	15.3813	TRIR;DDR1;TMEM151A;KCNG1;PHF2;CD82;CPOX;SLC4A2;SLC2A8;AKR7A5;RNPEP;LRRFIP1;LZTS2;ENPP6;SLC25A46;SREBF1;RNF43;ARHGEF10;MORC4;DGAT1;C030006K11RIK;CEP131;ATAD3A;MIR100HG;SCAMP2;H2AJ;ADAM15;CDC42EP1;MAPRE3;DSCAML1;CILK1;UBA5;PSEN2;FIGN;KLHL12;ARNTL2;PTDSS2;GJC2;SNHG20;SH3BP5;SLIT1;ST8SIA5;SARAF;ZFP580;TSPAN3;RFFL;S1PR5;SRSF11;WNT3;JAM3;VASP;SLC12A2;GPR17;GALNT6;GSN;SEMA4D;LGI3;IRF2BP1;SLC16A11;TMEM62…
Differentially Expressed Genes In Cerebellum Of 6 Mon HD Q140 Mice Vs Q20 GSE78270	HDSigDB 2021	1	61	294	2611	0.00158112	1.76137	0.000143666	15.5846	TMEM151A;SLC48A1;DAGLA;GAL3ST1;CD82;HHIP;KCNC3;GDE1;TRF;SLC4A2;LITAF;ADAMTS4;TMEM189;AKR7A5;ADAMTSL4;INSC;PDK3;CAR14;ELOVL1;DGAT1;KCNK13;RHOG;ATP1B3;ELOVL7;CLDN11;SIKE1;H2AJ;TYRO3;ZFP692;VWA1;MAL;CRELD2;CERS2;TMEM63A;SLC43A2;ACAA1A;CXXC5;NDRG1;TMEM125;MAN2A1;ATOH8;MAP7;RFFL;S1PR5;PCDH1;MBD3;ESRRA;CADM3;GABBR1;PLK5;GSN;WSCD1;LGI3;SLC16A11;FOXJ1;FA2H;GATM;CLCN5;TMEM98;PLP1;LRRN1
Genes Up-Regulated In Ciliated Ependymal Cells Of HD Patients Vs Control PMID32681824	HDSigDB 2021	1	40	294	1485	0.0016084	1.99014	0.000146944	17.5639	ATF1;PHF2;CLIC4;TMEM63A;UGT8A;TTYH2;AATK;TRF;CXXC5;LIPA;DNAJB2;PTDSS2;MRPL3;MAN2A1;MAP7;WDR5;PDK3;CCNL2;PLEKHH1;SLC12A2;SREBF1;GABBR1;TMEM184B;GSN;SEMA6A;SEMA4D;FNBP1;MBOAT7;GAB1;MYO9B;ATP1B3;PUS7;SLC39A14;GPRC5B;FRMD5;FRMD8;FAM20C;LRRN1;MEGF8;DSCAML1
Genes Changed In HdhQ150 Vs WT Mice GSE139847	HDSigDB 2021	1	18	294	455	0.00162338	2.87568	0.000149118	25.337	KCNG1;SCARA3;PLK5;LINGO3;UGT8A;KCNK13;RHOG;LITAF;CLDN11;FA2H;GATM;KCNT1;SYT12;MAP7;MAL;TSPAN2;LRRN1;KCNK1
Top OPC-enriched Genes In Humans And Mice PMID29892006	HDSigDB 2021	1	31	294	1041	0.0016882	2.18189	0.000155911	19.127	GLTP;DDR1;PHLDB1;GAL3ST1;UGT8A;FIGN;GJC3;CRTAC1;TSPAN2;TSPAN3;MPZL1;JAM3;GPR17;RNF43;ARHGEF10;GSN;LINGO3;WSCD1;GAB1;SOX10;BCAN;FA2H;GATM;FRMD5;GJB1;LPCAT2;PCYOX1L;PLP1;LRRN1;KCNK1;DSCAML1
Genes Up-Regulated In Friedreich Ataxia iPSCs Expression Vs Control Adrenal Gland GSE22651	HDSigDB 2021	1	97	294	4732	0.0017235	1.60102	0.000160027	13.9932	GLTP;CSF1;CD82;CHPF;HHIP;OGFOD3;GDE1;SLC4A2;SLC4A3;CYP46A1;LIPA;AKR7A5;SOX18;FAM53B;ENPP4;ENPP6;AZI2;ARRDC4;SRRM3;RNF43;SCARA3;MORC4;DGAT1;SCAMP2;MAG;ADAM15;PDE12;UNC50;AMY1;FKBP9;LLGL1;TEX264;PSEN2;NDRG1;ADIPOR2;PCNX3;PORCN;ST8SIA5;SARAF;KCNN2;ZFP580;ESRRA;IRF2BP1;PHETA1;GGCX;TMEM119;DDR1;SLC48A1;PHF2;EFCAB14;CELF6;PCSK5;CX3CL1;SLC2A8;ADAMTSL4;CTSK;KIF13B;NPTN;MFSD1;LDLRAP1;IFT57;SREBF1;RHOG;SLC…
Down-regulated Genes In Skin Of HD Q175 Mice PMID26900923	HDSigDB 2021	1	39	294	1443	0.00179118	1.99368	0.000167201	17.3377	CLIC4;TTYH2;SLC43A2;HHIP;PSEN2;TRF;PRR5L;CXXC5;PCSK5;NDRG1;SOX18;ATOH8;SH3BP5;EFHD1;ENPP4;TSPAN3;LRRFIP1;IFT57;MPZL1;JAM3;SEMA6B;KCNF1;SEMA6A;MORC4;DGAT1;NCKAP5L;FOXJ1;SOX10;SLC39A14;GPRC5B;FAM222A;GATM;FRMD5;TMEM98;TMEM119;AMY1;LRRN1;MAPRE3;KCNK1
Expression In Striatum Of 11 Mon BACHD-deltaN17 HD Mice GSE64386	HDSigDB 2021	1	60	294	2573	0.00185109	1.75426	0.000173712	15.1886	TRIR;PHF2;CLIC4;CSF1;CD82;ITGB4;GDE1;SLC4A2;CYP46A1;HAPLN4;CX3CL1;SERP1;CTSK;RNPEP;LZTS2;SEMA6B;SREBF1;KCNH3;CERS5;DGAT2;DGAT1;C030006K11RIK;KCNK13;SCAMP2;DNAJC3;BCAN;DNAJC2;TYRO3;FAM76B;AMY1;RELL1;FKBP9;CERS2;UGT8A;TEX264;TMEM70;PORCN;MAN2A1;CLPTM1;SARAF;TSPAN2;RFFL;PCDH1;ESRRA;SLC12A2;CADM3;DMTN;LINGO3;TMEM62;SPATA2L;SLC6A6;FA2H;EHD4;SYT12;REEP3;TMCC3;LRRN1;KCNK1;NFKBID;ZFP276
The Global Proteome Data Of The Soluble Fraction From The Brains Of Q175 And WT Mice PMID31138642	HDSigDB 2021	1	83	294	3901	0.00186199	1.63693	0.000175659	14.1544	GLTP;ITGB1;ACHE;CLIC4;PHLDB1;DAGLA;CD82;PRKCSH;KCNC3;GDE1;AATK;UBE2D1;CPOX;SLC4A3;CYP46A1;HAPLN4;AKR7A5;MRPL3;CRTAC1;RNPEP;WDR5;NPTN;PDK3;CAR14;ENPP4;ENPP6;SLC25A46;PDIA3;ARHGEF10;FNBP1;APLP1;GAB1;RHOG;ATP1B3;SAFB;ATAD3A;DDOST;SCAMP2;CLDN11;ATXN2L;DNAJC3;BCAN;GPRC5B;MAG;PDE12;CDC42EP1;MAPRE3;PGAM5;LLGL1;CERS1;IGSF8;UGT8A;UBA5;SLC3A2;ACAA1A;NDRG1;DNAJB2;EFNB3;MAP7;CLPTM1;TSPAN2;JAM3;VASP;MBD3;SLC1…
Down-regulated Genes In Control Fibroblasts After Neuronal Differentiation GSE84013	HDSigDB 2021	1	59	294	2520	0.00188693	1.75928	0.000178949	15.1798	GLTP;ITGB1;CLIC4;PHLDB1;CSF1;RNPEPL1;PRKCSH;OGFOD3;MAGT1;LIPA;LITAF;YBX3;SERP1;ADAMTSL4;CTSK;AP1S2;CCNL2;LRRFIP1;LDLRAP1;LZTS2;PDIA3;ELOVL1;SREBF1;ARHGEF10;SCARA3;C030006K11RIK;FNBP1;GAB1;RHOG;PUS7;SLC39A14;DDOST;SCAMP2;FRMD8;TMBIM1;FAM20C;VWA1;CDC42EP1;FKBP9;CERS2;TMEM63A;SELPLG;UNC93B1;SNX33;NDRG1;MAN2A1;ATOH8;MPZL1;VASP;MBD3;GALNT6;GSN;MYO9B;EXT2;SLC6A6;TMEM98;GGCX;REEP3;TMEM119
Genes Down-Regulated In Control iPSCs After 80 D Of Differentiation GSE109534	HDSigDB 2021	1	99	294	4869	0.00189119	1.5897	0.000180318	13.7045	ATF1;OGFOD3;GDE1;UBE2D1;CPOX;SLC4A2;LIPA;INSC;AP1S2;PDK3;CAR14;FAM53A;LZTS2;PDIA3;RNF43;SEMA6A;ATP1B3;PUS7;ATAD3A;SCAMP2;FRMD8;TYRO3;LLGL1;TMEM63A;UGT8A;MAPKAP1;PSEN2;PTDSS2;GJC3;TMEM125;MAN2A1;SEC14L5;MAP7;GAR1;SCAP;KCNN2;VASP;B3GALNT2;ESRRA;PRPF38B;TMEM184B;SRD5A3;SLC6A6;EHD4;TMEM98;REEP3;ZFP593;LRRN1;NFKBID;ITGB1;CLIC4;MAGT1;LITAF;PCSK5;HAPLN4;YBX3;SLC2A8;ADAMTS4;TMEM189;MRPL3;RNPEP;WDR5;NPTN;…
Genes Changed In Pizotifen Treated STHdhQ111 Vs Control GSE129143	HDSigDB 2021	1	48	294	1920	0.00189119	1.85887	0.000181231	16.0155	DDR1;TMEM151A;TMEM63A;GAL3ST1;TTYH2;CHPF;UBA5;AATK;CPOX;SLC3A2;MAGT1;ACVR1B;CXXC5;HAPLN4;TMEM189;SERP1;ATOH8;KIF13B;SH3BP5;FAM53B;SARAF;MFSD1;ZFP580;LRRFIP1;ARRDC4;PDIA3;ELOVL1;TMEM120B;GSN;MORC4;FNBP1;CEP131;GAB1;ATP1B3;MCOLN1;SCAMP2;TM9SF2;DNAJC3;DNAJC2;ADAM15;GGCX;UNC50;CDC42EP1;MAPRE3;NAA15;CRELD2;MEGF8;LLGL1
Up-regulated Genes In Hippocampus Of HD Q175 Mice PMID26900923	HDSigDB 2021	1	17	294	422	0.00190508	2.92478	0.000183509	25.1627	GLTP;RNF43;KCNF1;GSN;CD82;SEMA4D;HHIP;CPOX;FAM222A;FRMD5;GJB1;EFNB3;RNPEP;CDC42EP1;LRRN1;RELL1;ENPP6
Genes Up-Regulated In Vehicle Treated PBMCs From Friedreich Ataxia Carriers Vs Controls GSE30933	HDSigDB 2021	1	18	294	464	0.00195971	2.81634	0.000189744	24.1356	GABBR1;DAGLA;TTYH2;RNPEPL1;RHOG;SLC16A11;MYO9B;CELF6;MCOLN1;SCAMP2;DNAJB2;EHD4;ADAM15;ADAMTSL4;RNPEP;CLPTM1;AMY1;NFKBID
Genes Up-Regulated In Friedreich Ataxia iPSCs Expression Vs SC30 Cell Line GSE22651	HDSigDB 2021	1	89	294	4270	0.00197671	1.61208	0.000192371	13.7931	GLTP;KCNG1;ITGB1;SLC48A1;PHF2;CD82;CHPF;OGFOD3;GDE1;EFCAB14;LIPA;NIPAL4;TMEM189;AKR7A5;ADAMTSL4;CTSK;RNPEP;MFSD1;CCNL2;LZTS2;TBC1D10A;SLC39A3;ARRDC4;ELOVL1;SREBF1;SCARA3;CERS5;MORC4;C030006K11RIK;FNBP1;APLP1;RHOG;SLC35G2;SCAMP2;TAPBP;CLDN11;ATXN2L;DNAJC3;H2AJ;ADAM15;PDE12;TMBIM1;ZFP692;FAM20C;CDC42EP1;AMY1;MAPRE3;FKBP9;CRELD2;LLGL1;CILK1;TEX264;MAPKAP1;UBA5;PRR5L;SNX33;ACAA1A;CXXC5;NDRG1;ADIPOR2;…
Differentially Expressed Soluble Proteins In Striatum Of 12 Wk R6/2 Mice PXD004973	HDSigDB 2021	1	26	294	819	0.00207089	2.3138	0.000202565	19.6776	DAGLA;GAL3ST1;TRF;SLC4A3;CYP46A1;TMEM70;SLC2A8;PTDSS2;TMEM189;RNPEP;PDK3;ZFP580;CCNL2;LDLRAP1;SREBF1;GABBR1;SYT3;DGAT2;C030006K11RIK;SRD5A3;MYO9B;ELOVL7;LRRN1;NAA15;ST6GALNAC3;CILK1
Genes Up-Regulated In Friedreich Ataxia iPSCs Expression Vs Control Urinary Bladder GSE22651	HDSigDB 2021	1	95	294	4648	0.00221	1.58881	0.000217269	13.4006	GLTP;DDR1;ITGB1;SLC48A1;PHF2;CPM;CD82;ITGB4;HHIP;OGFOD3;GDE1;EFCAB14;CELF6;LIPA;LITAF;CX3CL1;SLC2A8;NIPAL4;SOX18;ADAMTSL4;CRTAC1;CTSK;KIF13B;NPTN;FAM53B;EFHD1;MFSD1;ENPP4;LRRFIP1;ENPP6;AZI2;ARRDC4;ELOVL1;SREBF1;SCARA3;CERS5;DGAT2;DGAT1;FNBP1;TFEB;RHOG;UBALD2;SCAMP2;TAPBP;CLDN11;H2AJ;ADAM15;PDE12;TMBIM1;FAM20C;VWA1;MAL;AMY1;MAPRE3;TMEM63A;SLC43A2;TEX264;UNC93B1;PRR5L;SNX33;ACAA1A;ACVR1B;NDRG1;ADIP…
Genes Up-Regulated In Human HD Neurons Vs Control Neurons PMID32070434	HDSigDB 2021	1	33	294	1162	0.00230539	2.08044	0.000227792	17.4488	PRKCSH;UBE2D1;ACVR1B;NDRG1;ADIPOR2;YBX3;DNAJB2;KCNT1;SEC14L5;WDR5;NPTN;EFHD1;ENPP4;LDLRAP1;SRSF11;JAM3;SLC12A2;PLK5;SEMA6A;LGI3;MBOAT7;TFEB;GAB1;MED9;CLDN11;BCAN;DNAJC2;GPRC5B;GATM;PLP1;MAL;RAF1;SPG21
Genes Up-Regulated In Friedreich Ataxia iPSCs Expression Vs SC41-MSC Cell Line GSE22651	HDSigDB 2021	1	88	294	4248	0.00265884	1.5964	0.000264035	13.1534	GLTP;KCNG1;ITGB1;SLC48A1;PHF2;CLIC4;PHLDB1;DAGLA;CSF1;CD82;CHPF;RNPEPL1;OGFOD3;GDE1;SLC4A2;LIPA;TMEM189;AKR7A5;ADAMTSL4;CTSK;NPTN;MFSD1;LDLRAP1;AZI2;TBC1D10A;SLC25A46;SLC39A3;ARRDC4;ELOVL1;SREBF1;SCARA3;CERS5;MORC4;DGAT1;FNBP1;APLP1;TFEB;RHOG;SLC35G2;SCAMP2;TAPBP;CLDN11;DNAJC3;H2AJ;ADAM15;TMBIM1;FAM20C;VWA1;CDC42EP1;AMY1;MAPRE3;FKBP9;CRELD2;LLGL1;CILK1;TEX264;MAPKAP1;PRR5L;SNX33;ACAA1A;CXXC5;NDRG…
Differentially Expressed Genes In Cortex Of 6 Mon HD Q140 Mice Vs Q20 GSE78272	HDSigDB 2021	1	22	294	651	0.00269889	2.45309	0.000269353	20.1631	ACHE;CLIC4;TMEM63A;PLK5;LINGO3;UGT8A;SEMA4F;CLDN11;FA2H;GJC3;GPRC5B;GATM;EFNB3;AP1S2;KIF13B;PLP1;SLIT1;FAM20C;MAL;EFHD1;TSPAN2;ENPP4
Genes Up-Regulated In Expression In SI-187 Line NSCs Vs ESCs GSE34201	HDSigDB 2021	1	78	294	3655	0.00270796	1.62828	0.000271602	13.3701	GLTP;TRIR;DDR1;ITGB1;SLC48A1;PHF2;CRTC2;PHLDB1;RETREG3;CD82;CHPF;OGFOD3;GDE1;CYP46A1;UBE2D2A;PCSK5;CX3CL1;ADAMTS4;AKR7A5;AP1S2;FAM53B;EFHD1;CCNL2;TBC1D10A;SLC39A3;ELOVL1;SREBF1;SCARA3;CERS5;FNBP1;APLP1;RHOG;SLC35G2;UBALD2;TAPBP;FAM222A;ADAM15;UNC50;CDC42EP1;SLC29A4;MAL;AMY1;MAPRE3;LLGL1;CILK1;CERS1;TEX264;PRR5L;ACAA1A;ADIPOR2;DNAJB2;GJC2;EFNB3;ATOH8;GAR1;CLPTM1;ZFP580;TSPAN3;WNT3;JAM3;MBD3;SLC12A…
OPC1b Oligodendrocyte Precursor Cell-Enriched Genes PMID30078729	HDSigDB 2021	1	70	294	3191	0.00278923	1.66063	0.000281139	13.5784	GLTP;TRIR;DDR1;ITGB1;PHLDB1;PRKCSH;HHIP;UBE2D1;MAGT1;UBE2D2A;YBX3;SERP1;NPTN;MFSD1;CCNL2;LRRFIP1;LZTS2;PDIA3;CERS5;SEMA6A;KCNK13;APLP1;GAB1;ATP1B3;SAFB;SOX10;DDOST;SCAMP2;CLDN11;ATXN2L;BCAN;RAF1;DSCAML1;LLGL1;CILK1;CERS2;UGT8A;TMEM63B;MAPKAP1;UBA5;FIGN;SLC3A2;CXXC5;ADIPOR2;PCNX3;GJC3;EFNB3;SARAF;SCAP;TSPAN3;MPZL1;SRSF11;JAM3;VASP;SLC12A2;GPR17;PRPF38B;GABBR1;GSN;ZFP598;WSCD1;TM9SF2;MFSD14A;EXT2;G…
Genes Changed In HD Vs Normal GPCs GSE105041	HDSigDB 2021	1	63	294	2804	0.00320843	1.688	0.000324985	13.5576	TMEM151A;PHLDB1;GAL3ST1;KCNC3;AATK;TRF;SOX18;CRTAC1;AP1S2;PDK3;ENPP4;ENPP6;ARRDC4;SEMA6B;RNF43;MORC4;TFEB;MED9;SLC35G2;ELOVL7;SOX10;CLDN11;BCAN;FAM222A;H2AJ;MAPRE3;UGT8A;TTYH2;SLC43A2;ARNTL2;PORCN;GJC2;EFNB3;SEC14L5;ATOH8;SH3BP5;SLIT1;KCNN2;RFFL;PCDH1;PLEKHH1;MPZL1;ESRRA;GPR17;KCNF1;CADM3;DMTN;GSN;LINGO3;MOG;LGI3;MCOLN1;SPATA2L;SLC6A6;FA2H;TSPAN15;GJB1;TMEM98;PLP1;ZFP593;TMCC3;LRRN1;KCNK1
Mouse Cortex Astrocyte Markers PMID19013282	HDSigDB 2021	1	93	294	4580	0.0032719	1.56934	0.000333039	12.5661	GLTP;ATF1;TRIR;DDR1;SLC48A1;PHF2;CLIC4;CSF1;RNPEPL1;KCNC3;OGFOD3;EFCAB14;SLC4A2;MAGT1;UBE2D2A;LITAF;YBX3;TMEM189;AKR7A5;MRPL3;SERP1;AP1S2;EFHD1;MFSD1;FAM53A;LRRFIP1;LZTS2;TBC1D10A;ELOVL1;SREBF1;SCARA3;SEMA6A;DGAT1;C030006K11RIK;FNBP1;GAB1;RHOG;MED9;UBALD2;ATAD3A;SCAMP2;TAPBP;DNAJC3;BCAN;DNAJC2;GPRC5B;SIKE1;H2AJ;PDE12;FRMD8;UNC50;TMBIM1;VWA1;CDC42EP1;FKBP9;CRELD2;RAF1;LLGL1;CILK1;CERS1;CERS2;TEX26…
Genes Up-Regulated In Sst/Npy-expressing Interneurons Of HD Patients Vs Control PMID32681824	HDSigDB 2021	1	16	294	406	0.00352512	2.85054	0.000360564	22.5987	DDR1;SRRM3;CLIC4;PHLDB1;GSN;FNBP1;AATK;TRF;PCSK5;NDRG1;TAPBP;BCAN;SYT12;AP1S2;ST8SIA5;ST6GALNAC3
Genes Down-Regulated In Myotonic Dystrophy 2 Markers In Human Skeletal Muscle GSE48828	HDSigDB 2021	1	49	294	2038	0.00372709	1.7815	0.000383072	14.0156	ATF1;TRIR;CPM;CLIC4;CRTC2;SLC4A2;LIPA;LITAF;YBX3;ADAMTS4;TMEM189;SERP1;AZI2;TBC1D10A;ELOVL1;RHOG;ATP1B3;UBALD2;PUS7;SLC39A14;SCAMP2;FRMD8;TMBIM1;MAPRE3;PGAM5;RAF1;ST6GALNAC3;CERS2;SLC43A2;SLC3A2;ATOH8;CLPTM1;SH3BP5;RFFL;ESRRA;TMEM184B;ZFP598;MCOLN1;MFSD14A;EXT2;TSPAN15;GATM;EHD4;ATG16L1;REEP3;ZFP593;TMCC3;NAA15;SPG21
Genes Up-Regulated In Mural Cells Of HD Patients Vs Control PMID32681824	HDSigDB 2021	1	18	294	493	0.00381251	2.64041	0.000393745	20.7003	GSN;SEMA4D;GAB1;AATK;MYO9B;ATP1B3;UBE2D2A;LITAF;NDRG1;DNAJB2;GPRC5B;FRMD5;MAN2A1;ATOH8;MAP7;FAM20C;ST6GALNAC3;JAM3
Differentially Expressed Genes In Striatum Of 10 Mon HD Q175 Mice Vs Q20 PMID26900923	HDSigDB 2021	1	86	294	4185	0.00405558	1.57426	0.000420862	12.2371	TRIR;DDR1;TMEM151A;KCNG1;PHF2;DAGLA;CD82;CPOX;SLC4A2;CYP46A1;CX3CL1;SERP1;KCNT1;RNPEP;KIF13B;NPTN;FAM53B;EFHD1;LZTS2;ENPP6;SLC25A46;SRRM3;SREBF1;RNF43;KCNH3;SCARA3;DGAT2;C030006K11RIK;FNBP1;KCNK13;APLP1;ATP1B3;MIR100HG;CLDN11;ATXN2L;BCAN;DNAJC2;GPRC5B;UNC50;TYRO3;MAL;FAM76B;AMY1;MAPRE3;PGAM5;RAF1;UGT8A;KLHL12;GJC3;PORCN;EFNB3;CLPTM1;SH3BP5;SARAF;TSPAN2;ZFP580;TSPAN3;S1PR5;SRSF11;ZBED3;JAM3;B3GALN…
Up-regulated Genes In Striatum Of 6 Mon HD Q140 Mice Vs Q20 GSE78274	HDSigDB 2021	1	30	294	1055	0.00416329	2.07106	0.000434107	16.0346	DDR1;KCNG1;ACHE;PHF2;SLC43A2;CD82;HHIP;PSEN2;ARNTL2;RNPEP;FAM53A;ZFP580;ENPP6;JAM3;SREBF1;RNF43;MORC4;DGAT1;SEMA4D;CEP131;SLC16A11;TMEM62;EHD4;TMEM98;GGCX;LPCAT2;PCYOX1L;ZFP692;LRRN1;DSCAML1
Genes Down-Regulated In Control Vs Mitomycin Treated NSCs GSE24116	HDSigDB 2021	1	55	294	2386	0.00435029	1.71533	0.000455765	13.1969	ITGB1;CLIC4;CD82;PRKCSH;ITGB4;EFCAB14;UBE2D2A;HAPLN4;SLC2A8;TMEM189;FAM53B;LRRFIP1;SLC39A3;PDIA3;C030006K11RIK;RHOG;SOX10;SCAMP2;TAPBP;ADAM15;FRMD8;TMBIM1;VWA1;MAPRE3;CERS2;TMEM63B;TEX264;UNC93B1;UBA5;PSEN2;SNX33;ACAA1A;NDRG1;DNAJB2;PTDSS2;PORCN;GJC2;MAN2A1;SARAF;TSPAN3;PCDH1;MPZL1;TMEM120B;TMEM184B;SRD5A3;MYO9B;MCOLN1;TM9SF2;TMEM98;GGCX;LPCAT2;PLP1;MEGF8;SPG21;GRINA
Genes Up-Regulated In Friedreich Ataxia iPSCs Expression Vs Mel1 P52 Cell Line GSE22651	HDSigDB 2021	1	47	294	1947	0.00445541	1.78326	0.00046899	13.6685	GLTP;DDR1;KCNG1;TMEM63A;GAL3ST1;UNC93B1;TRF;PRR5L;SLC4A2;SNX33;CYP46A1;ACVR1B;CXXC5;LIPA;HAPLN4;DNAJB2;SOX18;KIF13B;CLPTM1;FAM53B;CAR14;EFHD1;RFFL;S1PR5;MPZL1;WNT3;JAM3;CADM3;GABBR1;CERS5;GSN;MBOAT7;APLP1;IRF2BP1;SEMA4F;ATAD3A;CLDN11;ATXN2L;FAM222A;TYRO3;ZFP692;TMEM119;FAM20C;MAPRE3;LLGL1;CERS1;GRINA
Expression In 22 Mon CHL2 HD Mice GSE10202	HDSigDB 2021	1	85	294	4141	0.00453209	1.56924	0.000479313	11.9939	TRIR;ACHE;PHF2;CLIC4;PHLDB1;DAGLA;CD82;HHIP;CPOX;SLC4A2;CYP46A1;UBE2D2A;PCSK5;HAPLN4;YBX3;CX3CL1;SLC2A8;KCNT1;RNPEP;NPTN;FAM53B;EFHD1;LZTS2;SLC25A46;SLC39A3;SEMA6B;ELOVL1;KCNH3;SCARA3;SEMA6A;DGAT2;MORC4;DGAT1;C030006K11RIK;FNBP1;KCNK13;MED9;MIR100HG;TAPBP;BCAN;DNAJC2;MAG;PDE12;FRMD8;UNC50;TYRO3;CDC42EP1;AMY1;PGAM5;DSCAML1;CILK1;CERS2;UGT8A;MAPKAP1;PSEN2;FIGN;KLHL12;PCNX3;PORCN;MAN2A1;MAP7;CLPTM1;…
Mouse Cortex Cort Interneuron Markers PMID19013282	HDSigDB 2021	1	52	294	2228	0.00472	1.73106	0.000501529	13.1523	GLTP;DDR1;ACHE;CLIC4;RETREG3;CSF1;KCNC3;TRF;CYP46A1;UBE2D2A;CX3CL1;ADAMTS4;TMEM189;AKR7A5;MRPL3;KCNT1;CRTAC1;RNPEP;FAM53A;ENPP6;KCNH3;CERS5;APLP1;TFEB;UBALD2;SLC39A14;ATAD3A;ATXN2L;DNAJC3;BCAN;MAG;DSCAML1;UGT8A;TMEM63B;UNC93B1;MAPKAP1;ACAA1A;PTDSS2;GJC2;CLPTM1;PCDH1;ZBED3;CADM3;SYT3;PLK5;DMTN;SEMA4D;LGI3;SPATA2L;FA2H;CLCN5;ZFP593
Genes Down-Regulated In HD iPSCs After 60 D Of Differentiation GSE109534	HDSigDB 2021	1	96	294	4823	0.0048802	1.5364	0.000522651	11.6099	GLTP;ATF1;ITGB1;CLIC4;ITGB4;GDE1;UBE2D1;CPOX;SLC4A2;MAGT1;LIPA;LITAF;PCSK5;HAPLN4;YBX3;ADAMTS4;TMEM189;MRPL3;ADAMTSL4;CTSK;INSC;RNPEP;AP1S2;KIF13B;WDR5;NPTN;PDK3;CAR14;FAM53A;LRRFIP1;LDLRAP1;LZTS2;PDIA3;ELOVL1;RNF43;ARHGEF10;SEMA6A;DGAT2;KCNK13;RHOG;ATP1B3;ELOVL7;PUS7;SOX10;SLC39A14;ATAD3A;DDOST;SCAMP2;TAPBP;CLDN11;FRMD8;TMBIM1;TYRO3;VWA1;PGAM5;ST6GALNAC3;CERS2;TMEM63A;UGT8A;UNC93B1;MAPKAP1;PSEN2…
Expression In Quadriceps Muscle Of 16 Wk Mbnl1 KO Myotonic Dystrophy Mice GSE39911	HDSigDB 2021	1	39	294	1528	0.0048802	1.87114	0.000523398	14.1368	CRTC2;RETREG3;TMEM63B;SLC43A2;CD82;MAPKAP1;MAGT1;CYP46A1;NDRG1;DNAJB2;ADAMTSL4;CTSK;ATOH8;SH3BP5;SARAF;CAR14;KCNN2;ENPP6;ZBED3;VASP;SREBF1;KCNF1;ARHGEF10;SYT3;PLK5;LINGO3;SEMA4D;TMEM62;DNAJC3;EXT2;SIKE1;FRMD5;GJB1;ATG16L1;LPCAT2;VWA1;NFKBID;CILK1;GRINA
Differentially Expressed Genes In Hippocampus Of 6 Mon HD Q175 Mice Vs Q20 GSE73503	HDSigDB 2021	1	96	294	4824	0.00488688	1.53597	0.000526541	11.5953	TMEM151A;ACHE;CLIC4;CRTC2;RETREG3;DAGLA;CHPF;RNPEPL1;PRKCSH;HHIP;KCNC3;GDE1;CPOX;EFCAB14;CELF6;CYP46A1;HAPLN4;YBX3;CX3CL1;SERP1;RNPEP;AP1S2;NPTN;FAM53B;PDK3;FAM53A;ENPP4;ENPP6;AZI2;SLC39A3;ARRDC4;ELOVL1;RNF43;KCNH3;ARHGEF10;SCARA3;FNBP1;APLP1;RHOG;MED9;UBALD2;SAFB;SLC39A14;ATXN2L;BCAN;DNAJC2;GPRC5B;TYRO3;VWA1;FAM76B;MAPRE3;CILK1;CERS1;IGSF8;TMEM63B;FIGN;SLC3A2;PCNX3;PORCN;CLPTM1;SH3BP5;SLIT1;ST8S…
Genes Down-Regulated In HD Markers In Human Prefrontal Cortex GSE64810	HDSigDB 2021	1	33	294	1221	0.00506158	1.97084	0.000547877	14.7999	SLC48A1;IGSF8;DAGLA;TMEM63B;SLC43A2;OGFOD3;PSEN2;SLC4A3;CX3CL1;SLC2A8;AKR7A5;PORCN;KIF13B;ZKSCAN3;SCAP;PCDH1;SLC39A3;SEMA6B;SREBF1;KCNH3;KCNF1;TMEM120B;GABBR1;FNBP1;LGI3;APLP1;CEP131;SRD5A3;MCOLN1;ADAM15;SYT12;MAPRE3;DSCAML1
Genes Up-Regulated In HD Grade 3 Markers In Human Caudate Nucleus (HG-U133B) GSE3790	HDSigDB 2021	1	28	294	973	0.00516981	2.08978	0.000562159	15.6393	TTYH2;FIGN;MAGT1;CXXC5;MAN2A1;AP1S2;CCNL2;RFFL;PLEKHH1;ARRDC4;PRPF38B;SCARA3;SEMA6A;GAB1;ELOVL7;MIR100HG;CLDN11;DNAJC3;GPRC5B;REEP3;LPCAT2;TMEM119;TMCC3;FAM76B;RELL1;ST6GALNAC3;LLGL1;SOX2OT
Genes Down-Regulated In Expression In Striatal Cells Of HdhQ111 HD Mice GSE3583	HDSigDB 2021	1	64	294	2921	0.00522122	1.64103	0.000570342	12.2573	DDR1;TMEM151A;ITGB1;SLC48A1;GAL3ST1;CSF1;OGFOD3;GDE1;SLC4A2;UBE2D2A;LIPA;LITAF;YBX3;CX3CL1;AP1S2;MFSD1;ENPP4;LRRFIP1;SLC25A46;SREBF1;SCARA3;MORC4;MED9;ATP1B3;UBALD2;SLC39A14;MIR100HG;GPRC5B;ADAM15;FRMD8;FAM20C;CRELD2;RAF1;DSCAML1;LLGL1;SOX2OT;TMEM63B;SLC43A2;MAPKAP1;SLC3A2;ACAA1A;CXXC5;ADIPOR2;PORCN;ATOH8;CLPTM1;SH3BP5;SCAP;TSPAN2;ZBED3;JAM3;VASP;ESRRA;MBOAT7;TMEM62;MCOLN1;MFSD14A;SLC6A6;TSPAN15;…
Friedreich Ataxia iPSCs Expression Vs ES4CL2 Cell Line GSE22651	HDSigDB 2021	1	80	294	3863	0.00522948	1.57349	0.00057384	11.7432	GLTP;ATF1;TRIR;KCNG1;ITGB1;SLC48A1;CPM;CLIC4;GAL3ST1;OGFOD3;GDE1;UBE2D1;LIPA;LITAF;PCSK5;CX3CL1;ADAMTS4;MRPL3;SERP1;SOX18;CTSK;AP1S2;NPTN;CAR14;EFHD1;CCNL2;SLC39A3;SCARA3;DGAT1;APLP1;RHOG;MED9;ATP1B3;PUS7;SLC39A14;CLDN11;DNAJC2;SIKE1;FAM222A;H2AJ;UNC50;FAM20C;VWA1;PGAM5;TMEM63A;UGT8A;TMEM63B;SLC43A2;TEX264;UNC93B1;MAPKAP1;UBA5;SLC3A2;PRR5L;ACVR1B;CXXC5;DNAJB2;MAN2A1;SEC14L5;CLPTM1;ST8SIA5;KCNN2;Z…
Genes Up-Regulated In Friedreich Ataxia iPSCs Expression Vs NuFF Cell Line GSE22651	HDSigDB 2021	1	87	294	4286	0.00524585	1.55214	0.000578241	11.572	GLTP;ITGB1;SLC48A1;PHF2;PHLDB1;DAGLA;CSF1;CD82;CHPF;OGFOD3;GDE1;EFCAB14;SLC4A2;LIPA;LITAF;AKR7A5;ADAMTSL4;CTSK;RNPEP;AP1S2;NPTN;FAM53B;MFSD1;LDLRAP1;AZI2;IFT57;TBC1D10A;ARRDC4;ELOVL1;SREBF1;SCARA3;MORC4;FNBP1;RHOG;SLC35G2;SCAMP2;TAPBP;CLDN11;ATXN2L;H2AJ;ADAM15;UNC50;TMBIM1;FAM20C;CDC42EP1;AMY1;MAPRE3;FKBP9;CRELD2;LLGL1;SLC43A2;TEX264;UNC93B1;PSEN2;PRR5L;SNX33;ACAA1A;CXXC5;NDRG1;ADIPOR2;PCNX3;DNAJ…
Down-regulated Genes In Striatum Of HD Q175 Mice PMID26900923	HDSigDB 2021	1	60	294	2701	0.00563899	1.65681	0.000624377	12.2252	DAGLA;CYP46A1;LITAF;CX3CL1;KCNT1;KIF13B;NPTN;FAM53B;EFHD1;ENPP4;ARRDC4;SRRM3;ELOVL1;KCNH3;SCARA3;DGAT2;FNBP1;KCNK13;RHOG;MED9;ATP1B3;ELOVL7;SAFB;CLDN11;BCAN;DNAJC2;GPRC5B;FAM222A;TYRO3;VWA1;MAL;AMY1;ST6GALNAC3;TMEM63A;UGT8A;CXXC5;GJC3;PORCN;EFNB3;MAN2A1;SEC14L5;ATOH8;CLPTM1;TSPAN2;ZBED3;B3GALNT2;TMEM120B;GABBR1;PLK5;ZFP598;LINGO3;SPATA2L;EXT2;SLC6A6;FA2H;GATM;SYT12;PLP1;KCNK1;SPG21
AD Up-Regulated Genes In Choroid Plexus GSE110226	HDSigDB 2021	1	33	294	1232	0.00574938	1.9516	0.000639455	14.3538	CPM;CRTC2;SELPLG;SLC43A2;CSF1;RNPEPL1;ITGB4;CELF6;NDRG1;ARNTL2;ADAMTS4;SERP1;ATOH8;KIF13B;FAM53B;VASP;SEMA6B;TMEM184B;ZFP598;DGAT1;WSCD1;MBOAT7;TFEB;RHOG;MYO9B;UBALD2;PUS7;SAFB;SPATA2L;ATXN2L;FAM222A;ZFP692;FAM20C
Genes Up-Regulated In Influence Of Hsp90 Inhibitor On Expression In WT Mice GSE29681	HDSigDB 2021	1	41	294	1651	0.00577473	1.82146	0.000645141	13.3805	UGT8A;SLC43A2;UBE2D1;CPOX;EFCAB14;NDRG1;ADAMTS4;DNAJB2;GJC3;EFNB3;TMEM125;ADAMTSL4;KIF13B;CLPTM1;ENPP4;ZFP580;ENPP6;AZI2;PLEKHH1;SRSF11;ZBED3;ARRDC4;PRPF38B;SEMA6A;MORC4;FNBP1;MBOAT7;APLP1;GAB1;SOX10;MIR100HG;ATXN2L;SLC6A6;TSPAN15;GPRC5B;SIKE1;GJB1;TMCC3;VWA1;NFKBID;CILK1
Genes Up-Regulated In CAG Length-Dependent Proteins In 6 Mon Mouse Striatum PMID26900923	HDSigDB 2021	1	23	294	742	0.00583674	2.24123	0.000654966	16.4303	SLC12A2;ARHGEF10;CLIC4;PHLDB1;TMEM63B;FNBP1;KTI12;CPOX;SLC3A2;NDRG1;DNAJB2;TSPAN15;FRMD5;MAG;CRTAC1;INSC;RNPEP;GAR1;CDC42EP1;LRRFIP1;ENPP6;LLGL1;JAM3
Genes Up-Regulated In Expression In Mbnl1/2 KO MEFs Treated With Mbnl3 siRNA Vs Untreated WT MEFs GSE60487	HDSigDB 2021	1	40	294	1601	0.00595575	1.83054	0.000671279	13.3746	TRIR;TMEM151A;ITGB1;SLC48A1;PHF2;PHLDB1;RNPEPL1;TEX264;ITGB4;KCNC3;PRR5L;ACAA1A;LITAF;ADIPOR2;CRTAC1;ZKSCAN3;SCAP;LDLRAP1;PCDH1;ELOVL1;TMEM120B;GALNT6;GSN;SEMA6A;ZFP598;DGAT1;C030006K11RIK;NCKAP5L;SCAMP2;TAPBP;BCAN;FAM222A;H2AJ;EHD4;TMEM98;PCYOX1L;FAM20C;SLC29A4;MAPRE3;GRINA
Genes Up-Regulated In Friedreich Ataxia iPSCs Expression Vs Mel1 P51 Cell Line GSE22651	HDSigDB 2021	1	60	294	2710	0.00598451	1.65031	0.00067931	12.0381	GLTP;DDR1;KCNG1;ITGB1;PHF2;GAL3ST1;SLC4A2;CYP46A1;LIPA;LITAF;HAPLN4;SOX18;KIF13B;FAM53B;CAR14;EFHD1;ARRDC4;SCARA3;DGAT1;APLP1;SOX10;CLDN11;ATXN2L;FAM222A;ADAM15;TYRO3;ZFP692;FAM20C;SLC29A4;MAPRE3;ST6GALNAC3;LLGL1;TMEM63A;TTYH2;SLC43A2;UNC93B1;PRR5L;SNX33;ACVR1B;CXXC5;ADIPOR2;PCNX3;DNAJB2;CLPTM1;SLIT1;ZFP580;RFFL;S1PR5;MPZL1;JAM3;CADM3;GABBR1;TMEM184B;GSN;IRF2BP1;SEMA4F;MFSD14A;ATG16L1;SPG21;GRINA
Genes Up-Regulated In Diacylglycerol Kinase Inhibitor II Treated STHdhQ111 Vs Control GSE129143	HDSigDB 2021	1	59	294	2653	0.00598451	1.65621	0.000680464	12.0783	ATF1;TMEM151A;SLC48A1;CLIC4;CSF1;CPOX;HAPLN4;YBX3;MRPL3;SERP1;WDR5;EFHD1;MFSD1;FAM53A;IFT57;SLC25A46;DGAT2;MORC4;DGAT1;C030006K11RIK;ATP1B3;PUS7;ATAD3A;ATXN2L;DNAJC2;PGAM5;CERS1;CERS2;TEX264;UBA5;PSEN2;SLC3A2;NDRG1;TMEM70;PORCN;TMEM125;GAR1;SCAP;B3GALNT2;MBD3;SLC12A2;TMEM120B;PRPF38B;ZFP598;SRD5A3;KTI12;TMEM62;MCOLN1;TM9SF2;FA2H;SYT12;ATG16L1;PLP1;ZFP593;TRIM35;NFKBID;SPG21;GRINA;CRLF2
The Global Ubiquitinome Data Of The Soluble Fraction From The Brains Of Q175 And WT Mice PMID31138642	HDSigDB 2021	1	21	294	652	0.00604643	2.32537	0.000690506	16.9242	GLTP;SLC12A2;CLIC4;TMEM63B;SLC43A2;FNBP1;APLP1;RHOG;SLC3A2;SLC4A3;NDRG1;PCNX3;GPRC5B;EHD4;GJB1;ADAM15;SYT12;AP1S2;PLP1;KCNK1;JAM3
Genes Up-Regulated In Mbf1 Suppressor Deletion In Htt103Q Yeasts Vs Control Htt25Q Strain GSE18644	HDSigDB 2021	1	15	294	391	0.00628871	2.76396	0.000721297	19.9957	CERS5;DGAT1;SLC16A11;KTI12;CPOX;MAGT1;PUS7;ADIPOR2;TM9SF2;FA2H;H2AJ;GAR1;ZFP593;NAA15;CERS2
Genes Up-Regulated In HDACi-4b Treated PBMCs From Friedreich Ataxia Patients Vs Controls GSE30933	HDSigDB 2021	1	22	294	704	0.00668428	2.25617	0.000769986	16.1748	SEMA6B;GABBR1;GSN;DAGLA;SLC43A2;CD82;DGAT1;MYO9B;CELF6;SLC3A2;ACVR1B;MCOLN1;SCAMP2;SLC2A8;TAPBP;SLC6A6;ADAM15;ADAMTSL4;RNPEP;CLPTM1;AMY1;NFKBID
Genes Changed In Microglia Of AD Model Mice PMID26001565	HDSigDB 2021	1	40	294	1613	0.00670162	1.81538	0.000775311	13.0022	GLTP;CLIC4;PHLDB1;TMEM63A;SELPLG;TTYH2;SLC43A2;CSF1;CD82;RNPEPL1;UNC93B1;PSEN2;SLC4A3;LITAF;AKR7A5;MRPL3;PDK3;LRRFIP1;IFT57;TBC1D10A;ARRDC4;ELOVL1;SREBF1;RNF43;TMEM120B;TMEM184B;GSN;ATP1B3;ELOVL7;MCOLN1;SLC39A14;SCAMP2;CLDN11;BCAN;GATM;ADAM15;TMBIM1;TMEM119;RELL1;ZFP276
Genes Down-Regulated In Expression In The Heart Of Mice Inducibly Expressing Celf1 For 7 D GSE56185	HDSigDB 2021	1	78	294	3782	0.00673413	1.56007	0.000782416	11.1594	ACHE;PHF2;PHLDB1;RETREG3;GAL3ST1;RNPEPL1;OGFOD3;AATK;UBE2D1;CPOX;SLC4A3;YBX3;SLC2A8;AKR7A5;MRPL3;SOX18;FAM53B;CAR14;FAM53A;LZTS2;ENPP6;SLC39A3;SEMA6A;DGAT2;CEP131;TFEB;GAB1;FAM222A;FRMD5;ZFP692;VWA1;CDC42EP1;AMY1;RAF1;LLGL1;CERS1;TMEM63B;FIGN;KLHL12;ACAA1A;CXXC5;TMEM70;DNAJB2;PTDSS2;EFNB3;MAP7;SARAF;TSPAN2;KCNN2;TSPAN3;S1PR5;PCDH1;JAM3;B3GALNT2;ESRRA;GPR17;SYT3;TMEM184B;PLK5;GSN;LINGO3;WSCD1;SEMA…
Expression In HD180i.5 NSCs From HD Patient Vs NSCs From Healthy Controls GSE37517	HDSigDB 2021	1	82	294	4027	0.0069414	1.54531	0.000809945	11.0003	DDR1;PHF2;PHLDB1;CSF1;CHPF;HHIP;EFCAB14;PCSK5;CX3CL1;ADAMTS4;AP1S2;KIF13B;NPTN;PDK3;CAR14;EFHD1;MFSD1;FAM53A;ENPP4;CCNL2;LRRFIP1;ENPP6;TBC1D10A;ELOVL1;SCARA3;CERS5;SEMA6A;MORC4;APLP1;GAB1;SLC35G2;SLC39A14;DNAJC3;FAM222A;FRMD5;ADAM15;FRMD8;TMBIM1;TYRO3;ZFP692;FAM20C;CDC42EP1;SLC29A4;FKBP9;ST6GALNAC3;TMEM63A;UGT8A;TEX264;FIGN;ACAA1A;CXXC5;MAN2A1;SNHG20;ATOH8;MAP7;CLPTM1;SLIT1;TSPAN2;RFFL;PLEKHH1;JA…
Genes Changed In Microglial Cells Of HD Patients Vs Control PMID32681824	HDSigDB 2021	1	26	294	899	0.00702776	2.09288	0.000823511	14.8635	CPM;SLC43A2;UBE2D2A;LITAF;PCSK5;NDRG1;DNAJB2;SERP1;MAN2A1;MAP7;SH3BP5;SARAF;LRRFIP1;MPZL1;GSN;FNBP1;MBOAT7;GAB1;MYO9B;ATP1B3;SLC6A6;FRMD5;LPCAT2;PLP1;TMCC3;ST6GALNAC3
Genes Up-Regulated In Microglia Of AD Model Mice PMID26001565	HDSigDB 2021	1	25	294	853	0.00729844	2.11891	0.000859395	14.958	GLTP;CLIC4;PHLDB1;TTYH2;CSF1;PSEN2;SLC4A3;LITAF;AKR7A5;PDK3;LRRFIP1;IFT57;ARRDC4;SREBF1;RNF43;TMEM120B;TMEM184B;GSN;ATP1B3;ELOVL7;MCOLN1;SLC39A14;CLDN11;TMBIM1;RELL1
Expression In Mbnl1/2 KO MEFs Treated With Mbnl3 siRNA Vs Untreated WT MEFs GSE60487	HDSigDB 2021	1	40	294	1622	0.00729844	1.80416	0.000862477	12.7296	TRIR;TMEM151A;ITGB1;SLC48A1;PHF2;PHLDB1;RNPEPL1;TEX264;ITGB4;KCNC3;PRR5L;ACAA1A;LITAF;ADIPOR2;CRTAC1;ZKSCAN3;SCAP;LDLRAP1;PCDH1;ELOVL1;TMEM120B;GALNT6;GSN;SEMA6A;ZFP598;DGAT1;C030006K11RIK;NCKAP5L;SCAMP2;TAPBP;BCAN;FAM222A;H2AJ;EHD4;TMEM98;PCYOX1L;FAM20C;SLC29A4;MAPRE3;GRINA
Up-regulated Soluble Proteins In Striatum Of 12 Wk R6/2 Mice PXD004973	HDSigDB 2021	1	18	294	530	0.00767823	2.44489	0.000911171	17.1161	SREBF1;GABBR1;SYT3;DGAT2;GAL3ST1;C030006K11RIK;SRD5A3;TRF;ELOVL7;SLC4A3;SLC2A8;PTDSS2;RNPEP;LRRN1;ZFP580;CCNL2;NAA15;ST6GALNAC3
PLC Pericyte Lineage Cell-Enriched Genes PMID30078729	HDSigDB 2021	1	83	294	4104	0.00769677	1.53443	0.000918634	10.7297	TRIR;ITGB1;CLIC4;PHLDB1;CHPF;PRKCSH;HHIP;GDE1;EFCAB14;MAGT1;UBE2D2A;YBX3;ADAMTS4;MRPL3;SERP1;RNPEP;NPTN;CCNL2;LRRFIP1;LDLRAP1;LZTS2;AZI2;PDIA3;SRRM3;CERS5;SEMA6A;KCNK13;APLP1;GAB1;ATP1B3;SAFB;MIR100HG;DDOST;SCAMP2;CLDN11;ATXN2L;DNAJC3;BCAN;DNAJC2;H2AJ;CDC42EP1;FKBP9;CRELD2;RAF1;LLGL1;CILK1;CERS2;TTYH2;TMEM63B;UBA5;SLC3A2;ACAA1A;CXXC5;ADIPOR2;CLPTM1;ZKSCAN3;SARAF;SCAP;TSPAN3;MPZL1;SRSF11;ZBED3;JAM…
Striatum Protein Module pM7 (Black) PMID26900923	HDSigDB 2021	1	11	294	241	0.00769677	3.29138	0.000921013	23.0069	FA2H;ARHGEF10;PHLDB1;MAG;TMEM63B;DGAT1;INSC;CDC42EP1;SLC35G2;ENPP6;LLGL1
Genes Down-Regulated In Myotonic Dystrophy 1 Markers In Human Skeletal Muscle GSE48828	HDSigDB 2021	1	48	294	2074	0.00847037	1.70274	0.00101779	11.7321	GLTP;ATF1;TRIR;CLIC4;CRTC2;SLC43A2;SLC3A2;SLC4A2;UBE2D2A;LITAF;YBX3;ADAMTS4;MRPL3;SERP1;ATOH8;AP1S2;CLPTM1;AZI2;RFFL;ESRRA;ELOVL1;TMEM184B;ZFP598;RHOG;TMEM62;ATP1B3;UBALD2;PUS7;MCOLN1;SLC39A14;ATAD3A;SCAMP2;MFSD14A;SLC6A6;SIKE1;GATM;ATG16L1;REEP3;TMBIM1;ZFP593;TMCC3;MAPRE3;PGAM5;NAA15;RAF1;ST6GALNAC3;SPG21;CERS2
Genes Up-Regulated In Cyproheptadine Treated STHdhQ111 Vs Control GSE129143	HDSigDB 2021	1	47	294	2022	0.00874597	1.70831	0.00105525	11.7087	TMEM151A;CHPF;TEX264;PRKCSH;UBA5;OGFOD3;CPOX;SLC3A2;MAGT1;LITAF;NDRG1;ADIPOR2;HAPLN4;TMEM70;DNAJB2;TMEM189;MRPL3;SERP1;TMEM125;GAR1;SARAF;MFSD1;LRRFIP1;PCDH1;MBD3;PDIA3;ELOVL1;TMEM120B;DGAT2;MORC4;SRD5A3;SLC35G2;ATP1B3;MCOLN1;SLC39A14;DDOST;SCAMP2;TM9SF2;ATXN2L;DNAJC3;DNAJC2;GGCX;SYT12;UNC50;TRIM35;CRELD2;CRLF2
Genes Changed In Corpus Callosum Of BACHD Vs WT Mice PMID31015293	HDSigDB 2021	1	5	294	53	0.00880432	7.0855	0.00106925	48.4704	SEMA6B;SRRM3;UGT8A;PLP1;PCDH1
Genes Down-Regulated In Striatal Cholinergic Interneurons Of HdhQ111 Vs HdhQ20 PMID32681824	HDSigDB 2021	1	30	294	1116	0.00880432	1.94835	0.00107103	13.325	ITGB1;PHLDB1;UGT8A;TTYH2;HHIP;PRR5L;CX3CL1;GJC3;MAN2A1;ENPP4;RFFL;PCDH1;JAM3;PDIA3;PLK5;SEMA6A;LINGO3;GAB1;TM9SF2;DNAJC3;MFSD14A;FA2H;GATM;REEP3;PLP1;MAL;FAM76B;FKBP9;NAA15;DSCAML1
Cortex RNA M12 Module (Tan) PMID26900923	HDSigDB 2021	1	11	294	246	0.00890434	3.22052	0.00108778	21.9756	GPR17;CPM;ATG16L1;ATOH8;PCYOX1L;KCNN2;SLC3A2;LRRFIP1;ADIPOR2;NDRG1;JAM3
The Global Ubiquitinome Data Of The Insoluble Fraction From The Brains Of Q175 And WT Mice PMID31138642	HDSigDB 2021	1	10	294	209	0.00890434	3.45159	0.0010942	23.532	PCNX3;CLDN11;SLC12A2;H2AJ;GJC2;GJB1;GSN;SLC43A2;RHOG;PLP1
Genes Up-Regulated In Trichostatin A Treated STHdhQ111 Vs Control GSE129143	HDSigDB 2021	1	19	294	584	0.00890434	2.34065	0.00109646	15.9531	TMEM151A;KCNH3;SYT3;DGAT2;MORC4;DGAT1;SEMA4D;APLP1;SEMA4F;HAPLN4;SLC2A8;FRMD5;MAP7;SARAF;EFHD1;TSPAN2;IFT57;MPZL1;JAM3
Genes Up-Regulated In Sodium Butyrate Treated STHdhQ111 Vs Control GSE129143	HDSigDB 2021	1	51	294	2251	0.00900837	1.67004	0.00111573	11.3534	GLTP;TMEM151A;SLC48A1;CPM;GAL3ST1;CSF1;ITGB4;AATK;UBE2D2A;HAPLN4;CX3CL1;SLC2A8;TMEM189;ADAMTSL4;NPTN;EFHD1;SEMA6B;KCNH3;DGAT2;APLP1;RHOG;GPRC5B;SIKE1;FRMD5;ADAM15;MAL;CERS1;UNC93B1;TMEM70;PTDSS2;ATOH8;SH3BP5;TSPAN2;ZFP580;TSPAN3;RFFL;PCDH1;MPZL1;SYT3;PLK5;DMTN;LINGO3;SEMA4D;NCKAP5L;SLC16A11;SEMA4F;SYT12;LPCAT2;PCYOX1L;TMEM119;GRINA
Genes Up-Regulated In HD Markers In Mouse STHdh Cells GSE11358	HDSigDB 2021	1	71	294	3410	0.00900837	1.56065	0.00112394	10.5983	ATF1;TRIR;RETREG3;CD82;PRKCSH;KCNC3;OGFOD3;UBE2D1;EFCAB14;SLC4A3;LIPA;ADAMTS4;AKR7A5;SERP1;KIF13B;NPTN;CCNL2;LZTS2;AZI2;TBC1D10A;SLC39A3;PDIA3;ELOVL1;SCARA3;DGAT1;FNBP1;APLP1;GAB1;ELOVL7;SAFB;DDOST;SCAMP2;TAPBP;H2AJ;UNC50;CDC42EP1;FKBP9;CRELD2;RAF1;IGSF8;TTYH2;TEX264;UBA5;SLC3A2;PRR5L;SNX33;ACAA1A;ACVR1B;NDRG1;ARNTL2;PCNX3;MAN2A1;ATOH8;ZKSCAN3;SARAF;TSPAN3;SLC12A2;PRPF38B;GSN;MBOAT7;SLC33A1;MCOLN…
Genes Up-Regulated In Genes Changed In HDACi 106 Vs Vehicle Treated Friedreich Ataxia Carrier Blood Cells GSE30933	HDSigDB 2021	1	22	294	725	0.00900837	2.18635	0.00112547	14.8444	SREBF1;ARHGEF10;GABBR1;PHLDB1;MORC4;SEMA4D;MBOAT7;SLC16A11;SEMA4F;CXXC5;PCSK5;HAPLN4;ADAMTS4;H2AJ;GJC2;SOX18;MAP7;EFHD1;MAPRE3;ZFP580;LLGL1;MPZL1
Genes Up-Regulated In Expression In Huez2.3 Line NSCs Vs ESCs GSE34201	HDSigDB 2021	1	81	294	4010	0.00900837	1.52703	0.00112716	10.3656	GLTP;TRIR;DDR1;TMEM151A;ITGB1;SLC48A1;PHF2;PHLDB1;CD82;CHPF;RNPEPL1;PRKCSH;OGFOD3;SLC4A2;CYP46A1;CX3CL1;ADAMTS4;TMEM189;AKR7A5;RNPEP;AP1S2;FAM53B;CCNL2;IFT57;SCARA3;CERS5;MORC4;DGAT1;FNBP1;APLP1;RHOG;SLC35G2;UBALD2;TAPBP;FAM222A;ADAM15;ZFP692;CDC42EP1;SLC29A4;AMY1;MAPRE3;ST6GALNAC3;LLGL1;CILK1;CERS1;TTYH2;TEX264;PRR5L;CXXC5;ADIPOR2;DNAJB2;PTDSS2;EFNB3;ATOH8;CLPTM1;SLIT1;ZFP580;TSPAN3;MPZL1;WNT3;J…
Genes Up-Regulated In HDACi-106 Treated PBMCs From Friedreich Ataxia Carriers Vs Controls GSE30933	HDSigDB 2021	1	42	294	1754	0.00902489	1.75175	0.00113371	11.8808	TMEM63A;DAGLA;SLC43A2;TEX264;PSEN2;CELF6;SLC3A2;SNX33;ACAA1A;LIPA;HAPLN4;ARNTL2;SLC2A8;PTDSS2;CTSK;RNPEP;CLPTM1;ZKSCAN3;LZTS2;SLC39A3;ARRDC4;SEMA6B;ELOVL1;GABBR1;GSN;DGAT1;C030006K11RIK;SLC16A11;MYO9B;SEMA4F;MCOLN1;ATAD3A;SCAMP2;TAPBP;EHD4;ADAM15;ZFP692;ZFP593;FAM20C;CRELD2;NFKBID;GRINA
Genes Down-Regulated In Expression In Striatum Of 5 Mon R6/2 HD Mice GSE26317	HDSigDB 2021	1	13	294	327	0.00924469	2.85713	0.00116926	19.2896	KCNH3;SCARA3;PLK5;KCNK13;CYP46A1;SPATA2L;BCAN;FA2H;DNAJC2;SYT12;MAL;EFHD1;ST6GALNAC3
Genes Up-Regulated In iSPNs Of 9 Wks R6/2 Vs WT PMID32681824	HDSigDB 2021	1	62	294	2886	0.00924469	1.59758	0.0011705	10.7842	GLTP;KCNG1;ITGB1;SLC48A1;PHF2;CPM;CLIC4;PHLDB1;RNPEPL1;MAGT1;LIPA;LITAF;HAPLN4;KIF13B;MFSD1;LZTS2;ENPP6;ARRDC4;ARHGEF10;SEMA6A;MORC4;DGAT1;FNBP1;GAB1;RHOG;ELOVL7;SOX10;ATAD3A;MIR100HG;SCAMP2;TAPBP;BCAN;GPRC5B;FRMD5;PDE12;FRMD8;CDC42EP1;CILK1;TMEM63A;FIGN;PRR5L;SNX33;NDRG1;DNAJB2;ZKSCAN3;TSPAN2;RFFL;PLEKHH1;JAM3;SLC12A2;GALNT6;MOG;NCKAP5L;KTI12;MYO9B;FA2H;GATM;CLCN5;EHD4;REEP3;LPCAT2;ZFP593
Genes Down-Regulated In Genes Changed In HDACi 106 Vs Vehicle Treated Friedreich Ataxia Patient Blood Cells GSE30933	HDSigDB 2021	1	46	294	1978	0.00934189	1.70641	0.00118745	11.4943	SLC48A1;TTYH2;SLC43A2;RNPEPL1;TEX264;PRKCSH;GDE1;PSEN2;CELF6;SLC3A2;SNX33;ACAA1A;SLC2A8;ADAMTSL4;CTSK;RNPEP;CLPTM1;ZKSCAN3;PDK3;LZTS2;MPZL1;SLC39A3;MBD3;SEMA6B;ELOVL1;GSN;DGAT1;C030006K11RIK;KCNK13;TFEB;RHOG;MYO9B;MCOLN1;SCAMP2;TAPBP;DNAJC3;SLC6A6;CLCN5;EHD4;ADAM15;FAM20C;CDC42EP1;AMY1;CRELD2;NFKBID;GRINA
Genes Down-Regulated In Expression In Mesencephalon Of 6 Mon Ataxin-2 KO Spinocerebellar Ataxia 2 Mice GSE55177	HDSigDB 2021	1	11	294	249	0.00939818	3.17944	0.00119927	21.385	PDIA3;SEMA6B;ATXN2L;GATM;KCNC3;LGI3;PCYOX1L;MCOLN1;LIPA;MIR100HG;HAPLN4
Genes Down-Regulated In Expression In NSCs Lines HD180i.5 And HD60i.4 From HD Patients GSE37517	HDSigDB 2021	1	32	294	1229	0.00961077	1.88859	0.00123189	12.652	DDR1;ACHE;CPM;DAGLA;GAL3ST1;TTYH2;CD82;PSEN2;FIGN;PCSK5;YBX3;ADAMTS4;WDR5;EFHD1;KCNN2;TSPAN3;LRRFIP1;ENPP6;JAM3;SEMA6B;TMEM120B;MORC4;WSCD1;SEMA4D;APLP1;GATM;CLCN5;PLP1;TMCC3;LRRN1;RELL1;SPG21
Genes Down-Regulated In Human Granule Cells Vs Basket Cells GSE101912	HDSigDB 2021	1	21	294	683	0.00961077	2.21287	0.00123594	14.8172	GPR17;TMEM63A;DAGLA;LINGO3;TTYH2;MOG;SEMA4D;GDE1;NDRG1;CX3CL1;ADAMTS4;BCAN;PTDSS2;TMEM189;FRMD5;PLP1;CDC42EP1;CAR14;FKBP9;RFFL;DSCAML1
Markers Present In Oligo Opaline Oligodendrocytes PMID26727548	HDSigDB 2021	1	3	294	15	0.00972055	16.9192	0.00125489	113.033	CLDN11;GJB1;MOG
Down-regulated Genes In Pons Of ATXN3-dupKI HOM Mice GSE117605	HDSigDB 2021	1	12	294	290	0.00986177	2.97383	0.00127802	19.813	TMEM63A;UGT8A;SYT12;CTSK;KCNK13;KIF13B;PLP1;VWA1;EFHD1;FOXJ1;TSPAN2;ST6GALNAC3
Genes Down-Regulated In HD iPSCs After 80 D Of Differentiation GSE109534	HDSigDB 2021	1	92	294	4702	0.0099211	1.49141	0.00129063	9.9218	GLTP;ATF1;ITGB1;CPM;CLIC4;GDE1;UBE2D1;CPOX;SLC4A2;MAGT1;LIPA;LITAF;PCSK5;HAPLN4;YBX3;ADAMTS4;TMEM189;MRPL3;ADAMTSL4;CTSK;INSC;RNPEP;AP1S2;KIF13B;WDR5;NPTN;PDK3;CAR14;LRRFIP1;LDLRAP1;LZTS2;PDIA3;RNF43;ARHGEF10;SEMA6A;RHOG;ATP1B3;ELOVL7;PUS7;SOX10;SLC39A14;DDOST;SCAMP2;TAPBP;CLDN11;FRMD8;TMBIM1;TYRO3;VWA1;RELL1;ST6GALNAC3;CERS2;TMEM63A;UGT8A;UNC93B1;MAPKAP1;PSEN2;SNX33;CXXC5;PTDSS2;GJC3;MAN2A1;SEC1…
Striatum RNA M53 Module (Palevioletred3) PMID26900923	HDSigDB 2021	1	6	294	82	0.010058	5.38103	0.00131751	35.687	FRMD5;PRR5L;MAGT1;ELOVL7;RFFL;SOX2OT
Myotonic Dystrophy 1 Markers In Human Skeletal Muscle GSE48828	HDSigDB 2021	1	71	294	3430	0.010058	1.54946	0.00131842	10.275	GLTP;ATF1;TRIR;ACHE;CLIC4;CRTC2;PHLDB1;SLC4A2;UBE2D2A;LITAF;YBX3;ADAMTS4;AKR7A5;MRPL3;SERP1;ADAMTSL4;AP1S2;KIF13B;NPTN;CAR14;LRRFIP1;AZI2;ELOVL1;ARHGEF10;SEMA6A;GAB1;RHOG;ATP1B3;UBALD2;PUS7;SLC39A14;ATAD3A;SCAMP2;SIKE1;TMBIM1;AMY1;MAPRE3;PGAM5;RAF1;ST6GALNAC3;CERS2;TMEM63A;SLC43A2;SLC3A2;SNX33;CXXC5;SEC14L5;ATOH8;CLPTM1;TSPAN2;KCNN2;RFFL;ESRRA;SLC12A2;GABBR1;TMEM184B;GSN;ZFP598;TMEM62;MCOLN1;MFSD…
Genes Changed In HDACi 4B Treated Vs Untreated Healthy Donor Blood Cells GSE30933	HDSigDB 2021	1	34	294	1339	0.0100636	1.8439	0.00132416	12.2195	SLC48A1;PHLDB1;PSEN2;CXXC5;PCSK5;HAPLN4;SLC2A8;ADAMTS4;DNAJB2;CTSK;EFHD1;TSPAN2;ENPP4;ZFP580;CCNL2;MPZL1;ELOVL1;ARHGEF10;GABBR1;MORC4;SEMA4D;KCNK13;SLC33A1;SLC16A11;ATP1B3;UBALD2;SEMA4F;MCOLN1;DNAJC3;SLC6A6;ZFP692;MAPRE3;CRELD2;CERS2
Genes Up-Regulated In Neuro2a Htt72Q-ni Vs Htt25Q-ni PMID28743452	HDSigDB 2021	1	24	294	833	0.0103333	2.07631	0.00136954	13.6897	DDR1;SEMA6B;ACHE;TMEM63A;DMTN;GSN;DGAT2;CD82;TEX264;APLP1;UBALD2;SLC3A2;LITAF;NDRG1;FA2H;SLIT1;SARAF;VWA1;CDC42EP1;MAPRE3;LDLRAP1;SPG21;GRINA;SLC39A3
Genes Changed In HDACi 106 Treated Vs Untreated Friedreich Ataxia Patient Blood Cells GSE30933	HDSigDB 2021	1	60	294	2788	0.0103333	1.5958	0.0013699	10.5211	KCNG1;ITGB1;SLC48A1;PHLDB1;PRKCSH;CPOX;CELF6;MAGT1;PCSK5;HAPLN4;SLC2A8;ADAMTS4;CTSK;RNPEP;EFHD1;MFSD1;ENPP4;LRRFIP1;SLC39A3;SEMA6B;ELOVL1;SREBF1;ARHGEF10;MORC4;C030006K11RIK;KCNK13;TFEB;UBALD2;SCAMP2;TAPBP;DNAJC3;FAM20C;AMY1;MAPRE3;CRELD2;LLGL1;TTYH2;SLC43A2;TEX264;MAPKAP1;PSEN2;SLC3A2;PRR5L;NDRG1;DNAJB2;CLPTM1;ZKSCAN3;SARAF;TSPAN2;ZFP580;MPZL1;GABBR1;SEMA4D;SLC16A11;MYO9B;SEMA4F;MCOLN1;SLC6A6;PC…
Genes Changed In HDACi 106 Vs Vehicle Treated Friedreich Ataxia Patient Blood Cells GSE30933	HDSigDB 2021	1	86	294	4343	0.0104103	1.50049	0.00138752	9.87355	ATF1;ITGB1;SLC48A1;CRTC2;PHLDB1;CD82;CHPF;RNPEPL1;PRKCSH;GDE1;CPOX;CELF6;MAGT1;UBE2D2A;PCSK5;SLC2A8;ADAMTS4;SERP1;ADAMTSL4;CTSK;RNPEP;NPTN;PDK3;EFHD1;ENPP4;LRRFIP1;LZTS2;AZI2;SLC25A46;SLC39A3;SEMA6B;ELOVL1;SREBF1;ARHGEF10;MORC4;DGAT1;C030006K11RIK;KCNK13;TFEB;RHOG;SLC35G2;UBALD2;SLC39A14;SCAMP2;TAPBP;DNAJC3;H2AJ;ADAM15;FAM20C;CDC42EP1;FAM76B;AMY1;CRELD2;ST6GALNAC3;CILK1;TTYH2;SLC43A2;TEX264;UBA5;…
Genes Up-Regulated In Vehicle Treated PBMCs From Friedreich Ataxia Patients Vs Controls GSE30933	HDSigDB 2021	1	28	294	1033	0.0104103	1.95873	0.00139046	12.8848	SLC48A1;DAGLA;TTYH2;SLC43A2;TEX264;GDE1;CELF6;SNX33;SLC2A8;ADAMTSL4;RNPEP;CLPTM1;LZTS2;GABBR1;GSN;DGAT1;TFEB;RHOG;MYO9B;MCOLN1;PHETA1;SCAMP2;SLC6A6;H2AJ;EHD4;ADAM15;AMY1;NFKBID
Genes Up-Regulated In Expression In Striatum Of 11 Mon BACHD-deltaN17 HD Mice GSE64386	HDSigDB 2021	1	33	294	1293	0.0107125	1.85099	0.00143613	12.1162	TRIR;PHF2;CLIC4;CSF1;CD82;ITGB4;SLC4A2;HAPLN4;SERP1;CTSK;RNPEP;SARAF;LZTS2;RFFL;PCDH1;SLC12A2;SREBF1;CERS5;DGAT1;C030006K11RIK;TMEM62;SCAMP2;DNAJC3;EHD4;REEP3;TMCC3;FAM76B;LRRN1;RELL1;FKBP9;NFKBID;ZFP276;CERS2
Genes Changed In Cyproheptadine Treated STHdhQ111 Vs Control GSE129143	HDSigDB 2021	1	84	294	4226	0.0107144	1.50304	0.0014417	9.83279	DDR1;TMEM151A;PHF2;GAL3ST1;CHPF;PRKCSH;OGFOD3;AATK;CPOX;MAGT1;LITAF;HAPLN4;TMEM189;MRPL3;SERP1;ADAMTSL4;KIF13B;FAM53B;MFSD1;LRRFIP1;ARRDC4;PDIA3;ELOVL1;DGAT2;MORC4;FNBP1;CEP131;TFEB;GAB1;SLC35G2;ATP1B3;SLC39A14;DDOST;SCAMP2;ATXN2L;DNAJC3;DNAJC2;GPRC5B;ADAM15;UNC50;TYRO3;CDC42EP1;MAPRE3;CRELD2;RAF1;LLGL1;CILK1;TMEM63A;TTYH2;TEX264;MAPKAP1;UBA5;SLC3A2;PRR5L;SNX33;ACVR1B;CXXC5;NDRG1;ADIPOR2;TMEM70;D…
Genes Down-Regulated In CAG Length-Dependent Genes In 10 Mon Mouse Striatum PMID26900923	HDSigDB 2021	1	60	294	2795	0.0107752	1.59106	0.00145523	10.3937	DAGLA;CYP46A1;LITAF;PCSK5;CX3CL1;KCNT1;KIF13B;NPTN;FAM53B;EFHD1;ENPP4;SRRM3;ELOVL1;KCNH3;SCARA3;DGAT2;FNBP1;KCNK13;GAB1;RHOG;MED9;ATP1B3;CLDN11;ATXN2L;BCAN;DNAJC2;GPRC5B;FRMD8;TYRO3;SLC29A4;MAL;AMY1;ST6GALNAC3;TMEM63A;UGT8A;GJC3;PORCN;EFNB3;MAN2A1;ATOH8;GAR1;CLPTM1;TSPAN2;ZBED3;B3GALNT2;TMEM120B;GABBR1;PLK5;ZFP598;LINGO3;SPATA2L;EXT2;SLC6A6;FA2H;GATM;SYT12;ATG16L1;PLP1;KCNK1;SPG21
Genes Changed In HDACi 4B Vs Vehicle Treated Friedreich Ataxia Patient Blood Cells GSE30933	HDSigDB 2021	1	31	294	1192	0.0110385	1.88278	0.00149628	12.2471	PHLDB1;TTYH2;PSEN2;MAGT1;CXXC5;PCSK5;SLC2A8;ADAMTS4;DNAJB2;PDK3;SARAF;EFHD1;ENPP4;ZFP580;MPZL1;SLC39A3;ELOVL1;KCNH3;GABBR1;MORC4;C030006K11RIK;SEMA4D;MBOAT7;KCNK13;SLC16A11;SEMA4F;SCAMP2;DNAJC3;SLC6A6;H2AJ;MAPRE3
Genes Changed In The Striatum Of zQ175 KI Mice Vs WT GSE123657	HDSigDB 2021	1	86	294	4355	0.0111052	1.49511	0.00151084	9.71084	KCNG1;PHF2;GM8098;DAGLA;CD82;CPOX;TRF;CYP46A1;CX3CL1;NIPAL4;KCNT1;KIF13B;NPTN;LZTS2;ENPP6;IFT57;TBC1D10A;SRRM3;RNF43;KCNH3;SCARA3;SEMA6A;DGAT2;MORC4;DGAT1;C030006K11RIK;FNBP1;KCNK13;SLC35G2;ATAD3A;MIR100HG;DDOST;SCAMP2;DNAJC2;TYRO3;MAL;AMY1;FKBP9;RAF1;CILK1;CERS2;UGT8A;KLHL12;ACAA1A;ARNTL2;DNAJB2;GJC3;MAN2A1;ATOH8;GAR1;CLPTM1;SH3BP5;SARAF;TSPAN2;TSPAN3;MPZL1;ZBED3;JAM3;SLC12A2;GPR17;GALNT6;GABBR1…
Genes Up-Regulated In Expression In VUB05 Line NSCs Vs ESCs GSE34201	HDSigDB 2021	1	81	294	4055	0.0115037	1.50543	0.00157077	9.71937	GLTP;DDR1;ITGB1;SLC48A1;PHF2;CRTC2;PHLDB1;RETREG3;CD82;RNPEPL1;PRKCSH;HHIP;OGFOD3;SLC4A2;CYP46A1;CX3CL1;TMEM189;AKR7A5;RNPEP;AP1S2;FAM53B;EFHD1;CCNL2;TBC1D10A;SCARA3;CERS5;MORC4;DGAT1;FNBP1;APLP1;CEP131;RHOG;SLC35G2;UBALD2;SAFB;TAPBP;ATXN2L;ADAM15;ZFP692;CDC42EP1;SLC29A4;AMY1;MAPRE3;FKBP9;CRELD2;ST6GALNAC3;LLGL1;CILK1;CERS1;TTYH2;SLC43A2;UNC93B1;PSEN2;PRR5L;ACVR1B;CXXC5;DNAJB2;GJC2;EFNB3;ATOH8;ZF…
Genes Up-Regulated In Neuro2a Htt72Q (72Q-ni+72Q-i) Vs Htt25Q (25Q-ni) PMID28743452	HDSigDB 2021	1	28	294	1045	0.0120143	1.93438	0.00164662	12.3975	DDR1;TMEM151A;ACHE;TMEM63A;TTYH2;CD82;TEX264;PSEN2;SLC3A2;LITAF;NDRG1;PORCN;SLIT1;SARAF;SLC39A3;SEMA6B;DMTN;GSN;DGAT2;APLP1;UBALD2;ATXN2L;FA2H;VWA1;CDC42EP1;MAPRE3;SPG21;GRINA
Liver RNA M7 Module (Black) PMID26900923	HDSigDB 2021	1	8	294	149	0.0120143	3.88137	0.00165242	24.8622	RNF43;PHF2;SH3BP5;MYO9B;RAF1;LDLRAP1;RFFL;LIPA
Genes Down-Regulated In Control iPSCs After 100 D Of Differentiation GSE109534	HDSigDB 2021	1	90	294	4616	0.0121208	1.47969	0.00167307	9.45977	ATF1;TRIR;ITGB1;CLIC4;OGFOD3;UBE2D1;CPOX;SLC4A2;MAGT1;LIPA;LITAF;HAPLN4;YBX3;ADAMTS4;TMEM189;MRPL3;RNPEP;AP1S2;WDR5;NPTN;PDK3;FAM53A;LRRFIP1;LDLRAP1;LZTS2;PDIA3;ELOVL1;SREBF1;SEMA6A;C030006K11RIK;RHOG;ATP1B3;ELOVL7;PUS7;SLC39A14;ATAD3A;DDOST;SCAMP2;CLDN11;DNAJC2;H2AJ;FRMD8;TMBIM1;TYRO3;VWA1;PGAM5;ST6GALNAC3;LLGL1;CERS2;TMEM63A;UGT8A;MAPKAP1;PSEN2;SLC3A2;SNX33;CXXC5;ARNTL2;PTDSS2;GJC3;TMEM125;MAN2…
CAG Length-Dependent Proteins In 6 Mon Mouse Striatum PMID26900923	HDSigDB 2021	1	33	294	1310	0.0128108	1.82467	0.00177468	11.5577	CLIC4;PHLDB1;TMEM63B;CPOX;SLC3A2;CYP46A1;NDRG1;CX3CL1;DNAJB2;PTDSS2;KCNT1;CRTAC1;INSC;RNPEP;GAR1;NPTN;LRRFIP1;ENPP6;PCDH1;JAM3;SLC12A2;ARHGEF10;DMTN;LINGO3;FNBP1;KTI12;SPATA2L;TSPAN15;FRMD5;MAG;TYRO3;CDC42EP1;LLGL1
Genes Up-Regulated In CAG Length-Dependent Genes In 10 Mon Mouse Cortex PMID26900923	HDSigDB 2021	1	22	294	753	0.0130418	2.09951	0.00181316	13.2536	VASP;PHF2;ARHGEF10;GALNT6;CADM3;SEMA6A;CSF1;CD82;SEMA4D;ITGB4;HHIP;CPOX;PRR5L;MIR100HG;GJB1;TMCC3;LRRN1;ENPP6;RAF1;RFFL;WNT3;CILK1
Genes Common In Microglia And Oligodendrocytes PMID24316888	HDSigDB 2021	1	3	294	17	0.0131525	14.5007	0.00183508	91.3643	SLC12A2;GAB1;TMCC3
Genes Down-Regulated In Expression In Quadriceps Muscle Of 16 Wk Mbnl1 KO Myotonic Dystrophy Mice GSE39911	HDSigDB 2021	1	23	294	804	0.013434	2.05657	0.00188103	12.9069	VASP;SREBF1;KCNF1;ARHGEF10;CRTC2;SYT3;RETREG3;LINGO3;TMEM63B;CD82;SEMA4D;MAPKAP1;NDRG1;DNAJB2;EXT2;FRMD5;GJB1;ATG16L1;LPCAT2;SH3BP5;SARAF;VWA1;GRINA
Differentially Expressed Genes In Striatum Of 10 Mon HD Q140 Mice Vs Q20 GSE78274	HDSigDB 2021	1	78	294	3899	0.0135029	1.50124	0.00189984	9.40677	KCNG1;DAGLA;CD82;HHIP;KCNC3;CPOX;CYP46A1;LIPA;HAPLN4;YBX3;CX3CL1;KCNT1;RNPEP;KIF13B;NPTN;FAM53B;ENPP4;ENPP6;IFT57;ELOVL1;RNF43;KCNH3;SCARA3;CERS5;MORC4;FNBP1;KCNK13;APLP1;MED9;ATP1B3;SLC39A14;CLDN11;BCAN;DNAJC2;GPRC5B;FAM222A;FAM20C;VWA1;SLC29A4;MAL;DSCAML1;UGT8A;KLHL12;ACAA1A;ACVR1B;ADIPOR2;TMEM70;ARNTL2;GJC3;PORCN;ATOH8;MAP7;CLPTM1;SH3BP5;SLIT1;SARAF;TSPAN2;KCNN2;SRSF11;ESRRA;CADM3;GABBR1;PLK5;…
Down-regulated Proteins In The Liver Of 6 Mon HD Q175 Mice Vs Q20 PXD005641	HDSigDB 2021	1	20	294	660	0.0135029	2.1745	0.00190408	13.6205	GLTP;IGSF8;CLIC4;RETREG3;TMEM63A;ZFP598;MBOAT7;RHOG;PSEN2;KTI12;SAFB;SLC39A14;SCAMP2;DNAJC3;DNAJC2;PDE12;MAN2A1;RFFL;PCDH1;TBC1D10A
Top Microglia-Expressed Genes In Humans And Mice PMID29892006	HDSigDB 2021	1	28	294	1062	0.0146905	1.90084	0.00207885	11.7395	ITGB1;TMEM63A;SELPLG;CSF1;UNC93B1;EFCAB14;SLC3A2;MAGT1;LIPA;LITAF;SARAF;MFSD1;SRSF11;PDIA3;PRPF38B;SEMA4D;RHOG;ATP1B3;SCAMP2;TAPBP;TM9SF2;GATM;LPCAT2;TMEM119;TMCC3;NAA15;NFKBID;CERS2
Genes Changed In Cortex From The 75 Wk MJD84.2 Mice GSE107958	HDSigDB 2021	1	2	294	5	0.0147276	44.984	0.00209141	277.548	RNF43;ENPP6
Genes Up-Regulated In Friedreich Ataxia iPSCs Expression Vs BG03 Cell Line GSE22651	HDSigDB 2021	1	55	294	2548	0.0147562	1.58891	0.00210279	9.79481	GLTP;DDR1;ITGB1;DAGLA;GAL3ST1;CHPF;OGFOD3;GDE1;LIPA;LITAF;PCSK5;HAPLN4;AP1S2;KIF13B;ENPP6;SLC39A3;SREBF1;SCARA3;CERS5;DGAT1;APLP1;SLC35G2;ATAD3A;TAPBP;BCAN;H2AJ;TYRO3;FAM20C;VWA1;MAPRE3;ST6GALNAC3;LLGL1;TMEM63A;UNC93B1;MAPKAP1;PSEN2;ACAA1A;CXXC5;ADIPOR2;PCNX3;DNAJB2;GAR1;CLPTM1;RFFL;S1PR5;VASP;KCNF1;TMEM184B;IRF2BP1;SEMA4F;MCOLN1;GATM;EHD4;TMEM98;GRINA
Expression In NSCs Lines HD180i.5 And HD60i.4 From HD Patients GSE37517	HDSigDB 2021	1	58	294	2724	0.0149588	1.57082	0.00213909	9.6564	DDR1;KCNG1;ACHE;CPM;DAGLA;GAL3ST1;CSF1;CD82;HHIP;LIPA;LITAF;PCSK5;YBX3;ADAMTS4;WDR5;CAR14;EFHD1;LRRFIP1;ENPP6;SEMA6B;ELOVL1;SCARA3;MORC4;FNBP1;APLP1;GAB1;ATP1B3;CLDN11;H2AJ;TYRO3;AMY1;RELL1;TMEM63A;TTYH2;SLC43A2;PSEN2;FIGN;SLC3A2;ADIPOR2;EFNB3;KCNN2;TSPAN3;RFFL;MPZL1;JAM3;TMEM120B;WSCD1;SEMA4D;MYO9B;SLC6A6;GATM;CLCN5;TMEM98;LPCAT2;PLP1;TMCC3;LRRN1;SPG21
Genes Changed In Human HD Neurons Vs Control Neurons PMID32070434	HDSigDB 2021	1	54	294	2495	0.0152655	1.59141	0.00219052	9.74516	TMEM151A;SLC48A1;CPM;CHPF;PRKCSH;UBE2D1;YBX3;MRPL3;KCNT1;AP1S2;WDR5;NPTN;EFHD1;ENPP4;CCNL2;LDLRAP1;AZI2;SEMA6A;TFEB;GAB1;MED9;ATAD3A;MIR100HG;CLDN11;BCAN;DNAJC2;GPRC5B;ADAM15;SLC29A4;MAL;FKBP9;RAF1;SOX2OT;ACVR1B;NDRG1;ADIPOR2;DNAJB2;SEC14L5;SARAF;SRSF11;JAM3;SLC12A2;KCNF1;TMEM120B;GABBR1;PLK5;LGI3;MBOAT7;SPATA2L;GATM;SYT12;PLP1;NAA15;SPG21
Genes Up-Regulated In Friedreich Ataxia iPSCs Expression Vs hFib2-Ips5 Cell Line GSE22651	HDSigDB 2021	1	53	294	2438	0.0152884	1.59714	0.00220141	9.77236	GLTP;DDR1;TMEM151A;ITGB1;SLC48A1;CHPF;LIPA;LITAF;PCSK5;HAPLN4;RNPEP;KIF13B;EFHD1;SLC39A3;SREBF1;SCARA3;CERS5;DGAT1;FNBP1;APLP1;SLC35G2;SOX10;ATAD3A;ATXN2L;H2AJ;FRMD5;VWA1;MAPRE3;PGAM5;CRELD2;LLGL1;SLC43A2;UNC93B1;ACAA1A;ADIPOR2;PCNX3;DNAJB2;TMEM125;GAR1;CLPTM1;S1PR5;MPZL1;WNT3;KCNF1;TMEM120B;TMEM62;SEMA4F;MCOLN1;FA2H;EHD4;TMEM98;GGCX;GRINA
HD Grade 2 Markers In Human Caudate Nucleus (HG-U133B) GSE3790	HDSigDB 2021	1	25	294	915	0.0155338	1.96483	0.00224445	11.9841	CPM;FIGN;CXXC5;MAN2A1;AP1S2;RFFL;PLEKHH1;ARRDC4;SEMA6B;SYT3;SEMA6A;DGAT2;FNBP1;GAB1;ELOVL7;MIR100HG;CLDN11;GPRC5B;REEP3;LPCAT2;TMCC3;LRRN1;RELL1;LLGL1;CERS1
Genes Up-Regulated In Friedreich Ataxia iPSCs Expression Vs H9 Cell Line GSE22651	HDSigDB 2021	1	47	294	2099	0.0155909	1.63707	0.00226045	9.97333	GLTP;DDR1;KCNG1;ITGB1;SLC48A1;PHF2;TMEM63A;DAGLA;GAL3ST1;CHPF;UNC93B1;SLC4A2;ACAA1A;LIPA;LITAF;ADIPOR2;HAPLN4;SLC2A8;PCNX3;DNAJB2;AP1S2;GAR1;KIF13B;CLPTM1;PDK3;RFFL;MPZL1;JAM3;KCNF1;SCARA3;CERS5;TMEM184B;APLP1;IRF2BP1;RHOG;SEMA4F;CLDN11;ATXN2L;GATM;FRMD5;EHD4;GGCX;FAM20C;CRELD2;ST6GALNAC3;LLGL1;GRINA
Down-regulated Genes In Hippocampus Of HD Q175 Mice PMID26900923	HDSigDB 2021	1	21	294	719	0.0158032	2.09478	0.00229908	12.7263	ARRDC4;B3GALNT2;KCNH3;PLK5;DMTN;DAGLA;LINGO3;KCNC3;HAPLN4;CX3CL1;SPATA2L;BCAN;GPRC5B;SYT12;TYRO3;NPTN;SH3BP5;ST8SIA5;VWA1;KCNN2;PCDH1
ATN1-HTT Shared Co-Expressed Genes In HD-associated Brain Region PMID29249939	HDSigDB 2021	1	5	294	63	0.0159271	5.86088	0.00232501	35.5405	IGSF8;CLPTM1;SCAP;MEGF8;ATAD3A
Genes Up-Regulated In Meclizine Treated STHdhQ111 Vs Control GSE129143	HDSigDB 2021	1	37	294	1548	0.0159687	1.73363	0.00233901	10.5024	ATF1;CLIC4;TEX264;UBA5;CPOX;SLC3A2;NDRG1;HAPLN4;YBX3;TMEM70;MRPL3;PORCN;SERP1;GAR1;EFHD1;MFSD1;SLC25A46;B3GALNT2;MBD3;TMEM120B;DGAT2;ZFP598;SRD5A3;ATP1B3;MCOLN1;ATAD3A;TM9SF2;ATXN2L;DNAJC2;PLP1;ZFP593;TRIM35;PGAM5;SPG21;GRINA;CRLF2;CERS2
Genes Up-Regulated In Friedreich Ataxia Markers In Human Blood GSE30933	HDSigDB 2021	1	14	294	399	0.0167272	2.50922	0.00246564	15.0686	ITGB1;DAGLA;TTYH2;SLC43A2;CD82;CELF6;SLC3A2;MCOLN1;SCAMP2;SLC2A8;SLC6A6;ADAM15;RNPEP;GRINA
Genes Up-Regulated In Genes Changed In HDACi 4B Vs Vehicle Treated Friedreich Ataxia Patient Blood Cells GSE30933	HDSigDB 2021	1	20	294	675	0.0167272	2.12303	0.00246672	12.7485	KCNH3;GABBR1;PHLDB1;MORC4;SEMA4D;MBOAT7;SLC16A11;SEMA4F;MAGT1;CXXC5;PCSK5;ADAMTS4;DNAJB2;H2AJ;SARAF;EFHD1;MAPRE3;ENPP4;ZFP580;MPZL1
Genes Down-Regulated In Expression In SIVF017 Line NSCs Vs ESCs GSE34201	HDSigDB 2021	1	85	294	4369	0.0171762	1.46408	0.00254147	8.74788	TMEM151A;KCNG1;CPM;CLIC4;GAL3ST1;EFCAB14;MAGT1;PCSK5;HAPLN4;YBX3;RNPEP;WDR5;PDK3;ENPP4;CCNL2;SLC39A3;SEMA6B;SRRM3;ARHGEF10;SEMA6A;CEP131;RHOG;ATP1B3;SOX10;SLC39A14;ATAD3A;SCAMP2;CLDN11;ATXN2L;BCAN;GPRC5B;H2AJ;FRMD5;TMBIM1;TYRO3;ZFP692;FAM20C;VWA1;AMY1;PGAM5;TMEM63A;UGT8A;TTYH2;UNC93B1;MAPKAP1;SLC3A2;SNX33;ACAA1A;ACVR1B;GJC3;TMEM125;MAN2A1;SEC14L5;MAP7;GAR1;ZKSCAN3;ST8SIA5;KCNN2;RFFL;S1PR5;PCDH1;P…
Genes Down-Regulated In Friedreich Ataxia iPSCs Expression Vs ES4CL2 Cell Line GSE22651	HDSigDB 2021	1	39	294	1669	0.0178485	1.69605	0.0026498	10.0631	ATF1;TRIR;CPM;CLIC4;UGT8A;TMEM63B;MAPKAP1;UBA5;OGFOD3;UBE2D1;SLC3A2;LITAF;ADAMTS4;MRPL3;SERP1;MAN2A1;SEC14L5;ST8SIA5;KCNN2;CCNL2;TSPAN3;PCDH1;SRSF11;SLC39A3;GABBR1;ZFP598;MED9;ATP1B3;PUS7;SLC39A14;DNAJC2;SIKE1;H2AJ;TMEM98;REEP3;PLP1;LRRN1;PGAM5;SPG21
Genes Up-Regulated In Expression In H9 Line NSCs Vs ESCs GSE34201	HDSigDB 2021	1	78	294	3950	0.0183119	1.47671	0.00272769	8.71896	GLTP;TRIR;DDR1;ITGB1;SLC48A1;PHF2;PHLDB1;CD82;CHPF;RNPEPL1;HHIP;OGFOD3;SLC4A2;CYP46A1;LIPA;PCSK5;CX3CL1;TMEM189;AKR7A5;AP1S2;KIF13B;FAM53B;CCNL2;ELOVL1;SREBF1;SCARA3;CERS5;MORC4;DGAT1;FNBP1;APLP1;RHOG;ATP1B3;UBALD2;ATXN2L;ADAM15;CDC42EP1;SLC29A4;AMY1;MAPRE3;ST6GALNAC3;LLGL1;CILK1;CERS1;TTYH2;SLC43A2;TEX264;UNC93B1;PRR5L;CXXC5;ADIPOR2;DNAJB2;GJC2;EFNB3;SEC14L5;ATOH8;CLPTM1;ZFP580;TSPAN3;MPZL1;WNT3…
HD Grade 3 Markers In Human Caudate Nucleus (HG-U133A) GSE3790	HDSigDB 2021	1	50	294	2291	0.0183978	1.59701	0.00274963	9.41642	DDR1;ITGB1;ACHE;CLIC4;ITGB4;GDE1;TRF;SLC4A3;CYP46A1;YBX3;CX3CL1;AKR7A5;SERP1;RNPEP;NPTN;EFHD1;MFSD1;LRRFIP1;IFT57;SREBF1;ARHGEF10;SEMA6A;FNBP1;APLP1;TFEB;SLC39A14;H2AJ;TMBIM1;MAPRE3;RAF1;MAPKAP1;SLC3A2;ACAA1A;NDRG1;ADIPOR2;EFNB3;MAN2A1;SEC14L5;CLPTM1;SH3BP5;KCNN2;SRSF11;KCNF1;TMEM120B;GABBR1;DMTN;GSN;FOXJ1;GATM;KCNK1
Genes Down-Regulated In Myotonic Dystrophy 1 Markers In Human Skeletal Muscle E-D-7014	HDSigDB 2021	1	66	294	3230	0.0187411	1.51342	0.00281024	8.89059	TRIR;ITGB1;SLC48A1;CLIC4;CRTC2;RNPEPL1;OGFOD3;EFCAB14;UBE2D2A;LITAF;YBX3;SLC2A8;TMEM189;AKR7A5;SERP1;WDR5;AZI2;SLC39A3;ARRDC4;ELOVL1;SREBF1;DGAT1;C030006K11RIK;RHOG;UBALD2;SLC39A14;ATAD3A;DDOST;SCAMP2;CLDN11;DNAJC3;GPRC5B;PDE12;FRMD8;TMBIM1;FAM20C;MAPRE3;PGAM5;ST6GALNAC3;CERS2;SLC43A2;TEX264;MAPKAP1;SLC3A2;TMEM70;ATOH8;CLPTM1;RFFL;PLEKHH1;MPZL1;ESRRA;TMEM184B;ZFP598;SLC33A1;SRD5A3;KTI12;MCOLN1;EX…
Genes Up-Regulated In Pizotifen Treated STHdhQ111 Vs Control GSE129143	HDSigDB 2021	1	26	294	982	0.0187475	1.90275	0.0028205	11.1707	TMEM151A;CHPF;UBA5;CPOX;SLC3A2;MAGT1;HAPLN4;TMEM189;SERP1;SARAF;MFSD1;LRRFIP1;PDIA3;ELOVL1;TMEM120B;MORC4;ATP1B3;MCOLN1;SCAMP2;TM9SF2;DNAJC3;DNAJC2;GGCX;UNC50;NAA15;CRELD2
Genes Up-Regulated In Friedreich Ataxia iPSCs Expression Vs HMSC-ad Cell Line GSE22651	HDSigDB 2021	1	81	294	4142	0.019147	1.46503	0.00289012	8.56527	GLTP;ITGB1;PHF2;CPM;PHLDB1;CSF1;CD82;CHPF;HHIP;OGFOD3;GDE1;LIPA;AKR7A5;ADAMTSL4;CTSK;RNPEP;KIF13B;MFSD1;AZI2;ARRDC4;ELOVL1;SREBF1;SCARA3;CERS5;MORC4;DGAT1;C030006K11RIK;FNBP1;APLP1;RHOG;SLC35G2;SCAMP2;TAPBP;CLDN11;H2AJ;ADAM15;TMBIM1;ZFP692;FAM20C;CDC42EP1;AMY1;MAPRE3;FKBP9;CRELD2;TTYH2;TEX264;UNC93B1;MAPKAP1;PRR5L;SNX33;ACAA1A;ACVR1B;NDRG1;ADIPOR2;PCNX3;DNAJB2;GJC2;ATOH8;CLPTM1;ZFP580;MPZL1;JAM3;…
The Global Proteome Data Of The Insoluble Fraction From The Brains Of Q175 And WT Mice PMID31138642	HDSigDB 2021	1	43	294	1901	0.019318	1.64565	0.00292552	9.60121	IGSF8;CPM;PHLDB1;DAGLA;KCNC3;UBA5;SLC3A2;ACAA1A;SLC4A3;CYP46A1;NDRG1;HAPLN4;DNAJB2;EFNB3;CRTAC1;RNPEP;MAP7;CLPTM1;NPTN;PDK3;CAR14;ENPP6;TBC1D10A;JAM3;PDIA3;SLC12A2;CADM3;GABBR1;SYT3;DMTN;MOG;LGI3;RHOG;ATP1B3;SAFB;ATAD3A;BCAN;MAG;PLP1;CDC42EP1;MAPRE3;PGAM5;LLGL1
Down-regulated Genes In Cerebellum Of Dox Treated FRDAkd Mice At 12 Wk GSE98790	HDSigDB 2021	1	3	294	20	0.0195995	11.94	0.00297788	69.4493	GPR17;GJC2;PCYOX1L
Differentially Expressed Proteins In The Liver Of 6 Mon HD Q175 Mice Vs Q20 PXD005641	HDSigDB 2021	1	20	294	689	0.0203704	2.07707	0.00311249	11.9896	GLTP;IGSF8;CLIC4;RETREG3;TMEM63A;ZFP598;MBOAT7;RHOG;PSEN2;KTI12;SAFB;SLC39A14;SCAMP2;DNAJC3;DNAJC2;PDE12;MAN2A1;RFFL;PCDH1;TBC1D10A
Striatum RNA M42 Module (Lightcyan1) PMID26900923	HDSigDB 2021	1	10	294	241	0.0203704	2.96857	0.00311523	17.133	SEMA6B;ATXN2L;SRRM3;CRTC2;ZFP598;ZFP692;SCAP;MYO9B;SAFB;SLC39A3
Genes Down-Regulated In HdhQ111 Striatal Cells Vs HdhQ7 GSE98739	HDSigDB 2021	1	74	294	3731	0.0210852	1.47616	0.00323502	8.46386	DDR1;TMEM151A;KCNG1;ITGB1;ACHE;DAGLA;CSF1;ITGB4;HHIP;KCNC3;AATK;HAPLN4;CX3CL1;NIPAL4;KCNT1;LRRFIP1;RNF43;SCARA3;SEMA6A;MORC4;KCNK13;PUS7;SAFB;SLC39A14;ATAD3A;BCAN;DNAJC2;FAM222A;FRMD8;FAM20C;SLC29A4;MAL;AMY1;CRELD2;CERS1;IGSF8;UGT8A;TMEM63B;SLC43A2;TEX264;SLC3A2;PORCN;EFNB3;SNHG20;SEC14L5;MAP7;GAR1;ZKSCAN3;SLIT1;SCAP;TSPAN2;KCNN2;PCDH1;PLEKHH1;WNT3;KCNF1;GABBR1;SYT3;PLK5;DMTN;ZFP598;LINGO3;WSCD1;…
Genes Down-Regulated In Expression In 13 Wk TIF-IA KO HD Mice GSE29647	HDSigDB 2021	1	49	294	2257	0.0218635	1.58496	0.00337724	9.01955	AATK;UBE2D1;SLC4A3;CYP46A1;CX3CL1;CRTAC1;AP1S2;NPTN;PDK3;EFHD1;LRRFIP1;IFT57;SLC39A3;SEMA6B;DGAT2;APLP1;CEP131;DNAJC2;TYRO3;FAM20C;MAPRE3;DSCAML1;CERS1;IGSF8;TMEM63B;MAPKAP1;ACVR1B;PORCN;EFNB3;MAN2A1;MAP7;CLPTM1;KCNN2;MBD3;ESRRA;CADM3;GABBR1;SYT3;DMTN;MBOAT7;IRF2BP1;SEMA4F;MCOLN1;SLC6A6;SYT12;ATG16L1;TRIM35;SPG21;GRINA
Differentially Expressed Soluble Proteins In Striatum Of 8 Wk R6/2 Mice PXD004973	HDSigDB 2021	1	42	294	1860	0.0218635	1.6399	0.00338199	9.32986	GLTP;IGSF8;ACHE;GAL3ST1;HHIP;UBE2D1;ACVR1B;CX3CL1;PTDSS2;KCNT1;WDR5;SH3BP5;EFHD1;TSPAN2;ZFP580;LZTS2;SLC25A46;ESRRA;SREBF1;GABBR1;GSN;DGAT2;LINGO3;C030006K11RIK;FNBP1;MBOAT7;SRD5A3;ATP1B3;ELOVL7;PUS7;ATAD3A;BCAN;TMEM98;PDE12;PLP1;ZFP593;CDC42EP1;ST6GALNAC3;LLGL1;CILK1;SPG21;CERS2
Genes Down-Regulated In Non-Induced PC12 Cells Vs Induced Q74 PC12 Cells Both Treated With Vehicle GSE119557	HDSigDB 2021	1	33	294	1365	0.0218635	1.74411	0.003387	9.92014	TMEM151A;SLC48A1;IGSF8;CHPF;TEX264;UBA5;GDE1;CPOX;SNX33;LIPA;CX3CL1;DNAJB2;PTDSS2;SERP1;SH3BP5;FAM53B;PLEKHH1;SEMA6B;ZFP598;C030006K11RIK;SRD5A3;GAB1;TMEM62;ATP1B3;ATAD3A;TAPBP;EXT2;SIKE1;MAPRE3;FKBP9;RAF1;CERS1;CERS2
Influence Of Hdac4 Reduction On Expression In 15 Wk WT Mice GSE38219	HDSigDB 2021	1	65	294	3198	0.0222513	1.50148	0.00345812	8.50891	DDR1;ITGB1;SLC48A1;PHF2;CLIC4;HHIP;KCNC3;CPOX;UBE2D2A;PCSK5;MRPL3;SERP1;CRTAC1;CTSK;AP1S2;WDR5;NPTN;FAM53B;EFHD1;CCNL2;SLC25A46;SRRM3;ELOVL1;DGAT2;DGAT1;MED9;ELOVL7;ATAD3A;DNAJC3;H2AJ;FRMD8;UNC50;FAM20C;FAM76B;PGAM5;RELL1;RAF1;UGT8A;SLC43A2;SRRM4OS;CXXC5;TMEM70;DNAJB2;PTDSS2;TMEM125;MAP7;SARAF;TSPAN2;TSPAN3;PLEKHH1;SRSF11;PRPF38B;GABBR1;SRD5A3;MYO9B;TM9SF2;MFSD14A;CLCN5;ATG16L1;REEP3;PLP1;TRIM35;…
HDACi-106 Treated PBMCs From Friedreich Ataxia Carriers Vs Controls GSE30933	HDSigDB 2021	1	73	294	3682	0.0225186	1.47329	0.00351085	8.32689	ATF1;ITGB1;DAGLA;CD82;ITGB4;CELF6;MAGT1;UBE2D2A;LIPA;PCSK5;HAPLN4;SLC2A8;SERP1;CTSK;RNPEP;NPTN;ENPP4;LZTS2;AZI2;SLC25A46;SLC39A3;ARRDC4;SEMA6B;ELOVL1;MORC4;DGAT1;C030006K11RIK;ATAD3A;SCAMP2;TAPBP;SIKE1;H2AJ;ADAM15;FRMD8;ZFP692;FAM20C;FAM76B;AMY1;CRELD2;TMEM63A;SLC43A2;TEX264;UBA5;PSEN2;SLC3A2;SNX33;ACAA1A;ADIPOR2;TMEM70;ARNTL2;PTDSS2;GAR1;CLPTM1;ZKSCAN3;TSPAN2;TSPAN3;VASP;GABBR1;SYT3;GSN;SEMA4D;S…
Up-regulated Genes In HD NPCs Vs Control NPCs GSE95343	HDSigDB 2021	1	37	294	1589	0.0231332	1.68403	0.00361816	9.46725	ATF1;ITGB1;CLIC4;TTYH2;OGFOD3;GDE1;PSEN2;SLC4A2;MAGT1;SNX33;LIPA;LITAF;YBX3;TMEM189;AKR7A5;MAN2A1;CTSK;GAR1;LRRFIP1;LDLRAP1;ENPP6;JAM3;VASP;B3GALNT2;ESRRA;ELOVL1;TMEM184B;RHOG;SCAMP2;DNAJC2;CLCN5;EHD4;GGCX;TMEM119;LRRN1;RELL1;SPG21
Genes Up-Regulated In Expression In SIVF020 Line NSCs Vs ESCs GSE34201	HDSigDB 2021	1	88	294	4613	0.0236487	1.43317	0.00371053	8.02084	GLTP;ATF1;TRIR;DDR1;ITGB1;PHF2;CLIC4;CRTC2;PHLDB1;DAGLA;CD82;RNPEPL1;PRKCSH;OGFOD3;SLC4A2;MAGT1;CYP46A1;CX3CL1;AKR7A5;SERP1;AP1S2;NPTN;FAM53B;EFHD1;CCNL2;LRRFIP1;AZI2;TBC1D10A;SLC39A3;SREBF1;SCARA3;MORC4;APLP1;GAB1;MED9;SLC35G2;UBALD2;ATXN2L;DNAJC3;FAM222A;ADAM15;UNC50;CDC42EP1;SLC29A4;FAM76B;AMY1;MAPRE3;CRELD2;ST6GALNAC3;LLGL1;CILK1;TTYH2;UBA5;SLC3A2;PRR5L;PTDSS2;GJC2;EFNB3;ATOH8;CLPTM1;SARAF;ZF…
Myotonic Dystrophy 2 Markers In Human Skeletal Muscle GSE48828	HDSigDB 2021	1	68	294	3389	0.0238185	1.48449	0.00374899	8.29277	ATF1;TRIR;ACHE;CPM;CLIC4;CRTC2;PHLDB1;SLC4A2;LIPA;LITAF;YBX3;ADAMTS4;TMEM189;AKR7A5;SERP1;KIF13B;NPTN;CAR14;EFHD1;LRRFIP1;AZI2;TBC1D10A;ELOVL1;ARHGEF10;SEMA6A;GAB1;RHOG;ATP1B3;UBALD2;PUS7;SLC39A14;SCAMP2;FRMD8;TMBIM1;AMY1;MAPRE3;PGAM5;RAF1;ST6GALNAC3;CERS2;TMEM63A;SLC43A2;UBA5;SLC3A2;ATOH8;CLPTM1;SH3BP5;TSPAN2;RFFL;ESRRA;SLC12A2;GABBR1;TMEM184B;GSN;ZFP598;MCOLN1;MFSD14A;EXT2;TSPAN15;GATM;CLCN5;EH…
Genes Changed In Cerebellum Of 5 Week Old ATXN1[82Q] Vs WT GSE122099	HDSigDB 2021	1	20	294	701	0.0238995	2.03919	0.0037736	11.3781	B3GALNT2;SREBF1;GABBR1;DAGLA;LINGO3;KCNC3;LGI3;GDE1;HAPLN4;TMEM70;BCAN;SLC6A6;GPRC5B;FAM222A;TYRO3;NPTN;LRRN1;LRRFIP1;IFT57;WNT3
Genes Down-Regulated In CAG Length-Dependent Genes In 10 Mon Mouse Cortex PMID26900923	HDSigDB 2021	1	25	294	953	0.0240558	1.88057	0.00381023	10.4749	KCNC3;CYP46A1;CXXC5;HAPLN4;CX3CL1;PTDSS2;NPTN;SARAF;EFHD1;TSPAN2;ELOVL1;GABBR1;PLK5;LINGO3;KCNK13;MED9;ATP1B3;ELOVL7;BCAN;SYT12;TYRO3;VWA1;MAL;AMY1;KCNK1
Genes Enriched In Astrocytes Vs Microglia Or Oligodendrocytes PMID23954174	HDSigDB 2021	1	44	294	1986	0.024117	1.60992	0.00383189	8.95823	DDR1;SLC48A1;TTYH2;TMEM63B;CHPF;TEX264;OGFOD3;SNX33;SLC4A3;PORCN;GJC2;ZKSCAN3;ST8SIA5;EFHD1;KCNN2;TSPAN3;IFT57;PCDH1;SLC25A46;SREBF1;GABBR1;SCARA3;CERS5;WSCD1;SLC33A1;APLP1;SLC16A11;SLC35G2;ELOVL7;SLC39A14;MIR100HG;BCAN;GPRC5B;TMEM98;TMBIM1;FAM20C;CDC42EP1;AMY1;LRRN1;MAPRE3;NAA15;KCNK1;SOX2OT;GRINA
Down-regulated Soluble Proteins In Cerebral Cortex Of 8 Wk R6/2 Mice PXD004973	HDSigDB 2021	1	21	294	752	0.0243007	1.99674	0.00387315	11.0893	IGSF8;ACHE;GALNT6;GSN;SEMA6A;MOG;TEX264;PRKCSH;APLP1;NDRG1;CX3CL1;CLDN11;SEC14L5;NPTN;TSPAN2;MAPRE3;CRELD2;RFFL;PCDH1;CERS1;CERS2
Up-regulated Genes In The Heart Of Dox Treated FRDAkd Vs WT Mice At 20 Wk GSE98790	HDSigDB 2021	1	11	294	290	0.024496	2.7065	0.00391643	15.001	ARRDC4;SLC48A1;SCARA3;SELPLG;CD82;UNC93B1;SRD5A3;TRF;MFSD1;LITAF;SPG21
Expression In Quadriceps Muscle Of HSALR 20B Myotonic Dystrophy Mice (MOE430A Array) GSE14691	HDSigDB 2021	1	30	294	1218	0.0247149	1.77131	0.0039637	9.79637	ITGB1;CSF1;CD82;MAPKAP1;TRF;NDRG1;DNAJB2;SERP1;AP1S2;ST8SIA5;CAR14;CCNL2;VASP;SREBF1;GABBR1;MORC4;MED9;TMEM62;TAPBP;DNAJC3;GPRC5B;SIKE1;TMBIM1;PLP1;TRIM35;TMCC3;AMY1;LRRN1;NAA15;GRINA
Genes Down-Regulated In iSPNs Of 9 Wks R6/2 Vs WT PMID32681824	HDSigDB 2021	1	52	294	2451	0.0250378	1.55017	0.00402793	8.54842	GM8098;DAGLA;GDE1;EFCAB14;SLC4A3;CYP46A1;CX3CL1;KCNT1;CTSK;AP1S2;NPTN;IFT57;SEMA6B;KCNH3;DGAT2;APLP1;MED9;DNAJC2;TYRO3;FAM20C;FKBP9;ST6GALNAC3;CERS1;IGSF8;TEX264;MAPKAP1;ACVR1B;PORCN;EFNB3;MAN2A1;SNHG20;GAR1;CLPTM1;SCAP;TSPAN3;SRSF11;ESRRA;TMEM120B;CADM3;GABBR1;SYT3;PLK5;DMTN;LINGO3;MCOLN1;SPATA2L;EXT2;SLC6A6;SYT12;KCNK1;SPG21;GRINA
Genes Down-Regulated In Corpus Callosum Of BN Vs BACHD Mice PMID31015293	HDSigDB 2021	1	12	294	334	0.0252318	2.56165	0.00407426	14.0969	SEMA6B;SRRM3;KCNH3;DMTN;DAGLA;CHPF;ADAM15;SYT12;KCNC3;CYP46A1;CX3CL1;GRINA
Genes Up-Regulated In Friedreich Ataxia iPSCs Expression Vs HSF6 Cell Line GSE22651	HDSigDB 2021	1	49	294	2279	0.0252318	1.56735	0.00408419	8.62144	GLTP;ITGB1;PHF2;CHPF;SLC4A2;LITAF;PCSK5;HAPLN4;LDLRAP1;SLC39A3;ARRDC4;SCARA3;CERS5;SLC35G2;PDE12;FAM20C;VWA1;AMY1;CRELD2;LLGL1;TMEM63A;KLHL12;PRR5L;CXXC5;ADIPOR2;PCNX3;DNAJB2;GAR1;CLPTM1;KCNN2;S1PR5;MPZL1;JAM3;MBD3;SLC12A2;KCNF1;PRPF38B;GABBR1;TMEM184B;ZFP598;NCKAP5L;MBOAT7;IRF2BP1;SEMA4F;MCOLN1;GGCX;ATG16L1;LRRN1;GRINA
Differentially Expressed Genes In Cortex Of 10 Mon HD Q175 Mice Vs Q20 PMID26900923	HDSigDB 2021	1	41	294	1824	0.0252415	1.62901	0.00409829	8.95495	PHF2;DAGLA;CSF1;HHIP;KCNC3;CPOX;CYP46A1;CXXC5;HAPLN4;CX3CL1;PTDSS2;NPTN;EFHD1;ENPP4;ENPP6;WNT3;VASP;ELOVL1;KCNH3;ARHGEF10;GALNT6;CADM3;GABBR1;PLK5;SEMA6A;LINGO3;KCNK13;MED9;FOXJ1;ELOVL7;MIR100HG;BCAN;GJB1;SYT12;TYRO3;TMCC3;VWA1;AMY1;RAF1;KCNK1;CILK1
Genes Down-Regulated In Expression In 12 Wk R6/2 HD Mice (Set1) GSE9803	HDSigDB 2021	1	43	294	1945	0.0271554	1.60362	0.00442253	8.6933	IGSF8;DAGLA;UGT8A;CYP46A1;CXXC5;LITAF;PCSK5;YBX3;CX3CL1;PORCN;KCNT1;EFNB3;CLPTM1;FAM53B;EFHD1;TSPAN2;ENPP4;SRRM3;ELOVL1;KCNH3;KCNF1;CADM3;SCARA3;PLK5;DMTN;LINGO3;FNBP1;MCOLN1;SPATA2L;BCAN;SLC6A6;FA2H;DNAJC2;SYT12;TYRO3;PLP1;FAM20C;VWA1;MAL;AMY1;KCNK1;CERS1;CRLF2
HD Grade 3 Markers In Human Caudate Nucleus (HG-U133B) GSE3790	HDSigDB 2021	1	35	294	1503	0.0283773	1.67888	0.00463561	9.02227	TTYH2;KCNC3;FIGN;MAGT1;CXXC5;MAN2A1;AP1S2;CCNL2;RFFL;PLEKHH1;ARRDC4;SEMA6B;SRRM3;KCNH3;PRPF38B;SCARA3;SYT3;SEMA6A;DGAT2;GAB1;ELOVL7;MIR100HG;CLDN11;DNAJC3;GPRC5B;SYT12;REEP3;LPCAT2;TMEM119;TMCC3;FAM76B;RELL1;ST6GALNAC3;LLGL1;SOX2OT
Genes Down-Regulated In Expression In Huez2.3 Line NSCs Vs ESCs GSE34201	HDSigDB 2021	1	80	294	4153	0.0284681	1.43484	0.00466458	7.70188	ATF1;TMEM151A;KCNG1;CPM;CLIC4;GAL3ST1;KCNC3;LITAF;PCSK5;HAPLN4;YBX3;MRPL3;SOX18;NPTN;PDK3;ENPP4;SLC25A46;SEMA6B;SRRM3;SEMA6A;MED9;ATP1B3;PUS7;SOX10;SLC39A14;ATAD3A;CLDN11;BCAN;DNAJC2;GPRC5B;H2AJ;FRMD5;MAG;PDE12;TYRO3;FAM20C;VWA1;PGAM5;TMEM63A;UGT8A;MAPKAP1;UBA5;TMEM70;GJC3;TMEM125;MAN2A1;SEC14L5;MAP7;GAR1;ZKSCAN3;ST8SIA5;SCAP;TSPAN2;KCNN2;S1PR5;PCDH1;PLEKHH1;SRSF11;VASP;B3GALNT2;TMEM120B;CADM3;PR…
Genes Changed In HDACi 4B Vs Vehicle Treated Healthy Donor Blood Cells GSE30933	HDSigDB 2021	1	27	294	1074	0.0288041	1.80216	0.00473394	9.64698	PHLDB1;PSEN2;SLC3A2;CXXC5;PCSK5;SLC2A8;ADAMTS4;EFHD1;ENPP4;ZFP580;CCNL2;MPZL1;ELOVL1;ARHGEF10;GABBR1;MORC4;SEMA4D;MBOAT7;KCNK13;SLC16A11;UBALD2;SEMA4F;DNAJC3;SLC6A6;H2AJ;PDE12;MAPRE3
Genes Up-Regulated In Expression In SA01 Line NSCs Vs ESCs GSE34201	HDSigDB 2021	1	78	294	4033	0.0288955	1.43814	0.00476331	7.68949	GLTP;TRIR;DDR1;KCNG1;ITGB1;SLC48A1;PHF2;PHLDB1;DAGLA;CD82;HHIP;OGFOD3;SLC4A2;CYP46A1;CX3CL1;SLC2A8;TMEM189;AKR7A5;RNPEP;AP1S2;FAM53B;AZI2;IFT57;SREBF1;RNF43;SCARA3;CERS5;MORC4;FNBP1;APLP1;RHOG;SLC35G2;UBALD2;SAFB;SCAMP2;TAPBP;ADAM15;UNC50;CDC42EP1;SLC29A4;MAL;AMY1;MAPRE3;ST6GALNAC3;LLGL1;CILK1;CERS1;TTYH2;SLC43A2;TEX264;PRR5L;ACVR1B;CXXC5;ADIPOR2;PCNX3;DNAJB2;EFNB3;ATOH8;CLPTM1;ZFP580;TSPAN3;WNT3…
Genes Up-Regulated In Friedreich Ataxia iPSCs Expression Vs HDF Cell Line GSE22651	HDSigDB 2021	1	75	294	3850	0.0290273	1.44525	0.00479944	7.71656	GLTP;ITGB1;SLC48A1;PHF2;PHLDB1;DAGLA;CSF1;CD82;CHPF;OGFOD3;GDE1;EFCAB14;LIPA;TMEM189;AKR7A5;ADAMTSL4;CTSK;AP1S2;NPTN;MFSD1;FAM53A;AZI2;TBC1D10A;ARRDC4;ELOVL1;SREBF1;SCARA3;MORC4;FNBP1;RHOG;SLC35G2;SCAMP2;TAPBP;CLDN11;H2AJ;ADAM15;UNC50;TMBIM1;FAM20C;CDC42EP1;AMY1;MAPRE3;FKBP9;CRELD2;CILK1;TEX264;UBA5;PRR5L;SNX33;ACAA1A;CXXC5;NDRG1;ADIPOR2;DNAJB2;GJC2;MAN2A1;SH3BP5;ZFP580;TSPAN3;MPZL1;JAM3;SLC12A2;…
Up-regulated Genes In Striatum Of 10 Mon HD Q175 Mice Vs Q20 PMID26900923	HDSigDB 2021	1	43	294	1964	0.0316503	1.58607	0.00524886	8.32644	TRIR;DDR1;TMEM151A;KCNG1;PHF2;CD82;CPOX;KLHL12;SLC4A2;SERP1;RNPEP;SH3BP5;SARAF;ZFP580;TSPAN3;LZTS2;ENPP6;S1PR5;SRSF11;JAM3;SLC25A46;SLC12A2;SREBF1;RNF43;GALNT6;GSN;MOG;C030006K11RIK;SEMA4D;APLP1;TMEM62;MIR100HG;TSPAN15;EHD4;TMEM98;UNC50;LPCAT2;TMCC3;FAM76B;LRRN1;MAPRE3;PGAM5;RAF1
Genes Changed In R6/1 Good Vs WT GSE135057	HDSigDB 2021	1	88	294	4679	0.0334078	1.40642	0.005573	7.29909	GM8098;CRTC2;DAGLA;CD82;CHPF;CYP46A1;LIPA;LITAF;YBX3;CX3CL1;KCNT1;RNPEP;KIF13B;WDR5;NPTN;FAM53B;EFHD1;ENPP6;TBC1D10A;SRRM3;ELOVL1;RNF43;KCNH3;SCARA3;CERS5;DGAT2;MORC4;C030006K11RIK;FNBP1;KCNK13;GAB1;MED9;SLC35G2;ATP1B3;ATAD3A;MIR100HG;CLDN11;BCAN;DNAJC2;GPRC5B;FAM222A;ADAM15;FRMD8;TYRO3;FAM20C;VWA1;MAL;MAPRE3;RAF1;ST6GALNAC3;CERS1;SELPLG;UGT8A;UBA5;KLHL12;ACAA1A;CXXC5;NDRG1;GJC3;PORCN;EFNB3;MAN2A…
Genes Up-Regulated In Neuro2a Htt72Q-i Vs Htt25Q-ni PMID28743452	HDSigDB 2021	1	33	294	1411	0.0334078	1.68166	0.0055735	8.72739	TMEM151A;ACHE;TTYH2;CD82;TEX264;PRKCSH;PSEN2;SLC3A2;LIPA;LITAF;NDRG1;DNAJB2;PORCN;SLIT1;SARAF;VASP;SEMA6B;DMTN;SEMA6A;DGAT2;APLP1;UBALD2;ATXN2L;FA2H;TSPAN15;CLCN5;TMBIM1;VWA1;CDC42EP1;MAPRE3;SPG21;GRINA;CRLF2
Up-regulated Proteins In Cortex Of 10 Mon HD Q175 Mice Vs Q20 PXD005485	HDSigDB 2021	1	2	294	8	0.0339895	22.4886	0.00568743	116.255	TFEB;ENPP6
Liver RNA M28 Module (Skyblue) PMID26900923	HDSigDB 2021	1	14	294	439	0.0340483	2.26835	0.00571502	11.7153	DDR1;CADM3;PHLDB1;GSN;DAGLA;HHIP;CX3CL1;GJC2;ADAM15;ADAMTSL4;CTSK;TMEM119;TSPAN3;FKBP9
Influence Of REST Knock Down On Expression In HdhQ7 Control Mice GSE42107	HDSigDB 2021	1	9	294	222	0.0340483	2.88999	0.00573107	14.9177	TTYH2;PCYOX1L;SARAF;LRRFIP1;LDLRAP1;SAFB;MCOLN1;YBX3;SLC2A8
Genes Up-Regulated In HD Markers In Human Caudate Nucleus GSE26927	HDSigDB 2021	1	51	294	2439	0.0346948	1.52204	0.00585711	7.82346	DDR1;ITGB1;PHF2;CRTC2;CSF1;ITGB4;EFCAB14;SLC4A2;PCSK5;AKR7A5;FAM53B;EFHD1;LDLRAP1;IFT57;ARRDC4;ARHGEF10;SCARA3;SEMA6A;MORC4;FNBP1;GAB1;RHOG;UBALD2;SCAMP2;DNAJC3;BCAN;GPRC5B;ZFP692;LLGL1;CILK1;CERS2;TEX264;SLC3A2;SNX33;ACAA1A;CXXC5;NDRG1;ADIPOR2;DNAJB2;PTDSS2;ATOH8;KCNN2;MPZL1;MBD3;ESRRA;GSN;WSCD1;FOXJ1;MYO9B;PHETA1;GATM
Genes Up-Regulated In Genes Changed In HDACi 4B Vs Vehicle Treated Friedreich Ataxia Carrier Blood Cells GSE30933	HDSigDB 2021	1	21	294	782	0.0354594	1.91499	0.0060038	9.79587	SREBF1;KCNH3;ARHGEF10;PHLDB1;MORC4;SEMA4D;MBOAT7;APLP1;SLC16A11;SEMA4F;PCSK5;ADAMTS4;DNAJB2;H2AJ;GJC2;EFHD1;MAPRE3;ENPP4;ZFP580;LLGL1;MPZL1
Genes Changed In HDACi 106 Vs Vehicle Treated Friedreich Ataxia Carrier Blood Cells GSE30933	HDSigDB 2021	1	28	294	1149	0.0360798	1.74515	0.00613817	8.88846	KCNG1;PHLDB1;CXXC5;PCSK5;HAPLN4;SLC2A8;ADAMTS4;GJC2;SOX18;MAP7;EFHD1;ZFP580;MPZL1;ELOVL1;SREBF1;ARHGEF10;GABBR1;MORC4;SEMA4D;MBOAT7;KCNK13;SLC16A11;SEMA4F;DNAJC3;H2AJ;PDE12;MAPRE3;LLGL1
Genes Up-Regulated In HDACi-9b Treated PBMCs From Friedreich Ataxia Patients Vs Controls GSE30933	HDSigDB 2021	1	24	294	938	0.0360798	1.82757	0.00615432	9.30344	SEMA6B;SLC48A1;GABBR1;DAGLA;TTYH2;SLC43A2;DGAT1;TEX264;GDE1;TFEB;MYO9B;CELF6;SNX33;MCOLN1;SCAMP2;SLC2A8;SLC6A6;EHD4;ADAM15;ADAMTSL4;RNPEP;TMBIM1;FAM20C;AMY1
Changes In DNA Methylation In Caudate Nucleus Of HD Vs Control GSE72778	HDSigDB 2021	1	18	294	634	0.0360798	2.0211	0.00616259	10.2859	SLC12A2;ACHE;LINGO3;KCNC3;KCNK13;SLC3A2;ADIPOR2;HAPLN4;TAPBP;ADAM15;SOX18;CLPTM1;SLIT1;DSCAML1;LLGL1;SRSF11;SOX2OT;JAM3
Friedreich Ataxia iPSCs Expression Vs Mel1 P52 Cell Line GSE22651	HDSigDB 2021	1	73	294	3768	0.0365218	1.43131	0.00625622	7.26274	GLTP;ATF1;DDR1;KCNG1;CPM;CLIC4;GAL3ST1;UBE2D1;TRF;SLC4A2;CYP46A1;LIPA;HAPLN4;ADAMTS4;MRPL3;SERP1;SOX18;KIF13B;NPTN;FAM53B;CAR14;EFHD1;IFT57;CERS5;APLP1;MED9;ELOVL7;ATAD3A;CLDN11;ATXN2L;DNAJC2;FAM222A;TYRO3;ZFP692;FAM20C;MAPRE3;PGAM5;LLGL1;CERS1;CERS2;TMEM63A;UGT8A;UNC93B1;UBA5;SLC3A2;PRR5L;SNX33;ACVR1B;CXXC5;DNAJB2;TMEM125;MAP7;CLPTM1;ST8SIA5;SCAP;RFFL;S1PR5;MPZL1;SRSF11;WNT3;JAM3;CADM3;GABBR1;GS…
Friedreich Ataxia iPSCs Expression Vs hFib2-Ips5 Cell Line GSE22651	HDSigDB 2021	1	90	294	4828	0.0372819	1.39374	0.00640494	7.03933	GLTP;ATF1;TRIR;DDR1;TMEM151A;ITGB1;SLC48A1;CPM;CLIC4;CHPF;UBE2D1;UBE2D2A;LIPA;LITAF;PCSK5;HAPLN4;MRPL3;SERP1;RNPEP;KIF13B;NPTN;PDK3;EFHD1;FAM53A;SLC39A3;SREBF1;SCARA3;CERS5;DGAT1;FNBP1;APLP1;GAB1;MED9;SLC35G2;ATP1B3;ELOVL7;SOX10;ATAD3A;ATXN2L;BCAN;DNAJC2;H2AJ;FRMD5;ADAM15;VWA1;MAPRE3;PGAM5;CRELD2;ST6GALNAC3;LLGL1;CERS2;SLC43A2;UNC93B1;UBA5;ACAA1A;ADIPOR2;PCNX3;DNAJB2;TMEM125;SEC14L5;MAP7;GAR1;CLP…
Genes Down-Regulated In Expression In Striatum From 6 Wk R6/2 HD Mice GSE1980	HDSigDB 2021	1	6	294	113	0.0378708	3.816	0.0065249	19.2026	CLIC4;GPRC5B;GAB1;MAL;NDRG1;CX3CL1
Genes Up-Regulated In Cerebellum Atxn1[82Q]CaLoxM120A Mice Compared To Atxn1[82Q] KI Mice GSE114815	HDSigDB 2021	1	49	294	2342	0.0396786	1.5188	0.00685608	7.56758	CLIC4;PHLDB1;KCNC3;CPOX;TRF;ADAMTS4;MRPL3;AP1S2;PDK3;EFHD1;MFSD1;LDLRAP1;ENPP6;ARHGEF10;DGAT2;RHOG;MED9;UBALD2;SOX10;MIR100HG;TAPBP;CLDN11;FRMD8;MAPRE3;RELL1;ST6GALNAC3;CILK1;SLC43A2;UNC93B1;KLHL12;ACAA1A;ACVR1B;TMEM70;ARNTL2;GJC2;TMEM125;MAP7;SH3BP5;TSPAN2;TSPAN3;KCNF1;CADM3;TMEM62;SEMA4F;GATM;SYT12;REEP3;LRRN1;SPG21
Genes Up-Regulated In HDACi-4b Treated PBMCs From Friedreich Ataxia Carriers Vs Controls GSE30933	HDSigDB 2021	1	14	294	449	0.0399047	2.21506	0.00691616	11.0175	GABBR1;SLC43A2;DGAT1;SLC16A11;SLC3A2;SEMA4F;SCAMP2;TAPBP;DNAJB2;H2AJ;ADAM15;RNPEP;AMY1;NFKBID
Down-regulated Insoluble Proteins In Cerebral Cortex Of 12 Wk R6/2 Mice PXD004973	HDSigDB 2021	1	25	294	1000	0.0399047	1.78544	0.00693478	8.87577	GLTP;CLIC4;CRTC2;SLC43A2;AATK;SNX33;ACAA1A;ACVR1B;PCNX3;MRPL3;GJC3;KCNT1;CCNL2;SLC25A46;MBD3;GABBR1;DGAT1;IRF2BP1;GAB1;MYO9B;ELOVL7;PUS7;GPRC5B;FRMD8;CERS1
Genes Changed In Foxp2/Olfm3-expressing Neurons Of HD Patients Vs Control PMID32681824	HDSigDB 2021	1	72	294	3726	0.040649	1.42475	0.00708432	7.05235	ATF1;ITGB1;CLIC4;PHLDB1;AATK;TRF;CYP46A1;LIPA;PCSK5;CX3CL1;MRPL3;KCNT1;CRTAC1;AP1S2;KIF13B;NPTN;LRRFIP1;IFT57;SRRM3;KCNH3;CERS5;SEMA6A;MORC4;FNBP1;APLP1;GAB1;SLC35G2;ATP1B3;ELOVL7;PUS7;ATXN2L;GPRC5B;FAM222A;FRMD5;TYRO3;FAM20C;SLC29A4;AMY1;ST6GALNAC3;DSCAML1;SLC43A2;MAPKAP1;FIGN;CXXC5;NDRG1;DNAJB2;MAN2A1;SEC14L5;MAP7;SLIT1;ST8SIA5;SARAF;KCNN2;TSPAN3;PLEKHH1;SRSF11;ZBED3;JAM3;TMEM120B;GABBR1;TMEM18…
Alzheimer Disease Up-Regulated Genes In CA1 Area Of Hippocampus Blalock PMID14769913	HDSigDB 2021	1	42	294	1943	0.0412014	1.56102	0.00720104	7.70134	DDR1;CPM;GAL3ST1;CSF1;RNPEPL1;TEX264;ITGB4;AATK;TRF;ACAA1A;ACVR1B;LITAF;PCSK5;DNAJB2;PTDSS2;TMEM189;SNHG20;MAP7;KIF13B;TSPAN2;LRRFIP1;LDLRAP1;MBD3;SREBF1;ARHGEF10;GALNT6;FNBP1;SLC33A1;TFEB;MYO9B;SEMA4F;SAFB;SCAMP2;TAPBP;BCAN;FA2H;GPRC5B;H2AJ;GJB1;GGCX;TMBIM1;CERS1
Genes Down-Regulated In Corpus Callosum Of BACHD Vs WT Mice PMID31015293	HDSigDB 2021	1	2	294	9	0.0413169	19.275	0.00724174	94.9849	UGT8A;PLP1
Genes Up-Regulated In Expression In Quadriceps Muscle Of HSALR 20B Myotonic Dystrophy Mice (MOE430A Array) GSE14691	HDSigDB 2021	1	16	294	547	0.0415066	2.07834	0.00729559	10.2264	ITGB1;GABBR1;MORC4;MAPKAP1;MED9;TMEM62;DNAJC3;GPRC5B;SIKE1;TMBIM1;AP1S2;TRIM35;ST8SIA5;CAR14;AMY1;LRRN1
Genes Changed In Non-Induced PC12 Cells Vs Induced Q74 PC12 Cells Both Treated With Vehicle GSE119557	HDSigDB 2021	1	45	294	2120	0.0423517	1.53558	0.00746518	7.52051	TMEM151A;SLC48A1;IGSF8;CHPF;TEX264;UBA5;GDE1;CPOX;SNX33;CXXC5;LIPA;CX3CL1;DNAJB2;PTDSS2;SERP1;MAN2A1;SH3BP5;FAM53B;PCDH1;PLEKHH1;SEMA6B;KCNH3;GALNT6;ZFP598;C030006K11RIK;SEMA4D;SRD5A3;GAB1;TMEM62;ATP1B3;SLC39A14;ATAD3A;TAPBP;EXT2;SIKE1;FAM222A;H2AJ;CLCN5;LPCAT2;TMCC3;MAPRE3;FKBP9;RAF1;CERS1;CERS2
Friedreich Ataxia iPSCs Expression Vs MR90C2P28 Cell Line GSE22651	HDSigDB 2021	1	80	294	4231	0.0428827	1.40086	0.00758007	6.83931	GLTP;ATF1;TRIR;DDR1;CPM;CLIC4;GAL3ST1;OGFOD3;GDE1;UBE2D2A;LIPA;MRPL3;SERP1;KCNT1;AP1S2;KIF13B;NPTN;CAR14;EFHD1;IFT57;ARRDC4;PDIA3;CERS5;APLP1;RHOG;MED9;PUS7;SOX10;SLC39A14;ATXN2L;DNAJC2;GPRC5B;FRMD5;TYRO3;ZFP692;FAM20C;VWA1;CDC42EP1;SLC29A4;MAPRE3;PGAM5;ST6GALNAC3;CERS1;CERS2;UGT8A;UNC93B1;UBA5;SLC3A2;PRR5L;ACVR1B;CXXC5;TMEM70;DNAJB2;SEC14L5;CLPTM1;SLIT1;TSPAN2;ZFP580;RFFL;S1PR5;MPZL1;SRSF11;ZBED…
Up-regulated Genes In Control NPCs Vs HD NPCs GSE93767	HDSigDB 2021	1	43	294	2008	0.0433329	1.54671	0.00768115	7.53093	DDR1;KCNG1;SLC48A1;CPM;SLC43A2;CD82;UNC93B1;PRR5L;CX3CL1;TMEM70;EFNB3;CRTAC1;SEC14L5;SLIT1;PDK3;CAR14;EFHD1;ENPP4;LZTS2;WNT3;JAM3;SLC25A46;SEMA6B;KCNF1;GABBR1;SCARA3;WSCD1;APLP1;CEP131;SRD5A3;FOXJ1;ATXN2L;H2AJ;GATM;ADAM15;FAM20C;SLC29A4;MAL;LRRN1;MAPRE3;PGAM5;LLGL1;CERS1
Up-regulated Genes In The Heart Of Dox Treated FRDAkd Mice At 12 Wk GSE98790	HDSigDB 2021	1	12	294	363	0.0434371	2.34649	0.00775219	11.4034	ARRDC4;SLC48A1;ELOVL1;SCARA3;SERP1;SELPLG;ADAM15;UNC93B1;CTSK;SRD5A3;RHOG;LITAF
Genes Up-Regulated Upon DOC Treatment In HdhQ111 Striatal Cells GSE98739	HDSigDB 2021	1	10	294	275	0.0434371	2.58318	0.00775529	12.5526	GABBR1;DAGLA;SEMA4D;APLP1;CEP131;AATK;SEMA4F;SLC4A3;CYP46A1;ACVR1B
Locuses With Increased DNA Methylation In Frontal Lobe Region Of AD Vs Control GSE72778	HDSigDB 2021	1	35	294	1555	0.0434371	1.61682	0.00776432	7.85487	DDR1;PHLDB1;UGT8A;TTYH2;CHPF;HHIP;KCNC3;AATK;TRF;MAGT1;NIPAL4;PORCN;SOX18;AP1S2;CLPTM1;PDK3;LRRFIP1;JAM3;MORC4;ZFP598;LINGO3;MOG;IRF2BP1;SLC16A11;SOX10;SLC6A6;FA2H;GATM;FRMD5;CLCN5;EHD4;TYRO3;VWA1;DSCAML1;SOX2OT
Genes Down-Regulated In Genes Changed In HDACi 106 Treated Vs Untreated Friedreich Ataxia Patient Blood Cells GSE30933	HDSigDB 2021	1	31	294	1338	0.0454499	1.6593	0.00814669	7.98147	KCNG1;SLC48A1;TTYH2;SLC43A2;TEX264;PRKCSH;MAPKAP1;PSEN2;CELF6;SLC3A2;SLC2A8;CTSK;RNPEP;CLPTM1;ZKSCAN3;MFSD1;SLC39A3;SEMA6B;ELOVL1;C030006K11RIK;KCNK13;TFEB;MYO9B;MCOLN1;SCAMP2;TAPBP;DNAJC3;SLC6A6;FAM20C;CRELD2;GRINA
Vehicle Treated PBMCs From Friedreich Ataxia Carriers Vs Controls GSE30933	HDSigDB 2021	1	26	294	1067	0.045459	1.73947	0.00817088	8.36192	DAGLA;TTYH2;RNPEPL1;CELF6;UBE2D2A;DNAJB2;MRPL3;ADAMTSL4;MAN2A1;RNPEP;GAR1;CLPTM1;SREBF1;GABBR1;RHOG;SLC16A11;MYO9B;PUS7;MCOLN1;SLC39A14;SCAMP2;TSPAN15;EHD4;ADAM15;AMY1;NFKBID
Genes Up-Regulated In CAG Length-Dependent Genes In 6 Mon Mouse Striatum PMID26900923	HDSigDB 2021	1	70	294	3632	0.0471032	1.41634	0.00850182	6.75236	TRIR;DDR1;TMEM151A;KCNG1;PHF2;CD82;CPOX;SLC4A2;SLC2A8;AKR7A5;RNPEP;LRRFIP1;ENPP6;SLC25A46;SREBF1;RNF43;ARHGEF10;MORC4;DGAT1;C030006K11RIK;CEP131;ATAD3A;MIR100HG;SCAMP2;H2AJ;ADAM15;CDC42EP1;MAPRE3;PGAM5;DSCAML1;CILK1;TMEM63B;UBA5;PSEN2;FIGN;KLHL12;ARNTL2;PTDSS2;GJC2;SNHG20;SH3BP5;SLIT1;ST8SIA5;SARAF;ZFP580;TSPAN3;RFFL;S1PR5;SRSF11;WNT3;JAM3;VASP;SLC12A2;GPR17;GALNT6;SEMA4D;IRF2BP1;SLC16A11;TMEM62;…
Genes Up-Regulated In Bna4 Suppressor Deletion In Htt103Q Yeasts Vs Control Htt25Q Strain GSE18644	HDSigDB 2021	1	15	294	508	0.0471032	2.09525	0.00851318	9.98624	DGAT1;SLC16A11;KTI12;CPOX;MAGT1;ACAA1A;PUS7;ADIPOR2;TM9SF2;FA2H;H2AJ;UNC50;GAR1;ZFP593;NAA15
Genes Down-Regulated In CAG Length-Dependent Genes In 6 Mon Mouse Striatum PMID26900923	HDSigDB 2021	1	69	294	3572	0.0471677	1.41848	0.00857133	6.751	DAGLA;RNPEPL1;CYP46A1;LITAF;CX3CL1;KCNT1;KIF13B;NPTN;FAM53B;EFHD1;ENPP4;IFT57;TBC1D10A;ARRDC4;SRRM3;ELOVL1;KCNH3;SCARA3;DGAT2;FNBP1;KCNK13;RHOG;MED9;ATP1B3;SAFB;SLC39A14;DDOST;CLDN11;BCAN;DNAJC2;SIKE1;FAM222A;TYRO3;VWA1;MAL;IGSF8;TMEM63A;UGT8A;MAPKAP1;ACAA1A;GJC3;PORCN;EFNB3;MAN2A1;ATOH8;GAR1;CLPTM1;ZKSCAN3;TSPAN2;ZBED3;B3GALNT2;MBD3;ESRRA;TMEM120B;GABBR1;PLK5;ZFP598;LINGO3;SPATA2L;MFSD14A;EXT2;S…
Genes Up-Regulated In The Striatum Of zQ175 KI Mice Vs WT GSE123657	HDSigDB 2021	1	45	294	2137	0.0471677	1.52163	0.00857169	7.24189	KCNG1;PHF2;CD82;CPOX;KLHL12;ARNTL2;NIPAL4;DNAJB2;SH3BP5;SARAF;TSPAN3;LZTS2;ENPP6;MPZL1;JAM3;SLC12A2;GPR17;RNF43;GALNT6;SEMA6A;MORC4;MOG;DGAT1;C030006K11RIK;SEMA4D;LGI3;KTI12;SLC35G2;MCOLN1;ATAD3A;MIR100HG;SCAMP2;TSPAN15;GJB1;GGCX;REEP3;LPCAT2;TMCC3;AMY1;LRRN1;FKBP9;RAF1;NFKBID;CILK1;CERS2
Genes Up-Regulated In HD Grade 3 Markers In Human Caudate Nucleus (HG-U133A) GSE3790	HDSigDB 2021	1	32	294	1399	0.0473968	1.63854	0.00863686	7.78586	DDR1;ITGB1;CLIC4;ITGB4;TRF;SLC3A2;ACAA1A;NDRG1;ADIPOR2;YBX3;AKR7A5;SERP1;MAN2A1;RNPEP;EFHD1;MFSD1;KCNN2;LRRFIP1;IFT57;SRSF11;SREBF1;ARHGEF10;GSN;SEMA6A;FNBP1;TFEB;FOXJ1;SLC39A14;H2AJ;GATM;TMBIM1;RAF1
Nucleus Gene Module From Mouse Brain PMID20616000	HDSigDB 2021	1	18	294	657	0.0478463	1.94601	0.00874251	9.22322	PDIA3;PRPF38B;CLIC4;SYT3;ZFP598;SLC33A1;FOXJ1;UBE2D2A;SOX10;TM9SF2;MFSD14A;NPTN;FAM76B;LRRN1;RELL1;CCNL2;SRSF11;SPG21
NP3 Neural Progenitor Cell-Enriched Genes PMID30078729	HDSigDB 2021	1	63	294	3212	0.0485204	1.43396	0.00888978	6.77239	DDR1;CLIC4;PRKCSH;GDE1;UBE2D1;MAGT1;UBE2D2A;YBX3;SERP1;NPTN;MFSD1;CCNL2;SLC25A46;PDIA3;ELOVL1;CERS5;KCNK13;APLP1;ATP1B3;SAFB;ATAD3A;DDOST;SCAMP2;CLDN11;ATXN2L;UNC50;MAL;FAM76B;RAF1;LLGL1;CILK1;CERS1;CERS2;TMEM63B;MAPKAP1;UBA5;ACAA1A;CXXC5;PCNX3;EFNB3;CLPTM1;ZKSCAN3;SH3BP5;SARAF;TSPAN3;MPZL1;SRSF11;JAM3;CADM3;PRPF38B;GABBR1;KTI12;MCOLN1;TM9SF2;MFSD14A;SLC6A6;FA2H;GATM;REEP3;PLP1;TRIM35;NAA15;GRINA
Genes Up-Regulated In Friedreich Ataxia iPSCs Expression Vs IPS-J1-12-BJ1-iPS12 Cell Line GSE22651	HDSigDB 2021	1	35	294	1570	0.0485426	1.5997	0.00894181	7.54582	DDR1;PHF2;ITGB4;TRF;PRR5L;ACAA1A;CXXC5;LIPA;HAPLN4;CX3CL1;PCNX3;KCNT1;CLPTM1;NPTN;EFHD1;KCNN2;RFFL;MPZL1;SREBF1;KCNF1;SCARA3;TMEM184B;GSN;KCNK13;TMEM62;ATXN2L;GATM;GGCX;ATG16L1;TYRO3;VWA1;LRRN1;MAPRE3;LLGL1;GRINA
Markers Present In Podgora OPCs PMID26727548	HDSigDB 2021	1	2	294	10	0.0485426	16.8647	0.00896481	79.5079	BCAN;GPR17
Genes Changed In The Heart Of Dox Treated FRDAkd Mice At 16 Wk GSE98790	HDSigDB 2021	1	27	294	1129	0.0485426	1.70717	0.00896617	8.04811	SLC48A1;SELPLG;TMEM63B;CSF1;UNC93B1;SLC4A3;LITAF;DNAJB2;PTDSS2;AKR7A5;SERP1;EFNB3;CTSK;CLPTM1;MFSD1;ARRDC4;ESRRA;ELOVL1;DGAT2;C030006K11RIK;KCNK13;GAB1;RHOG;ATP1B3;TMBIM1;SPG21;CERS2
Genes Changed In Mural Cells Of HD Patients Vs Control PMID32681824	HDSigDB 2021	1	24	294	969	0.0486773	1.7647	0.0090152	8.30971	ITGB1;SLC12A2;CPM;PHLDB1;GSN;SEMA4D;GAB1;AATK;MYO9B;ATP1B3;UBE2D2A;LITAF;NDRG1;DNAJB2;GPRC5B;FRMD5;MAN2A1;ATOH8;MAP7;PLP1;NPTN;FAM20C;ST6GALNAC3;JAM3
Genes Up-Regulated In Genes Changed In HDACi 4B Vs Vehicle Treated Healthy Donor Blood Cells GSE30933	HDSigDB 2021	1	18	294	660	0.0491932	1.93661	0.00913518	9.0936	ARHGEF10;GABBR1;PHLDB1;MORC4;SEMA4D;MBOAT7;SLC16A11;UBALD2;SEMA4F;CXXC5;PCSK5;ADAMTS4;H2AJ;EFHD1;MAPRE3;ENPP4;ZFP580;MPZL1
Expression In 12 Wk R6/2 HD Mice (Set1) GSE9803	HDSigDB 2021	1	88	294	4765	0.0493296	1.37271	0.009185	6.43825	TRIR;PHF2;DAGLA;CPOX;CYP46A1;UBE2D2A;LITAF;PCSK5;YBX3;CX3CL1;SERP1;KCNT1;RNPEP;WDR5;FAM53B;PDK3;EFHD1;MFSD1;ENPP4;SLC25A46;PDIA3;SRRM3;ELOVL1;SREBF1;RNF43;KCNH3;SCARA3;DGAT1;C030006K11RIK;FNBP1;UBALD2;MIR100HG;DNAJC3;BCAN;DNAJC2;PDE12;UNC50;TYRO3;FAM20C;VWA1;MAL;FAM76B;AMY1;FKBP9;RAF1;CILK1;CERS1;CERS2;IGSF8;UGT8A;SLC43A2;UBA5;FIGN;KLHL12;CXXC5;ADIPOR2;PORCN;EFNB3;CLPTM1;ZKSCAN3;SH3BP5;TSPAN2;JAM…
Liver RNA M23 Module (Darkturquoise) PMID26900923	HDSigDB 2021	1	15	294	513	0.0496065	2.07367	0.00926119	9.70877	PDIA3;TTYH2;KCNC3;UBA5;SLC33A1;MAGT1;HAPLN4;DDOST;DNAJC3;DNAJB2;SERP1;TMEM125;FRMD8;SARAF;CRELD2
Genes Up-Regulated In Foxp2/Olfm3-expressing Neurons Of HD Patients Vs Control PMID32681824	HDSigDB 2021	1	38	294	1746	0.0505462	1.56416	0.00946173	7.28975	ATF1;ITGB1;CLIC4;PHLDB1;SLC43A2;AATK;TRF;FIGN;CXXC5;LIPA;PCSK5;NDRG1;DNAJB2;CRTAC1;AP1S2;MAP7;KIF13B;ST8SIA5;SARAF;KCNN2;LRRFIP1;PLEKHH1;TMEM184B;SEMA6A;MORC4;SEMA4D;FNBP1;GAB1;SLC35G2;MYO9B;SLC6A6;GPRC5B;FRMD5;REEP3;LPCAT2;SLC29A4;ST6GALNAC3;DSCAML1
Top OPC-specific Genes In Humans And Mice PMID29892006	HDSigDB 2021	1	25	294	1031	0.0531698	1.72755	0.00997924	7.95927	PHLDB1;GAL3ST1;UGT8A;TMEM63B;FIGN;GJC3;CRTAC1;INSC;GAR1;TSPAN2;TSPAN3;JAM3;GPR17;RNF43;ARHGEF10;PLK5;LINGO3;WSCD1;GAB1;SOX10;FA2H;GJB1;PCYOX1L;LRRN1;RAF1
Genes Up-Regulated In Friedreich Ataxia iPSCs Expression Vs MR90C2P27 Cell Line GSE22651	HDSigDB 2021	1	44	294	2099	0.0535035	1.51172	0.0100684	6.9514	GLTP;ITGB1;CHPF;ITGB4;UNC93B1;OGFOD3;GDE1;ACVR1B;CXXC5;LIPA;ADIPOR2;SLC2A8;PCNX3;DNAJB2;AP1S2;KIF13B;CLPTM1;CAR14;EFHD1;ZFP580;RFFL;MPZL1;ARRDC4;CERS5;GSN;DGAT1;FNBP1;APLP1;IRF2BP1;SEMA4F;SCAMP2;ATXN2L;GATM;FRMD5;EHD4;TYRO3;ZFP692;FAM20C;VWA1;SLC29A4;MAPRE3;ST6GALNAC3;CERS1;GRINA
Differentially Expressed Soluble Proteins In Cerebral Cortex Of 12 Wk R6/2 Mice PXD004973	HDSigDB 2021	1	23	294	926	0.0536321	1.76725	0.0101478	8.11255	SREBF1;DAGLA;UGT8A;DGAT1;WSCD1;FNBP1;UNC93B1;SRD5A3;GDE1;TRF;ELOVL7;TMEM189;SIKE1;SYT12;SEC14L5;RNPEP;ZFP593;SH3BP5;EFHD1;TSPAN2;MAPRE3;ZFP580;CCNL2
Genes Changed In Cerebellum Of 29 Week Old fxSCA7 92Q Mice Vs WT GSE139090	HDSigDB 2021	1	13	294	423	0.0536321	2.17731	0.0101683	9.99054	GABBR1;PLK5;DAGLA;CD82;UNC93B1;KCNC3;SLC16A11;TAPBP;GPRC5B;FAM222A;NPTN;FAM53B;LDLRAP1
Genes Down-Regulated Upon DOC Treatment In HdhQ111 Striatal Cells Vs HdhQ7 GSE98739	HDSigDB 2021	1	77	294	4094	0.0536321	1.38588	0.0101811	6.35733	DDR1;TMEM151A;KCNG1;ITGB1;ACHE;CSF1;CHPF;ITGB4;HHIP;KCNC3;OGFOD3;AATK;HAPLN4;CX3CL1;NIPAL4;MRPL3;KCNT1;LRRFIP1;SCARA3;SEMA6A;MORC4;KCNK13;ATP1B3;UBALD2;PUS7;SLC39A14;ATAD3A;BCAN;DNAJC2;FAM222A;PDE12;FRMD8;FAM20C;SLC29A4;MAL;AMY1;CRELD2;CERS1;UGT8A;TMEM63B;SLC43A2;TEX264;SLC3A2;PORCN;EFNB3;SNHG20;SEC14L5;MAP7;GAR1;CLPTM1;SLIT1;SCAP;TSPAN2;KCNN2;PCDH1;PLEKHH1;WNT3;KCNF1;GABBR1;SYT3;PLK5;DMTN;ZFP598…
Differentially Expressed Genes In Striatum Of 6 Mon HD Q140 Mice Vs Q20 GSE78274	HDSigDB 2021	1	51	294	2512	0.0536321	1.47067	0.0101992	6.74369	DDR1;KCNG1;ACHE;PHF2;CD82;HHIP;CYP46A1;CX3CL1;RNPEP;NPTN;FAM53A;ENPP6;AZI2;IFT57;TBC1D10A;SREBF1;RNF43;KCNH3;MORC4;DGAT1;CEP131;DDOST;DNAJC2;ZFP692;DSCAML1;SLC43A2;MAPKAP1;PSEN2;ARNTL2;CLPTM1;ZFP580;JAM3;MBD3;GABBR1;PLK5;DMTN;LINGO3;SEMA4D;SLC16A11;TMEM62;SPATA2L;SLC6A6;EHD4;TMEM98;GGCX;SYT12;LPCAT2;PCYOX1L;LRRN1;KCNK1;SPG21
Up-regulated Genes In The Heart Of Dox Treated FRDAkd Vs WT Mice At 12 Wk GSE98790	HDSigDB 2021	1	14	294	471	0.0538617	2.10602	0.0102696	9.64255	GLTP;ARRDC4;SLC48A1;SCARA3;CD82;UNC93B1;SRD5A3;ATP1B3;LITAF;SERP1;CTSK;TMEM119;MFSD1;SPG21
Genes Down-Regulated In Expression In VUB01 Line NSCs Vs ESCs GSE34201	HDSigDB 2021	1	74	294	3911	0.0542858	1.39113	0.0103774	6.35485	ATF1;TMEM151A;CPM;CLIC4;GAL3ST1;LITAF;HAPLN4;YBX3;MRPL3;SERP1;SOX18;ADAMTSL4;NPTN;PDK3;CAR14;ENPP6;SLC25A46;ARRDC4;SEMA6B;SRRM3;SEMA6A;CEP131;ATP1B3;PUS7;SOX10;SLC39A14;ATAD3A;CLDN11;BCAN;DNAJC2;GPRC5B;H2AJ;FRMD5;MAG;TMBIM1;TYRO3;FAM20C;VWA1;PGAM5;TMEM63A;UGT8A;MAPKAP1;SLC3A2;SNX33;TMEM70;GJC3;TMEM125;MAN2A1;SEC14L5;MAP7;GAR1;ZKSCAN3;ST8SIA5;KCNN2;RFFL;S1PR5;PCDH1;PLEKHH1;MPZL1;VASP;TMEM120B;GALN…
Genes Up-Regulated In dSPNs Of HD Patients Vs Control PMID32681824	HDSigDB 2021	1	12	294	379	0.0557412	2.24233	0.0106833	10.1781	DNAJB2;KCNF1;CERS5;SEMA6A;TMEM63B;MBOAT7;GAB1;AATK;TRF;EFHD1;GRINA;TAPBP
Up-regulated Genes In Hippocampus Of 10 Mon HD Q175 Mice Vs Q20 GSE73503	HDSigDB 2021	1	16	294	571	0.0557819	1.98597	0.0107188	9.0079	RNF43;ARHGEF10;GALNT6;CLIC4;GSN;SEMA6A;CD82;SEMA4D;HHIP;GJB1;KCNT1;EFNB3;FKBP9;LDLRAP1;ENPP6;WNT3
HD Markers In Human Caudate Nucleus (HG-U133B) E-AFMX-6	HDSigDB 2021	1	23	294	931	0.0559111	1.75705	0.0107714	7.96096	ACHE;KCNF1;TMEM120B;DMTN;SEMA6A;FNBP1;ITGB4;GDE1;TFEB;ACAA1A;SLC4A3;CYP46A1;PCSK5;YBX3;CX3CL1;TMEM70;H2AJ;MAN2A1;NPTN;EFHD1;KCNN2;MAPRE3;KCNK1
Down-regulated Genes In Brain Stem From The 75 Wk MJD84.2 Mice GSE107958	HDSigDB 2021	1	2	294	11	0.0561816	14.9901	0.0108514	67.8072	KCNK13;TSPAN2
Friedreich Ataxia iPSCs Expression Vs BG01 Cell Line GSE22651	HDSigDB 2021	1	87	294	4737	0.0576301	1.36084	0.0111598	6.11755	GLTP;ATF1;TRIR;KCNG1;ITGB1;SLC48A1;CPM;CLIC4;PRKCSH;OGFOD3;GDE1;UBE2D1;UBE2D2A;LIPA;LITAF;SLC2A8;MRPL3;SERP1;SOX18;NPTN;CAR14;EFHD1;MFSD1;LZTS2;SLC39A3;SEMA6B;SREBF1;SCARA3;CERS5;SEMA6A;APLP1;SLC35G2;ATP1B3;ELOVL7;PUS7;SAFB;SLC39A14;CLDN11;BCAN;DNAJC2;H2AJ;FRMD5;VWA1;CDC42EP1;MAPRE3;ST6GALNAC3;LLGL1;CERS2;UGT8A;TMEM63B;MAPKAP1;ACAA1A;ADIPOR2;TMEM70;GJC3;PORCN;MAN2A1;SEC14L5;MAP7;CLPTM1;TSPAN2;KCN…
Genes Down-Regulated In Cerebellum Of 29 Week Old fxSCA7 92Q Mice Vs WT GSE139090	HDSigDB 2021	1	10	294	291	0.0579758	2.43409	0.0112555	10.9215	FAM222A;GPRC5B;GABBR1;PLK5;DAGLA;KCNC3;NPTN;FAM53B;SLC16A11;LDLRAP1
Genes Changed In Cerebellum Of Dox Treated FRDAkd Mice At 12 Wk GSE98790	HDSigDB 2021	1	3	294	32	0.0584785	6.99502	0.0113821	31.3077	GPR17;GJC2;PCYOX1L
Up-regulated Genes In Gonadal Adipose Tissue Of 6 Mon HD Q175 Mice Vs WT GSE76752	HDSigDB 2021	1	69	294	3618	0.058498	1.39612	0.011415	6.24459	DDR1;KCNG1;PHF2;DAGLA;GAL3ST1;ITGB4;HHIP;CPOX;EFCAB14;MAGT1;SLC4A3;LIPA;CX3CL1;ADAMTSL4;AP1S2;KIF13B;CAR14;MFSD1;ENPP6;SEMA6B;RNF43;ARHGEF10;SCARA3;CEP131;GAB1;ELOVL7;SAFB;SLC39A14;MIR100HG;ATXN2L;DNAJC3;MAG;TYRO3;MAL;FAM76B;RELL1;DSCAML1;LLGL1;CILK1;SLC43A2;ACVR1B;PCNX3;MAN2A1;SEC14L5;SLIT1;SCAP;PCDH1;PLEKHH1;MPZL1;SRSF11;SLC12A2;GPR17;GALNT6;CADM3;PRPF38B;GABBR1;WSCD1;SEMA4D;FOXJ1;MYO9B;SEMA4F;…
Cortex RNA M19 Module (Lightyellow) PMID26900923	HDSigDB 2021	1	12	294	383	0.0585438	2.2177	0.0115351	9.89617	SRRM3;ZFP598;SEMA4D;SOX18;PRKCSH;SEC14L5;TMEM119;CCNL2;SAFB;ATAD3A;TBC1D10A;ZFP276
Liver RNA M39 Module (Orangered4) PMID26900923	HDSigDB 2021	1	13	294	430	0.0585438	2.13998	0.0115399	9.54849	TRIR;MBD3;IGSF8;ZFP598;MBOAT7;TFEB;SLC3A2;SLC4A2;PORCN;RNPEP;FAM20C;LZTS2;LLGL1
Genes Up-Regulated In Succinate Dehydrogenase Inhibitor 3-NP Dependent Expression In WT Mouse Striatal Cells GSE3583	HDSigDB 2021	1	84	294	4554	0.0585438	1.3634	0.0115421	6.08316	TMEM151A;ITGB1;SLC48A1;CLIC4;CRTC2;DAGLA;CSF1;ITGB4;GDE1;CPOX;UBE2D2A;LITAF;YBX3;AKR7A5;SERP1;ADAMTSL4;AP1S2;KIF13B;WDR5;FAM53B;FAM53A;LRRFIP1;LDLRAP1;AZI2;SREBF1;DGAT2;MORC4;C030006K11RIK;FNBP1;CEP131;GAB1;MED9;ELOVL7;PUS7;SLC39A14;ATAD3A;MIR100HG;DNAJC2;GPRC5B;SIKE1;ADAM15;FRMD8;TMBIM1;FAM20C;CDC42EP1;MAPRE3;PGAM5;RELL1;CERS1;IGSF8;TTYH2;TMEM63B;KLHL12;SLC3A2;ACVR1B;NDRG1;TMEM70;PTDSS2;GAR1;SH3…
Genes Up-Regulated In Cerebellum Of WT Mice Compared To Atxn1[82Q] KI Mice GSE114815	HDSigDB 2021	1	41	294	1942	0.0585438	1.51783	0.0115497	6.77119	DAGLA;TMEM63B;CHPF;TEX264;MAPKAP1;KCNC3;GDE1;CYP46A1;ACVR1B;HAPLN4;TMEM70;PTDSS2;NPTN;ST8SIA5;SCAP;LRRFIP1;LDLRAP1;IFT57;WNT3;VASP;B3GALNT2;SEMA6B;ESRRA;KCNH3;GABBR1;TMEM184B;PLK5;SEMA6A;LINGO3;MBOAT7;SLC16A11;SLC6A6;GPRC5B;FAM222A;H2AJ;FRMD5;PCYOX1L;FAM20C;CDC42EP1;MAPRE3;LLGL1
Up-regulated Proteins In Striatum Of HD Q175 Mice PMID26900923	HDSigDB 2021	1	14	294	478	0.0585438	2.07349	0.0115692	9.24654	ARHGEF10;CLIC4;PHLDB1;TMEM63B;KTI12;MAG;CRTAC1;GAR1;TMCC3;CDC42EP1;RELL1;ENPP6;LLGL1;JAM3
Expression In Friedreich Ataxia And Normal iPSCs-derived Neurons Vs Fetal Human Tissues GSE65399	HDSigDB 2021	1	89	294	4871	0.0586829	1.35491	0.0116259	6.0355	TRIR;DDR1;KCNG1;ITGB1;CLIC4;GAL3ST1;HHIP;CPOX;TRF;EFCAB14;CELF6;SLC4A2;CYP46A1;UBE2D2A;LIPA;PCSK5;YBX3;SLC2A8;KCNT1;SOX18;CTSK;AP1S2;KIF13B;FAM53B;MFSD1;ENPP4;SLC39A3;ARRDC4;SCARA3;CERS5;SEMA6A;APLP1;CEP131;GAB1;RHOG;ATP1B3;SAFB;SLC39A14;MIR100HG;TAPBP;CLDN11;H2AJ;MAG;ADAM15;FRMD8;TMBIM1;TYRO3;VWA1;CDC42EP1;SLC29A4;MAL;AMY1;MAPRE3;PGAM5;LLGL1;SOX2OT;CERS2;TMEM63A;UGT8A;SLC43A2;UNC93B1;SLC3A2;ACAA…
Genes Up-Regulated In Influence Of Hsp90 Inhibitor On Expression In R6/2 HD Mice GSE29681	HDSigDB 2021	1	13	294	431	0.0591462	2.13475	0.011747	9.48718	ARRDC4;MORC4;SLC43A2;SRD5A3;TMEM98;ZFP593;VWA1;MFSD1;FAM76B;AZI2;NFKBID;ZBED3;CRLF2
Genes Changed In The Heart Of Dox Treated FRDAkd Vs WT Mice At 12 Wk GSE98790	HDSigDB 2021	1	22	294	886	0.0594633	1.76387	0.0118395	7.82509	GLTP;ARRDC4;SLC48A1;SCARA3;DGAT2;TMEM63B;CD82;C030006K11RIK;UNC93B1;SRD5A3;GAB1;ATP1B3;SLC4A3;LITAF;TMEM70;AKR7A5;SERP1;CTSK;TMEM119;SARAF;MFSD1;SPG21
Glutamatergic Neuron Gene Module M10 From Cerebral Cortex PMID18849986	HDSigDB 2021	1	14	294	480	0.0599351	2.06438	0.0119632	9.13677	CADM3;GABBR1;DMTN;MBOAT7;SEMA4F;SLC4A3;CYP46A1;CX3CL1;TAPBP;SLIT1;MAPRE3;ENPP4;SRSF11;GRINA
Influence Of Hsp90 Inhibitor On Expression In WT Mice GSE29681	HDSigDB 2021	1	65	294	3382	0.0605249	1.40244	0.012111	6.18988	KCNG1;UBE2D1;CPOX;EFCAB14;ADAMTS4;ADAMTSL4;CRTAC1;KIF13B;ENPP4;LDLRAP1;LZTS2;ENPP6;AZI2;ARRDC4;CERS5;SEMA6A;MORC4;FNBP1;APLP1;GAB1;UBALD2;SAFB;SOX10;MIR100HG;ATXN2L;DNAJC2;GPRC5B;SIKE1;H2AJ;PDE12;VWA1;SLC29A4;RAF1;CILK1;UGT8A;SLC43A2;NDRG1;ADIPOR2;DNAJB2;PTDSS2;GJC3;EFNB3;TMEM125;CLPTM1;SCAP;KCNN2;ZFP580;PLEKHH1;SRSF11;ZBED3;B3GALNT2;KCNF1;CADM3;PRPF38B;MBOAT7;SEMA4F;SLC6A6;TSPAN15;GJB1;SYT12;ZFP…
Expression In Striatum Of 5 Mon R6/2 HD Mice GSE26317	HDSigDB 2021	1	15	294	530	0.0607179	2.00345	0.0122016	8.82755	KCNH3;SCARA3;PLK5;KCNK13;CYP46A1;SPATA2L;BCAN;FA2H;DNAJC2;EHD4;SYT12;MAL;EFHD1;FAM76B;ST6GALNAC3
Changes In DNA Methylation In Frontal Lobe Region Of AD Vs Control GSE72778	HDSigDB 2021	1	40	294	1891	0.0607179	1.51908	0.0122099	6.6923	DDR1;PHLDB1;UGT8A;TTYH2;CHPF;HHIP;KCNC3;AATK;TRF;MAGT1;NIPAL4;PORCN;SOX18;CRTAC1;ATOH8;AP1S2;GAR1;CLPTM1;PDK3;LRRFIP1;MPZL1;JAM3;MORC4;ZFP598;LINGO3;MOG;IRF2BP1;SLC16A11;SOX10;BCAN;SLC6A6;FA2H;GATM;FRMD5;CLCN5;EHD4;TYRO3;VWA1;DSCAML1;SOX2OT
Ume1 Suppressor Deletion In Htt103Q Yeasts Vs Control Htt25Q Strain GSE18644	HDSigDB 2021	1	9	294	251	0.0608094	2.53989	0.0122585	11.1794	DGAT1;FNBP1;SLC33A1;ZFP593;KTI12;ENPP4;ENPP6;ADIPOR2;CILK1
Genes Changed In HDACi 4B Vs Vehicle Treated Friedreich Ataxia Carrier Blood Cells GSE30933	HDSigDB 2021	1	26	294	1105	0.0615123	1.67479	0.0124307	7.34827	PHLDB1;PCSK5;SLC2A8;ADAMTS4;DNAJB2;GJC2;EFHD1;ENPP4;ZFP580;MPZL1;ELOVL1;SREBF1;KCNH3;ARHGEF10;MORC4;C030006K11RIK;SEMA4D;MBOAT7;APLP1;SLC16A11;SEMA4F;DNAJC3;H2AJ;PDE12;MAPRE3;LLGL1
Genes Down-Regulated In Meclizine Treated STHdhQ111 Vs Control GSE129143	HDSigDB 2021	1	34	294	1551	0.062076	1.56794	0.0125755	6.86131	GLTP;DDR1;CPM;PHLDB1;TMEM63A;GAL3ST1;CD82;AATK;PRR5L;SLC4A2;CXXC5;LIPA;ADAMTS4;ADAMTSL4;ATOH8;KIF13B;TSPAN3;ARRDC4;VASP;SREBF1;GSN;FNBP1;TFEB;GAB1;MYO9B;SLC6A6;EHD4;ADAM15;FRMD8;TYRO3;TMEM119;CDC42EP1;MAPRE3;MEGF8
Genes Down-Regulated In Expression In 12 Wk R6/2 HD Mice (Set2) GSE9804	HDSigDB 2021	1	45	294	2187	0.0622006	1.48189	0.0126541	6.47554	SELPLG;DAGLA;UGT8A;UNC93B1;MAPKAP1;OGFOD3;CYP46A1;CX3CL1;PORCN;EFNB3;MAN2A1;AP1S2;CLPTM1;NPTN;EFHD1;ZBED3;ARRDC4;ESRRA;ELOVL1;KCNH3;SCARA3;PLK5;DMTN;DGAT2;LINGO3;MBOAT7;KCNK13;SRD5A3;SPATA2L;CLDN11;BCAN;FA2H;DNAJC2;H2AJ;SYT12;FRMD8;TYRO3;PLP1;TMEM119;FAM20C;MAL;KCNK1;DSCAML1;CERS1;CRLF2
Genes Up-Regulated In Human HD Astrocytes Vs Control Astrocytes PMID32070434	HDSigDB 2021	1	16	294	582	0.0622006	1.94626	0.0126625	8.50342	TRIR;ARHGEF10;CLIC4;ITGB4;RHOG;ATP1B3;NDRG1;YBX3;CLDN11;MAG;SERP1;MAP7;PLP1;ENPP4;NAA15;SOX2OT
eVLMC Embryonic Vascular And Leptomeningeal Cell-Enriched Genes PMID30078729	HDSigDB 2021	1	72	294	3824	0.0632709	1.37907	0.0129118	5.99842	TRIR;DDR1;ITGB1;CLIC4;PHLDB1;CHPF;PRKCSH;HHIP;UBE2D1;MAGT1;UBE2D2A;YBX3;SERP1;CTSK;NPTN;MFSD1;CCNL2;LZTS2;PDIA3;CERS5;SEMA6A;KCNK13;APLP1;ATP1B3;SAFB;DDOST;SCAMP2;CLDN11;ATXN2L;DNAJC3;GPRC5B;UNC50;FKBP9;RAF1;ST6GALNAC3;LLGL1;CILK1;CERS2;TMEM63B;MAPKAP1;UBA5;FIGN;SLC3A2;ACAA1A;CXXC5;ADIPOR2;PCNX3;EFNB3;MAN2A1;ZKSCAN3;SH3BP5;SARAF;SCAP;TSPAN3;MPZL1;SRSF11;JAM3;VASP;SLC12A2;PRPF38B;GABBR1;GSN;ZFP598…
Genes Down-Regulated In Expression In Expanded CAG Repeats Vs Control ESCs After 6D Of Neuronal Differentiation GSE9760	HDSigDB 2021	1	29	294	1275	0.0640193	1.62131	0.0130963	7.02906	KCNG1;CPM;SLC43A2;CSF1;HHIP;SLC3A2;PRR5L;LITAF;NDRG1;YBX3;MAN2A1;CAR14;TSPAN2;LDLRAP1;PCDH1;ZBED3;GSN;DGAT2;RHOG;ELOVL7;FRMD5;EHD4;GGCX;TMBIM1;TMCC3;CDC42EP1;RELL1;FKBP9;SOX2OT
Down-regulated Genes In SCA6 NPCs Vs Control NPCs GSE85348	HDSigDB 2021	1	56	294	2848	0.0642566	1.42542	0.0131767	6.17106	CSF1;CD82;CHPF;SLC4A3;CYP46A1;LIPA;LITAF;YBX3;ADAMTS4;CRTAC1;CTSK;INSC;AP1S2;KIF13B;PDK3;CAR14;CCNL2;LDLRAP1;PDIA3;SRRM3;RNF43;DGAT2;MORC4;TFEB;SOX10;MIR100HG;CLDN11;TMBIM1;MAL;ST6GALNAC3;CERS2;TMEM63A;UNC93B1;PSEN2;PRR5L;NDRG1;GJC2;EFNB3;ATOH8;MAP7;SH3BP5;ST8SIA5;TSPAN3;WNT3;B3GALNT2;SLC12A2;SRD5A3;SPATA2L;TSPAN15;CLCN5;GJB1;GGCX;PLP1;TMEM119;TMCC3;KCNK1
Genes Down-Regulated In Cerebellum Of 5 Week Old Atxn1[154Q/2Q] Vs WT GSE122099	HDSigDB 2021	1	3	294	34	0.065383	6.54307	0.0134402	28.1974	KCNH3;PLK5;KCNC3
Up-regulated Genes In Pons Of ATXN3-KI HOM Mice GSE117605	HDSigDB 2021	1	8	294	213	0.0667798	2.66089	0.0137605	11.4045	RNF43;TSPAN15;CD82;TMCC3;CPOX;FKBP9;ADIPOR2;JAM3
Differentially Expressed Proteins In Striatum Of HD Q175 Mice PMID26900923	HDSigDB 2021	1	22	294	900	0.067626	1.73446	0.0139684	7.40779	ARHGEF10;CLIC4;PHLDB1;DMTN;TMEM63B;KTI12;CYP46A1;CX3CL1;SPATA2L;MAG;KCNT1;CRTAC1;GAR1;NPTN;TMCC3;CDC42EP1;KCNN2;RELL1;MEGF8;ENPP6;LLGL1;JAM3
Genes Down-Regulated In HD iPSCs After 100 D Of Differentiation GSE109534	HDSigDB 2021	1	89	294	4907	0.0680003	1.34155	0.0140795	5.71906	GLTP;ATF1;ITGB1;CLIC4;UBE2D1;CPOX;SLC4A2;MAGT1;UBE2D2A;LIPA;LITAF;PCSK5;HAPLN4;YBX3;ADAMTS4;TMEM189;MRPL3;CTSK;INSC;RNPEP;AP1S2;KIF13B;WDR5;NPTN;PDK3;CAR14;LRRFIP1;LDLRAP1;PDIA3;ARHGEF10;SEMA6A;RHOG;ATP1B3;ELOVL7;PUS7;SOX10;SLC39A14;DDOST;SCAMP2;TAPBP;CLDN11;DNAJC2;FRMD8;TMBIM1;TYRO3;VWA1;ST6GALNAC3;CERS2;TMEM63A;UGT8A;UNC93B1;MAPKAP1;PSEN2;SNX33;CXXC5;ARNTL2;PTDSS2;GJC3;MAN2A1;SEC14L5;MAP7;GAR1;…
Genes Up-Regulated In HDACi-9b Treated PBMCs From Friedreich Ataxia Carriers Vs Controls GSE30933	HDSigDB 2021	1	17	294	642	0.0697033	1.87366	0.0145129	7.93067	GABBR1;DAGLA;TTYH2;SLC43A2;RHOG;MYO9B;CELF6;MCOLN1;SCAMP2;SLC2A8;DNAJB2;EHD4;ADAM15;ADAMTSL4;RNPEP;AMY1;NFKBID
Genes Down-Regulated In Expression In Friedreich Ataxia And Normal iPSCs-derived Neurons Vs Fetal Human Tissues GSE65399	HDSigDB 2021	1	52	294	2622	0.0697033	1.43273	0.0145343	6.06223	ITGB1;GAL3ST1;HHIP;CPOX;TRF;EFCAB14;SLC4A2;LIPA;PCSK5;YBX3;KCNT1;SOX18;CTSK;KIF13B;FAM53B;MFSD1;ENPP4;ARRDC4;SCARA3;GAB1;RHOG;SLC39A14;TAPBP;CLDN11;H2AJ;MAG;ADAM15;FRMD8;TMBIM1;TYRO3;VWA1;CDC42EP1;MAL;AMY1;CERS2;TMEM63A;UGT8A;UNC93B1;ACAA1A;NDRG1;TMEM125;MAN2A1;MAP7;RFFL;GSN;SEMA4D;SLC33A1;TM9SF2;GATM;EHD4;GJB1;TMEM119
Genes Changed In Brain Stem From The 75 Wk MJD84.2 Mice GSE107958	HDSigDB 2021	1	3	294	35	0.0697033	6.33827	0.0145434	26.8148	RNF43;KCNK13;TSPAN2
Genes Up-Regulated In Expression In SIVF018 Line NSCs Vs ESCs GSE34201	HDSigDB 2021	1	85	294	4660	0.0697033	1.34508	0.0145705	5.68803	TRIR;DDR1;ITGB1;SLC48A1;ACHE;PHF2;CRTC2;PHLDB1;CSF1;CD82;PRKCSH;OGFOD3;MAGT1;CYP46A1;LIPA;CX3CL1;TMEM189;AKR7A5;SERP1;CRTAC1;INSC;AP1S2;FAM53B;EFHD1;CCNL2;LRRFIP1;AZI2;TBC1D10A;ARRDC4;SREBF1;SCARA3;MORC4;DGAT1;FNBP1;APLP1;GAB1;MED9;SLC35G2;UBALD2;TAPBP;ATXN2L;BCAN;FAM222A;ADAM15;UNC50;CDC42EP1;SLC29A4;MAL;AMY1;MAPRE3;ST6GALNAC3;LLGL1;CILK1;TTYH2;UNC93B1;PRR5L;NDRG1;DNAJB2;PTDSS2;EFNB3;ATOH8;SLIT1…
Genes Up-Regulated In Expression In 22 Mon CHL2 HD Mice GSE10202	HDSigDB 2021	1	46	294	2267	0.0705635	1.46024	0.0147854	6.15361	TRIR;ACHE;PHF2;CLIC4;PHLDB1;CD82;HHIP;PSEN2;CPOX;FIGN;KLHL12;SLC4A2;UBE2D2A;HAPLN4;PCNX3;RNPEP;SH3BP5;SARAF;LZTS2;SLC25A46;SLC39A3;SLC12A2;CADM3;GABBR1;SEMA6A;MORC4;DGAT1;C030006K11RIK;SEMA4D;LGI3;MBOAT7;MIR100HG;TAPBP;MAG;CLCN5;EHD4;PDE12;UNC50;TMCC3;CDC42EP1;LRRN1;PGAM5;NAA15;DSCAML1;CILK1;CERS2
Genes Up-Regulated In WT Treated With PLX3397 Vs Control GSE136158	HDSigDB 2021	1	27	294	1181	0.073545	1.62569	0.0154466	6.77971	TMEM151A;IGSF8;CHPF;TEX264;PRKCSH;GDE1;CYP46A1;CX3CL1;PORCN;SNHG20;RNPEP;MBD3;ESRRA;KCNH3;SYT3;PLK5;DMTN;APLP1;IRF2BP1;SAFB;DDOST;SPATA2L;SYT12;TYRO3;CRELD2;CERS1;GRINA
Down-regulated Soluble Proteins In Cerebral Cortex Of 12 Wk R6/2 Mice PXD004973	HDSigDB 2021	1	11	294	352	0.0736459	2.20734	0.0155044	9.19717	TMEM189;SIKE1;DAGLA;WSCD1;SYT12;FNBP1;UNC93B1;SEC14L5;GDE1;TSPAN2;MAPRE3
Up-regulated Genes In Brown Adipose Tissue Of HD Q175 Mice PMID26900923	HDSigDB 2021	1	7	294	178	0.07782	2.78634	0.0164218	11.4495	SEMA6B;SREBF1;C030006K11RIK;MAPKAP1;RNPEP;RAF1;ADIPOR2
Genes Down-Regulated In Expression In Cerebrum Of 27 Wk R6/1 HD Mice GSE3621	HDSigDB 2021	1	12	294	403	0.0785016	2.10208	0.0166046	8.6145	KCNH3;GPRC5B;PLK5;KCNT1;UGT8A;TYRO3;PLP1;FAM53B;MAL;TSPAN2;MYO9B;HAPLN4
Genes Changed In Sodium Butyrate Treated STHdhQ111 Vs Control GSE129143	HDSigDB 2021	1	79	294	4307	0.0787182	1.34514	0.0166895	5.50564	GLTP;TMEM151A;SLC48A1;PHF2;CPM;PHLDB1;GAL3ST1;CSF1;CHPF;RNPEPL1;ITGB4;AATK;EFCAB14;UBE2D2A;HAPLN4;CX3CL1;SLC2A8;TMEM189;ADAMTSL4;RNPEP;NPTN;FAM53B;EFHD1;MFSD1;SLC39A3;SEMA6B;KCNH3;DGAT2;APLP1;GAB1;RHOG;ATAD3A;DNAJC3;GPRC5B;SIKE1;FRMD5;ADAM15;PDE12;TYRO3;MAL;PGAM5;RAF1;CERS1;CERS2;UNC93B1;SNX33;NDRG1;TMEM70;PCNX3;PTDSS2;MAN2A1;ATOH8;SH3BP5;TSPAN2;ZFP580;TSPAN3;RFFL;PCDH1;MPZL1;SYT3;PLK5;DMTN;LINGO…
Genes Up-Regulated In Corticostriatal Projection Neurons Of R6/2 Vs WT PMID32681824	HDSigDB 2021	1	14	294	503	0.0811746	1.96493	0.0172849	7.97352	KCNG1;PDIA3;PHF2;PRPF38B;CRTC2;RNPEPL1;APLP1;SCAMP2;BCAN;RNPEP;KCNN2;MAPRE3;TSPAN3;GRINA
Genes Up-Regulated In Genes Changed In HDACi 4B Treated Vs Untreated Healthy Donor Blood Cells GSE30933	HDSigDB 2021	1	20	294	812	0.0811746	1.74316	0.0173186	7.07022	ARHGEF10;GABBR1;PHLDB1;MORC4;SEMA4D;SLC16A11;UBALD2;SEMA4F;CXXC5;PCSK5;HAPLN4;ADAMTS4;DNAJB2;ZFP692;EFHD1;TSPAN2;MAPRE3;ENPP4;ZFP580;MPZL1
OPC1a Oligodendrocyte Precursor Cell-Enriched Genes PMID30078729	HDSigDB 2021	1	70	294	3751	0.0811746	1.36045	0.0173312	5.51695	GLTP;TRIR;DDR1;ITGB1;CLIC4;PHLDB1;PRKCSH;HHIP;UBE2D1;UBE2D2A;SERP1;NPTN;MFSD1;CCNL2;LZTS2;AZI2;SLC25A46;SLC39A3;PDIA3;CERS5;SEMA6A;KCNK13;APLP1;ATP1B3;SAFB;SOX10;MIR100HG;DDOST;SCAMP2;ATXN2L;BCAN;DNAJC2;FRMD5;PGAM5;RAF1;DSCAML1;LLGL1;CILK1;CERS2;UGT8A;TMEM63B;UBA5;SLC3A2;ACAA1A;CXXC5;ADIPOR2;PCNX3;GJC3;SARAF;SCAP;TSPAN3;MPZL1;SRSF11;JAM3;SLC12A2;GPR17;GABBR1;GSN;WSCD1;KTI12;TM9SF2;EXT2;GATM;REEP3…
Genes Changed In HDACi 4B Treated Vs Untreated Friedreich Ataxia Patient Blood Cells GSE30933	HDSigDB 2021	1	32	294	1478	0.0838398	1.54234	0.0179673	6.19899	SLC48A1;PHLDB1;PCSK5;HAPLN4;SLC2A8;DNAJB2;CTSK;GAR1;ZFP580;TSPAN3;MPZL1;SLC25A46;VASP;ELOVL1;SREBF1;KCNH3;GABBR1;MORC4;DGAT1;MBOAT7;KCNK13;SLC16A11;SEMA4F;PUS7;DNAJC3;SLC6A6;H2AJ;PDE12;ZFP692;MAPRE3;LLGL1;CERS2
Up-regulated Soluble Proteins In Striatum Of 8 Wk R6/2 Mice PXD004973	HDSigDB 2021	1	24	294	1031	0.0838398	1.65058	0.0179835	6.63252	GLTP;ESRRA;SREBF1;GABBR1;DGAT2;GAL3ST1;C030006K11RIK;FNBP1;HHIP;SRD5A3;ATP1B3;ELOVL7;ACVR1B;ATAD3A;PTDSS2;TMEM98;PLP1;ZFP593;SH3BP5;EFHD1;ZFP580;LZTS2;ST6GALNAC3;CILK1
Down-regulated Genes In Cerebellum Of Dox Treated FRDAkd Mice At 16 Wk GSE98790	HDSigDB 2021	1	3	294	38	0.0844328	5.79411	0.0181526	23.2282	GPR17;MAL;CRELD2
Up-regulated Genes In The Heart Of Dox Treated FRDAkd Mice At 16 Wk GSE98790	HDSigDB 2021	1	16	294	608	0.0851917	1.85825	0.0183581	7.42871	ARRDC4;SLC48A1;ELOVL1;SELPLG;CSF1;UNC93B1;KCNK13;RHOG;ATP1B3;LITAF;SERP1;CTSK;TMBIM1;MFSD1;SPG21;CERS2
Expression In Striatum Of 7 Mon BACHD-deltaN17 HD Mice GSE64386	HDSigDB 2021	1	39	294	1886	0.0859434	1.47882	0.0185627	5.89545	DDR1;CLIC4;PHLDB1;UGT8A;CSF1;CD82;ITGB4;UNC93B1;EFCAB14;SLC4A2;CYP46A1;CX3CL1;PORCN;KCNT1;SOX18;RNPEP;CLPTM1;SARAF;LZTS2;ENPP6;ARRDC4;SEMA6B;PDIA3;KCNH3;CADM3;DMTN;DGAT2;KCNK13;SCAMP2;SPATA2L;BCAN;SLC6A6;DNAJC2;SYT12;TYRO3;TMCC3;RELL1;KCNK1;CERS2
Genes Up-Regulated In HD Markers In Human Caudate Nucleus (HG-U133A) E-AFMX-6	HDSigDB 2021	1	7	294	183	0.086932	2.70649	0.0188194	10.7525	ARRDC4;MAN2A1;AP1S2;GAB1;TMCC3;RELL1;FIGN
Genes Down-Regulated In Expression In Cortex Of 11 Mon BACHD-deltaN17 HD Mice GSE64386	HDSigDB 2021	1	30	294	1373	0.0892649	1.55376	0.0193688	6.12819	GAL3ST1;UGT8A;SNX33;ACAA1A;CYP46A1;LITAF;HAPLN4;YBX3;CX3CL1;SLC2A8;PORCN;GJC2;KCNT1;TMEM125;GAR1;FAM53B;ST8SIA5;GPR17;KCNH3;DMTN;DGAT2;WSCD1;LGI3;KCNK13;SRD5A3;TMEM62;BCAN;FA2H;TMBIM1;TYRO3
Genes Changed In Cerebellum Of 5 Week Old Atxn1[154Q/2Q] Vs WT GSE122099	HDSigDB 2021	1	3	294	39	0.0893113	5.63288	0.0194562	22.1912	KCNH3;PLK5;KCNC3
Genes Down-Regulated In Influence Of REST Knock Down On Expression In HdhQ7 Control Mice GSE42107	HDSigDB 2021	1	5	294	105	0.0893113	3.39204	0.019468	13.3612	PCYOX1L;LDLRAP1;MCOLN1;YBX3;SLC2A8
Genes Up-Regulated In Expression In HD180i.5 NSCs From HD Patient Vs NSCs From Healthy Controls GSE37517	HDSigDB 2021	1	43	294	2128	0.0893113	1.44784	0.0195119	5.69974	PHF2;PHLDB1;TMEM63A;CSF1;CHPF;TEX264;HHIP;EFCAB14;ACAA1A;CXXC5;CX3CL1;ADAMTS4;MAN2A1;ATOH8;CLPTM1;NPTN;MFSD1;CCNL2;LRRFIP1;ENPP6;RFFL;TBC1D10A;JAM3;VASP;ELOVL1;KCNF1;SCARA3;CERS5;SEMA6A;GAB1;MCOLN1;DNAJC3;CLCN5;EHD4;FRMD8;LPCAT2;TMBIM1;TYRO3;ZFP593;TMEM119;FAM20C;CDC42EP1;FKBP9
Liver RNA M15 Module (Midnightblue) PMID26900923	HDSigDB 2021	1	8	294	228	0.0906041	2.47756	0.0198807	9.70709	B3GALNT2;TM9SF2;DNAJC2;UNC50;CCNL2;NAA15;UBE2D2A;TMEM70
Genes Up-Regulated In Friedreich Ataxia iPSCs Expression Vs HMSC-bm Cell Line GSE22651	HDSigDB 2021	1	67	294	3589	0.0906041	1.35627	0.0198843	5.31362	GLTP;KCNG1;ITGB1;PHF2;CPM;CSF1;CD82;CHPF;HHIP;OGFOD3;AATK;LIPA;AKR7A5;ADAMTSL4;CTSK;AP1S2;KIF13B;NPTN;MFSD1;ARRDC4;PDIA3;ELOVL1;SREBF1;SCARA3;CERS5;MORC4;RHOG;SLC35G2;UBALD2;SCAMP2;TAPBP;CLDN11;DNAJC3;H2AJ;ADAM15;PDE12;UNC50;TMBIM1;FAM20C;CDC42EP1;MAPRE3;FKBP9;CRELD2;TEX264;MAPKAP1;PRR5L;ACAA1A;NDRG1;ADIPOR2;PCNX3;DNAJB2;ATOH8;CLPTM1;ZFP580;MPZL1;JAM3;TMEM184B;GSN;MBOAT7;TMEM62;SEMA4F;PHETA1;EXT2…
Genes Changed In Trichostatin A Treated STHdhQ111 Vs Control GSE129143	HDSigDB 2021	1	26	294	1152	0.0908491	1.60083	0.0200136	6.26141	DDR1;TMEM151A;PHLDB1;TMEM63A;HAPLN4;SLC2A8;ADAMTS4;MAP7;SARAF;EFHD1;TSPAN2;IFT57;MPZL1;JAM3;KCNH3;SYT3;GSN;DGAT2;MORC4;DGAT1;SEMA4D;FNBP1;APLP1;SEMA4F;FRMD5;CLCN5
Genes Up-Regulated In OPCs Of HD Patients Vs Control PMID32681824	HDSigDB 2021	1	12	294	414	0.0908491	2.0434	0.0200283	7.99094	DNAJB2;GPRC5B;FAM222A;FRMD5;CD82;MAN2A1;GAB1;ST8SIA5;AATK;FIGN;MYO9B;DSCAML1
Genes Changed In Human Granule Cells Vs Basket Cells GSE101912	HDSigDB 2021	1	27	294	1209	0.0916418	1.58478	0.0202486	6.18013	PHLDB1;TMEM63A;DAGLA;TTYH2;GDE1;LIPA;NDRG1;CX3CL1;ADAMTS4;PTDSS2;TMEM189;CRTAC1;CAR14;KCNN2;RFFL;ZBED3;GPR17;ARHGEF10;LINGO3;MOG;SEMA4D;BCAN;FRMD5;PLP1;CDC42EP1;FKBP9;DSCAML1
Genes Up-Regulated In The Cortex Of zQ175 Neo- Mice Vs WT GSE123657	HDSigDB 2021	1	12	294	416	0.0934907	2.03307	0.0207035	7.88314	KCNF1;ARHGEF10;SELPLG;HHIP;SEC14L5;TMCC3;CPOX;EFCAB14;ENPP6;MIR100HG;SRSF11;ZBED3
Differentially Expressed Proteins In Cortex Of 10 Mon HD Q175 Mice Vs Q20 PXD005485	HDSigDB 2021	1	3	294	40	0.0937623	5.48036	0.0208102	21.2216	CHPF;TFEB;ENPP6
HDACi-9b Treated PBMCs From Friedreich Ataxia Patients Vs Controls GSE30933	HDSigDB 2021	1	39	294	1902	0.094172	1.4648	0.0209479	5.66252	SLC48A1;PHF2;DAGLA;TTYH2;SLC43A2;CD82;TEX264;GDE1;CELF6;SNX33;SLC2A8;MRPL3;ADAMTSL4;MAN2A1;RNPEP;ENPP4;CCNL2;JAM3;SEMA6B;SREBF1;GABBR1;MORC4;DGAT1;SEMA4D;TFEB;MYO9B;PUS7;MCOLN1;SLC39A14;SCAMP2;TAPBP;SLC6A6;EHD4;ADAM15;TMBIM1;FAM20C;MAL;AMY1;NAA15
Vehicle Treated PBMCs From Friedreich Ataxia Patients Vs Controls GSE30933	HDSigDB 2021	1	47	294	2377	0.09431	1.41904	0.0210254	5.48037	SLC48A1;DAGLA;TTYH2;SLC43A2;CD82;TEX264;GDE1;CPOX;CELF6;MAGT1;SNX33;SLC2A8;MRPL3;ADAMTSL4;MAN2A1;RNPEP;GAR1;CLPTM1;SARAF;ENPP4;LRRFIP1;LZTS2;AZI2;JAM3;SLC25A46;GABBR1;GSN;MORC4;DGAT1;SEMA4D;TFEB;RHOG;MYO9B;PUS7;MCOLN1;PHETA1;SLC39A14;SCAMP2;SLC6A6;H2AJ;EHD4;ADAM15;PDE12;MAL;AMY1;NAA15;NFKBID
Genes Down-Regulated In Pizotifen Treated STHdhQ111 Vs Control GSE129143	HDSigDB 2021	1	22	294	938	0.0951704	1.65915	0.021309	6.38544	ARRDC4;DDR1;TMEM63A;GSN;GAL3ST1;TTYH2;FNBP1;CEP131;GAB1;AATK;ACVR1B;CXXC5;ADAM15;ATOH8;KIF13B;SH3BP5;FAM53B;CDC42EP1;MAPRE3;ZFP580;MEGF8;LLGL1
Expression In Cerebrum Of 27 Wk R6/1 HD Mice GSE3621	HDSigDB 2021	1	14	294	517	0.0951704	1.90885	0.0213117	7.34619	KCNH3;PLK5;UGT8A;CD82;MYO9B;HAPLN4;GPRC5B;KCNT1;LPCAT2;TYRO3;PLP1;FAM53B;MAL;TSPAN2
Genes Down-Regulated In Expression In Frontal Lobe Of Mbnl KO Myotonic Dystrophy Mice GSE68890	HDSigDB 2021	1	12	294	418	0.0953332	2.02285	0.0213955	7.77699	SLC48A1;BCAN;PTDSS2;GPRC5B;CRTAC1;MBOAT7;TMBIM1;AP1S2;ENPP4;RELL1;SLC4A2;NAA15
Genes Up-Regulated In Expression In 1 D WT Mice Vs 4 Wk HSALR Myotonic Dystrophy Mice GSE60487	HDSigDB 2021	1	71	294	3852	0.0954141	1.34099	0.0214611	5.15144	ACHE;CPM;RETREG3;CD82;CHPF;RNPEPL1;AATK;SLC4A2;SLC4A3;LITAF;ADAMTS4;RNPEP;FAM53B;PDK3;CCNL2;LDLRAP1;SEMA6B;ELOVL1;MORC4;APLP1;CEP131;RHOG;SAFB;SOX10;ATAD3A;MIR100HG;GPRC5B;FRMD5;MAG;TYRO3;ZFP692;VWA1;CDC42EP1;MAL;FKBP9;CRELD2;TTYH2;TMEM63B;PRR5L;CXXC5;EFNB3;TMEM125;SH3BP5;SLIT1;ZFP580;PCDH1;MPZL1;SRSF11;WNT3;JAM3;VASP;MBD3;GPR17;KCNF1;PRPF38B;WSCD1;NCKAP5L;IRF2BP1;FOXJ1;GATM;CLCN5;EHD4;TMEM98;PLP…
Genes Changed In Cerebellum Of ATXN1[82Q]V591A;S602D Vs WT Mice GSE108255	HDSigDB 2021	1	56	294	2928	0.096902	1.37916	0.021892	5.27064	TRIR;PHF2;CLIC4;DAGLA;KCNC3;UBE2D1;CELF6;HAPLN4;CX3CL1;SLC2A8;NIPAL4;MRPL3;KCNT1;SOX18;NPTN;LRRFIP1;SLC39A3;PDIA3;RNF43;KCNH3;DGAT2;DDOST;DNAJC3;DNAJC2;FAM222A;H2AJ;TYRO3;VWA1;PGAM5;RELL1;CRELD2;SLC43A2;ACAA1A;ADIPOR2;TMEM70;MAP7;CLPTM1;TSPAN2;WNT3;B3GALNT2;GPR17;GABBR1;SYT3;PLK5;LINGO3;SEMA4D;NCKAP5L;SLC16A11;TMEM62;MYO9B;SLC6A6;EHD4;SYT12;LPCAT2;MEGF8;CRLF2
Up-regulated Genes In Cerebellum Of ATXN1[82Q]V591A;S602D Vs WT Mice GSE108255	HDSigDB 2021	1	56	294	2928	0.096902	1.37916	0.021892	5.27064	TRIR;PHF2;CLIC4;DAGLA;KCNC3;UBE2D1;CELF6;HAPLN4;CX3CL1;SLC2A8;NIPAL4;MRPL3;KCNT1;SOX18;NPTN;LRRFIP1;SLC39A3;PDIA3;RNF43;KCNH3;DGAT2;DDOST;DNAJC3;DNAJC2;FAM222A;H2AJ;TYRO3;VWA1;PGAM5;RELL1;CRELD2;SLC43A2;ACAA1A;ADIPOR2;TMEM70;MAP7;CLPTM1;TSPAN2;WNT3;B3GALNT2;GPR17;GABBR1;SYT3;PLK5;LINGO3;SEMA4D;NCKAP5L;SLC16A11;TMEM62;MYO9B;SLC6A6;EHD4;SYT12;LPCAT2;MEGF8;CRLF2
Down-regulated Genes In Cortex Of 10 Mon HD Q175 Mice Vs Q20 PMID26900923	HDSigDB 2021	1	24	294	1051	0.0973626	1.6167	0.0220444	6.16724	ELOVL1;KCNH3;GABBR1;PLK5;DAGLA;LINGO3;KCNC3;KCNK13;MED9;FOXJ1;ELOVL7;CYP46A1;CXXC5;HAPLN4;CX3CL1;BCAN;PTDSS2;SYT12;TYRO3;NPTN;VWA1;EFHD1;AMY1;KCNK1
Genes Down-Regulated In Expression In NSCs Lines HD109i.1 And HD60i.4 From HD Patients GSE37517	HDSigDB 2021	1	46	294	2325	0.0976865	1.41835	0.0221692	5.40258	DDR1;CPM;PHLDB1;DAGLA;GAL3ST1;TTYH2;CD82;CHPF;RNPEPL1;HHIP;MAPKAP1;GDE1;PSEN2;SNX33;PCNX3;ATOH8;WDR5;FAM53B;SCAP;EFHD1;MFSD1;LRRFIP1;ENPP6;JAM3;SEMA6B;SLC12A2;SREBF1;KCNF1;TMEM120B;SCARA3;TMEM184B;SEMA6A;WSCD1;NCKAP5L;MCOLN1;DDOST;H2AJ;GATM;CLCN5;EHD4;TMEM119;TMCC3;CDC42EP1;LRRN1;RELL1;MEGF8
Genes Changed In Vehicle Treated Vs Untreated Friedreich Ataxia Carrier Blood Cells GSE30933	HDSigDB 2021	1	3	294	41	0.0976865	5.33587	0.0222147	20.3136	DNAJB2;AMY1;UBE2D2A
Expression In Striatum From 6 Wk R6/2 HD Mice GSE1980	HDSigDB 2021	1	6	294	149	0.100913	2.85009	0.0229986	10.7515	CLIC4;GPRC5B;GAB1;MAL;NDRG1;CX3CL1
Genes Changed In HDACi 106 Treated Vs Untreated Friedreich Ataxia Carrier Blood Cells GSE30933	HDSigDB 2021	1	40	294	1974	0.101013	1.44713	0.0230716	5.45444	KCNG1;PHLDB1;PCSK5;HAPLN4;SLC2A8;ADAMTS4;DNAJB2;MRPL3;CTSK;GAR1;EFHD1;MFSD1;ZFP580;CCNL2;TSPAN3;AZI2;MPZL1;SLC25A46;VASP;ELOVL1;KCNH3;GABBR1;MORC4;DGAT1;MBOAT7;KCNK13;SLC33A1;SLC16A11;SEMA4F;PUS7;DNAJC3;SLC6A6;SIKE1;H2AJ;ADAM15;PDE12;ZFP692;MAPRE3;LLGL1;CERS2
Differentially Expressed Insoluble Proteins In Cerebral Cortex Of 12 Wk R6/2 Mice PXD004973	HDSigDB 2021	1	29	294	1337	0.10147	1.53927	0.0232456	5.79018	GLTP;CLIC4;CRTC2;PHLDB1;SLC43A2;AATK;SNX33;ACAA1A;ACVR1B;PCNX3;MRPL3;GJC3;KCNT1;CCNL2;PCDH1;SLC25A46;MBD3;GABBR1;DGAT1;FNBP1;IRF2BP1;GAB1;MYO9B;ELOVL7;PUS7;DNAJC2;GPRC5B;FRMD8;CERS1
Genes Up-Regulated In Cerebellum Of 5 Week Old ATXN1[82Q] Vs WT GSE122099	HDSigDB 2021	1	5	294	110	0.10147	3.22969	0.0232765	12.1446	BCAN;SREBF1;LGI3;TYRO3;LRRN1
Genes Down-Regulated In Expression In HD180i.5 NSCs From HD Patient Vs NSCs From Healthy Controls GSE37517	HDSigDB 2021	1	39	294	1917	0.101794	1.45188	0.0234015	5.45175	DDR1;UGT8A;FIGN;PCSK5;SNHG20;AP1S2;MAP7;KIF13B;SLIT1;PDK3;CAR14;EFHD1;FAM53A;TSPAN2;ENPP4;PLEKHH1;B3GALNT2;GPR17;CADM3;MORC4;WSCD1;SEMA4D;APLP1;SRD5A3;TMEM62;SLC35G2;SLC39A14;SLC6A6;FAM222A;GATM;FRMD5;ADAM15;PLP1;ZFP692;TMCC3;SLC29A4;LRRN1;NAA15;ST6GALNAC3
Genes Up-Regulated In Expression In Retina Of 9 Wk R7E Spinocerebellar Ataxia 7 Mice GSE3634	HDSigDB 2021	1	9	294	281	0.102518	2.25627	0.0236559	8.44779	DNAJC3;EXT2;CADM3;TTYH2;APLP1;TRF;UBALD2;SPG21;JAM3
Genes Down-Regulated In Astrocytes Of zQ175DN Vs WT PMID32681824	HDSigDB 2021	1	3	294	42	0.102518	5.19878	0.0236697	19.462	BCAN;PLP1;KCNN2
Friedreich Ataxia Markers In Human Blood GSE30933	HDSigDB 2021	1	20	294	840	0.103118	1.68115	0.0238594	6.28005	ITGB1;DAGLA;TTYH2;SLC43A2;CD82;CELF6;SLC3A2;MAGT1;PUS7;MCOLN1;SCAMP2;SLC2A8;SLC6A6;ADAM15;RNPEP;MAL;AMY1;LRRFIP1;GRINA;SLC25A46
Genes Changed In Loxapine Treated STHdhQ111 Vs Control GSE129143	HDSigDB 2021	1	47	294	2397	0.103526	1.40534	0.0240052	5.24121	TMEM63A;GAL3ST1;TTYH2;CSF1;CHPF;MAPKAP1;UBA5;AATK;SLC3A2;SNX33;ACVR1B;CXXC5;CX3CL1;TMEM189;ATOH8;GAR1;KIF13B;SH3BP5;FAM53B;MFSD1;ZFP580;LRRFIP1;SRSF11;ARRDC4;PDIA3;ELOVL1;TMEM120B;ARHGEF10;LINGO3;GAB1;ATP1B3;SLC39A14;TM9SF2;EXT2;DNAJC2;FRMD5;ADAM15;SYT12;REEP3;UNC50;TMEM119;CDC42EP1;MAPRE3;RELL1;CRELD2;MEGF8;RAF1
Genes Down-Regulated In Genes Changed In HDACi 4B Treated Vs Untreated Healthy Donor Blood Cells GSE30933	HDSigDB 2021	1	14	294	528	0.107337	1.86693	0.0249423	6.89118	SLC48A1;ELOVL1;KCNK13;SLC33A1;PSEN2;ATP1B3;MCOLN1;SLC2A8;DNAJC3;SLC6A6;CTSK;CCNL2;CRELD2;CERS2
Genes Down-Regulated In Expression In 22 Mon CHL2 HD Mice GSE10202	HDSigDB 2021	1	39	294	1927	0.108047	1.44338	0.0251608	5.31521	DAGLA;UGT8A;MAPKAP1;CYP46A1;PCSK5;YBX3;CX3CL1;SLC2A8;PORCN;KCNT1;MAN2A1;MAP7;CLPTM1;NPTN;FAM53B;EFHD1;ZBED3;SEMA6B;ELOVL1;KCNH3;KCNF1;SCARA3;PLK5;DMTN;DGAT2;LINGO3;FNBP1;KCNK13;MED9;SPATA2L;BCAN;SLC6A6;FA2H;DNAJC2;SYT12;FRMD8;TYRO3;AMY1;KCNK1
Down-regulated Genes In Cerebellum Of Dox Treated FRDAkd Mice After 4 Wk Rescue GSE98790	HDSigDB 2021	1	2	294	17	0.108284	8.99132	0.0253237	33.0522	GPR17;CRELD2
Markers Of Lateral Hypothalamic Area In Hypothalamus PMID22996553	HDSigDB 2021	1	2	294	17	0.108284	8.99132	0.0253237	33.0522	HHIP;SEC14L5
Genes Changed In Pons Of ATXN3-dupKI HOM Mice GSE117605	HDSigDB 2021	1	14	294	530	0.109443	1.8595	0.0256491	6.8118	RNF43;TMEM63A;SEMA6A;UGT8A;KCNK13;FOXJ1;SYT12;CTSK;KIF13B;PLP1;VWA1;EFHD1;TSPAN2;ST6GALNAC3
Genes Up-Regulated In Control iPSCs After 130 D Of Differentiation GSE109534	HDSigDB 2021	1	62	294	3327	0.110829	1.3457	0.0260289	4.90985	TMEM151A;SLC48A1;PHF2;CSF1;CHPF;RNPEPL1;ITGB4;AATK;TRF;CELF6;SLC4A3;CYP46A1;CX3CL1;AKR7A5;KCNT1;FAM53B;EFHD1;CCNL2;SLC25A46;ARRDC4;KCNH3;SCARA3;MORC4;APLP1;GAB1;SLC35G2;UBALD2;MIR100HG;BCAN;FAM222A;ZFP692;FAM20C;SLC29A4;MAL;AMY1;MAPRE3;FKBP9;DSCAML1;SELPLG;TEX264;PRR5L;ACVR1B;NDRG1;DNAJB2;EFNB3;SH3BP5;SLIT1;SARAF;ZFP580;TSPAN3;ZBED3;KCNF1;CADM3;GABBR1;PLK5;DMTN;LGI3;TMEM62;SEMA4F;TMCC3;MEGF8;ZFP2…
Locuses With Increased DNA Methylation In Caudate Nucleus Of HD Vs Control GSE72778	HDSigDB 2021	1	15	294	583	0.111326	1.81149	0.0262008	6.59737	SLC12A2;ACHE;LINGO3;KCNC3;KCNK13;HAPLN4;TAPBP;ADAM15;SOX18;CLPTM1;SLIT1;DSCAML1;LLGL1;SRSF11;JAM3
Genes Changed Upon Heat Shock In Quadriceps Of WT Mice GSE95602	HDSigDB 2021	1	9	294	287	0.112653	2.20689	0.0266259	8.0019	KCNG1;SEMA6B;MBOAT7;ATOH8;CAR14;TSPAN2;ACVR1B;CXXC5;KCNK1
Astrocyte Gene Markers PMID17151600	HDSigDB 2021	1	3	294	44	0.112653	4.94468	0.026731	17.9093	BCAN;SELPLG;GSN
Genes Up-Regulated In Corpus Callosum Of BACHD Vs WT Mice PMID31015293	HDSigDB 2021	1	3	294	44	0.112653	4.94468	0.026731	17.9093	SEMA6B;SRRM3;PCDH1
Genes Changed In The Heart Of Dox Treated FRDAkd Vs WT Mice At 20 Wk GSE98790	HDSigDB 2021	1	14	294	533	0.112653	1.84846	0.026737	6.69458	ARRDC4;SLC48A1;SCARA3;SELPLG;CD82;C030006K11RIK;UNC93B1;SRD5A3;TRF;LITAF;AKR7A5;SARAF;MFSD1;SPG21
Genes Changed In Ciliated Ependymal Cells Of HD Patients Vs Control PMID32681824	HDSigDB 2021	1	54	294	2840	0.113066	1.36648	0.026891	4.94112	ATF1;DDR1;PHF2;CLIC4;AATK;TRF;EFCAB14;LIPA;YBX3;MRPL3;WDR5;NPTN;PDK3;CCNL2;IFT57;PDIA3;SREBF1;SEMA6A;FNBP1;APLP1;GAB1;ATP1B3;PUS7;SLC39A14;GPRC5B;FRMD5;FRMD8;FAM20C;AMY1;ST6GALNAC3;DSCAML1;TMEM63A;UGT8A;TTYH2;CXXC5;DNAJB2;PTDSS2;MAN2A1;MAP7;SARAF;KCNN2;TSPAN3;PLEKHH1;JAM3;SLC12A2;GABBR1;TMEM184B;GSN;SEMA4D;MBOAT7;MYO9B;TM9SF2;LRRN1;MEGF8
Genes Down-Regulated In Genes Changed In STHdhQ7/Q7 Cells Upon Heat Shock GSE38001	HDSigDB 2021	1	87	294	4910	0.113265	1.29695	0.0269945	4.68473	TMEM151A;KCNG1;ITGB1;PHF2;CSF1;CD82;CHPF;HHIP;OGFOD3;AATK;EFCAB14;SLC4A3;CYP46A1;HAPLN4;CX3CL1;SLC2A8;ADAMTS4;WDR5;CAR14;EFHD1;ENPP4;LRRFIP1;IFT57;SLC39A3;ELOVL1;SREBF1;RNF43;ARHGEF10;SCARA3;DGAT2;C030006K11RIK;FNBP1;ELOVL7;ATAD3A;SCAMP2;TAPBP;DNAJC2;GPRC5B;FRMD5;ADAM15;CDC42EP1;MAPRE3;CILK1;TMEM63A;TTYH2;SLC43A2;TEX264;PSEN2;PRR5L;SNX33;ACAA1A;NDRG1;PORCN;MAN2A1;MAP7;GAR1;CLPTM1;SH3BP5;SCAP;TSPA…
Genes Down-Regulated In Control iPSCs After 130 D Of Differentiation GSE109534	HDSigDB 2021	1	72	294	3960	0.114095	1.31949	0.0272492	4.75375	ATF1;ITGB1;CLIC4;GDE1;CPOX;SLC4A2;MAGT1;LIPA;LITAF;PCSK5;YBX3;MRPL3;RNPEP;AP1S2;WDR5;NPTN;FAM53A;LRRFIP1;LDLRAP1;PDIA3;ELOVL1;RNF43;SEMA6A;RHOG;ATP1B3;ELOVL7;PUS7;SLC39A14;ATAD3A;DDOST;SCAMP2;CLDN11;DNAJC2;TMBIM1;TYRO3;VWA1;PGAM5;ST6GALNAC3;CERS2;UGT8A;MAPKAP1;PSEN2;SNX33;ARNTL2;GJC3;TMEM125;MAN2A1;SEC14L5;MAP7;GAR1;KCNN2;S1PR5;PCDH1;PLEKHH1;VASP;ESRRA;GALNT6;MOG;SEMA4D;SRD5A3;TM9SF2;MFSD14A;EXT2…
Genes Changed In Blood From The 75 Wk Vs 40 Wk MJD84.2 Mice GSE108069	HDSigDB 2021	1	4	294	78	0.116767	3.65927	0.0279451	13.0911	PHF2;GJC2;TMEM125;MAL
Genes Down-Regulated In STHdhQ7/Q7 Vs STHdhQ111/Q111 Cells Upon Heat Shock GSE38001	HDSigDB 2021	1	75	294	4156	0.117661	1.3112	0.0282177	4.67813	DDR1;SLC48A1;DAGLA;RNPEPL1;UBE2D1;LITAF;HAPLN4;CX3CL1;NIPAL4;ADAMTSL4;AP1S2;KIF13B;FAM53B;ENPP4;LRRFIP1;LDLRAP1;TBC1D10A;SLC39A3;ARHGEF10;SCARA3;CERS5;MORC4;TFEB;GAB1;RHOG;MED9;SLC39A14;MIR100HG;SCAMP2;ATXN2L;SIKE1;H2AJ;ADAM15;FRMD8;UNC50;TMBIM1;TYRO3;ZFP692;FAM20C;CDC42EP1;MAL;CRELD2;LLGL1;CILK1;SOX2OT;TMEM63A;TMEM63B;MAPKAP1;SNX33;CXXC5;PCNX3;DNAJB2;EFNB3;SEC14L5;ATOH8;ZKSCAN3;SH3BP5;PLEKHH1;ZB…
Up-regulated Proteins In The Striatum Of R6/2 Vs WT PXD008099	HDSigDB 2021	1	6	294	157	0.119684	2.69799	0.0287621	9.57433	CADM3;CD82;APLP1;RNPEP;CPOX;ENPP6
Differentially Expressed Soluble Proteins In Hippocampus Of 12 Wk R6/2 Mice PXD004973	HDSigDB 2021	1	12	294	437	0.119809	1.93051	0.0288516	6.84481	ITGB1;PTDSS2;SREBF1;GAL3ST1;TTYH2;SYT12;ZFP593;AZI2;ACVR1B;PCDH1;YBX3;TMEM70
Genes Down-Regulated In Cerebellum Of 5 Week Old ATXN1[82Q] Vs WT GSE122099	HDSigDB 2021	1	15	294	591	0.120476	1.78558	0.0290721	6.31734	B3GALNT2;GABBR1;DAGLA;LINGO3;KCNC3;GDE1;HAPLN4;TMEM70;SLC6A6;GPRC5B;FAM222A;NPTN;LRRFIP1;IFT57;WNT3
Genes Down-Regulated In Influence Of Hdac4 Reduction On Expression In 15 Wk WT Mice GSE38219	HDSigDB 2021	1	39	294	1950	0.122435	1.42417	0.0296056	5.01278	DDR1;ITGB1;PHF2;CLIC4;UGT8A;HHIP;UBE2D2A;TMEM70;PTDSS2;MRPL3;SERP1;TMEM125;CTSK;MAP7;WDR5;NPTN;SARAF;EFHD1;TSPAN2;TSPAN3;SRSF11;SLC25A46;GABBR1;DGAT2;SRD5A3;MED9;TM9SF2;DNAJC3;MFSD14A;H2AJ;FRMD8;UNC50;PLP1;TRIM35;TMCC3;FAM76B;LRRN1;PGAM5;RAF1
Liver RNA M38 Module (Plum1) PMID26900923	HDSigDB 2021	1	15	294	594	0.124665	1.77605	0.0302068	6.21562	SYT3;PSEN2;SNX33;NDRG1;ADIPOR2;FAM222A;GJB1;SYT12;INSC;TMBIM1;SCAP;CAR14;MAPRE3;PCDH1;MPZL1
Genes Up-Regulated In Expression In Mesencephalon Of 12 Mon Ataxin-2 KO Spinocerebellar Ataxia 2 Mice GSE55177	HDSigDB 2021	1	11	294	391	0.125866	1.97681	0.0305604	6.89521	ADAMTS4;CPM;GALNT6;CERS5;CLPTM1;AMY1;MYO9B;CELF6;ELOVL7;PUS7;SRSF11
Friedreich Ataxia iPSCs Expression Vs MR90C2P27 Cell Line GSE22651	HDSigDB 2021	1	72	294	3986	0.127127	1.30857	0.0310916	4.54179	GLTP;ATF1;ITGB1;CPM;CLIC4;CHPF;ITGB4;OGFOD3;GDE1;UBE2D1;LIPA;SLC2A8;ADAMTS4;MRPL3;SERP1;AP1S2;KIF13B;CAR14;EFHD1;IFT57;ARRDC4;CERS5;DGAT1;FNBP1;APLP1;SAFB;SCAMP2;ATXN2L;DNAJC2;GPRC5B;FRMD5;TYRO3;ZFP692;FAM20C;VWA1;SLC29A4;AMY1;MAPRE3;PGAM5;ST6GALNAC3;CERS1;CERS2;UNC93B1;UBA5;ACVR1B;CXXC5;ADIPOR2;TMEM70;PCNX3;DNAJB2;TMEM125;CLPTM1;TSPAN2;ZFP580;RFFL;MPZL1;SRSF11;VASP;SLC12A2;GABBR1;SYT3;GSN;SLC33A…
Suz12 Bound Genes PMID16630818	HDSigDB 2021	1	36	294	1780	0.127127	1.43711	0.0312248	4.98181	TMEM151A;KCNG1;CPM;CLIC4;PHLDB1;TTYH2;HHIP;OGFOD3;CELF6;LIPA;PCSK5;NDRG1;ATOH8;ST8SIA5;SARAF;KCNN2;S1PR5;WNT3;SLC12A2;KCNH3;SYT3;DGAT2;LGI3;KCNK13;APLP1;SLC16A11;FOXJ1;SEMA4F;MCOLN1;SPATA2L;BCAN;TSPAN15;GATM;SYT12;CDC42EP1;DSCAML1
Down-regulated Genes In Dorsal Root Ganglia Of Dox Treated FRDAkd Mice At 16 Wk GSE98790	HDSigDB 2021	1	2	294	19	0.127127	7.93272	0.0312355	27.4964	SARAF;ZBED3
Genes Changed In Cerebellum Of Dox Treated FRDAkd Mice After 4 Wk Rescue GSE98790	HDSigDB 2021	1	2	294	19	0.127127	7.93272	0.0312355	27.4964	GPR17;CRELD2
Up-regulated Genes In Corpus Callosum Of HD Q175 Mice PMID26900923	HDSigDB 2021	1	2	294	19	0.127127	7.93272	0.0312355	27.4964	RNPEP;TMEM119
pnVLMC Post-Natal Vascular And Leptomeningeal Cell-Enriched Genes PMID30078729	HDSigDB 2021	1	70	294	3861	0.127127	1.31191	0.0312453	4.54692	TRIR;DDR1;ITGB1;CLIC4;PHLDB1;PRKCSH;GDE1;UBE2D1;EFCAB14;MAGT1;UBE2D2A;YBX3;SERP1;CTSK;WDR5;NPTN;MFSD1;CCNL2;SLC25A46;PDIA3;SRRM3;ELOVL1;CERS5;SEMA6A;KCNK13;APLP1;ATP1B3;SAFB;SOX10;DDOST;SCAMP2;CLDN11;ATXN2L;DNAJC3;BCAN;DNAJC2;GPRC5B;RELL1;FKBP9;CERS2;TEX264;UBA5;SLC3A2;ACAA1A;ADIPOR2;MAN2A1;CLPTM1;SARAF;SCAP;TSPAN3;MPZL1;SRSF11;JAM3;VASP;SLC12A2;GPR17;PRPF38B;GSN;KTI12;MYO9B;TM9SF2;MFSD14A;EXT2;S…
Genes Changed In HDACi 9B Treated Vs Untreated Friedreich Ataxia Patient Blood Cells GSE30933	HDSigDB 2021	1	3	294	47	0.128458	4.60684	0.0317	15.9002	VASP;GAR1;CELF6
Genes Down-Regulated In Expression In Mesencephalon Of 24 Mon Ataxin-2 KO Spinocerebellar Ataxia 2 Mice GSE55177	HDSigDB 2021	1	3	294	47	0.128458	4.60684	0.0317	15.9002	KCNC3;LGI3;HAPLN4
Hdac4 Interactome In Whole Brain Of Q20 And Q140 HD Mice PMID31040226	HDSigDB 2021	1	7	294	205	0.13057	2.40305	0.0322986	8.24904	DNAJC3;SYT3;KCNT1;MOG;SLIT1;SNX33;NAA15
HDACi-4b Treated PBMCs From Friedreich Ataxia Patients Vs Controls GSE30933	HDSigDB 2021	1	31	294	1492	0.13057	1.47197	0.0323508	5.05051	DAGLA;SLC43A2;CD82;CELF6;SLC3A2;ACVR1B;SLC2A8;MRPL3;ADAMTSL4;RNPEP;CLPTM1;ENPP4;LRRFIP1;JAM3;SLC25A46;SEMA6B;GABBR1;GSN;MORC4;DGAT1;FOXJ1;MYO9B;PUS7;MCOLN1;SCAMP2;TAPBP;SLC6A6;ADAM15;MAL;AMY1;NFKBID
Genes Up-Regulated In HD Markers In Human Caudate Nucleus (HG-U133B) E-AFMX-6	HDSigDB 2021	1	11	294	395	0.131102	1.95581	0.0325476	6.69876	H2AJ;SEMA6A;FNBP1;MAN2A1;ITGB4;TFEB;EFHD1;KCNN2;ACAA1A;PCSK5;YBX3
Genes Changed In Microglia Of ALS Model Mice PMID26001565	HDSigDB 2021	1	6	294	162	0.131707	2.61084	0.0328081	8.92146	GLTP;GALNT6;CLIC4;CSF1;TMEM119;RELL1
Genes Up-Regulated In Endothelial Cells Of HD Patients Vs Control PMID32681824	HDSigDB 2021	1	35	294	1728	0.131707	1.4378	0.0328286	4.91217	PHF2;CPM;CLIC4;TMEM63A;AATK;PRR5L;LITAF;NDRG1;ADIPOR2;YBX3;DNAJB2;MAN2A1;ATOH8;MAP7;KIF13B;LRRFIP1;MBD3;SEMA6B;SREBF1;TMEM184B;SEMA6A;FNBP1;MBOAT7;GAB1;MYO9B;ATP1B3;PUS7;TAPBP;DNAJC3;CLCN5;REEP3;RELL1;NAA15;RAF1;ST6GALNAC3
Striatum RNA M12 Module (Tan) PMID26900923	HDSigDB 2021	1	7	294	206	0.132262	2.39086	0.0330326	8.15345	CPM;TMEM184B;ADAM15;KCNN2;LZTS2;ADIPOR2;ZFP276
Genes Up-Regulated In Oligodendrocytes Of HD Patients Vs Control PMID32681824	HDSigDB 2021	1	10	294	347	0.132674	2.02376	0.0332015	6.89122	DNAJB2;CPM;MAN2A1;GAB1;CPOX;EFHD1;LRRN1;MYO9B;ST6GALNAC3;ADIPOR2
Up-regulated Soluble Proteins In Hippocampus Of 12 Wk R6/2 Mice PXD004973	HDSigDB 2021	1	8	294	252	0.133019	2.23111	0.0333538	7.58709	ITGB1;PTDSS2;SREBF1;GAL3ST1;ZFP593;AZI2;ACVR1B;YBX3
Genes Down-Regulated In Expression In SA01 Vs VUB03 hESCs GSE7179	HDSigDB 2021	1	13	294	498	0.133119	1.83346	0.0334449	6.22983	ITGB1;MORC4;MBOAT7;KTI12;MAGT1;PCSK5;GPRC5B;H2AJ;GGCX;ZFP593;PDK3;LLGL1;ZBED3
Liver RNA M12 Module (Tan) PMID26900923	HDSigDB 2021	1	17	294	709	0.133468	1.68631	0.033599	5.72208	GLTP;VASP;GALNT6;SELPLG;CSF1;FNBP1;UNC93B1;NCKAP5L;KCNK13;RHOG;ATP1B3;ADAMTS4;TSPAN15;EHD4;LPCAT2;AP1S2;ENPP4
Genes Down-Regulated In HD iPSCs After 130 D Of Differentiation GSE109534	HDSigDB 2021	1	78	294	4385	0.135158	1.2911	0.0340914	4.36224	ATF1;ITGB1;CLIC4;CPOX;SLC4A2;MAGT1;LIPA;LITAF;HAPLN4;YBX3;TMEM189;MRPL3;CTSK;RNPEP;AP1S2;NPTN;PDK3;CAR14;LRRFIP1;LDLRAP1;PDIA3;ARHGEF10;SEMA6A;DGAT2;RHOG;ATP1B3;ELOVL7;PUS7;SOX10;SLC39A14;DDOST;CLDN11;DNAJC2;TMBIM1;TYRO3;VWA1;ST6GALNAC3;CERS2;TMEM63A;UGT8A;UNC93B1;MAPKAP1;PSEN2;SNX33;PTDSS2;GJC3;TMEM125;MAN2A1;SEC14L5;MAP7;GAR1;SCAP;TSPAN2;KCNN2;S1PR5;PCDH1;PLEKHH1;VASP;B3GALNT2;GALNT6;TMEM184B;L…
Expression In Mesencephalon Of 12 Mon Ataxin-2 KO Spinocerebellar Ataxia 2 Mice GSE55177	HDSigDB 2021	1	18	294	765	0.135748	1.65523	0.0343365	5.58068	PDIA3;SLC48A1;CPM;GALNT6;CERS5;SRD5A3;MYO9B;CELF6;ELOVL7;PUS7;ADAMTS4;DNAJC3;MRPL3;GATM;LPCAT2;CLPTM1;AMY1;SRSF11
Genes Down-Regulated In Expression In Mbnl1/2 KO MEFs Vs WT MEFs GSE60487	HDSigDB 2021	1	2	294	20	0.135748	7.49163	0.0343752	25.2499	UBA5;ZBED3
HD Markers In Human Prefrontal Cortex GSE64810	HDSigDB 2021	1	41	294	2092	0.135841	1.39497	0.0344827	4.69728	SLC48A1;IGSF8;DAGLA;TMEM63B;SLC43A2;OGFOD3;PSEN2;SLC4A3;YBX3;CX3CL1;SLC2A8;AKR7A5;PORCN;INSC;ATOH8;KIF13B;ZKSCAN3;SCAP;ENPP6;PCDH1;SLC39A3;VASP;SEMA6B;SREBF1;KCNH3;KCNF1;TMEM120B;GABBR1;FNBP1;LGI3;APLP1;CEP131;SRD5A3;ELOVL7;MCOLN1;H2AJ;ADAM15;SYT12;MAPRE3;ST6GALNAC3;DSCAML1
Genes Up-Regulated Upon Heat Shock In Quadriceps Of WT Mice GSE95602	HDSigDB 2021	1	7	294	208	0.135841	2.36682	0.0345336	7.96631	KCNG1;SEMA6B;MBOAT7;ATOH8;CAR14;ACVR1B;KCNK1
Down-regulated Genes In Cerebellum Of N171-82Q Mice GSE107613	HDSigDB 2021	1	8	294	254	0.136236	2.21275	0.0347016	7.43698	PLK5;SYT12;TYRO3;ST8SIA5;SLC16A11;TMEM62;LDLRAP1;HAPLN4
Top OPC-expressed Genes In Humans And Mice PMID29892006	HDSigDB 2021	1	23	294	1043	0.136439	1.5548	0.034821	5.2203	GLTP;PDIA3;ITGB1;GPR17;PRPF38B;GSN;UGT8A;GAB1;TM9SF2;DNAJC3;BCAN;GATM;REEP3;PLP1;NPTN;SARAF;MFSD1;LRRN1;TSPAN3;RAF1;MPZL1;SRSF11;JAM3
Genes Up-Regulated In HD iPSCs After 130 D Of Differentiation GSE109534	HDSigDB 2021	1	64	294	3508	0.137329	1.3139	0.0352317	4.39607	TMEM151A;SLC48A1;ACHE;PHF2;CSF1;CD82;CHPF;ITGB4;HHIP;TRF;CELF6;SLC4A3;CYP46A1;CX3CL1;FAM53B;EFHD1;CCNL2;TBC1D10A;SLC25A46;ARRDC4;KCNH3;SCARA3;MORC4;APLP1;GAB1;MED9;SLC35G2;UBALD2;MIR100HG;BCAN;FAM222A;H2AJ;FAM20C;CDC42EP1;SLC29A4;MAL;AMY1;MAPRE3;FKBP9;DSCAML1;CILK1;SELPLG;TTYH2;ACAA1A;ACVR1B;NDRG1;DNAJB2;EFNB3;ZKSCAN3;SLIT1;ST8SIA5;SARAF;TSPAN3;WNT3;ZBED3;KCNF1;CADM3;GABBR1;PLK5;DMTN;LGI3;TMEM62;…
Genes Up-Regulated In Expression In Normal iPSCs-derived Neurons Vs iPSCs GSE65399	HDSigDB 2021	1	48	294	2519	0.137329	1.36096	0.0352477	4.55289	GLTP;TRIR;DDR1;PHF2;TTYH2;SLC43A2;CELF6;SLC3A2;PRR5L;MAGT1;ACAA1A;CYP46A1;UBE2D2A;ACVR1B;CXXC5;LIPA;CX3CL1;DNAJB2;GJC2;EFNB3;ATOH8;AP1S2;SARAF;MFSD1;TSPAN3;AZI2;JAM3;ARRDC4;SLC12A2;GABBR1;SCARA3;CERS5;WSCD1;FNBP1;APLP1;SEMA4F;MIR100HG;FAM222A;H2AJ;TMEM119;SLC29A4;FAM76B;MAPRE3;CRELD2;LLGL1;CILK1;SOX2OT;GRINA
Genes Down-Regulated In Genes Changed In HDACi 4B Treated Vs Untreated Friedreich Ataxia Patient Blood Cells GSE30933	HDSigDB 2021	1	14	294	554	0.137329	1.77463	0.03533	5.93263	VASP;SLC48A1;ELOVL1;KCNK13;PUS7;SLC2A8;DNAJC3;SLC6A6;PDE12;CTSK;GAR1;TSPAN3;SLC25A46;CERS2
Genes Down-Regulated In Mbnl2 Binding Sites In Hippocampus From Myotonic Dystrophy 2 Patients Vs Healthy Controls GSE68890	HDSigDB 2021	1	4	294	84	0.137329	3.38379	0.0353396	11.3112	OGFOD3;IRF2BP1;LRRN1;KCNK1
Striatum Protein Module pM47 (Bisque4) PMID26900923	HDSigDB 2021	1	8	294	255	0.137329	2.20367	0.0353891	7.36325	SLC12A2;PDE12;LGI3;LPCAT2;RHOG;SLC3A2;NDRG1;JAM3
OPC1cyc Oligodendrocyte Precursor Cell-Enriched Genes PMID30078729	HDSigDB 2021	1	56	294	3014	0.139299	1.33222	0.0359661	4.42987	GLTP;DDR1;ITGB1;PHLDB1;PRKCSH;HHIP;GDE1;UBE2D2A;YBX3;SERP1;NPTN;MFSD1;LRRFIP1;PDIA3;CERS5;SEMA6A;KCNK13;APLP1;ATP1B3;SAFB;SOX10;DDOST;SCAMP2;ATXN2L;BCAN;UNC50;DSCAML1;CILK1;CERS2;UGT8A;TMEM63B;UBA5;SLC3A2;ADIPOR2;PCNX3;SARAF;SCAP;TSPAN3;MPZL1;SRSF11;JAM3;SLC12A2;GPR17;PRPF38B;GABBR1;GSN;WSCD1;KTI12;TM9SF2;GATM;REEP3;PLP1;TRIM35;TMCC3;NAA15;GRINA
Down-regulated Genes In Striatum Of 10 Mon HD Q175 Mice Vs Q20 PMID26900923	HDSigDB 2021	1	43	294	2221	0.140859	1.3787	0.0364388	4.56642	DAGLA;UGT8A;CYP46A1;CX3CL1;GJC3;PORCN;KCNT1;EFNB3;KIF13B;CLPTM1;NPTN;FAM53B;EFHD1;TSPAN2;ZBED3;B3GALNT2;SRRM3;KCNH3;GABBR1;SCARA3;PLK5;DGAT2;ZFP598;LINGO3;FNBP1;KCNK13;ATP1B3;SPATA2L;CLDN11;ATXN2L;BCAN;EXT2;SLC6A6;FA2H;DNAJC2;GPRC5B;GATM;SYT12;TYRO3;PLP1;MAL;AMY1;KCNK1
Genes Down-Regulated In Expression In Cerebellum Of 12 Mon Ataxin-2 KO Spinocerebellar Ataxia 2 Mice GSE55177	HDSigDB 2021	1	43	294	2222	0.141476	1.37799	0.0366685	4.5554	DDR1;SLC48A1;CRTC2;HHIP;KCNC3;SRRM4OS;CPOX;EFCAB14;ADAMTS4;FAM53B;RFFL;PLEKHH1;SRSF11;B3GALNT2;PDIA3;SRRM3;ARHGEF10;PRPF38B;SCARA3;C030006K11RIK;LGI3;SRD5A3;KTI12;MYO9B;MCOLN1;SLC39A14;DNAJC3;DNAJC2;GPRC5B;SIKE1;H2AJ;GATM;FRMD5;GGCX;PDE12;UNC50;PCYOX1L;TRIM35;TMCC3;VWA1;CDC42EP1;AMY1;NAA15
Genes Down-Regulated In Diacylglycerol Kinase Inhibitor II Treated STHdhQ111 Vs Control GSE129143	HDSigDB 2021	1	53	294	2835	0.143274	1.33784	0.0372342	4.4022	GLTP;DDR1;CPM;PHLDB1;GAL3ST1;CD82;AATK;SLC4A2;LIPA;ADAMTSL4;RNPEP;AP1S2;KIF13B;PDK3;LDLRAP1;ARRDC4;SREBF1;ARHGEF10;FNBP1;TFEB;GAB1;RHOG;UBALD2;MIR100HG;DNAJC3;GPRC5B;FRMD5;ADAM15;FRMD8;TYRO3;VWA1;CDC42EP1;MAPRE3;RELL1;LLGL1;IGSF8;TMEM63A;TTYH2;SLC43A2;FIGN;ACVR1B;CXXC5;ATOH8;TSPAN3;TMEM184B;GSN;MYO9B;SPATA2L;MFSD14A;SLC6A6;EHD4;GGCX;MEGF8
Genes Changed In HDACi 106 Treated Vs Untreated Healthy Donor Blood Cells GSE30933	HDSigDB 2021	1	64	294	3519	0.143274	1.30883	0.0372769	4.30525	ITGB1;PHLDB1;CD82;MAGT1;UBE2D2A;LIPA;PCSK5;SLC2A8;ADAMTS4;MRPL3;SERP1;SOX18;CTSK;WDR5;PDK3;EFHD1;MFSD1;ENPP4;CCNL2;LDLRAP1;SLC25A46;SLC39A3;ARRDC4;SEMA6B;ELOVL1;KCNH3;ARHGEF10;MORC4;C030006K11RIK;KCNK13;UBALD2;PUS7;ATAD3A;DDOST;TAPBP;DNAJC3;H2AJ;PDE12;FRMD8;FAM20C;MAL;AMY1;CRELD2;TEX264;PSEN2;SLC3A2;SNX33;ADIPOR2;TMEM70;DNAJB2;CLPTM1;TSPAN2;ZFP580;MPZL1;MBD3;GABBR1;SEMA4D;SLC16A11;MYO9B;SEMA4F;MC…
Genes Up-Regulated In Friedreich Ataxia iPSCs Expression Vs MR90C2P28 Cell Line GSE22651	HDSigDB 2021	1	44	294	2286	0.143771	1.37095	0.0374776	4.50221	GLTP;DDR1;GAL3ST1;UNC93B1;GDE1;PRR5L;ACVR1B;CXXC5;LIPA;DNAJB2;KCNT1;AP1S2;KIF13B;CLPTM1;SLIT1;CAR14;EFHD1;ZFP580;RFFL;S1PR5;MPZL1;JAM3;ARRDC4;CADM3;CERS5;APLP1;IRF2BP1;RHOG;SEMA4F;SOX10;PHETA1;ATXN2L;GATM;FRMD5;EHD4;TYRO3;ZFP692;FAM20C;VWA1;SLC29A4;MAPRE3;ST6GALNAC3;CERS1;GRINA
Genes Up-Regulated In Expression In HSALR 20B Myotonic Dystrophy Mice Treated With ASO 445236 Vs Untreated HSALR 20B Mice GSE38962	HDSigDB 2021	1	9	294	306	0.144557	2.06369	0.0377542	6.76201	SEMA6B;DNAJB2;ELOVL1;PORCN;DAGLA;CSF1;CTSK;KCNK13;MFSD1
ATN1-ATXN2 Shared Co-Expressed Genes In HD-associated Brain Region PMID29249939	HDSigDB 2021	1	12	294	456	0.145353	1.84608	0.0380343	6.03533	DNAJB2;IGSF8;UNC50;CLPTM1;SH3BP5;TMEM62;FAM76B;MYO9B;MEGF8;RAF1;CXXC5;SLC39A14
Genes Down-Regulated In Expression In Striatum Of 11 Mon BACHD-deltaN17 HD Mice GSE64386	HDSigDB 2021	1	27	294	1284	0.148705	1.48419	0.0389917	4.81532	UGT8A;TEX264;GDE1;CYP46A1;CX3CL1;TMEM70;PORCN;MAN2A1;CLPTM1;TSPAN2;SEMA6B;ESRRA;KCNH3;CADM3;DMTN;DGAT2;LINGO3;KCNK13;SPATA2L;BCAN;SLC6A6;FA2H;DNAJC2;SYT12;TYRO3;AMY1;KCNK1
Genes Down-Regulated In Genes Changed In Fragile X Syndrome iPSCs Vs Fibroblasts GSE21348	HDSigDB 2021	1	28	294	1342	0.148705	1.47336	0.0390591	4.77765	GLTP;PHLDB1;CSF1;CHPF;TEX264;SNX33;ADAMTSL4;CTSK;NPTN;MFSD1;LRRFIP1;ELOVL1;SCARA3;TMEM184B;MORC4;RHOG;SCAMP2;CLDN11;DNAJC3;EXT2;REEP3;LPCAT2;TMBIM1;TMEM119;FAM20C;CDC42EP1;MAPRE3;FKBP9
Genes Up-Regulated In R6/1 HD Mice PMID30811995	HDSigDB 2021	1	16	294	669	0.149262	1.67929	0.0392794	5.43595	PHF2;SREBF1;GALNT6;MORC4;SEMA4D;ITGB4;SLC35G2;SOX10;MIR100HG;NIPAL4;GJC2;INSC;ZFP692;SH3BP5;CDC42EP1;MPZL1
Expression In HD60i.4 NSCs From HD Patient Vs NSCs From Healthy Controls GSE37517	HDSigDB 2021	1	73	294	4098	0.149374	1.28688	0.0394279	4.16085	KCNG1;SLC48A1;ACHE;PHLDB1;GAL3ST1;CHPF;GDE1;UBE2D1;CPOX;CYP46A1;ADAMTS4;AP1S2;KIF13B;NPTN;PDK3;CAR14;EFHD1;MFSD1;LRRFIP1;ENPP6;IFT57;SEMA6B;ELOVL1;SEMA6A;MORC4;APLP1;ATP1B3;UBALD2;SLC39A14;CLDN11;DNAJC3;H2AJ;FRMD5;FAM20C;CDC42EP1;SLC29A4;RELL1;FKBP9;ST6GALNAC3;SELPLG;UGT8A;TTYH2;SLC43A2;UBA5;PSEN2;FIGN;KLHL12;SLC3A2;CXXC5;PORCN;EFNB3;ATOH8;SLIT1;ST8SIA5;TSPAN2;PLEKHH1;JAM3;B3GALNT2;TMEM120B;CADM3…
Genes Changed In Mouse Microglia During Acute Immune Activation PMID26001565	HDSigDB 2021	1	37	294	1873	0.149374	1.40127	0.0394574	4.52964	CLIC4;TMEM63A;CSF1;MAPKAP1;AATK;SLC3A2;ACAA1A;CXXC5;LITAF;ADAMTS4;ADAMTSL4;WDR5;NPTN;CCNL2;TSPAN3;ZBED3;JAM3;SEMA6B;PDIA3;SLC12A2;SREBF1;GALNT6;WSCD1;SEMA4D;FNBP1;KCNK13;KTI12;ATP1B3;ATAD3A;SCAMP2;GATM;EHD4;ATG16L1;UNC50;TMBIM1;ZFP593;TMEM119
Genes Down-Regulated In HD Grade 3 Markers In Human Frontal Lobe BA4 (HG-U133A) GSE3790	HDSigDB 2021	1	10	294	359	0.15239	1.95296	0.0403295	6.27033	GPR17;TMEM189;GPRC5B;SEMA6A;UGT8A;FNBP1;AP1S2;MAP7;PLP1;NAA15
Expression In Mesencephalon Of 6 Mon Ataxin-2 KO Spinocerebellar Ataxia 2 Mice GSE55177	HDSigDB 2021	1	13	294	513	0.153996	1.77707	0.0408311	5.68362	SEMA6B;PDIA3;KCNC3;LGI3;MCOLN1;LIPA;MIR100HG;HAPLN4;ATXN2L;GATM;CLPTM1;PCYOX1L;KCNN2
Differentially Expressed Genes In Corpus Callosum Of HD Q175 Mice PMID26900923	HDSigDB 2021	1	2	294	22	0.154225	6.74178	0.0410015	21.5342	RNPEP;TMEM119
Expression In Retina Of 9 Wk R7E Spinocerebellar Ataxia 7 Mice GSE3634	HDSigDB 2021	1	14	294	566	0.154225	1.73496	0.0410549	5.53947	CADM3;TTYH2;APLP1;TRF;UBALD2;DNAJC3;EXT2;EFNB3;SOX18;PDK3;MAPRE3;AZI2;SPG21;JAM3
Expression In Cortex Of 11 Mon BACHD-deltaN17 HD Mice GSE64386	HDSigDB 2021	1	50	294	2668	0.154225	1.33752	0.0411214	4.26834	PHF2;GAL3ST1;CSF1;CD82;ITGB4;SLC4A2;CYP46A1;UBE2D2A;LITAF;HAPLN4;YBX3;CX3CL1;SLC2A8;KCNT1;RNPEP;FAM53B;ENPP6;AZI2;KCNH3;DGAT2;KCNK13;BCAN;TMBIM1;TYRO3;FAM76B;FKBP9;CERS2;UGT8A;KLHL12;SNX33;ACAA1A;NDRG1;ARNTL2;PORCN;GJC2;TMEM125;GAR1;ST8SIA5;GPR17;PRPF38B;DMTN;WSCD1;LGI3;SRD5A3;IRF2BP1;TMEM62;PHETA1;EXT2;FA2H;NFKBID
Down-regulated Genes In Control iPSCs Vs HD iPSCs GSE93767	HDSigDB 2021	1	41	294	2121	0.15541	1.37326	0.0415148	4.36932	TMEM151A;CPM;CLIC4;UGT8A;OGFOD3;SLC3A2;ACAA1A;LIPA;LITAF;PCSK5;HAPLN4;TMEM70;NIPAL4;PCNX3;ADAMTS4;GJC3;GJC2;MAN2A1;KCNN2;LDLRAP1;MPZL1;SLC39A3;VASP;TMEM120B;SCARA3;NCKAP5L;LGI3;GAB1;RHOG;KTI12;SOX10;FA2H;FAM222A;H2AJ;MAG;TMEM98;VWA1;LRRN1;PGAM5;CRELD2;LLGL1
Neuro2a Htt72Q (72Q-ni+72Q-i) Vs Htt25Q (25Q-ni) PMID28743452	HDSigDB 2021	1	59	294	3230	0.157291	1.30916	0.0420953	4.14717	DDR1;TMEM151A;ACHE;PHLDB1;CSF1;CD82;KCNC3;SLC4A3;LITAF;SERP1;AP1S2;NPTN;AZI2;SLC39A3;SEMA6B;SRRM3;CERS5;DGAT2;APLP1;CEP131;SLC35G2;ATP1B3;UBALD2;PUS7;ATAD3A;MIR100HG;ATXN2L;BCAN;ZFP692;VWA1;CDC42EP1;FAM76B;MAPRE3;TMEM63A;TTYH2;TEX264;MAPKAP1;PSEN2;FIGN;SLC3A2;NDRG1;PCNX3;PORCN;MAN2A1;SLIT1;SARAF;SCAP;ZBED3;SLC12A2;DMTN;GSN;SLC33A1;FA2H;GGCX;REEP3;NAA15;ZFP276;SPG21;GRINA
Cortex RNA M38 Module (Plum1) PMID26900923	HDSigDB 2021	1	7	294	218	0.15932	2.2535	0.0427174	7.10561	ELOVL1;GABBR1;LINGO3;KCNC3;TYRO3;KCNK1;CX3CL1
HD Grade 3 Markers In Human Frontal Lobe BA4 (HG-U133A) GSE3790	HDSigDB 2021	1	16	294	677	0.159402	1.65827	0.0429528	5.21965	GPR17;CADM3;SEMA6A;UGT8A;FNBP1;ITGB4;SLC39A14;YBX3;TMEM189;GPRC5B;AP1S2;MAP7;PLP1;ZFP580;NAA15;CERS1
Genes Up-Regulated In Expression In PC12 Cells With AR112Q Upon Ligand Stimulation GSE50383	HDSigDB 2021	1	3	294	53	0.159402	4.05278	0.0429768	12.7545	PORCN;DAGLA;ZFP598
Locuses With Decreased DNA Methylation In Caudate Nucleus Of HD Vs Control GSE72778	HDSigDB 2021	1	3	294	53	0.159402	4.05278	0.0429768	12.7545	SLC3A2;ADIPOR2;SOX2OT
Genes Changed In The Cortex Of zQ175 Neo- Mice Vs WT GSE123657	HDSigDB 2021	1	23	294	1067	0.159818	1.51711	0.0431683	4.76773	KCNF1;ARHGEF10;GM8098;PLK5;SELPLG;UGT8A;HHIP;KCNC3;CPOX;EFCAB14;ATP1B3;MIR100HG;HAPLN4;CX3CL1;SYT12;SEC14L5;TYRO3;FAM53B;SARAF;TMCC3;ENPP6;SRSF11;ZBED3
Cerebrospinal Fluid Proteome Of WT And HD R6/2 Mice PMID29166617	HDSigDB 2021	1	19	294	845	0.163472	1.57922	0.0444143	4.918	GLTP;PDIA3;IGSF8;CADM3;CLIC4;DMTN;GSN;MOG;PRKCSH;APLP1;SLC3A2;BCAN;AKR7A5;H2AJ;CRTAC1;RNPEP;PLP1;FAM20C;AMY1
Down-regulated Genes In Cerebellum Of Dox Treated FRDAkd Vs WT Mice At 20 Wk GSE98790	HDSigDB 2021	1	2	294	23	0.163472	6.42042	0.0444799	19.985	GPRC5B;CX3CL1
Genes Down-Regulated In Htt103Q Changed Genes In Yeast GSE18644	HDSigDB 2021	1	2	294	23	0.163472	6.42042	0.0444799	19.985	ZFP593;ADIPOR2
Genes Up-Regulated In Genes Changed In Vehicle Treated Vs Untreated Friedreich Ataxia Carrier Blood Cells GSE30933	HDSigDB 2021	1	2	294	23	0.163472	6.42042	0.0444799	19.985	DNAJB2;AMY1
Htt Down-Regulated Genes In Mouse MEFs GSE11139	HDSigDB 2021	1	6	294	175	0.165077	2.40841	0.0449985	7.46877	BCAN;CSF1;HHIP;KCNC3;AZI2;MPZL1
Genes Changed In Human HD Astrocytes Vs Control Astrocytes PMID32070434	HDSigDB 2021	1	39	294	2015	0.166565	1.37229	0.0455281	4.23959	TRIR;DDR1;CLIC4;ITGB4;OGFOD3;AATK;NDRG1;YBX3;SERP1;MAP7;ENPP4;CCNL2;TBC1D10A;SREBF1;RNF43;TMEM120B;ARHGEF10;GABBR1;TMEM184B;FNBP1;RHOG;SLC16A11;ATP1B3;ATAD3A;MIR100HG;DDOST;CLDN11;BCAN;MAG;ADAM15;GGCX;SYT12;PLP1;AMY1;MAPRE3;FKBP9;NAA15;SOX2OT;GRINA
Proteins Enriched In HD Patient iPSC-derived Neurons Vs Control iPSC-derived Neurons PMID30768179	HDSigDB 2021	1	5	294	132	0.166565	2.66722	0.0455698	8.23774	ITGB4;CPOX;TSPAN3;MAGT1;ACAA1A
Up-regulated Genes In The Heart Of Dox Treated FRDAkd Vs WT Mice At 16 Wk GSE98790	HDSigDB 2021	1	12	294	470	0.167851	1.78835	0.0460048	5.50635	ARRDC4;SLC48A1;ELOVL1;SERP1;SELPLG;CSF1;UNC93B1;CTSK;SRD5A3;MFSD1;LITAF;CERS2
Striatum RNA M9 Module (Magenta) PMID26900923	HDSigDB 2021	1	11	294	419	0.169083	1.83848	0.0464263	5.64392	PTDSS2;AKR7A5;C030006K11RIK;SNHG20;RNPEP;PCYOX1L;SARAF;SLC16A11;MAPRE3;ZFP580;SLC4A3
Genes Down-Regulated In Genes Changed In HDACi 106 Treated Vs Untreated Friedreich Ataxia Carrier Blood Cells GSE30933	HDSigDB 2021	1	20	294	907	0.171114	1.54865	0.0470692	4.73288	VASP;KCNG1;ELOVL1;KCNK13;SLC33A1;PUS7;SLC2A8;DNAJC3;SLC6A6;MRPL3;SIKE1;PDE12;CTSK;GAR1;MFSD1;CCNL2;TSPAN3;AZI2;SLC25A46;CERS2
Genes Changed In OPCs Of HD Patients Vs Control PMID32681824	HDSigDB 2021	1	18	294	797	0.173583	1.58456	0.0478344	4.81707	GPR17;CD82;GAB1;AATK;FIGN;MYO9B;DNAJB2;BCAN;GPRC5B;FAM222A;FRMD5;MAN2A1;PLP1;ST8SIA5;SARAF;LRRFIP1;DSCAML1;SRSF11
Locuses With Increased DNA Methylation In Parietal Lobe Of HD Vs Control GSE72778	HDSigDB 2021	1	2	294	24	0.1741	6.12827	0.0480632	18.6008	LINGO3;CLPTM1
Genes Changed In Striatal Cholinergic Interneurons Of HdhQ111 Vs HdhQ20 PMID32681824	HDSigDB 2021	1	32	294	1605	0.174111	1.40796	0.0482371	4.2684	ITGB1;PHLDB1;UGT8A;TTYH2;HHIP;PRR5L;UBE2D2A;CX3CL1;GJC3;MAN2A1;ENPP4;RFFL;PCDH1;JAM3;PDIA3;PLK5;SEMA6A;LINGO3;GAB1;MED9;TM9SF2;DNAJC3;MFSD14A;FA2H;GATM;REEP3;PLP1;MAL;FAM76B;FKBP9;NAA15;DSCAML1
Genes Down-Regulated In Expression In The Heart Of Mice Inducibly Expressing Celf1 For 72 H GSE56185	HDSigDB 2021	1	27	294	1311	0.174111	1.45086	0.0482394	4.39838	CLIC4;PHLDB1;TMEM63A;PSEN2;UBE2D1;FIGN;SLC4A3;CYP46A1;YBX3;TMEM189;MRPL3;EFNB3;ADAMTSL4;CAR14;KCNN2;TSPAN3;ESRRA;SYT3;DGAT2;LINGO3;CEP131;MCOLN1;TSPAN15;FRMD5;EHD4;TRIM35;MAL
Genes Up-Regulated In Expression In Cortex Of 7 Mon BACHD-deltaN17 HD Mice GSE64386	HDSigDB 2021	1	4	294	93	0.174237	3.04022	0.0483606	9.20903	CD82;ITGB4;RNPEP;ENPP6
Striatum RNA M14 Module (Cyan) PMID26900923	HDSigDB 2021	1	18	294	799	0.175464	1.58033	0.0487883	4.77302	PDIA3;KCNF1;PRPF38B;RETREG3;PRKCSH;UBA5;KTI12;DNAJC3;MFSD14A;SIKE1;SOX18;MAN2A1;ATG16L1;ZKSCAN3;WDR5;CCNL2;CRELD2;TBC1D10A
Genes Changed In The Heart Of Dox Treated FRDAkd Vs WT Mice At 16 Wk GSE98790	HDSigDB 2021	1	19	294	855	0.175566	1.5595	0.048904	4.70642	ARRDC4;SLC48A1;ELOVL1;SELPLG;DGAT2;CSF1;C030006K11RIK;UNC93B1;SRD5A3;GAB1;LITAF;DNAJB2;AKR7A5;SERP1;ADAMTSL4;CTSK;SARAF;MFSD1;CERS2
Genes Changed In Cerebellum Of Dox Treated FRDAkd Mice At 16 Wk GSE98790	HDSigDB 2021	1	3	294	56	0.176193	3.8228	0.0492694	11.5083	GPR17;MAL;CRELD2
Genes Changed In Microglial Cells Of R6/2 Vs WT PMID32681824	HDSigDB 2021	1	3	294	56	0.176193	3.8228	0.0492694	11.5083	SELPLG;PLP1;TMCC3
Genes Up-Regulated In Expression In SIVF017 Line NSCs Vs ESCs GSE34201	HDSigDB 2021	1	77	294	4402	0.176193	1.26191	0.0493411	3.79709	GLTP;TRIR;DDR1;ITGB1;PHF2;PHLDB1;RETREG3;DAGLA;CD82;PRKCSH;OGFOD3;GDE1;CYP46A1;UBE2D2A;LIPA;CX3CL1;AKR7A5;SERP1;AP1S2;NPTN;FAM53B;MFSD1;AZI2;IFT57;TBC1D10A;ARRDC4;RNF43;FNBP1;APLP1;CEP131;MED9;SLC35G2;TAPBP;FAM222A;UNC50;CDC42EP1;SLC29A4;MAL;AMY1;MAPRE3;FKBP9;ST6GALNAC3;LLGL1;CILK1;TTYH2;TMEM63B;PRR5L;CXXC5;TMEM70;EFNB3;ATOH8;SLIT1;SARAF;ZFP580;TSPAN3;MPZL1;WNT3;JAM3;SLC12A2;GPR17;KCNF1;GALNT6;GS…
Genes Down-Regulated In Expression In Expanded CAG Repeats Vs Control ESCs After 4D Of Neuronal Differentiation GSE9760	HDSigDB 2021	1	21	294	969	0.17647	1.52207	0.0495061	4.57482	KCNF1;DMTN;GSN;SEMA6A;UGT8A;TMEM63B;SLC43A2;CSF1;HHIP;NDRG1;TAPBP;EHD4;GGCX;TMBIM1;TRIM35;TMCC3;CDC42EP1;LRRFIP1;PCDH1;NFKBID;SOX2OT
Oligodendrocytes	PanglaoDB 2021	1	29	294	178	6.13337e-20	14.3638	4.68196e-22	705.449	TMEM151A;TMEM63A;ITGB4;NIPAL4;ADAMTS4;GJC3;EFNB3;GJC2;TMEM125;SEC14L5;KIF13B;ENPP6;S1PR5;PLEKHH1;CADM3;MOG;SEMA4D;LGI3;ELOVL7;SOX10;CLDN11;FA2H;TSPAN15;MAG;GPRC5B;GJB1;TYRO3;PLP1;DSCAML1
Endothelial Cells (Blood Brain Barrier)	PanglaoDB 2021	1	11	294	113	5.794e-05	7.47052	8.84581e-07	104.125	DDR1;SRRM3;SCARA3;GPRC5B;EFNB3;LGI3;APLP1;TYRO3;SLC4A3;MEGF8;CERS1
Schwann Cells	PanglaoDB 2021	1	10	294	138	0.00166669	5.38567	3.81684e-05	54.7912	PHLDB1;MAG;CADM3;GPRC5B;CD82;ITGB4;LGI3;PLP1;SOX10;NDRG1
Transient Cells	PanglaoDB 2021	1	9	294	120	0.0023352	5.57468	7.13038e-05	53.2302	DDR1;TSPAN15;TMEM125;CHPF;TMEM63B;SLC43A2;VWA1;FKBP9;PCDH1
Peri-islet Schwann Cells	PanglaoDB 2021	1	8	294	114	0.00743414	5.17219	0.000283746	42.2435	PHLDB1;SCARA3;GPRC5B;EFNB3;TMEM98;INSC;PLP1;FIGN
Gastric Chief Cells	PanglaoDB 2021	1	7	294	109	0.0238708	4.68771	0.00114714	31.738	FA2H;TMEM125;GJB1;ITGB4;MAP7;AATK;PCDH1
Enteric Glia Cells	PanglaoDB 2021	1	7	294	111	0.0238708	4.59709	0.00127554	30.6368	CADM3;GPRC5B;CRTAC1;LGI3;PLP1;SOX10;CX3CL1
Choroid Plexus Cells	PanglaoDB 2021	1	7	294	117	0.0283148	4.34501	0.00172915	27.6348	DDR1;GPRC5B;EFNB3;TMEM98;SLC29A4;VWA1;SLC4A2
Oligodendrocyte Progenitor Cells	PanglaoDB 2021	1	7	294	125	0.0366547	4.04878	0.00251826	24.2287	GPR17;CADM3;GPRC5B;LGI3;APLP1;PLP1;SOX10
Glycinergic Neurons	PanglaoDB 2021	1	6	294	100	0.0472032	4.34663	0.0036033	24.4537	TMEM151A;SRRM3;BCAN;EFNB3;APLP1;CERS1
Crypt Cells	PanglaoDB 2021	1	6	294	110	0.0646841	3.92668	0.00573569	20.2658	SLC12A2;SEMA6A;TMEM125;FOXJ1;LRRN1;PCDH1
Parietal Cells	PanglaoDB 2021	1	6	294	111	0.0646841	3.88909	0.00599055	19.9027	TMEM125;GJB1;FOXJ1;PCDH1;DSCAML1;PLEKHH1
Olfactory Epithelial Cells	PanglaoDB 2021	1	9	294	226	0.0646841	2.83614	0.00641904	14.3182	DDR1;SRRM3;CERS5;EFNB3;MAPKAP1;APLP1;SLC16A11;MAPRE3;SLC4A3
Astrocytes	PanglaoDB 2021	1	7	294	154	0.0733825	3.24523	0.0078424	15.7336	CADM3;GPRC5B;LGI3;SLIT1;PLP1;WNT3;SLC25A46
Glomus Cells	PanglaoDB 2021	1	6	294	127	0.0984798	3.37207	0.0112763	15.1239	SRRM3;PHLDB1;SCARA3;GPRC5B;EFNB3;FIGN
Principal Cells	PanglaoDB 2021	1	6	294	136	0.125969	3.13718	0.0153855	13.0956	DDR1;FA2H;GPRC5B;TMEM125;ITGB4;PCDH1
Trophoblast Progenitor Cells	PanglaoDB 2021	1	5	294	103	0.139223	3.46162	0.0180672	13.8938	VASP;UNC93B1;UBALD2;LITAF;TBC1D10A
Osteoclasts	PanglaoDB 2021	1	6	294	144	0.144264	2.95411	0.0198226	11.5829	ITGB1;GSN;SEMA4D;CTSK;FAM20C;SLC39A14
Sertoli Cells	PanglaoDB 2021	1	6	294	158	0.203695	2.6801	0.0295435	9.43901	CLDN11;GSN;CDC42EP1;FAM20C;VWA1;FKBP9
Luteal Cells	PanglaoDB 2021	1	5	294	125	0.240572	2.82382	0.037466	9.27432	SCARA3;CHPF;VWA1;FKBP9;SLC39A14
Microfold Cells	PanglaoDB 2021	1	5	294	126	0.240572	2.80034	0.0385649	9.11625	EHD4;UNC93B1;TMBIM1;SCAMP2;TAPBP
Pulmonary Alveolar Type I Cells	PanglaoDB 2021	1	5	294	131	0.264102	2.68853	0.0443531	8.3763	DDR1;SCARA3;ITGB4;FKBP9;PCDH1
Cholangiocytes	PanglaoDB 2021	1	5	294	134	0.273747	2.6256	0.0480625	7.96936	TMEM125;GJB1;ITGB4;KCNN2;SLC4A2
Oligodendrocyte specification and differentiation, leading to myelin components for CNS WP4304	Wikipathways 2021	1	4	294	30	0.221667	10.4403	0.000927478	72.9052	MAG;MOG;PLP1;SOX10
Glycerolipids and Glycerophospholipids WP4722	Wikipathways 2021	1	3	294	22	0.340067	10.682	0.00393651	59.1514	PTDSS2;DGAT2;DGAT1
Glial Cell Differentiation WP2276	Wikipathways 2021	1	2	294	7	0.340067	26.9877	0.00430724	147.014	MAG;PLP1
Sphingolipid Metabolism (integrated pathway) WP4726	Wikipathways 2021	1	3	294	25	0.340067	9.22399	0.0056915	47.6768	CERS5;CERS1;CERS2
Sphingolipid pathway WP1422	Wikipathways 2021	1	3	294	30	0.455027	7.51394	0.00951939	34.9731	CERS5;GAL3ST1;CERS2
Signaling of Hepatocyte Growth Factor Receptor WP313	Wikipathways 2021	1	3	294	34	0.515368	6.54307	0.0134402	28.1974	ITGB1;GAB1;RAF1
Ganglio Sphingolipid Metabolism WP1423	Wikipathways 2021	1	2	294	13	0.515368	12.2634	0.0150945	51.4256	SLC33A1;ST8SIA5
GPCRs, Class C Metabotropic glutamate, pheromone WP501	Wikipathways 2021	1	2	294	15	0.595446	10.3757	0.0199313	40.6255	GABBR1;GPRC5B
Cells and molecules involved in local acute inflammatory response WP4493	Wikipathways 2021	1	2	294	17	0.672485	8.99132	0.0253237	33.0522	ITGB1;SELPLG
Netrin-UNC5B signaling pathway WP4747	Wikipathways 2021	1	3	294	52	0.716545	4.1357	0.0409751	13.2127	ITGB4;RAF1;PLEKHH1
Sphingolipid Metabolism (general overview) WP4725	Wikipathways 2021	1	2	294	24	0.716545	6.12827	0.0480632	18.6008	CERS1;CERS2
Triacylglyceride synthesis WP325	Wikipathways 2021	1	2	294	24	0.716545	6.12827	0.0480632	18.6008	DGAT2;DGAT1
Kallmann's Syndrome WP5074	Wikipathways 2021	1	2	294	24	0.716545	6.12827	0.0480632	18.6008	TMEM98;SOX10
Dentate gyrus, molecular layer	Allen Atlas Regionwise Upregulated Genes	2	44	1031	301	8.83395e-07	3.24581	4.03009e-10	70.2135	SLC44A5;SEMA5A;RERE;ZCCHC7;LMAN2L;CLSTN2;DOT1L;SLC7A14;ZBTB20;IL1RAP;CFP;CDH9;CACNA1H;FYCO1;GRIN2A;LRRTM4;SLC39A6;TNR;SMARCAD1;STXBP6;ARSB;MAP3K2;LINGO2;EPHA4;EPHA7;SHPRH;PCGF6;TRPC6;UNC5A;CADM2;NSUN7;PROX1;KCTD6;LRP1B;C1QL2;TNRC6C;SLC4A7;ACAP2;MFAP3;TNIK;SREK1;LCT;XPR1;SNTB2
medial pallium (hippocampal allocortex)	Allen Atlas Regionwise Upregulated Genes	2	43	1031	301	1.44334e-06	3.15638	1.31692e-09	64.5415	SLC44A5;RNFT2;OLFML2B;LMAN2L;CLSTN2;ROCK1;TMEM200A;ZDHHC23;ZBTB20;SEMA3E;IL1RAP;CFP;CDH9;FYCO1;GRIN2A;CHST11;THPO;LRRTM4;ZXDC;SLC39A6;COLGALT1;ARSB;EPHA4;EPHA7;PCGF6;UNC5A;CADM2;LRRN2;FIBCD1;LAPTM5;PROX1;DNAJC16;KCTD6;C1QL2;TNRC6C;SLC4A7;ACAP2;STIM2;PTPRA;MFAP3;UST;MYADM;LCT
Dentate gyrus, granule cell layer	Allen Atlas Regionwise Upregulated Genes	2	42	1031	301	1.83584e-06	3.0678	4.18758e-09	59.1814	SLC44A5;SEMA5A;RERE;ZCCHC7;LMAN2L;CLSTN2;TRRAP;SLC7A14;ZBTB20;IL1RAP;CDH9;PKD1;CACNA1H;FYCO1;CNNM1;LRRTM4;SLC39A6;TNR;SMARCAD1;STXBP6;COLGALT1;ARSB;MAP3K2;LINGO2;EPHA7;SHPRH;PCGF6;KDM2A;TRPC6;NSUN7;PROX1;KCTD6;LRP1B;C1QL2;TNRC6C;SLC4A7;STIM2;MFAP3;SREK1;LCT;VPS25;XPR1
Hippocampal region	Allen Atlas Regionwise Upregulated Genes	2	42	1031	301	1.83584e-06	3.0678	4.18758e-09	59.1814	GABRB3;SLC44A5;SEMA5A;OLFML2B;LMAN2L;CLSTN2;ZDHHC23;ZBTB20;SEMA3E;IL1RAP;CFP;CDH9;FYCO1;GRIN2A;THPO;LRRTM4;SLC39A6;TNR;COLGALT1;ARSB;ATP6V0A1;EPHA4;EPHA7;PCGF6;UNC5A;CADM2;LRRN2;FIBCD1;ZFC3H1;NSUN7;PROX1;DNAJC16;KCTD6;C1QL2;TNRC6C;SLC4A7;ACAP2;STIM2;PTPRA;MFAP3;UST;LCT
molecular layer of the DG	Allen Atlas Regionwise Upregulated Genes	2	42	1031	301	1.83584e-06	3.0678	4.18758e-09	59.1814	SLC44A5;SEMA5A;RERE;ZCCHC7;LMAN2L;CLSTN2;DOT1L;SLC7A14;ZBTB20;IL1RAP;CFP;CDH9;CACNA1H;FYCO1;GRIN2A;LRRTM4;SLC39A6;TNR;SMARCAD1;STXBP6;COLGALT1;ARSB;MAP3K2;LINGO2;EPHA7;SHPRH;PCGF6;TRPC6;CADM2;NSUN7;PROX1;KCTD6;LRP1B;C1QL2;TNRC6C;SLC4A7;PTPRA;MFAP3;TNIK;SREK1;LCT;XPR1
Subiculum, dorsal part, molecular layer	Allen Atlas Regionwise Upregulated Genes	2	41	1031	301	3.54875e-06	2.98007	1.29516e-08	54.1241	ZCCHC7;TMEM200A;ZDHHC23;ZBTB20;IL1RAP;CFP;JPH1;CDH9;CACNA1H;FYCO1;GRIN2A;HMBOX1;THPO;CHL1;LRRTM4;NDST4;NDST3;SMARCAD1;STXBP6;LINGO2;EPHA4;EPHA7;SHPRH;PCGF6;TRPC6;FIBCD1;UNC5C;NSUN7;PROX1;SYT7;ERN1;TNRC6C;SLC4A7;TIAM1;TMEFF1;FRAS1;UST;MYADM;STT3B;LCT;SNTB2
dorsal part of PcP	Allen Atlas Regionwise Upregulated Genes	2	41	1031	301	3.54875e-06	2.98007	1.29516e-08	54.1241	RYR1;SEMA5A;RERE;ZCCHC7;RBM26;SLC20A2;NUMA1;NPR2;CCDC47;DOT1L;SLC7A14;EHMT1;ZBTB20;LRP6;FYCO1;HMBOX1;CNNM1;LRRTM4;STXBP6;CCNL1;MAP3K2;LINGO2;EPHA7;SHPRH;PCGF6;TRPC6;UNC5A;NSUN7;PROX1;LRP1B;C1QL2;TNRC6C;SLC4A7;EML5;ABCB10;PTPRA;MFAP3;LCT;SFI1;XPR1;SNTB2
mantle zone of PcPD	Allen Atlas Regionwise Upregulated Genes	2	41	1031	301	3.54875e-06	2.98007	1.29516e-08	54.1241	RYR1;SEMA5A;RERE;ZCCHC7;RBM26;SLC20A2;NUMA1;NPR2;CCDC47;DOT1L;SLC7A14;EHMT1;ZBTB20;LRP6;FYCO1;HMBOX1;CNNM1;LRRTM4;STXBP6;CCNL1;MAP3K2;LINGO2;EPHA7;SHPRH;PCGF6;TRPC6;UNC5A;NSUN7;PROX1;LRP1B;C1QL2;TNRC6C;SLC4A7;EML5;ABCB10;PTPRA;MFAP3;LCT;SFI1;XPR1;SNTB2
Dentate gyrus	Allen Atlas Regionwise Upregulated Genes	2	41	1031	320	1.80132e-05	2.7743	7.39593e-08	45.5533	SLC44A5;SEMA5A;RERE;ZCCHC7;LMAN2L;CLSTN2;DOT1L;SLC7A14;ZBTB20;IL1RAP;CDH9;CACNA1H;FYCO1;GRIN2A;LRRTM4;SLC39A6;TNR;SMARCAD1;STXBP6;COLGALT1;ARSB;MAP3K2;LINGO2;EPHA7;SHPRH;PCGF6;TRPC6;UNC5A;NSUN7;PROX1;KCTD6;LRP1B;C1QL2;TNRC6C;SLC4A7;STIM2;PTPRA;MFAP3;SREK1;LCT;XPR1
Ammon's horn	Allen Atlas Regionwise Upregulated Genes	2	39	1031	301	1.91851e-05	2.80709	1.1378e-07	44.8825	GABRB3;SLC44A5;RNFT2;OLFML2B;LMAN2L;CLSTN2;ZDHHC23;ZBTB20;SEMA3E;CDH9;GRIN2A;CHST11;GNPTAB;THPO;ZXDC;SLC39A6;PLXNA1;ATP6V0A1;EPHA4;EPHA7;PCGF6;CADM2;LRRN2;FIBCD1;ZFC3H1;ACSL4;DNAJC16;KCTD6;TNRC6C;SLC4A7;ACAP2;ADCY9;RNF128;STIM2;PTPRA;MFAP3;UST;CDH11;LCT
Dentate gyrus, polymorph layer	Allen Atlas Regionwise Upregulated Genes	2	39	1031	301	1.91851e-05	2.80709	1.1378e-07	44.8825	SLC44A5;SEMA5A;RERE;ZCCHC7;LMAN2L;CLSTN2;TRRAP;ZBTB20;IL1RAP;CDH9;PKD1;CACNA1H;LRRTM4;SLC39A6;TNR;STXBP6;RREB1;COLGALT1;ARSB;LINGO2;EPHA7;SHPRH;PCGF6;KDM2A;LRRN2;PROX1;BAZ1B;KCTD6;LRP1B;C1QL2;VMP1;TNRC6C;SLC4A7;MMP16;STIM2;MFAP3;SREK1;LCT;XPR1
Field CA3, stratum pyramidale	Allen Atlas Regionwise Upregulated Genes	2	39	1031	301	1.91851e-05	2.80709	1.1378e-07	44.8825	SLC44A5;RNFT2;OLFML2B;LMAN2L;CLSTN2;NVL;ZDHHC23;ZBTB20;SEMA3E;CDH9;CHST11;GNPTAB;GPC1;ZXDC;SLC39A6;PLXNA1;COLGALT1;ARSB;ATP6V0A1;EPHA4;EPHA7;PCGF6;LRRN2;LAPTM5;ZFC3H1;ACSL4;UNC5C;DNAJC16;KCTD6;TNRC6C;P2RX7;SLC4A7;RNF128;STIM2;PTPRA;MFAP3;UST;CNTN1;LCT
intermedioposterior nucleus	Allen Atlas Regionwise Upregulated Genes	2	39	1031	301	1.91851e-05	2.80709	1.1378e-07	44.8825	SLC44A5;RYR1;SEMA5A;ZCCHC7;SPON1;SLC44A2;KCNC2;NPR2;DOT1L;SLC7A14;CACNA1C;CDH9;GRM1;LRRTM4;SLITRK3;SLC39A6;CCNL1;AGFG1;NTNG1;CHRNB2;EPHA7;SHPRH;PCGF6;BRPF1;TRPC6;UNC5A;NSUN7;PROX1;L1CAM;LRP1B;SYT7;C1QL2;TNRC6C;SLC4A7;TIAM1;CPD;MFAP3;LCT;SNTB2
Hippocampal formation	Allen Atlas Regionwise Upregulated Genes	2	38	1031	301	3.72464e-05	2.72182	3.22847e-07	40.6806	SLC44A5;RNFT2;OLFML2B;LMAN2L;CLSTN2;ROCK1;TMEM200A;ZDHHC23;ZBTB20;SEMA3E;CFP;CDH9;KIF15;FYCO1;GRIN2A;GNPTAB;THPO;LRRTM4;SLC39A6;COLGALT1;ARSB;EPHA4;EPHA7;PCGF6;CADM2;FIBCD1;PROX1;DNAJC16;KCTD6;C1QL2;TNRC6C;SLC4A7;ACAP2;PTPRA;MFAP3;UST;MYADM;LCT
Nucleus of the optic tract	Allen Atlas Regionwise Upregulated Genes	2	38	1031	301	3.72464e-05	2.72182	3.22847e-07	40.6806	SEMA5A;ZCCHC7;TNFAIP6;NPR2;CCDC47;DOT1L;SLC7A14;EHMT1;ZBTB20;LRP6;FYCO1;GANAB;LRRTM4;SLITRK3;SMARCAD1;STXBP6;CCNL1;DRD5;LINGO2;EPHA7;SHPRH;PCGF6;TRPC6;UNC5A;PLCL1;LAPTM5;NSUN7;PROX1;KCTD6;LRP1B;C1QL2;SLC4A7;NELL1;SP1;SREK1;LCT;PLBD2;SNTB2
hilus of the DG	Allen Atlas Regionwise Upregulated Genes	2	38	1031	301	3.72464e-05	2.72182	3.22847e-07	40.6806	SLC44A5;SEMA5A;RERE;LMAN2L;CLSTN2;NVL;ZBTB20;IL1RAP;CDH9;PKD1;LRRTM4;SLC39A6;TNR;RREB1;COLGALT1;ARSB;ATP6V0A1;MAP3K2;LINGO2;EPHA7;PCGF6;KDM2A;LRRN2;NSUN7;PROX1;BAZ1B;KCTD6;LRP1B;C1QL2;TNRC6C;SLC4A7;MMP16;STIM2;MFAP3;TMEM106B;SREK1;LCT;XPR1
hippocampus (cortex Ammonis)	Allen Atlas Regionwise Upregulated Genes	2	38	1031	301	3.72464e-05	2.72182	3.22847e-07	40.6806	SLC44A5;RNFT2;FAAH;OLFML2B;LMAN2L;CLSTN2;NVL;ZDHHC23;ZBTB20;SEMA3E;GRIN2A;CHST11;GNPTAB;THPO;ZXDC;PLXNA1;ATP6V0A1;EPHA4;EPHA7;PCGF6;LRRN2;FIBCD1;LAPTM5;ZFC3H1;ACSL4;DNAJC16;KCTD6;TNRC6C;SLC4A7;ACAP2;ADCY9;RNF128;STIM2;PTPRA;MFAP3;UST;CDH11;LCT
mantle zone of CA	Allen Atlas Regionwise Upregulated Genes	2	38	1031	301	3.72464e-05	2.72182	3.22847e-07	40.6806	SLC44A5;RNFT2;FAAH;OLFML2B;LMAN2L;CLSTN2;NVL;ZDHHC23;ZBTB20;SEMA3E;GRIN2A;CHST11;GNPTAB;THPO;ZXDC;PLXNA1;ATP6V0A1;EPHA4;EPHA7;PCGF6;LRRN2;FIBCD1;LAPTM5;ZFC3H1;ACSL4;DNAJC16;KCTD6;TNRC6C;SLC4A7;ACAP2;ADCY9;RNF128;STIM2;PTPRA;MFAP3;UST;CDH11;LCT
superficial stratum of CA	Allen Atlas Regionwise Upregulated Genes	2	38	1031	301	3.72464e-05	2.72182	3.22847e-07	40.6806	SLC44A5;RNFT2;FAAH;OLFML2B;LMAN2L;CLSTN2;NVL;ZDHHC23;ZBTB20;SEMA3E;GRIN2A;CHST11;GNPTAB;THPO;ZXDC;PLXNA1;ATP6V0A1;EPHA4;EPHA7;PCGF6;LRRN2;FIBCD1;LAPTM5;ZFC3H1;ACSL4;DNAJC16;KCTD6;TNRC6C;SLC4A7;ACAP2;ADCY9;RNF128;STIM2;PTPRA;MFAP3;UST;CDH11;LCT
Field CA2, stratum radiatum	Allen Atlas Regionwise Upregulated Genes	2	46	1031	410	6.86258e-05	2.38699	6.26148e-07	34.0949	RNFT2;SLC44A5;OLFML2B;CLSTN2;LMAN2L;NVL;ZDHHC23;ZBTB20;SEMA3E;PCDH19;SLC8A1;RYR3;KIF15;SEC61A1;GRIN2A;CHST11;GNPTAB;THPO;ZXDC;PLXNA1;LRRC8D;ATP6V0A1;EPHA4;PCGF6;EPHA7;CADM2;LRRN2;FIBCD1;IPMK;ZFC3H1;ACSL4;DNAJC16;KCTD6;TNRC6C;SLC4A7;ACAP2;ADCY9;ZBTB6;RNF128;STIM2;PTPRA;UST;CDH11;MYH9;CLPTM1L;LCT
Lateral posterior nucleus of the thalamus	Allen Atlas Regionwise Upregulated Genes	2	37	1031	301	8.12112e-05	2.63736	8.89174e-07	36.7462	SLC44A5;RYR1;SEMA5A;ZCCHC7;SPON1;SLC44A2;KCNC2;NPR2;SLC7A14;IL1RAP;CACNA1C;GRM1;LRRTM4;SLITRK3;SLC39A6;FLNB;EXTL3;AGFG1;NTNG1;CHRNB2;EPHA7;SHPRH;PCGF6;BRPF1;CADM2;LRRN2;UNC5C;NSUN7;PROX1;KCTD6;C1QL2;SLC4A7;TIAM1;NELL1;CPD;LCT;FRYL
anterior pretectal nucleus, dorsal superficial part	Allen Atlas Regionwise Upregulated Genes	2	37	1031	301	8.12112e-05	2.63736	8.89174e-07	36.7462	SLC44A5;RYR1;SEMA5A;ZCCHC7;SPON1;TNFAIP6;NPR2;CCDC47;DOT1L;SLC7A14;IL1RAP;CACNA1C;CDH9;FYCO1;LRRTM4;SLC39A6;STXBP6;AGFG1;NTNG1;EPHA7;SHPRH;PCGF6;BRPF1;TRPC6;LAPTM5;NSUN7;PROX1;KCTD6;LRP1B;C1QL2;TNRC6C;SLC4A7;NELL1;CPD;SREK1;LCT;SNTB2
granule cell layer of the DG	Allen Atlas Regionwise Upregulated Genes	2	37	1031	301	8.12112e-05	2.63736	8.89174e-07	36.7462	SLC44A5;SEMA5A;RERE;ZCCHC7;LMAN2L;CLSTN2;TRRAP;ZBTB20;IL1RAP;CDH9;PKD1;CACNA1H;FYCO1;LRRTM4;SLC39A6;TNR;STXBP6;COLGALT1;ARSB;MAP3K2;LINGO2;EPHA7;SHPRH;PCGF6;KDM2A;TRPC6;NSUN7;PROX1;KCTD6;LRP1B;C1QL2;TNRC6C;SLC4A7;STIM2;MFAP3;LCT;XPR1
superficial stratum of PcPL	Allen Atlas Regionwise Upregulated Genes	2	37	1031	301	8.12112e-05	2.63736	8.89174e-07	36.7462	SLC44A5;RYR1;SEMA5A;ZCCHC7;SPON1;TNFAIP6;NPR2;CCDC47;DOT1L;SLC7A14;IL1RAP;CACNA1C;CDH9;FYCO1;LRRTM4;SLC39A6;STXBP6;AGFG1;NTNG1;EPHA7;SHPRH;PCGF6;BRPF1;TRPC6;LAPTM5;NSUN7;PROX1;KCTD6;LRP1B;C1QL2;TNRC6C;SLC4A7;NELL1;CPD;SREK1;LCT;SNTB2
Field CA3, stratum lucidum	Allen Atlas Regionwise Upregulated Genes	2	36	1031	301	0.000192869	2.55369	2.37567e-06	33.0709	SLC44A5;SEMA5A;RNFT2;OLFML2B;LMAN2L;CLSTN2;NVL;ZDHHC23;ZBTB20;SEMA3E;CDH9;CHST11;GNPTAB;SLC39A6;PLXNA1;ATP6V0A1;EPHA4;EPHA7;PCGF6;LRRN2;ZFC3H1;ACSL4;UNC5C;DNAJC16;KCTD6;TNRC6C;P2RX7;SLC4A7;RNF128;STIM2;PTPRA;MFAP3;UST;TMEM106B;LRP10;LCT
superficial dorsofrontal area	Allen Atlas Regionwise Upregulated Genes	2	36	1031	301	0.000192869	2.55369	2.37567e-06	33.0709	RYR1;SEMA5A;RERE;GTF3C1;ZCCHC7;RBM26;SLC20A2;NUMA1;CCDC47;DOT1L;SLC7A14;EHMT1;ZBTB20;HMBOX1;CNNM1;LRRTM4;UBN2;TNR;CCNL1;MAP3K2;LINGO2;EPHA7;SHPRH;PCGF6;UNC5A;NSUN7;PROX1;BAZ1B;LRP1B;C1QL2;TNRC6C;SLC4A7;EML5;ABCB10;LCT;XPR1
superficial stratum of PCPD	Allen Atlas Regionwise Upregulated Genes	2	36	1031	301	0.000192869	2.55369	2.37567e-06	33.0709	RYR1;SEMA5A;RERE;GTF3C1;ZCCHC7;RBM26;SLC20A2;NUMA1;CCDC47;DOT1L;SLC7A14;EHMT1;ZBTB20;HMBOX1;CNNM1;LRRTM4;UBN2;TNR;CCNL1;MAP3K2;LINGO2;EPHA7;SHPRH;PCGF6;UNC5A;NSUN7;PROX1;BAZ1B;LRP1B;C1QL2;TNRC6C;SLC4A7;EML5;ABCB10;LCT;XPR1
Field CA1, stratum lacunosum-moleculare	Allen Atlas Regionwise Upregulated Genes	2	42	1031	383	0.000269042	2.31988	3.43667e-06	29.1864	GABRB3;SLC44A5;OLFML2B;TMEM200A;SLC1A1;ZDHHC23;ZBTB20;SEMA3E;IL1RAP;CFP;CDH9;SEC61A1;FOXRED2;GRIN2A;GNPTAB;THPO;LRRTM4;NDST3;SLC39A6;PLXNA1;ATP6V0A1;MAP3K2;EPHA4;EPHA7;PCGF6;CADM2;WFS1;FIBCD1;LAPTM5;ZFC3H1;NSUN7;DNAJC16;KCTD6;TNRC6C;SLC4A7;ACAP2;ADCY9;RNF128;MFAP3;UST;CLPTM1L;LCT
Field CA3, pyramidal layer	Allen Atlas Regionwise Upregulated Genes	2	35	1031	301	0.000421527	2.4708	6.15368e-06	29.6458	SLC44A5;RNFT2;OLFML2B;LMAN2L;CLSTN2;NVL;ZDHHC23;ZBTB20;SEMA3E;CDH9;CHST11;GNPTAB;ZXDC;SLC39A6;COLGALT1;ARSB;ATP6V0A1;EPHA4;EPHA7;PCGF6;LRRN2;ZFC3H1;ACSL4;UNC5C;DNAJC16;KCTD6;TNRC6C;P2RX7;SLC4A7;RNF128;STIM2;PTPRA;MFAP3;UST;TMEM106B
Medial geniculate complex, dorsal part	Allen Atlas Regionwise Upregulated Genes	2	35	1031	301	0.000421527	2.4708	6.15368e-06	29.6458	SLC44A5;SEMA5A;SLC23A2;ZCCHC7;USP36;SPON1;KCNC2;NPR2;ZBTB20;IL1RAP;CACNA1C;CDH9;GRM1;HS2ST1;FYCO1;SLC39A6;STXBP6;RREB1;NEO1;ARSB;AGFG1;NTNG1;EPHA7;GGT7;LRRN2;PROX1;BAZ1B;KCTD6;C1QL2;CKAP4;SLC4A7;TIAM1;NELL1;SREK1;FRYL
sublayer 6a of PCx	Allen Atlas Regionwise Upregulated Genes	2	35	1031	301	0.000421527	2.4708	6.15368e-06	29.6458	EPHB6;CHRM3;PTPRS;CLSTN2;LRP1;PPM1L;UXS1;AMIGO1;SEL1L;ATP2A2;ATP1A1;SLC7A1;KCNT2;SPOCK1;ITGAV;TTC14;SUN1;KDM2A;SORT1;KCNH7;LNPEP;ATP2B2;SULF2;VMP1;TMEFF1;ZBTB6;INF2;TMEM33;PSME4;MMP17;RIMBP2;PCDHB4;FAT3;IGSF9B;SDK2
superficial stratum of ITTh	Allen Atlas Regionwise Upregulated Genes	2	35	1031	301	0.000421527	2.4708	6.15368e-06	29.6458	SLC44A5;SEMA5A;ZCCHC7;SPON1;KCNC2;NPR2;SLC7A14;CACNA1C;CDH9;GRM1;FYCO1;LRRTM4;SLITRK3;SLC39A6;AGFG1;NTNG1;CHRNB2;EPHA7;SHPRH;PCGF6;BRPF1;TRPC6;LRRN2;NSUN7;PROX1;BAZ1B;KCTD6;C1QL2;TNRC6C;SLC4A7;TIAM1;CPD;MFAP3;SREK1;LCT
Field CA1, stratum oriens	Allen Atlas Regionwise Upregulated Genes	2	38	1031	343	0.000520515	2.34174	7.83622e-06	27.5313	RNFT2;CHRM3;FAAH;ROCK1;TMEM200A;MIA2;ZBTB20;SEMA3E;SLC8A1;KIF15;GRIN2A;GNPTAB;THPO;NDST4;NDST3;PLXNA1;GALNT9;DRD5;EPHA4;EPHA7;LIMCH1;CADM2;WFS1;FIBCD1;ZFC3H1;TNRC6C;TMEFF1;ACAP2;ADCY9;STIM2;MMP17;UST;CDH11;MYADM;TRIM59;CLPTM1L;LCT;SDK2
Field CA3, stratum lacunosum-moleculare	Allen Atlas Regionwise Upregulated Genes	2	44	1031	432	0.000873498	2.13488	1.35488e-05	23.9303	GABRB3;SEMA5A;RNFT2;SLC44A5;OLFML2B;CLSTN2;LMAN2L;NVL;ZDHHC23;ZBTB20;SEMA3E;PTGS2;CDH9;SLC2A6;GRIN2A;CHST11;GNPTAB;THPO;ZXDC;SLC39A6;PLXNA1;ATP6V0A1;EPHA4;PCGF6;EPHA7;SMAD3;CADM2;LRRN2;FIBCD1;LAPTM5;ZFC3H1;ACSL4;DNAJC16;TNRC6C;SLC4A7;ADCY9;RNF128;STIM2;PTPRA;MFAP3;UST;TMEM106B;LCT;PDE7A
sublayer 6b of PCx	Allen Atlas Regionwise Upregulated Genes	2	34	1031	301	0.000940381	2.38869	1.54442e-05	26.4626	EPHB6;SLC23A2;CHRM3;PTPRS;CLSTN2;LRP1;PPM1L;TMEM200A;ATP1A1;SLC7A1;SLC8A1;KCNT2;SLITRK1;PLXNA2;SPOCK1;ITGAV;DIP2B;NPTX1;NPTX2;SUN1;LIMCH1;CADM2;KCNH7;SULF2;TMEFF1;ZBTB6;INF2;STIM2;PSME4;MMP17;CDH11;IGSF9B;ATF6;SDK2
superficial stratum of CoPD	Allen Atlas Regionwise Upregulated Genes	2	34	1031	301	0.000940381	2.38869	1.54442e-05	26.4626	RYR1;RERE;ZCCHC7;SLC20A2;TNFAIP6;NPR2;CCDC47;DOT1L;ZBTB20;LRP6;FYCO1;HMBOX1;LRRTM4;SLITRK3;STXBP6;CCNL1;LINGO2;EPHA7;SHPRH;PCGF6;TRPC6;UNC5A;PLCL1;NSUN7;PROX1;LRP1B;C1QL2;TNRC6C;SLC4A7;ABCB10;SREK1;LCT;XPR1;SNTB2
Field CA3, stratum radiatum	Allen Atlas Regionwise Upregulated Genes	2	37	1031	342	0.00103581	2.27782	1.74839e-05	24.9518	SLC44A5;RNFT2;FAAH;OLFML2B;LMAN2L;CLSTN2;NVL;ZDHHC23;ZBTB20;SEMA3E;CDH9;GRIN2A;CHST11;GNPTAB;CHL1;ZXDC;SLC39A6;LRRC8D;ATP6V0A1;EPHA4;EPHA7;PCGF6;LRRN2;LAPTM5;ZFC3H1;ACSL4;UNC5C;DNAJC16;KCTD6;TNRC6C;P2RX7;SLC4A7;RNF128;STIM2;MFAP3;UST;TMEM106B
Field CA2	Allen Atlas Regionwise Upregulated Genes	2	43	1031	425	0.00114717	2.11767	1.98871e-05	22.9247	RNFT2;SLC44A5;OTUD4;OLFML2B;CLSTN2;LMAN2L;ZDHHC23;ZBTB20;SEMA3E;SLC8A1;RYR3;KIF15;GRIN2A;CHST11;GNPTAB;THPO;ZXDC;PLXNA1;EPHA4;PCGF6;EPHA7;CADM2;LRRN2;FIBCD1;IPMK;ZFC3H1;ACSL4;DNAJC16;KCTD6;TNRC6C;SLC4A7;ACAP2;ADCY9;ZBTB6;RNF128;STIM2;PTPRA;UST;CDH11;MYH9;CLPTM1L;LCT;LRP10
Field CA3, stratum oriens	Allen Atlas Regionwise Upregulated Genes	2	37	1031	349	0.00153328	2.22588	2.72801e-05	23.3926	SLC44A5;RNFT2;LMAN2L;CLSTN2;ZDHHC23;ZBTB20;SEMA3E;TM7SF3;CDH9;CHST11;THPO;GPC1;ZXDC;MICALL1;PLXNA1;ARSB;ATP6V0A1;OPCML;SLC30A7;EPHA4;EPHA7;PCGF6;LRRN2;LAPTM5;ZFC3H1;ACSL4;UNC5C;DNAJC16;KCTD6;TNRC6C;P2RX7;SLC4A7;RNF128;STIM2;KCNQ2;UST;LRP10
lateral part of PcP	Allen Atlas Regionwise Upregulated Genes	2	33	1031	301	0.00191325	2.30735	3.75317e-05	23.5126	SLC44A5;ZCCHC7;SPON1;SLC44A2;KCNC2;NPR2;IL1RAP;CACNA1C;GRM1;FYCO1;LRRTM4;SLITRK3;SLC39A6;STXBP6;AGFG1;NTNG1;EPHA7;SHPRH;PCGF6;BRPF1;TRPC6;LAPTM5;NSUN7;PROX1;SYT7;C1QL2;SLC4A7;TIAM1;NELL1;SP1;CACHD1;SREK1;LCT
mantle zone of PcPL	Allen Atlas Regionwise Upregulated Genes	2	33	1031	301	0.00191325	2.30735	3.75317e-05	23.5126	SLC44A5;ZCCHC7;SPON1;SLC44A2;KCNC2;NPR2;IL1RAP;CACNA1C;GRM1;FYCO1;LRRTM4;SLITRK3;SLC39A6;STXBP6;AGFG1;NTNG1;EPHA7;SHPRH;PCGF6;BRPF1;TRPC6;LAPTM5;NSUN7;PROX1;SYT7;C1QL2;SLC4A7;TIAM1;NELL1;SP1;CACHD1;SREK1;LCT
sublayer 6b of FCx	Allen Atlas Regionwise Upregulated Genes	2	33	1031	301	0.00191325	2.30735	3.75317e-05	23.5126	EPHB6;SLC24A2;SLC35F3;LRP1;ROCK1;PPM1L;TMEM63C;SPG7;TM7SF3;SLC8A1;KCNT2;PLXNA2;ST3GAL5;TSPAN5;SLITRK5;ITGAV;NPTX1;KDM2A;LIMCH1;KCNH7;NSUN7;SULF2;VMP1;TMEFF1;INF2;TMEM33;STIM2;PSME4;MMP17;IGSF9B;ATF6;SDK2;TNFRSF21
superficial stratum of DTTh	Allen Atlas Regionwise Upregulated Genes	2	33	1031	301	0.00191325	2.30735	3.75317e-05	23.5126	SLC44A5;SEMA5A;CLSTN2;KCNC2;CACNA1C;CDH9;GRM1;ROBO1;LRRTM4;GPC1;SLC39A6;FLNB;CNNM2;GPR155;EXTL3;NTNG1;CHRNB2;EPHA7;BRPF1;CADM2;LRRN2;UNC5C;NSUN7;PROX1;TMEM131;KCTD6;C1QL2;TNRC6C;SLC4A7;TIAM1;MFAP3;LCT;FRYL
Field CA2, stratum oriens	Allen Atlas Regionwise Upregulated Genes	2	42	1031	431	0.00294512	2.02838	5.91173e-05	19.7483	RNFT2;SLC44A5;OTUD4;CHRM3;OLFML2B;CLSTN2;SLC1A1;ZDHHC23;ZBTB20;SEMA3E;TM7SF3;RYR3;KIF15;GRIN2A;CHST11;GNPTAB;THPO;ZXDC;PLXNA2;PLXNA1;NRCAM;EPHA4;EPHA7;CADM2;FIBCD1;IPMK;ZFC3H1;DNAJC16;TNRC6C;SLC4A7;ACAP2;ADCY9;ZBTB6;STIM2;MMP17;UST;CDH11;TRIM59;PCDHB3;CLPTM1L;LCT;LRP10
Field CA3	Allen Atlas Regionwise Upregulated Genes	2	35	1031	336	0.00311045	2.17942	6.3855e-05	21.0507	SLC44A5;RNFT2;OLFML2B;LMAN2L;CLSTN2;NVL;ZDHHC23;ZBTB20;SEMA3E;CDH9;CHST11;GNPTAB;ZXDC;SLC39A6;PLXNA1;ARSB;ATP6V0A1;EPHA4;EPHA7;PCGF6;LRRN2;LAPTM5;ZFC3H1;ACSL4;UNC5C;DNAJC16;KCTD6;TNRC6C;P2RX7;SLC4A7;RNF128;STIM2;MFAP3;UST;TMEM106B
Field CA2, stratum lacunosum-moleculare	Allen Atlas Regionwise Upregulated Genes	2	41	1031	421	0.00348251	2.02591	7.30818e-05	19.2947	RNFT2;SLC44A5;OTUD4;OLFML2B;CLSTN2;ZDHHC23;ZBTB20;SEMA3E;RYR3;KIF15;FOXRED2;GRIN2A;CHST11;GNPTAB;THPO;LRRTM4;SLC39A6;PLXNA1;LRRC8D;ATP6V0A1;EPHA4;PCGF6;EPHA7;CADM2;LRRN2;FIBCD1;LAPTM5;ZFC3H1;ACSL4;DNAJC16;TNRC6C;SLC4A7;ACAP2;ADCY9;RNF128;STIM2;MFAP3;UST;CDH11;MYH9;LCT
Anterior pretectal nucleus	Allen Atlas Regionwise Upregulated Genes	2	32	1031	301	0.00379325	2.22676	8.82554e-05	20.7874	ZCCHC7;SPON1;SLC44A2;NPR2;CACNA1C;CDH9;CDH8;TTN;LRRTM4;SLITRK3;STXBP6;AGFG1;NTNG1;EPHA7;SHPRH;PCGF6;BRPF1;TRPC6;UNC5A;LAPTM5;NSUN7;PROX1;LRP1B;SYT7;C1QL2;SLC4A7;NELL1;SLC7A6;SP1;CACHD1;SREK1;LCT
Lateral group of the dorsal thalamus	Allen Atlas Regionwise Upregulated Genes	2	32	1031	301	0.00379325	2.22676	8.82554e-05	20.7874	SLC44A5;ZCCHC7;SPON1;SLC44A2;KCNC2;PTPRJ;CACNA1C;GRM1;LRRTM4;SLITRK3;FLNB;EXTL3;AGFG1;NTNG1;CHRNB2;EPHA7;GGT7;LRRN2;ATP11C;UNC5C;NSUN7;PROX1;L1CAM;TMEM131;SYT7;C1QL2;TIAM1;SLC25A37;NELL1;LCT;FRYL;SDK2
Secondary motor area, layer 6b	Allen Atlas Regionwise Upregulated Genes	2	32	1031	301	0.00379325	2.22676	8.82554e-05	20.7874	EPHB6;SEMA5A;CHRM3;PGAP1;NUMA1;LRP1;TMEM63C;ATP2A2;SLC8A1;SPOCK1;DIP2B;NPTX1;NPTX2;ABCD1;UNC5A;LIMCH1;CADM2;KCNH7;SLC30A5;PASK;NPNT;SULF2;VMP1;TMEFF1;MPHOSPH9;STIM2;PSME4;MMP17;CDH11;IGSF9B;ATF6;SDK2
Subiculum, dorsal part	Allen Atlas Regionwise Upregulated Genes	2	32	1031	301	0.00379325	2.22676	8.82554e-05	20.7874	ZCCHC7;TMEM200A;ZDHHC23;MIA2;ZBTB20;SEMA3E;CLCN2;SLC8A1;FYCO1;GRIN2A;GNPTAB;THPO;LRRTM4;NDST4;NDST3;DRD5;EPHA4;EPHA7;PCGF6;CADM2;KCNH7;FIBCD1;UNC5C;NSUN7;SLC4A7;TMEFF1;ADCY9;UST;CDH11;MYADM;STT3B;LCT
reticular formation of CoPD	Allen Atlas Regionwise Upregulated Genes	2	32	1031	301	0.00379325	2.22676	8.82554e-05	20.7874	ZCCHC7;TNFAIP6;NPR2;CCDC47;ZBTB20;LRP6;FYCO1;LRRTM4;UBN2;SLITRK3;STXBP6;CCNL1;SLC15A4;DRD5;SLC30A7;EPHA7;SHPRH;PCGF6;TRPC6;UNC5A;PLCL1;LAPTM5;NSUN7;PROX1;KCTD6;LRP1B;SLC4A7;ZBTB6;SP1;SREK1;LCT;PLBD2
lateral posterior nucleus	Allen Atlas Regionwise Upregulated Genes	2	53	1031	602	0.00439759	1.81825	0.000104322	16.6698	SEMA5A;SLC44A5;SCARB2;PTPRS;KCNC2;SLC7A14;CDH9;PKD1;CELSR3;GRM1;ROBO1;LRRTM4;SLC39A6;REV3L;CHRNB2;SHPRH;EPHA7;WSB1;SLC32A1;COL25A1;UNC5C;NSUN7;PROX1;C1QL2;KCTD6;TIAM1;TMX4;CANX;LCT;ZCCHC7;MTTP;SLC1A4;CACNA1C;GLG1;PCDH17;FLNB;CNNM2;EXTL3;NTNG1;MAP3K2;TTC14;PCGF6;BRPF1;SLC37A1;CADM1;CADM2;LRRN2;PCDH8;LRP1B;TNRC6C;GALNS;CPD;MFAP3
Anterior cingulate area, ventral part, 6b	Allen Atlas Regionwise Upregulated Genes	2	31	1031	301	0.00771719	2.14692	0.000200675	18.2785	EPHB6;SEMA5A;GTF3C1;CHRM3;TMEM63C;ATP2A2;SLC35F1;SLC8A1;SPOCK1;DIP2B;NPTX1;NPTX2;CSMD1;SLC15A4;OPCML;UNC5A;LIMCH1;KCNH7;SLC30A5;SLC4A10;ARNT;PASK;LRP1B;SULF2;MMP16;STIM2;MMP17;CDH11;CNTN1;SDK2;TNFRSF21
Field CA1, stratum pyramidale	Allen Atlas Regionwise Upregulated Genes	2	31	1031	301	0.00771719	2.14692	0.000200675	18.2785	RNFT2;ROCK1;SLC1A1;ZDHHC23;CASC4;ZBTB20;SEMA3E;PCDH19;SLC8A1;GRIN2A;GNPTAB;THPO;NDST3;TNR;PLXNA1;QSOX2;DRD5;EPHA7;UNC5A;CHKA;NTRK3;FIBCD1;KCTD6;TNRC6C;SLC4A7;ADCY9;STIM2;UST;CDH11;MYADM;LCT
Field CA2, stratum pyramidale	Allen Atlas Regionwise Upregulated Genes	2	31	1031	301	0.00771719	2.14692	0.000200675	18.2785	SLC44A5;RNFT2;OLFML2B;LMAN2L;NVL;ZDHHC23;ZBTB20;SEMA3E;PCDH19;SLC8A1;GRIN2A;CHST11;GNPTAB;THPO;ZXDC;PLXNA1;SLIT2;COLGALT1;EPHA4;UNC5A;FIBCD1;DNAJC16;KCTD6;TNRC6C;SLC4A7;ADCY9;RNF128;STIM2;UST;CDH11;LRP10
Primary motor area, Layer 6b	Allen Atlas Regionwise Upregulated Genes	2	31	1031	301	0.00771719	2.14692	0.000200675	18.2785	EPHB6;PGAP1;PTPRS;LRP1;TMEM63C;ATP2A2;SPG7;TM7SF3;SLC7A1;SLC8A1;SLITRK1;SPOCK1;DIP2B;NPTX2;ABCD1;UNC5A;CADM2;SORT1;KCNH7;VMP1;TMEFF1;SLC7A6;MPHOSPH9;ZBTB6;INF2;TMEM33;PSME4;MMP17;IGSF9B;ATF6;SDK2
precommissural pretectal domain	Allen Atlas Regionwise Upregulated Genes	2	31	1031	301	0.00771719	2.14692	0.000200675	18.2785	ZCCHC7;SPON1;SLC44A2;KCNC2;NPR2;PTPRJ;IL1RAP;CACNA1C;TTN;LRRTM4;SLITRK3;STXBP6;AGFG1;NTNG1;EPHA7;SHPRH;PCGF6;BRPF1;TRPC6;LAPTM5;NSUN7;PROX1;SYT7;C1QL2;SLC4A7;NELL1;ZBTB6;SP1;CACHD1;SREK1;LCT
Field CA1	Allen Atlas Regionwise Upregulated Genes	2	34	1031	344	0.00838871	2.05263	0.000221964	17.2688	SLC44A5;RNFT2;ROCK1;TMEM200A;ZDHHC23;ZBTB20;SEMA3E;CFP;SLC8A1;GRIN2A;GNPTAB;THPO;NDST4;NDST3;PLXNA1;DRD5;EPHA4;EPHA7;PCGF6;CADM2;WFS1;FIBCD1;ZFC3H1;DNAJC16;KCTD6;TNRC6C;SLC4A7;ACAP2;ADCY9;STIM2;UST;CDH11;MYADM;LCT
Dorsal part of the lateral geniculate complex	Allen Atlas Regionwise Upregulated Genes	2	30	1031	301	0.0151009	2.06782	0.000440902	15.9774	SLC44A5;SEMA5A;RBM27;RNFT2;ZCCHC7;USP36;CLSTN2;KCNC2;CACNA1C;CDH9;GRM1;ROBO1;GPC1;SLC39A6;FLNB;EXTL3;ARSB;AGFG1;NTNG1;CHRNB2;EPHA7;LRRN2;UNC5C;NSUN7;L1CAM;BAZ1B;TMEM131;KCTD6;CKAP4;SLC4A7
Infralimbic area, layer 6b	Allen Atlas Regionwise Upregulated Genes	2	30	1031	301	0.0151009	2.06782	0.000440902	15.9774	EPHB6;SEMA5A;GTF3C1;RYR2;TMEM63C;DERL2;TULP3;SLC35F1;CACNA1D;SLC2A3;CDH2;CEP192;DIP2B;NPTX1;CSMD1;SLC15A4;KCNH7;SLC30A5;TET2;SLC4A10;SYT7;SULF2;BACE1;ERN1;MMP16;MMP17;CDH11;CNTN1;PDE7A;SDK2
Posterior amygdalar nucleus	Allen Atlas Regionwise Upregulated Genes	2	30	1031	301	0.0151009	2.06782	0.000440902	15.9774	ANKLE2;GABRB1;LMAN2L;NVL;UXS1;TXNDC11;SLC2A3;PCDH19;PCDH17;FYCO1;ZXDC;DNER;PSAP;RREB1;NEO1;COLGALT1;TTC14;ARSA;UNC5A;LRRN2;FIBCD1;SLC4A10;UNC5D;DNAJC16;KCTD6;CD2AP;TNRC6C;SLCO3A1;DHCR7;PICALM
Subiculum, dorsal part, pyramidal layer	Allen Atlas Regionwise Upregulated Genes	2	30	1031	301	0.0151009	2.06782	0.000440902	15.9774	RNFT2;LRP1;TMEM200A;ZDHHC23;MIA2;ZBTB20;SEMA3E;CLCN2;SLC8A1;GRIN2A;GNPTAB;THPO;NDST4;NDST3;GALNT9;DRD5;EPHA7;CADM2;KCNH7;FIBCD1;UNC5C;NSUN7;SULF2;TMEFF1;ADCY9;UST;CDH11;MYADM;STT3B;LCT
dorsal lateral geniculate nucleus	Allen Atlas Regionwise Upregulated Genes	2	30	1031	301	0.0151009	2.06782	0.000440902	15.9774	SLC44A5;SEMA5A;RBM27;RNFT2;ZCCHC7;USP36;CLSTN2;KCNC2;CACNA1C;CDH9;GRM1;ROBO1;GPC1;SLC39A6;FLNB;CNNM2;EXTL3;ARSB;REPS1;NTNG1;CHRNB2;EPHA7;LRRN2;UNC5C;NSUN7;PROX1;BAZ1B;KCTD6;P2RX7;SLC4A7
reuniens nucleus, main part	Allen Atlas Regionwise Upregulated Genes	2	30	1031	301	0.0151009	2.06782	0.000440902	15.9774	SLC23A2;SPON1;SLC24A3;KCNC2;AMIGO2;CDH8;GRM1;CDH2;GRM7;GPC1;SPOCK1;FLNB;RREB1;AGFG1;NTNG1;CHRNB2;GABBR2;SLC37A1;ATP6AP1;CACNA2D3;LAPTM5;ATP11B;L1CAM;GABRG3;TMEM131;TM9SF1;KCNS2;AGRN;FRYL;SRSF9
Field CA1, stratum radiatum	Allen Atlas Regionwise Upregulated Genes	2	33	1031	345	0.0165547	1.97729	0.000490901	15.0655	GABRB3;SLC44A5;RNFT2;TMEM200A;ZDHHC23;ZBTB20;SEMA3E;CLCN2;SLC8A1;KIF15;GRIN2A;GNPTAB;THPO;NDST4;NDST3;PLXNA1;DRD5;EPHA4;EPHA7;PCGF6;CADM2;WFS1;FIBCD1;ZFC3H1;KCTD6;TNRC6C;SLC4A7;ACAP2;ADCY9;STIM2;UST;CDH11;LCT
Anterior cingulate area, dorsal part, layer 6b	Allen Atlas Regionwise Upregulated Genes	2	29	1031	301	0.0292892	1.98945	0.000935331	13.8756	EPHB6;SEMA5A;GTF3C1;SPON1;TMEM63C;ATP2A2;SLC35F1;SLC8A1;SPOCK1;DIP2B;NPTX1;NPTX2;SLC15A4;ABCD1;OPCML;KCNH7;SLC30A5;SLC4A10;ARNT;LRP1B;SULF2;MMP16;STIM2;MMP17;CDH11;PDE7A;SDK2;TNFRSF21;LRP11
Intermediodorsal nucleus of the thalamus	Allen Atlas Regionwise Upregulated Genes	2	29	1031	301	0.0292892	1.98945	0.000935331	13.8756	SLC23A2;KCNC2;CACNA1C;TM7SF3;GRM1;GRM2;GRM7;CSPP1;GPC1;ZMYM6;SPOCK1;FLNB;STXBP6;LRRC8B;RREB1;RNF130;AGFG1;NTNG1;CHRNB2;GABBR2;LRRN2;COL25A1;PROX1;ATP11A;L1CAM;PHKA2;HOOK1;FRYL;SDK2
Primary somatosensory area, trunk, layer 6a	Allen Atlas Regionwise Upregulated Genes	2	29	1031	301	0.0292892	1.98945	0.000935331	13.8756	EPHB6;CHRM3;PTPRS;CLSTN2;LRP1;PPM1L;UXS1;AMIGO1;ATP1A1;SLC7A1;KCNT2;FLVCR1;SPOCK1;ITGAV;TTC14;SUN1;KDM2A;KCNH7;ATP2B2;SULF2;VMP1;INF2;TMEM33;PSME4;MMP17;RIMBP2;HHIPL1;PCDHB4;IGSF9B
layer 6 of CCx	Allen Atlas Regionwise Upregulated Genes	2	29	1031	301	0.0292892	1.98945	0.000935331	13.8756	EPHB6;TMEM200A;TMEM63C;AMIGO1;MIA2;ATP2A2;SLC7A1;CLCN2;SLC8A1;NDST3;ST3GAL5;SIRPA;SPOCK1;DIP2B;NPTX2;CSMD1;SLC15A4;GALNT9;LIMCH1;KCNH7;SLC4A10;SLC39A10;PHKA2;SULF2;TMEFF1;PSME4;CDH11;IGSF9B;SDK2
sublayer 6a of CCx	Allen Atlas Regionwise Upregulated Genes	2	29	1031	301	0.0292892	1.98945	0.000935331	13.8756	EPHB6;TMEM200A;TMEM63C;AMIGO1;MIA2;ATP2A2;SLC7A1;CLCN2;SLC8A1;NDST3;ST3GAL5;SPOCK1;DIP2B;NPTX2;CSMD1;SLC15A4;GALNT9;LIMCH1;KCNH7;SLC4A10;SLC39A10;PHKA2;SULF2;TMEFF1;PSME4;CDH11;IGSF9B;ATF6;SDK2
Suprageniculate nucleus	Allen Atlas Regionwise Upregulated Genes	2	41	1031	478	0.0313431	1.75626	0.00101522	12.1053	SEMA5A;SLC44A5;SLC23A2;ZCCHC7;USP36;SPON1;KCNC2;IL1RAP;CACNA1C;ATP2C1;CDH9;GRM1;HS2ST1;FYCO1;CHST11;GPC1;SLC39A6;STXBP6;RREB1;NEO1;RNF111;ARSB;AGFG1;WDR38;NTNG1;EPHA7;GGT7;BRPF1;LRRN2;UNC5C;PROX1;BAZ1B;C1QL2;KCTD6;CKAP4;SLC4A7;NELL1;TIAM1;ZBTB6;SREK1;FRYL
mantle zone of DG	Allen Atlas Regionwise Upregulated Genes	2	48	1031	599	0.0510385	1.63222	0.00168495	10.4234	SEMA5A;SLC44A5;RERE;ZCCHC7;CLSTN2;LMAN2L;MEGF10;SLC7A14;ZBTB20;IL1RAP;CDH9;CACNA1H;FSTL5;FYCO1;GRIN2A;LRRTM4;SLC39A6;TNR;SMARCAD1;STXBP6;COLGALT1;ARSB;DRD5;LINGO2;MAP3K2;SHPRH;PCGF6;EPHA7;TRPC6;SLC32A1;WFS1;NSUN7;PROX1;C1QL2;KCTD6;LRP1B;TNRC6C;ERN1;SLC4A7;INF2;STIM2;PTPRA;MFAP3;HHIPL1;PCDHB3;SREK1;LCT;XPR1
superficial stratum of DG	Allen Atlas Regionwise Upregulated Genes	2	48	1031	601	0.0510385	1.62614	0.00180272	10.2747	SEMA5A;SLC44A5;RERE;ZCCHC7;CLSTN2;LMAN2L;DOT1L;SLC7A14;ZBTB20;IL1RAP;CDH9;CACNA1H;FSTL5;FYCO1;CLN3;GRIN2A;LRRTM4;ZXDC;SLC39A6;TNR;SMARCAD1;CEP192;STXBP6;COLGALT1;ARSB;LINGO2;CD53;MAP3K2;SHPRH;PCGF6;EPHA7;TRPC6;KCNB2;NSUN7;PROX1;C1QL2;KCTD6;LRP1B;TNRC6C;ERN1;SLC4A7;PTPRA;MFAP3;HHIPL1;TNIK;SREK1;LCT;XPR1
Pretectal region	Allen Atlas Regionwise Upregulated Genes	2	28	1031	301	0.0510385	1.9118	0.0019144	11.9647	ZCCHC7;SLC44A2;NPR2;CDH9;LRP6;TTN;LRRTM4;SLITRK3;STXBP6;CCNL1;NTNG1;LINGO2;EPHA7;SHPRH;PCGF6;TRPC6;UNC5A;LAPTM5;NSUN7;PROX1;SYT7;C1QL2;SLC4A7;NELL1;SP1;CACHD1;SREK1;LCT
Primary somatosensory area, trunk, layer 6b	Allen Atlas Regionwise Upregulated Genes	2	28	1031	301	0.0510385	1.9118	0.0019144	11.9647	EPHB6;RYR2;CHRM3;CLSTN2;LRP1;PPM1L;SEMA3E;ATP1A1;SLC8A1;KCNT2;PLXNA2;ITGAV;ATP9B;SUN1;KDM2A;LIMCH1;KCNH7;ATP2B2;SULF2;VMP1;INF2;STIM2;PSME4;MMP17;RIMBP2;PCDHB4;IGSF9B;SDK2
Subiculum, dorsal part, stratum radiatum	Allen Atlas Regionwise Upregulated Genes	2	28	1031	301	0.0510385	1.9118	0.0019144	11.9647	ZCCHC7;TMEM200A;ZDHHC23;ZBTB20;RYR3;KIF15;FYCO1;GRIN2A;LRRTM4;NDST4;NDST3;DRD5;EPHA7;PCGF6;CADM2;FIBCD1;UNC5C;NSUN7;PROX1;SLC4A7;TMEFF1;ACAP2;ABCB10;UST;MYADM;ATF7;STT3B;LCT
Thalamus, sensory-motor cortex related	Allen Atlas Regionwise Upregulated Genes	2	28	1031	301	0.0510385	1.9118	0.0019144	11.9647	PHLPP1;KCNC2;CACNA1C;GRM1;FADS6;GPC1;LAMP2;FLNB;RREB1;EXTL3;AGFG1;NTNG1;CHRNB2;ARSA;GGT7;ATP11C;UNC5C;PROX1;L1CAM;ZDHHC14;TMEM131;CKAP4;TIAM1;SLC25A37;FRAS1;KCNQ3;FRYL;SDK2
Ventral posterior complex of the thalamus	Allen Atlas Regionwise Upregulated Genes	2	28	1031	301	0.0510385	1.9118	0.0019144	11.9647	PHLPP1;PPM1L;KCNC2;IL1RAP;CACNA1C;TM7SF3;GRM1;FADS6;THSD7A;RREB1;EXTL3;AGFG1;NTNG1;CHRNB2;ARSA;GGT7;PCDH9;ATP11C;UNC5C;L1CAM;TMEM131;CKAP4;TIAM1;SLC25A37;NCEH1;FRAS1;KCNQ3;FRYL
central subpallium (classic basal ganglia)	Allen Atlas Regionwise Upregulated Genes	2	28	1031	301	0.0510385	1.9118	0.0019144	11.9647	RYR1;ROBO2;CRYBG3;ECE1;SLC4A4;CACNA1H;PIK3C2B;FAM171A1;PPP3CA;RELN;ACVR1C;CHST11;CHST15;PLXNA2;THSD7A;GPR155;WFS1;SLC2A13;ST8SIA3;ELMOD1;CACNA2D3;PLEKHA5;ATP2B1;ZDHHC14;EML5;INF2;DPY19L3;C2CD2L
layer 6 of FCx	Allen Atlas Regionwise Upregulated Genes	2	28	1031	301	0.0510385	1.9118	0.0019144	11.9647	EPHB6;LRP1;ROCK1;PPM1L;TMEM63C;AMIGO1;SEL1L;SPG7;SLC7A1;SLC2A6;KCNT2;SLITRK5;FAM3C;ABCD1;KDM2A;KCNH7;ABCC5;NSUN7;SULF2;VMP1;TMEFF1;INF2;TMEM33;PSME4;MMP17;FAT3;IGSF9B;SDK2
molecular layer of S	Allen Atlas Regionwise Upregulated Genes	2	28	1031	301	0.0510385	1.9118	0.0019144	11.9647	SLC44A5;TMEM200A;SLC1A1;ZDHHC23;ZBTB20;CDH9;FYCO1;GRIN2A;THPO;CHL1;NDST4;ZXDC;NDST3;PLXNA2;COLGALT1;DRD5;EPHA7;PCGF6;FIBCD1;C1QL2;TNRC6C;SLC4A7;TMEFF1;ADCY9;FRAS1;UST;MYADM;LCT
reticular formation of JcPL	Allen Atlas Regionwise Upregulated Genes	2	28	1031	301	0.0510385	1.9118	0.0019144	11.9647	SEMA5A;ZCCHC7;SPON1;TNFAIP6;NPR2;SLC7A14;IL1RAP;TTN;FYCO1;LRRTM4;SLITRK3;SLC39A6;STXBP6;NTNG1;EPHA7;SHPRH;PCGF6;TRPC6;LAPTM5;NSUN7;PROX1;SIRT1;C1QL2;SLC4A7;NELL1;SP1;SREK1;LCT
Subiculum	Allen Atlas Regionwise Upregulated Genes	2	34	1031	389	0.0510385	1.78811	0.00193257	11.1738	RNFT2;LMAN2L;TMEM200A;ZDHHC23;CLCN2;SLC8A1;KIF15;FYCO1;GRIN2A;THPO;CHL1;NDST4;ZXDC;NDST3;PLXNA2;COLGALT1;DRD5;ARSA;PCGF6;EPHA7;FIBCD1;SLC4A10;OCRL;KCTD6;SULF2;TNRC6C;SLC4A7;TMEFF1;FRAS1;MMP16;PXDN;UST;MYADM;LCT
Olivary pretectal nucleus	Allen Atlas Regionwise Upregulated Genes	2	42	1031	514	0.0582263	1.66423	0.0022313	10.1604	RYR1;RERE;ZCCHC7;SLC20A2;TNFAIP6;CCDC47;NPR2;DOT1L;SLC7A14;ZBTB20;LRP6;FYCO1;HMBOX1;LRRTM4;UBN2;SLITRK3;STXBP6;CCNL1;SLC15A4;RNF111;LINGO2;POLQ;SHPRH;PCGF6;EPHA7;TRPC6;UNC5A;PLCL1;NSUN7;PROX1;C1QL2;LRP1B;TNRC6C;SLC4A7;ABCB10;PCDHB5;ATF7;SREK1;LCT;SFI1;XPR1;SNTB2
intermediate stratum of DG	Allen Atlas Regionwise Upregulated Genes	2	47	1031	597	0.0683848	1.59958	0.00265178	9.48955	SEMA5A;SLC44A5;RERE;CLSTN2;LMAN2L;SLC44A1;MEGF10;ZBTB20;IL1RAP;CDH9;PKD1;FSTL5;LRRTM4;SLC39A6;TNR;RREB1;COLGALT1;ARSB;ATP6V0A1;LINGO2;MAP3K2;PCGF6;EPHA7;KDM2A;SLC32A1;WFS1;LRRN2;NSUN7;PROX1;BAZ1B;C1QL2;KCTD6;LRP1B;TNRC6C;SLC4A7;PIGB;INF2;MMP16;STIM2;MFAP3;TMEM106B;HHIPL1;TRIM59;PCDHB3;SREK1;LCT;XPR1
Field CA1, pyramidal layer	Allen Atlas Regionwise Upregulated Genes	2	27	1031	301	0.0828028	1.83487	0.0037775	10.2362	RNFT2;ROCK1;ZDHHC23;ZBTB20;SEMA3E;CFP;CLCN2;SLC8A1;GRIN2A;GNPTAB;THPO;NDST3;PLXNA1;DRD5;HIPK4;EPHA7;WFS1;NTRK3;FIBCD1;TNRC6C;SLC4A7;ADCY9;STIM2;UST;CDH11;MYADM;LCT
Geniculate group, dorsal thalamus	Allen Atlas Regionwise Upregulated Genes	2	27	1031	301	0.0828028	1.83487	0.0037775	10.2362	SLC44A5;SEMA5A;ZCCHC7;USP36;KCNC2;ZBTB20;CACNA1C;CDH9;GRM1;FYCO1;THPO;GPC1;SLC39A6;ARSB;AGFG1;NTNG1;WDR38;EPHA7;GGT7;LRRN2;UNC5C;PROX1;BAZ1B;KCTD6;CKAP4;SLC4A7;TIAM1
Medial septal nucleus	Allen Atlas Regionwise Upregulated Genes	2	27	1031	301	0.0828028	1.83487	0.0037775	10.2362	NRP2;PTPRS;AMIGO1;MTTP;SLC35F1;SLC6A1;SLC8A1;CDH8;FSTL5;ALCAM;RELN;SLITRK4;DNER;SCN3A;GABRA1;WSB1;CADM1;SLC32A1;KCND3;PCDHGA2;ATP11B;UNC5D;SHISA7;SULF2;MFAP3;GUF1;XPR1
Retrosplenial area, ventral part, layer 6b	Allen Atlas Regionwise Upregulated Genes	2	27	1031	301	0.0828028	1.83487	0.0037775	10.2362	CHRM3;PGAP1;SLC44A1;TMEM200A;TMEM63C;MIA2;THPO;DIP2B;NPTX2;SLC15A4;ATP9B;GALNT9;UNC5A;LIMCH1;KCNH7;MCAM;NPNT;TM9SF1;ADCY9;MMP17;CDH11;TRIM59;IGSF9B;CLPTM1L;LCT;SDK2;SIDT2
dorsal part of CoP	Allen Atlas Regionwise Upregulated Genes	2	27	1031	301	0.0828028	1.83487	0.0037775	10.2362	RERE;ZCCHC7;TNFAIP6;NPR2;DOT1L;ZBTB20;LRP6;FYCO1;LRRTM4;SLITRK3;STXBP6;CCNL1;SLC15A4;LINGO2;EPHA7;SHPRH;PCGF6;TRPC6;UNC5A;PLCL1;NSUN7;PROX1;LRP1B;SLC4A7;ABCB10;SREK1;LCT
forebrain	Allen Atlas Regionwise Upregulated Genes	2	27	1031	301	0.0828028	1.83487	0.0037775	10.2362	PTPRJ;CDH9;FAM171A1;GRIN2A;ACVR1C;PLXNA2;TSPAN5;ITGAV;CSMD1;EPHA4;EPHA7;LIMCH1;CADM2;KCNB1;KCNH7;KCNB2;INHBA;ACAP2;BMP1;MMP17;SLC9A9;KCNQ3;SIDT1;PCDHB4;FAT3;TNIK;LCT
intermediate stratum of DTTh	Allen Atlas Regionwise Upregulated Genes	2	27	1031	301	0.0828028	1.83487	0.0037775	10.2362	SLC23A2;PHLPP1;KCNC2;CACNA1C;GRM1;IGF1R;CHST11;FADS6;GPC1;LAMP2;FLNB;RREB1;EXTL3;AGFG1;NTNG1;CHRNB2;ARSA;ATP11C;PROX1;L1CAM;TMEM131;TIAM1;SLC25A37;FRAS1;KCNQ3;FRYL;SDK2
intermediate stratum of JcPL	Allen Atlas Regionwise Upregulated Genes	2	27	1031	301	0.0828028	1.83487	0.0037775	10.2362	SEMA5A;ZCCHC7;TNFAIP6;NPR2;SLC7A14;IL1RAP;TTN;FYCO1;LRRTM4;SLITRK3;SLC39A6;STXBP6;NTNG1;EPHA7;SHPRH;PCGF6;TRPC6;LAPTM5;NSUN7;PROX1;C1QL2;SLC4A7;NELL1;SP1;CACHD1;SREK1;LCT
intermediate stratum of Str	Allen Atlas Regionwise Upregulated Genes	2	27	1031	301	0.0828028	1.83487	0.0037775	10.2362	RYR1;ROBO2;CRYBG3;ECE1;SLC4A4;CACNA1H;PIK3C2B;FAM171A1;PPP3CA;RELN;ACVR1C;CHST11;CHST15;THSD7A;GPR155;SLC2A13;ST8SIA3;ELMOD1;CACNA2D3;PLEKHA5;ATP2B1;ZDHHC14;EML5;INF2;DPY19L3;FAT3;C2CD2L
lateral part of alar p2	Allen Atlas Regionwise Upregulated Genes	2	27	1031	301	0.0828028	1.83487	0.0037775	10.2362	SLC23A2;KCNC2;PTPRJ;CACNA1C;GRM1;GPC1;LAMP2;FLNB;RREB1;EXTL3;AGFG1;NTNG1;CHRNB2;GABBR2;LRRN2;ATP11C;UNC5C;PROX1;L1CAM;PHKA2;TMEM131;TIAM1;SLC25A37;FRAS1;KCNQ3;FRYL;SDK2
mantle zone of CoPD	Allen Atlas Regionwise Upregulated Genes	2	27	1031	301	0.0828028	1.83487	0.0037775	10.2362	RERE;ZCCHC7;TNFAIP6;NPR2;DOT1L;ZBTB20;LRP6;FYCO1;LRRTM4;SLITRK3;STXBP6;CCNL1;SLC15A4;LINGO2;EPHA7;SHPRH;PCGF6;TRPC6;UNC5A;PLCL1;NSUN7;PROX1;LRP1B;SLC4A7;ABCB10;SREK1;LCT
principal pretectal nucleus	Allen Atlas Regionwise Upregulated Genes	2	27	1031	301	0.0828028	1.83487	0.0037775	10.2362	RERE;ZCCHC7;TMEM200A;NPR2;MIA2;ZBTB20;LRP6;FYCO1;LRRTM4;SLITRK3;CCNL1;SLC15A4;DRD5;CD53;LINGO2;EPHA7;SHPRH;PCGF6;TRPC6;UNC5A;PCDH9;PLCL1;NSUN7;PROX1;SLC4A7;ATF7;SREK1
reticular formation of CoPL	Allen Atlas Regionwise Upregulated Genes	2	27	1031	301	0.0828028	1.83487	0.0037775	10.2362	NPR2;MTTP;LTBP3;TTN;FYCO1;LRRTM4;STXBP6;EPHB1;DRD5;NTNG1;EPHA7;SHPRH;PCGF6;TRPC6;SLC12A5;PLCL1;LAPTM5;NSUN7;PROX1;C1QL2;SLC4A7;NELL1;SLC7A6;SP1;CACHD1;SREK1;LCT
sublayer 6b of CCx	Allen Atlas Regionwise Upregulated Genes	2	27	1031	301	0.0828028	1.83487	0.0037775	10.2362	EPHB6;CHRM3;TMEM200A;TMEM63C;BAZ2A;SLC35F1;SEMA3E;SLC8A1;SIRPA;DIP2B;NPTX1;NPTX2;CSMD1;SLC15A4;GALNT9;LIMCH1;KCNH7;MCAM;SLC4A10;PHKA2;SYT7;SULF2;MMP16;MMP17;CDH11;IGSF9B;SDK2
sublayer 6b of OCx	Allen Atlas Regionwise Upregulated Genes	2	27	1031	301	0.0828028	1.83487	0.0037775	10.2362	EPHB6;CHRM3;USP36;CLSTN2;ROCK1;PPM1L;ATP2A2;SEMA3E;ATP1A1;SLC8A1;SIRPA;ITGAV;NPTX1;NPTX2;ATP9B;RNF111;GALNT9;SUN1;LIMCH1;SLC4A10;MMP17;CDH11;PCDHB4;TRIM59;IGSF9B;SDK2;TNRC6B
Bed nuclei of the stria terminalis, anterior division, oval nucleus	Allen Atlas Regionwise Upregulated Genes	2	26	1031	301	0.12393	1.75864	0.00718023	8.68139	RYR1;RBM27;CNTNAP2;CRYBG3;ZBTB20;LENG8;GRIK2;CACNA1H;PIK3C2B;FAM171A1;PPP3CA;RELN;GRM7;DZIP1L;ITGAV;CCNL1;WFS1;ST8SIA3;CACNA2D3;TRERF1;LRP1B;SLC7A6;INF2;DPY19L3;TRIM59;C2CD2L
Caudoputamen	Allen Atlas Regionwise Upregulated Genes	2	26	1031	301	0.12393	1.75864	0.00718023	8.68139	RYR1;ROBO2;CRYBG3;ECE1;SLC4A4;CACNA1H;PIK3C2B;FAM171A1;PPP3CA;RELN;ACVR1C;CHST11;PLXNA2;THSD7A;GPR155;SLC2A13;ST8SIA3;ELMOD1;CACNA2D3;PLEKHA5;ATP2B1;ZDHHC14;EML5;INF2;DPY19L3;C2CD2L
Infralimbic area, layer 6a	Allen Atlas Regionwise Upregulated Genes	2	26	1031	301	0.12393	1.75864	0.00718023	8.68139	EPHB6;GTF3C1;TMEM63C;CASC4;TULP3;SLC35F1;SLC2A3;ATP1A1;TNR;SPOCK1;DIP2B;CSMD1;SLC15A4;ABCD1;KCNH7;KCNB2;SLC30A5;TET2;SLC4A10;SYT7;SULF2;ERN1;MMP16;CDH11;PDE7A;SDK2
Nucleus accumbens	Allen Atlas Regionwise Upregulated Genes	2	26	1031	301	0.12393	1.75864	0.00718023	8.68139	RYR1;GTF3C1;CNTNAP2;CRYBG3;ZBTB20;SLC4A4;ROBO1;PIK3C2B;FAM171A1;PPP3CA;ALCAM;GRM7;DZIP1L;CHST15;ITGAV;WFS1;ST8SIA3;ELMOD1;CACNA2D3;PLEKHA5;ATP2B1;GABRG3;TRERF1;INF2;DPY19L3;C2CD2L
Nucleus of reunions	Allen Atlas Regionwise Upregulated Genes	2	26	1031	301	0.12393	1.75864	0.00718023	8.68139	SLC23A2;SPON1;SLC24A3;KCNC2;GRM1;CDH2;GPC1;LRRTM2;FLNB;RREB1;AGFG1;NTNG1;CHRNB2;GABBR2;WSB1;SLC37A1;ATP6AP1;CACNA2D3;LAPTM5;ATP11B;L1CAM;GABRG3;TM9SF1;SCN2A;AGRN;PAM
Posterior parietal association areas, layer 6b	Allen Atlas Regionwise Upregulated Genes	2	26	1031	301	0.12393	1.75864	0.00718023	8.68139	EPHB6;CHRM3;PTPRS;ROCK1;TMEM63C;ADPGK;ATP2A2;ATP1A1;SPPL3;SLC7A1;SLC8A1;THPO;NPTX2;ATP9B;RNF111;FNBP4;SUN1;KCNH7;SLC4A10;SORCS3;TMEM33;MMP17;CDH11;IGSF9B;CLPTM1L;SDK2
Posterior pretectal nucleus	Allen Atlas Regionwise Upregulated Genes	2	26	1031	301	0.12393	1.75864	0.00718023	8.68139	RERE;ZCCHC7;SLC20A2;TNFAIP6;NPR2;CCDC47;DOT1L;ZBTB20;LRP6;LRRTM4;UBN2;SLITRK3;NTNG1;LINGO2;EPHA7;PCGF6;TRPC6;UNC5A;PLCL1;NSUN7;PROX1;C1QL2;SLC4A7;CACHD1;CCNYL1;SREK1
Primary somatosensory area, unassigned, layer 6b	Allen Atlas Regionwise Upregulated Genes	2	26	1031	301	0.12393	1.75864	0.00718023	8.68139	EPHB6;RYR2;LRP1;ROCK1;PPM1L;RBM4B;SLC8A1;KCNT2;PLXNA2;SLITRK5;NPTX1;RNF130;KDM2A;KCNH7;ABCC5;IGF2R;BACE1;VMP1;TMEFF1;INF2;STIM1;STIM2;PSME4;MMP17;ATF6;SDK2
Primary somatosensory area, upper limb, layer 6b	Allen Atlas Regionwise Upregulated Genes	2	26	1031	301	0.12393	1.75864	0.00718023	8.68139	EPHB6;CLSTN2;LRP1;ROCK1;PPM1L;AMIGO1;SEL1L;SLC7A1;COL19A1;SLC8A1;KCNT2;PLXNA2;SLITRK5;NPTX1;KDM2A;LIMCH1;NSUN7;SULF2;VMP1;TMEFF1;INF2;STIM2;PSME4;MMP17;PCDHB4;SDK2
Striatum	Allen Atlas Regionwise Upregulated Genes	2	26	1031	301	0.12393	1.75864	0.00718023	8.68139	RYR1;CRYBG3;SLC4A4;CACNA1H;PIK3C2B;FAM171A1;PPP3CA;ALCAM;ACVR1C;CHST11;CHST15;THSD7A;GPR155;WFS1;SLC2A13;ST8SIA3;ELMOD1;CACNA2D3;PLEKHA5;ATP2B1;TRERF1;ZDHHC14;EML5;INF2;DPY19L3;C2CD2L
Striatum dorsal region	Allen Atlas Regionwise Upregulated Genes	2	26	1031	301	0.12393	1.75864	0.00718023	8.68139	RYR1;ROBO2;CRYBG3;ECE1;SLC4A4;CACNA1H;PIK3C2B;FAM171A1;PPP3CA;RELN;ACVR1C;CHST11;PLXNA2;THSD7A;GPR155;SLC2A13;ST8SIA3;ELMOD1;CACNA2D3;PLEKHA5;ATP2B1;ZDHHC14;EML5;INF2;DPY19L3;C2CD2L
Ventral posteromedial nucleus of the thalamus	Allen Atlas Regionwise Upregulated Genes	2	26	1031	301	0.12393	1.75864	0.00718023	8.68139	KCNC1;PPM1L;KCNC2;CACNA1C;GRM1;FADS6;GPC1;FLNB;THSD7A;RREB1;EXTL3;AGFG1;NTNG1;CHRNB2;ARSA;GGT7;LRRN2;ATP11C;UNC5C;L1CAM;TMEM131;TIAM1;SLC25A37;FRAS1;FRYL;SDK2
alar plate of p2 (alar thalamus)	Allen Atlas Regionwise Upregulated Genes	2	26	1031	301	0.12393	1.75864	0.00718023	8.68139	SLC23A2;KCNC2;PTPRJ;CACNA1C;GRM1;GPC1;LAMP2;FLNB;RREB1;EXTL3;AGFG1;NTNG1;CHRNB2;GABBR2;LRRN2;ATP11C;UNC5C;PROX1;L1CAM;TMEM131;TIAM1;SLC25A37;FRAS1;KCNQ3;FRYL;SDK2
amygdalohippocampal area	Allen Atlas Regionwise Upregulated Genes	2	26	1031	301	0.12393	1.75864	0.00718023	8.68139	ANKLE2;GABRB1;LMAN2L;NVL;TXNDC11;SLC2A3;PCDH19;PCDH17;FYCO1;ZXDC;RREB1;NEO1;COLGALT1;PCGF6;UNC5A;LRRN2;FIBCD1;SLC4A10;PCDHB14;UNC5D;DNAJC16;KCTD6;TNRC6C;SLCO3A1;DHCR7;PICALM
commissural pretectal domain	Allen Atlas Regionwise Upregulated Genes	2	26	1031	301	0.12393	1.75864	0.00718023	8.68139	RERE;NPR2;ZBTB20;LRP6;TTN;FYCO1;LRRTM4;STXBP6;CCNL1;SLC15A4;LINGO2;EPHA7;SHPRH;PCGF6;TRPC6;PLCL1;LAPTM5;NSUN7;PROX1;C1QL2;SLC4A7;NELL1;SP1;CACHD1;SREK1;LCT
dorsal terminal nucleus of the accessory optic tract	Allen Atlas Regionwise Upregulated Genes	2	26	1031	301	0.12393	1.75864	0.00718023	8.68139	ZCCHC7;TMEM200A;ZBTB20;LRP6;FYCO1;GANAB;LRRTM4;SLITRK3;STXBP6;CCNL1;SLC15A4;RNF111;DRD5;LINGO2;EPHA7;SHPRH;PCGF6;TRPC6;UNC5A;PLCL1;NSUN7;PROX1;SLC4A7;SP1;SREK1;LCT
dorsal tier of thalamus	Allen Atlas Regionwise Upregulated Genes	2	26	1031	301	0.12393	1.75864	0.00718023	8.68139	SLC23A2;KCNC2;CACNA1C;GRM1;GPC1;LAMP2;FLNB;RREB1;EXTL3;AGFG1;NTNG1;CHRNB2;GABBR2;LRRN2;ATP11C;UNC5C;PROX1;L1CAM;PHKA2;TMEM131;TIAM1;SLC25A37;FRAS1;KCNQ3;FRYL;SDK2
intermediate tier of thalamus	Allen Atlas Regionwise Upregulated Genes	2	26	1031	301	0.12393	1.75864	0.00718023	8.68139	SLC23A2;ZCCHC7;KCNC2;NPR2;PTPRJ;CACNA1C;GRM1;LRRTM4;SLITRK3;STXBP6;AGFG1;NTNG1;CHRNB2;GABBR2;EPHA7;UNC5C;PROX1;L1CAM;SYT7;C1QL2;TIAM1;SLC25A37;CACHD1;LCT;FRYL;SDK2
mantle zone of DTTh	Allen Atlas Regionwise Upregulated Genes	2	26	1031	301	0.12393	1.75864	0.00718023	8.68139	SLC23A2;KCNC2;CACNA1C;GRM1;GPC1;LAMP2;FLNB;RREB1;EXTL3;AGFG1;NTNG1;CHRNB2;GABBR2;LRRN2;ATP11C;UNC5C;PROX1;L1CAM;PHKA2;TMEM131;TIAM1;SLC25A37;FRAS1;KCNQ3;FRYL;SDK2
mantle zone of ITTh	Allen Atlas Regionwise Upregulated Genes	2	26	1031	301	0.12393	1.75864	0.00718023	8.68139	SLC23A2;ZCCHC7;KCNC2;NPR2;PTPRJ;CACNA1C;GRM1;LRRTM4;SLITRK3;STXBP6;AGFG1;NTNG1;CHRNB2;GABBR2;EPHA7;UNC5C;PROX1;L1CAM;SYT7;C1QL2;TIAM1;SLC25A37;CACHD1;LCT;FRYL;SDK2
mantle zone of Str	Allen Atlas Regionwise Upregulated Genes	2	26	1031	301	0.12393	1.75864	0.00718023	8.68139	RYR1;ROBO2;CRYBG3;ECE1;SLC4A4;CACNA1H;PIK3C2B;FAM171A1;PPP3CA;RELN;ACVR1C;CHST11;CHST15;THSD7A;GPR155;SLC2A13;ST8SIA3;ELMOD1;CACNA2D3;PLEKHA5;ATP2B1;ZDHHC14;EML5;INF2;DPY19L3;C2CD2L
mantle zone of p2ZL	Allen Atlas Regionwise Upregulated Genes	2	26	1031	301	0.12393	1.75864	0.00718023	8.68139	KCNC2;PTPRJ;CACNA1C;GRM1;FADS6;GPC1;LAMP2;FLNB;RREB1;EXTL3;AGFG1;NTNG1;CHRNB2;GABBR2;PCDH9;ATP11C;UNC5C;PROX1;L1CAM;ZDHHC14;SLC25A37;NELL1;FRAS1;KCNQ3;PCDHB3;FRYL
paraventricular nucleus, dorsal part	Allen Atlas Regionwise Upregulated Genes	2	26	1031	301	0.12393	1.75864	0.00718023	8.68139	MTTP;AMIGO2;TM7SF3;GNS;PCDH17;GLG1;HSP90B1;CDH2;GPC1;NCAM1;SCN3A;RREB1;NKTR;WSB1;SLC37A1;CADM1;UNC5D;L1CAM;GABRG3;PDIA6;ERN1;TMX4;HYOU1;PAM;SCG2;SNTB2
secondary prosencephalon	Allen Atlas Regionwise Upregulated Genes	2	26	1031	301	0.12393	1.75864	0.00718023	8.68139	CHRM1;PTPRJ;CDH9;FAM171A1;GRIN2A;ACVR1C;PLXNA2;TSPAN5;ITGAV;CSMD1;EPHA4;LIMCH1;CADM2;KCNB1;KCNH7;KCNB2;INHBA;ACAP2;BMP1;MMP17;SLC9A9;SIDT1;PCDHB4;FAT3;TNIK;LCT
striatum (corpus striatum)	Allen Atlas Regionwise Upregulated Genes	2	26	1031	301	0.12393	1.75864	0.00718023	8.68139	RYR1;ROBO2;CRYBG3;ECE1;SLC4A4;CACNA1H;PIK3C2B;FAM171A1;PPP3CA;RELN;ACVR1C;CHST11;CHST15;THSD7A;GPR155;SLC2A13;ST8SIA3;ELMOD1;CACNA2D3;PLEKHA5;ATP2B1;ZDHHC14;EML5;INF2;DPY19L3;C2CD2L
thalamic (p2) zona limitans domain	Allen Atlas Regionwise Upregulated Genes	2	26	1031	301	0.12393	1.75864	0.00718023	8.68139	KCNC2;PTPRJ;CACNA1C;GRM1;FADS6;GPC1;LAMP2;FLNB;RREB1;EXTL3;AGFG1;NTNG1;CHRNB2;GABBR2;PCDH9;ATP11C;UNC5C;PROX1;L1CAM;ZDHHC14;SLC25A37;NELL1;FRAS1;KCNQ3;PCDHB3;FRYL
ventral posteromedial nucleus	Allen Atlas Regionwise Upregulated Genes	2	26	1031	301	0.12393	1.75864	0.00718023	8.68139	PHLPP1;KCNC1;PPM1L;KCNC2;CACNA1C;GRM1;FADS6;GPC1;LAMP2;FLNB;THSD7A;RREB1;EXTL3;AGFG1;NTNG1;CHRNB2;ARSA;GGT7;ATP11C;L1CAM;TMEM131;TIAM1;SLC25A37;FRAS1;FRYL;SDK2
Cortical plate	Allen Atlas Regionwise Upregulated Genes	2	25	1031	301	0.189447	1.68311	0.0131368	7.29179	FAAH;PTGS2;SEC61A1;GRIN2A;THPO;NDST3;TSPAN5;ITGAV;CSMD1;EPHA4;EPHA7;LIMCH1;CADM2;KCNB1;KCNH7;KCNB2;INHBA;TNRC6C;ACAP2;BMP1;SLC9A9;SIDT1;PCDHB4;FAT3;LCT
Field CA2, pyramidal layer	Allen Atlas Regionwise Upregulated Genes	2	25	1031	301	0.189447	1.68311	0.0131368	7.29179	SLC44A5;RNFT2;OLFML2B;ZDHHC23;ZBTB20;SEMA3E;RYR3;KIF15;GRIN2A;GNPTAB;THPO;PLXNA1;SLC15A4;EPHA4;EPHA7;CADM2;FIBCD1;ZFC3H1;SLC4A7;ACAP2;TMEM33;STIM2;UST;CDH11;LCT
Interanteromedial nucleus of the thalamus	Allen Atlas Regionwise Upregulated Genes	2	25	1031	301	0.189447	1.68311	0.0131368	7.29179	PCSK2;SLC23A2;KCNC2;AMIGO2;CACNA1C;GRM1;GRM7;CSPP1;GPC1;FLNB;STXBP6;RREB1;AGFG1;NTNG1;CHRNB2;NUP210;COL25A1;LAPTM5;PROX1;L1CAM;PHKA2;TMEM131;TM9SF1;KCNS2;FRYL
Isocortex	Allen Atlas Regionwise Upregulated Genes	2	25	1031	301	0.189447	1.68311	0.0131368	7.29179	EPHB6;CHRM3;PPM1L;TMEM63C;SEC61A1;KCNT2;TSPAN5;ITGAV;CSMD1;OPCML;LIMCH1;CADM2;KCNB1;KCNH7;KCNB2;SLC39A10;NPNT;SULF2;BMP1;MMP17;SLC9A9;SIDT1;PCDHB4;FAT3;IGSF9B
Parataenial nucleus	Allen Atlas Regionwise Upregulated Genes	2	25	1031	301	0.189447	1.68311	0.0131368	7.29179	PCSK2;SLC23A2;DENND1B;PHLPP1;AMIGO2;TM7SF3;GRM1;GPC1;ZMYM6;FLNB;STX3;SCN3A;RREB1;AGFG1;NTNG1;CHRNB2;SLC2A13;PROX1;ATP11A;L1CAM;CASD1;PHKA2;SYT7;FRYL;ATR
Primary somatosensory area, mouth, layer 6b	Allen Atlas Regionwise Upregulated Genes	2	25	1031	301	0.189447	1.68311	0.0131368	7.29179	EPHB6;SLC35F3;AMIGO1;SEL1L;ECE1;COL19A1;KCNT2;PLXNA2;SLITRK5;NPTX1;RNF130;SLC30A7;KDM2A;KCNH7;NSUN7;SLC22A23;VMP1;P2RX7;TMEFF1;INF2;LMBRD2;STIM2;PSME4;MMP17;SDK2
Ventral group of the dorsal thalamus	Allen Atlas Regionwise Upregulated Genes	2	25	1031	301	0.189447	1.68311	0.0131368	7.29179	PHLPP1;KCNC2;CACNA1C;GRM1;FADS6;GPC1;LAMP2;FLNB;RREB1;EXTL3;AGFG1;NTNG1;CHRNB2;ARSA;GGT7;ATP11C;PROX1;L1CAM;TMEM131;TIAM1;SLC25A37;FRAS1;KCNQ3;FRYL;SDK2
Ventral posterolateral nucleus of the thalamus, parvicellular part	Allen Atlas Regionwise Upregulated Genes	2	25	1031	301	0.189447	1.68311	0.0131368	7.29179	SLC23A2;KCNC2;CCDC47;PTPRJ;CACNA1C;PKD2;GRM1;SLC9A1;FADS6;LAMP2;EXTL3;AGFG1;NTNG1;ABCA1;CHRNB2;HGSNAT;ATP11C;MOGS;UNC5C;TMEM131;SLC25A37;MPHOSPH9;FRAS1;PCDHB3;FRYL
alar plate of evaginated telencephalic vesicle	Allen Atlas Regionwise Upregulated Genes	2	25	1031	301	0.189447	1.68311	0.0131368	7.29179	CHRM1;CDH9;FAM171A1;GRIN2A;ACVR1C;PLXNA2;TSPAN5;ITGAV;CSMD1;EPHA4;LIMCH1;CADM2;KCNB1;KCNH7;KCNB2;INHBA;ACAP2;BMP1;MMP17;SLC9A9;SIDT1;PCDHB4;FAT3;TNIK;LCT
central lateral nucleus	Allen Atlas Regionwise Upregulated Genes	2	25	1031	301	0.189447	1.68311	0.0131368	7.29179	SLC23A2;SPON1;PHLPP1;KCNC2;CACNA1C;GRM1;IGF1R;CHST11;SLITRK3;FLNB;EXTL3;AGFG1;NTNG1;CHRNB2;ARSA;KCND3;PROX1;ATP11A;L1CAM;TMEM131;TIAM1;SLC25A37;LRP10;FRYL;SDK2
centromedian nucleus	Allen Atlas Regionwise Upregulated Genes	2	25	1031	301	0.189447	1.68311	0.0131368	7.29179	RBM27;SLC23A2;KCNC2;CACNA1C;SPG7;GRM1;GRM7;GPC1;FLNB;STXBP6;STX3;LRRC8B;RREB1;AGFG1;NTNG1;CHRNB2;GABBR2;COL25A1;LAPTM5;PROX1;ATP11A;L1CAM;PHKA2;FRYL;SDK2
external globus pallidum	Allen Atlas Regionwise Upregulated Genes	2	25	1031	301	0.189447	1.68311	0.0131368	7.29179	RYR1;SLC44A1;MEGF10;CRYBG3;SEMA3E;SLC4A4;CACNA1H;PIK3C2B;FAM171A1;PPP3CA;ACVR1C;LRRTM4;DZIP1L;CHST15;PLXNA2;ITGAV;SLC30A7;WFS1;ST8SIA3;ELMOD1;CACNA2D3;INF2;DPY19L3;TRIM59;PCDHB3
lateral part of JcP	Allen Atlas Regionwise Upregulated Genes	2	25	1031	301	0.189447	1.68311	0.0131368	7.29179	SEMA5A;TNFAIP6;NPR2;SLC7A14;TTN;FYCO1;LRRTM4;SLC39A6;STXBP6;NTNG1;EPHA7;SHPRH;PCGF6;TRPC6;LAPTM5;NSUN7;PROX1;C1QL2;SLC4A7;NELL1;ZBTB6;SP1;CACHD1;SREK1;LCT
layer 5 of PrS	Allen Atlas Regionwise Upregulated Genes	2	25	1031	301	0.189447	1.68311	0.0131368	7.29179	RNFT2;USP36;TMEM200A;DERL2;CDH9;SLC8A1;CDH8;FYCO1;CHL1;LRRTM4;NDST4;NDST3;ATP9B;EPHA4;EPHA7;UNC5C;SULF2;TMEFF1;UST;MYADM;LCOR;ATF7;TRIM59;STT3B;LCT
layer 6 of RSC	Allen Atlas Regionwise Upregulated Genes	2	25	1031	301	0.189447	1.68311	0.0131368	7.29179	EPHB6;ANKLE2;CLSTN2;ATP2A2;SLC35F1;ATP1A1;SLC8A1;CHL1;PLXNA2;NPTX1;LRRC8B;RNF130;EPHA5;SLC30A7;SLC4A10;ARNT;ADAM17;LMBRD2;MMP16;MMP17;PXDN;CDH11;TRIM59;SDK2;PICALM
mantle zone of JcPL	Allen Atlas Regionwise Upregulated Genes	2	25	1031	301	0.189447	1.68311	0.0131368	7.29179	SEMA5A;TNFAIP6;NPR2;SLC7A14;TTN;FYCO1;LRRTM4;SLC39A6;STXBP6;NTNG1;EPHA7;SHPRH;PCGF6;TRPC6;LAPTM5;NSUN7;PROX1;C1QL2;SLC4A7;NELL1;ZBTB6;SP1;CACHD1;SREK1;LCT
medial (magnocellular) part of MD	Allen Atlas Regionwise Upregulated Genes	2	25	1031	301	0.189447	1.68311	0.0131368	7.29179	SLC23A2;KCNC2;AMIGO2;CACNA1C;GRM1;GRM2;CSPP1;GPC1;SPOCK1;FLNB;STXBP6;RREB1;AGFG1;NTNG1;CHRNB2;GABBR2;COL25A1;PROX1;ATP11A;L1CAM;PHKA2;GABRG3;HOOK1;FRYL;SDK2
medial amygdala, posterodorsal part	Allen Atlas Regionwise Upregulated Genes	2	25	1031	301	0.189447	1.68311	0.0131368	7.29179	USP36;GABRB1;NRP2;LMAN2L;TXNDC11;SLC2A3;VLDLR;PCDH19;CACNA1H;MBTD1;PABPN1;CHL1;ZXDC;DNER;RREB1;NEO1;PCGF6;COL25A1;LSAMP;UNC5D;SLCO3A1;HOOK1;DHCR7;C2CD2L;XPR1
prosomere 2	Allen Atlas Regionwise Upregulated Genes	2	25	1031	301	0.189447	1.68311	0.0131368	7.29179	SLC23A2;KCNC2;PTPRJ;CACNA1C;GRM1;GPC1;LAMP2;FLNB;RREB1;EXTL3;AGFG1;NTNG1;CHRNB2;GABBR2;ATP11C;UNC5C;PROX1;L1CAM;TMEM131;TIAM1;SLC25A37;FRAS1;KCNQ3;FRYL;SDK2
putamen	Allen Atlas Regionwise Upregulated Genes	2	25	1031	301	0.189447	1.68311	0.0131368	7.29179	RYR1;ROBO2;CRYBG3;ECE1;SLC4A4;CACNA1H;PIK3C2B;FAM171A1;PPP3CA;RELN;ACVR1C;CHST11;THSD7A;GPR155;SLC2A13;ST8SIA3;ELMOD1;CACNA2D3;PLEKHA5;ATP2B1;ZDHHC14;EML5;INF2;DPY19L3;C2CD2L
sublayer 6a of FCx	Allen Atlas Regionwise Upregulated Genes	2	25	1031	301	0.189447	1.68311	0.0131368	7.29179	EPHB6;LRP1;ROCK1;PPM1L;TMEM63C;AMIGO1;SEL1L;BAZ2A;SPG7;SLC7A1;SLC2A6;SLITRK5;FAM3C;ABCD1;KDM2A;KCNH7;ABCC5;NSUN7;SULF2;VMP1;TMEFF1;TMEM33;PSME4;MMP17;FAT3
sublayer 6b of InsCx	Allen Atlas Regionwise Upregulated Genes	2	25	1031	301	0.189447	1.68311	0.0131368	7.29179	EPHB6;SLC24A2;ROCK1;PPM1L;ECE1;COL19A1;SLC8A1;KCNT2;PPIP5K2;PLXNA2;MAN1C1;ST3GAL5;SLITRK5;NPTX1;SLC30A7;KDM2A;KCNH7;NSUN7;VMP1;TMEFF1;INF2;STIM2;MMP17;ATF6;SDK2
subpallium	Allen Atlas Regionwise Upregulated Genes	2	25	1031	301	0.189447	1.68311	0.0131368	7.29179	RYR1;CRYBG3;SLC4A4;CACNA1H;PIK3C2B;FAM171A1;PPP3CA;ALCAM;ACVR1C;CHST11;DZIP1L;CHST15;THSD7A;GPR155;WFS1;SLC2A13;ST8SIA3;ELMOD1;CACNA2D3;PLEKHA5;GABRG3;ZDHHC14;INF2;DPY19L3;C2CD2L
terminal nucleus of the stria medullaris	Allen Atlas Regionwise Upregulated Genes	2	25	1031	301	0.189447	1.68311	0.0131368	7.29179	NPR2;MTTP;PTPRO;TXNDC11;PKD1;HS6ST2;PCDH17;GLG1;HSP90B1;FSTL5;REV3L;NCAM1;WSB1;SLC37A1;CADM1;SLC32A1;COL25A1;PCDH8;SLC30A1;UNC5D;SEZ6L;GALNS;CANX;SCG2;XPR1
ventral nuclei	Allen Atlas Regionwise Upregulated Genes	2	25	1031	301	0.189447	1.68311	0.0131368	7.29179	PHLPP1;KCNC2;CACNA1C;GRM1;FADS6;GPC1;LAMP2;FLNB;RREB1;EXTL3;AGFG1;NTNG1;CHRNB2;ARSA;GGT7;ATP11C;PROX1;L1CAM;TMEM131;TIAM1;SLC25A37;FRAS1;KCNQ3;FRYL;SDK2
Rhomboid nucleus	Allen Atlas Regionwise Upregulated Genes	2	27	1031	345	0.283078	1.57727	0.0207903	6.10918	RBM27;SLC23A2;SPON1;KCNC2;AMIGO2;CACNA1C;GRM1;GRM7;GPC1;SPOCK1;FLNB;STX3;RREB1;AGFG1;NTNG1;CHRNB2;GABBR2;LAPTM5;PROX1;L1CAM;PHKA2;TM9SF1;KCNS2;HOOK1;AGRN;FRYL;SRSF9
Bed nuclei of the stria terminalis, posterior division, transverse nucleus	Allen Atlas Regionwise Upregulated Genes	2	24	1031	301	0.283078	1.60827	0.0231163	6.05868	RBM27;RTL1;GABRB1;NRP2;CADM1;SLC32A1;WFS1;COL25A1;SLC30A5;MTTP;PCDH8;SORCS3;GABRG3;PCDH17;SEC61A2;FSTL5;SLC7A6;SLC9A6;PABPN1;ZMYM6;LRRTM2;NCAM1;XPR1;TNRC6A
Central lateral nucleus of the thalamus	Allen Atlas Regionwise Upregulated Genes	2	24	1031	301	0.283078	1.60827	0.0231163	6.05868	NTNG1;CHRNB2;ARSA;SPON1;KCNC2;PROX1;ATP11A;CACNA1C;L1CAM;TMEM131;SYT7;GRM1;IGF1R;TIAM1;SLC25A37;CHST11;LAMP2;SLITRK3;FLNB;LRP10;EXTL3;FRYL;SDK2;AGFG1
Cerebral cortex	Allen Atlas Regionwise Upregulated Genes	2	24	1031	301	0.283078	1.60827	0.0231163	6.05868	EPHA4;FAAH;EPHA7;LIMCH1;TMEM63C;CADM2;KCNB1;KCNH7;KCNB2;INHBA;PTGS2;TNRC6C;GRIN2A;ACAP2;BMP1;THPO;SLC9A9;SIDT1;TSPAN5;PCDHB4;FAT3;ITGAV;LCT;CSMD1
Cerebral nuclei	Allen Atlas Regionwise Upregulated Genes	2	24	1031	301	0.283078	1.60827	0.0231163	6.05868	RYR1;WFS1;CRYBG3;SLC2A13;ST8SIA3;ELMOD1;CACNA2D3;PLEKHA5;SLC4A4;GABRG3;ZDHHC14;CACNA1H;PIK3C2B;FAM171A1;PPP3CA;ALCAM;INF2;ACVR1C;DPY19L3;DZIP1L;CHST15;THSD7A;GPR155;C2CD2L
Paraventricular hypothalamic nucleus, magnocellular division, posterior magnocellular part	Allen Atlas Regionwise Upregulated Genes	2	24	1031	301	0.283078	1.60827	0.0231163	6.05868	WSB1;SLC37A1;CADM1;LAPTM5;TM7SF3;GABRG3;GNS;SLC7A1;PCDH17;GLG1;HSP90B1;ERN1;GALNS;MOV10;SLC7A5;TMX4;RELN;CSPP1;CANX;HYOU1;STX3;SCG2;NKTR;SNTB2
Paraventricular hypothalamic nucleus, magnocellular division, posterior magnocellular part, lateral zone	Allen Atlas Regionwise Upregulated Genes	2	24	1031	301	0.283078	1.60827	0.0231163	6.05868	WSB1;SLC37A1;CADM1;LAPTM5;TM7SF3;GABRG3;GNS;SLC7A1;PCDH17;GLG1;HSP90B1;ERN1;GALNS;MOV10;SLC7A5;TMX4;RELN;CSPP1;CANX;HYOU1;STX3;SCG2;NKTR;SNTB2
Prelimbic area, layer 6b	Allen Atlas Regionwise Upregulated Genes	2	24	1031	301	0.283078	1.60827	0.0231163	6.05868	EPHB6;SEMA5A;GTF3C1;SPON1;TMEM63C;SLC4A10;SLC35F1;SLC2A3;SORCS3;LRP1B;SYT7;SULF2;BACE1;MMP16;CDH2;MMP17;CDH11;CNTN1;SPOCK1;DIP2B;NPTX1;PDE7A;SLC15A4;SDK2
Primary somatosensory area, lower limb, layer 6b	Allen Atlas Regionwise Upregulated Genes	2	24	1031	301	0.283078	1.60827	0.0231163	6.05868	EPHB6;KDM2A;CLSTN2;LRP1;ROCK1;PPM1L;TMEM63C;SORT1;SEL1L;BAZ2A;TM7SF3;SLC7A1;SLC8A1;SULF2;TMEFF1;LMAN1;ZBTB6;INF2;TMEM33;PSME4;MMP17;ITGAV;IGSF9B;SDK2
Subiculum, ventral part, stratum radiatum	Allen Atlas Regionwise Upregulated Genes	2	24	1031	301	0.283078	1.60827	0.0231163	6.05868	KIRREL3;UNC5A;LMAN2L;UXS1;FIBCD1;OCRL;PCDH19;SLC8A1;KCTD6;C1QL2;TNRC6C;SLC4A7;FYCO1;FRAS1;THPO;CHL1;ZXDC;NDST3;PXDN;UST;MYADM;SLIT2;COLGALT1;SIDT2
Ventral anterior-lateral complex of the thalamus	Allen Atlas Regionwise Upregulated Genes	2	24	1031	301	0.283078	1.60827	0.0231163	6.05868	NTNG1;CHRNB2;ARSA;PHLPP1;KCNC2;ATP11C;PROX1;CACNA1C;L1CAM;TMEM131;GRM1;SLC25A37;MPHOSPH9;FRAS1;FADS6;LAMP2;KCNQ3;FLNB;GPR107;RREB1;EXTL3;FRYL;SDK2;AGFG1
basolateral amygdaloid nucleus, posterior part	Allen Atlas Regionwise Upregulated Genes	2	24	1031	301	0.283078	1.60827	0.0231163	6.05868	LMAN2L;CHKA;SLC44A2;SLC1A1;LSAMP;CACNA1B;SLC4A10;OCRL;PCDH19;KCTD6;MBTD1;PLA2G15;SEC61A2;GALC;FYCO1;HOOK1;CPD;ZXDC;TNR;TPP1;RREB1;NEO1;COLGALT1;PICALM
caudal secondary prosencephalon	Allen Atlas Regionwise Upregulated Genes	2	24	1031	301	0.283078	1.60827	0.0231163	6.05868	EPHA4;CHRM1;LIMCH1;CADM2;KCNB1;KCNH7;KCNB2;INHBA;CDH9;FAM171A1;GRIN2A;ACAP2;BMP1;ACVR1C;MMP17;SLC9A9;SIDT1;PLXNA2;PCDHB4;FAT3;ITGAV;TNIK;LCT;CSMD1
cingulate cortex	Allen Atlas Regionwise Upregulated Genes	2	24	1031	301	0.283078	1.60827	0.0231163	6.05868	EPHB6;TMEM200A;TMEM63C;KCNH7;AMIGO1;PHKA2;SLC7A1;CLCN2;SLC8A1;CD2AP;SULF2;TMEFF1;NDST3;PSME4;CDH11;SPOCK1;DIP2B;IGSF9B;NPTX2;ATF6;CSMD1;SLC15A4;SDK2;GALNT9
intermediate stratum of Pal	Allen Atlas Regionwise Upregulated Genes	2	24	1031	301	0.283078	1.60827	0.0231163	6.05868	RYR1;ROBO2;MEGF10;WFS1;CRYBG3;SLC2A13;ST8SIA3;ELMOD1;CACNA2D3;SLC4A4;CACNA1H;PIK3C2B;FAM171A1;PPP3CA;INF2;ACVR1C;DPY19L3;DZIP1L;CHST15;PLXNA2;HHIPL1;ITGAV;TRIM59;PCDHB3
layer 5 of FCx	Allen Atlas Regionwise Upregulated Genes	2	24	1031	301	0.283078	1.60827	0.0231163	6.05868	EPHB6;ROCK1;PPM1L;TMEM63C;CADM2;KCNH7;UXS1;AMIGO1;KCNB2;SEL1L;CASC4;CACNA1B;ATP2A2;BAZ2A;ATP1A1;VMP1;TMEFF1;SLC9A9;TNR;SLITRK5;FAT3;FAM3C;ABCD1;OPCML
layer 5 of PCx	Allen Atlas Regionwise Upregulated Genes	2	24	1031	301	0.283078	1.60827	0.0231163	6.05868	SUN1;KDM2A;SLC12A5;LRP1;PPM1L;KCNB1;SORT1;KCNH7;AMIGO1;ATP2A2;ARNT;ATP2B2;ATP1A1;COL19A1;VMP1;KCNT2;TMEM33;SLC9A9;SIDT1;PCDHB4;ITGAV;IGSF9B;FAM3C;EXTL3
layer 6 of PCx	Allen Atlas Regionwise Upregulated Genes	2	24	1031	301	0.283078	1.60827	0.0231163	6.05868	EPHB6;KDM2A;CLSTN2;LRP1;PPM1L;LIMCH1;KCNH7;AMIGO1;SEL1L;ATP2A2;ARNT;ATP2B2;ATP1A1;SLC8A1;SULF2;VMP1;KCNT2;TMEM33;PSME4;SLITRK5;FAT3;ITGAV;IGSF9B;FAM3C
mantle zone of CCx	Allen Atlas Regionwise Upregulated Genes	2	24	1031	301	0.283078	1.60827	0.0231163	6.05868	EPHB6;TMEM200A;TMEM63C;KCNH7;AMIGO1;PHKA2;SLC7A1;CLCN2;SLC8A1;CD2AP;SULF2;TMEFF1;NDST3;PSME4;CDH11;SPOCK1;DIP2B;IGSF9B;NPTX2;ATF6;CSMD1;SLC15A4;SDK2;GALNT9
mantle zone of S	Allen Atlas Regionwise Upregulated Genes	2	24	1031	301	0.283078	1.60827	0.0231163	6.05868	RNFT2;EPHA7;PCGF6;TMEM200A;FIBCD1;ZDHHC23;OCRL;CLCN2;SLC8A1;TNRC6C;SLC4A7;TMEFF1;FYCO1;GRIN2A;FRAS1;THPO;NDST4;NDST3;UST;MYADM;PLXNA2;LCT;COLGALT1;DRD5
periventricular stratum of p3ZL	Allen Atlas Regionwise Upregulated Genes	2	24	1031	301	0.283078	1.60827	0.0231163	6.05868	NTNG1;SPON1;WSB1;SLC37A1;ATP6AP1;KCNC2;LAPTM5;ATP11B;L1CAM;GABRG3;PCDH17;ERN1;TMX4;CSPP1;GPC1;CANX;HYOU1;AGRN;RREB1;PAM;SCG2;TNRC6A;AGFG1;NKTR
posteromedial visual area, layer 6b	Allen Atlas Regionwise Upregulated Genes	2	24	1031	301	0.283078	1.60827	0.0231163	6.05868	EPHB6;USP36;SUN1;CLSTN2;CHUK;LIMCH1;SLC4A10;ARNT;SEMA3E;ATP1A1;SLC8A1;NELL1;SLC7A8;MMP16;CDH2;MMP17;PLXNA2;MAN1C1;CCNYL1;SIRPA;PCDHB4;IGSF9B;SDK2;TNRC6B
septopallidal core nucleus	Allen Atlas Regionwise Upregulated Genes	2	24	1031	301	0.283078	1.60827	0.0231163	6.05868	CNTNAP2;CHRM1;CADM1;WFS1;CRYBG3;ST8SIA3;ELMOD1;PCDH8;CACNA2D3;LPCAT1;ZBTB20;GABRG3;TRERF1;CACNA1E;MALT1;ROBO1;PPP3CA;INF2;DPY19L3;GRM7;DZIP1L;TRIM59;CSMD3;C2CD2L
superficial stratum of CCx (cortical plate/marginal zone)	Allen Atlas Regionwise Upregulated Genes	2	24	1031	301	0.283078	1.60827	0.0231163	6.05868	EPHB6;TMEM200A;TMEM63C;KCNH7;AMIGO1;PHKA2;SLC7A1;CLCN2;SLC8A1;CD2AP;SULF2;TMEFF1;NDST3;PSME4;CDH11;SPOCK1;DIP2B;IGSF9B;NPTX2;ATF6;CSMD1;SLC15A4;SDK2;GALNT9
superficial stratum of S	Allen Atlas Regionwise Upregulated Genes	2	24	1031	301	0.283078	1.60827	0.0231163	6.05868	RNFT2;EPHA7;PCGF6;TMEM200A;FIBCD1;ZDHHC23;OCRL;CLCN2;SLC8A1;TNRC6C;SLC4A7;TMEFF1;FYCO1;GRIN2A;FRAS1;THPO;NDST4;NDST3;UST;MYADM;PLXNA2;LCT;COLGALT1;DRD5
telencephalic vesicle	Allen Atlas Regionwise Upregulated Genes	2	24	1031	301	0.283078	1.60827	0.0231163	6.05868	EPHA4;CHRM1;LIMCH1;CADM2;KCNB1;KCNH7;KCNB2;INHBA;CDH9;FAM171A1;GRIN2A;ACAP2;BMP1;ACVR1C;MMP17;SLC9A9;SIDT1;PLXNA2;PCDHB4;FAT3;ITGAV;TNIK;LCT;CSMD1
ventral reuniens nucleus	Allen Atlas Regionwise Upregulated Genes	2	24	1031	301	0.283078	1.60827	0.0231163	6.05868	NTNG1;CHRNB2;SLC23A2;SPON1;SLC37A1;KCNC2;ATP11B;PROX1;SLC39A12;CACNA1C;L1CAM;TM7SF3;GABRG3;GRM1;CSPP1;GPC1;SLITRK3;SPOCK1;FLNB;AGRN;RREB1;FRYL;AGFG1;SRSF9
Thalamus	Allen Atlas Regionwise Upregulated Genes	2	26	1031	334	0.2965	1.56744	0.0243476	5.82355	SLC23A2;KCNC2;PTPRJ;CACNA1C;GRM1;GPC1;LAMP2;FLNB;RREB1;EXTL3;AGFG1;NTNG1;CHRNB2;GABBR2;LRRN2;ATP11C;UNC5C;PROX1;L1CAM;TMEM131;TIAM1;SLC25A37;FRAS1;KCNQ3;FRYL;SDK2
Bed nuclei of the stria terminalis, posterior division, interfascicular nucleus	Allen Atlas Regionwise Upregulated Genes	2	23	1031	301	0.382548	1.5341	0.0390925	4.9733	GABRB1;NRP2;WSB1;CADM1;SLC32A1;WFS1;COL25A1;MTTP;PTPRO;PCDH8;UNC5D;SEZ6L;GABRG3;HS6ST2;PCDH17;GLG1;SEC61A2;FSTL5;SLC7A6;SLC9A6;ZMYM6;NCAM1;XPR1
Bed nuclei of the stria terminalis, posterior division, principal nucleus	Allen Atlas Regionwise Upregulated Genes	2	23	1031	301	0.382548	1.5341	0.0390925	4.9733	GRIA1;RBM27;GABRB1;NRP2;WSB1;CADM1;SLC32A1;TMEM200A;WFS1;COL25A1;MTTP;PCDH8;UNC5D;CASD1;PCDH17;SEC61A2;FSTL5;NELL1;ZMYM6;REV3L;RREB1;SCG2;XPR1
Central medial nucleus of the thalamus	Allen Atlas Regionwise Upregulated Genes	2	23	1031	301	0.382548	1.5341	0.0390925	4.9733	NTNG1;CHRNB2;SLC23A2;GABBR2;KCNC2;COL25A1;PROX1;CACNA1C;SPG7;L1CAM;PHKA2;GRM1;SLC25A37;GPC1;SPOCK1;FLNB;STX3;LRRC8B;AGRN;RREB1;FRYL;SDK2;AGFG1
Cerebrum	Allen Atlas Regionwise Upregulated Genes	2	23	1031	301	0.382548	1.5341	0.0390925	4.9733	EPHA4;CHRM1;CADM2;KCNB1;KCNH7;KCNB2;INHBA;CDH9;KIF15;FAM171A1;GRIN2A;ACAP2;BMP1;ACVR1C;MMP17;SLC9A9;SIDT1;PLXNA2;PCDHB4;FAT3;ITGAV;TNIK;LCT
Dorsal nucleus raphe	Allen Atlas Regionwise Upregulated Genes	2	23	1031	301	0.382548	1.5341	0.0390925	4.9733	RERE;PGAP1;SEC24A;SLC35F3;KCNK9;AMIGO2;L1CAM;GNS;ITFG1;LRP1B;KIF15;BACE1;ABCB10;SLCO3A1;TMEM33;CSPP1;CNTN1;NCAM1;STX3;FAM3C;TRAM1L1;COLGALT1;CDS2
Intergeniculate leaflet of the lateral geniculate complex	Allen Atlas Regionwise Upregulated Genes	2	23	1031	301	0.382548	1.5341	0.0390925	4.9733	NTNG1;SLC44A5;CHRNB2;RBM27;GABBR2;LRRN2;KCNC2;ZFC3H1;UNC5C;CACNA1C;L1CAM;BAZ1B;ZDHHC14;GRM1;CKAP4;SLC9A1;THPO;GPC1;CACHD1;CCNYL1;FLNB;TRIM59;EXTL3
Lateral dorsal nucleus of thalamus	Allen Atlas Regionwise Upregulated Genes	2	23	1031	301	0.382548	1.5341	0.0390925	4.9733	NTNG1;EPHA7;DGKE;SMAD3;CADM2;ZFC3H1;ACSL4;UNC5C;NSUN7;CACNA1C;GRM1;ROBO1;IGF1R;LRRTM4;GPC1;MFAP3;CACHD1;FLNB;LRP10;LCT;GPR155;EXTL3;FRYL
Lateral habenula	Allen Atlas Regionwise Upregulated Genes	2	23	1031	301	0.382548	1.5341	0.0390925	4.9733	NTNG1;WDR38;SEMA5A;LINGO2;SPON1;EPHA7;NRP2;NPR2;DOT1L;NSUN7;PROX1;ATP11A;LRP1B;C1QL2;ROBO1;LRP6;PIGB;LRRTM4;STX3;NPTX2;CNNM2;XPR1;CDS2
Medial amygdalar nucleus, posterodorsal part, sublayer b	Allen Atlas Regionwise Upregulated Genes	2	23	1031	301	0.382548	1.5341	0.0390925	4.9733	GABRB1;NRP2;LMAN2L;COL25A1;LSAMP;TXNDC11;UNC5D;PCDH19;PCDH17;MBTD1;P2RX7;FYCO1;SLCO3A1;PABPN1;CHL1;HOOK1;ZXDC;DNER;DHCR7;RREB1;NEO1;C2CD2L;XPR1
Medial amygdalar nucleus, posterodorsal part, sublayer c	Allen Atlas Regionwise Upregulated Genes	2	23	1031	301	0.382548	1.5341	0.0390925	4.9733	GABRB1;NRP2;LMAN2L;WFS1;COL25A1;PTPRO;LSAMP;SLC4A10;TXNDC11;PCDH19;MBTD1;P2RX7;FYCO1;ERLEC1;SLCO3A1;CHL1;HOOK1;ZXDC;DNER;VPS54;CLPTM1L;RREB1;XPR1
Paraventricular hypothalamic nucleus, magnocellular division	Allen Atlas Regionwise Upregulated Genes	2	23	1031	301	0.382548	1.5341	0.0390925	4.9733	WSB1;SLC37A1;CADM1;GABRG3;GNS;SLC7A1;PDIA6;PCDH17;GLG1;HSP90B1;ERN1;GALNS;MOV10;SLC7A5;TMX4;RELN;CSPP1;CANX;HYOU1;STX3;SCG2;NKTR;SNTB2
Paraventricular hypothalamic nucleus, parvicellular division, anterior parvicellular part	Allen Atlas Regionwise Upregulated Genes	2	23	1031	301	0.382548	1.5341	0.0390925	4.9733	WSB1;CADM1;MTTP;AMIGO2;LSAMP;RBM4B;UNC5D;L1CAM;GNS;PDIA6;PCDH17;GLG1;HSP90B1;ERN1;TMX4;DPY19L4;LRRTM4;GPC1;HYOU1;PAM;SCG2;NKTR;SNTB2
Perireunensis nucleus	Allen Atlas Regionwise Upregulated Genes	2	23	1031	301	0.382548	1.5341	0.0390925	4.9733	NTNG1;CHRNB2;GABBR2;SPON1;PGAP1;SLC37A1;KCNC2;COL25A1;PCDHGA2;CACNA2D3;ATP11B;PROX1;CACNA1C;L1CAM;TM7SF3;GRM1;CSPP1;GPC1;SLITRK3;FLNB;AGRN;RREB1;AGFG1
Presubiculum, layer 3	Allen Atlas Regionwise Upregulated Genes	2	23	1031	301	0.382548	1.5341	0.0390925	4.9733	EPHA5;KDM2A;CLSTN2;TMEM200A;IPMK;SLC35F1;COL19A1;SLC8A1;SULF2;TMEFF1;MMP16;CHL1;NDST3;ZMYM6;PXDN;CDH11;MYADM;PLXNA2;TRIM59;IGSF9B;PLEKHN1;LCT;SDK2
Primary motor area	Allen Atlas Regionwise Upregulated Genes	2	23	1031	301	0.382548	1.5341	0.0390925	4.9733	EPHB6;CHRM3;TMEM63C;CADM2;KCNB1;KCNH7;UXS1;TMEFF1;BMP1;ACVR1C;THPO;MAN1A2;MMP17;SLC9A9;SIDT1;PLXNA2;MAN1C1;TSPAN5;HHIPL1;PCDHB4;FAT3;ITGAV;OPCML
Primary somatosensory area, lower limb, layer 6a	Allen Atlas Regionwise Upregulated Genes	2	23	1031	301	0.382548	1.5341	0.0390925	4.9733	EPHB6;KDM2A;CLSTN2;LRP1;ROCK1;PPM1L;TMEM63C;CADM2;SORT1;SEL1L;LNPEP;SLC7A1;SULF2;TMEFF1;LMAN1;TMEM33;PSME4;SPOCK1;SLITRK5;PCDHB4;FAT3;ITGAV;IGSF9B
Somatomotor areas	Allen Atlas Regionwise Upregulated Genes	2	23	1031	301	0.382548	1.5341	0.0390925	4.9733	EPHB6;CHRM3;TMEM63C;CADM2;KCNB1;KCNH7;UXS1;KCNB2;TMEFF1;SEC61A1;BMP1;THPO;MAN1A2;NDST3;MMP17;SLC9A9;SIDT1;MAN1C1;FAT3;ITGAV;IGSF9B;CSMD1;OPCML
Ventral posterolateral nucleus of the thalamus	Allen Atlas Regionwise Upregulated Genes	2	23	1031	301	0.382548	1.5341	0.0390925	4.9733	NTNG1;CHRNB2;ARSA;GGT7;PHLPP1;PPM1L;PCDH9;KCNC2;ATP11C;UNC5C;IL1RAP;CACNA1C;TM7SF3;ZDHHC14;TMEM131;GRM1;CKAP4;SLC25A37;NCEH1;FRAS1;FADS6;EXTL3;FRYL
alar plate of p1	Allen Atlas Regionwise Upregulated Genes	2	23	1031	301	0.382548	1.5341	0.0390925	4.9733	NTNG1;EPHA7;SHPRH;PCGF6;TRPC6;NPR2;LAPTM5;NSUN7;PROX1;C1QL2;TTN;SLC4A7;FYCO1;NELL1;ZBTB6;SP1;LRRTM4;SLITRK3;CACHD1;SLC39A6;STXBP6;SREK1;LCT
anteroventral part of alar thalamus	Allen Atlas Regionwise Upregulated Genes	2	23	1031	301	0.382548	1.5341	0.0390925	4.9733	NTNG1;SEMA5A;CHRNB2;GABBR2;PCDH9;KCNC2;ATP11C;UNC5C;PTPRJ;CACNA1C;L1CAM;ZDHHC14;GRM1;SLC25A37;NELL1;FRAS1;LAMP2;CACHD1;FLNB;PCDHB3;EXTL3;FRYL;AGFG1
diencephalon	Allen Atlas Regionwise Upregulated Genes	2	23	1031	301	0.382548	1.5341	0.0390925	4.9733	NTNG1;CHRNB2;EPHA7;KCNC2;ATP11C;UNC5C;PTPRJ;PROX1;CACNA1C;L1CAM;GRM1;TIAM1;SLC25A37;NELL1;LAMP2;CACHD1;FLNB;PCDHB3;LCT;RREB1;EXTL3;FRYL;AGFG1
dorsal septopreoptic nucleus	Allen Atlas Regionwise Upregulated Genes	2	23	1031	301	0.382548	1.5341	0.0390925	4.9733	SCARB2;CNTNAP2;NRP2;WSB1;CADM1;SLC32A1;MTTP;DERL2;RBM4B;UNC5D;CASD1;PDIA6;PCDH17;FSTL5;TMX4;PABPN1;DNER;CANX;HYOU1;PAM;SCG2;TNRC6A;SNTB2
dorsal subnucleus of MG	Allen Atlas Regionwise Upregulated Genes	2	23	1031	301	0.382548	1.5341	0.0390925	4.9733	NTNG1;SLC44A5;WDR38;SEMA5A;USP36;SPON1;KCNC2;ZBTB20;PROX1;CACNA1C;CDH9;GRM1;C1QL2;CKAP4;HS2ST1;ATAD2B;FYCO1;ZBTB6;MFAP3;SLC39A6;STXBP6;RREB1;AGFG1
intermediate stratum of CoPD	Allen Atlas Regionwise Upregulated Genes	2	23	1031	301	0.382548	1.5341	0.0390925	4.9733	CD53;RERE;ZCCHC7;EPHA7;SHPRH;PCGF6;TRPC6;TNFAIP6;NPR2;PLCL1;ZBTB20;NSUN7;PROX1;LRP6;SLC4A7;FYCO1;SP1;LRRTM4;PCDHB5;SREK1;CCNL1;SLC15A4;DRD5
intermediate stratum of p2ZL	Allen Atlas Regionwise Upregulated Genes	2	23	1031	301	0.382548	1.5341	0.0390925	4.9733	NTNG1;PHLPP1;PCDH9;KCNC2;ATP11C;PTPRJ;PROX1;CACNA1C;L1CAM;ZDHHC14;GRM1;SLC9A1;SLC25A37;NELL1;FRAS1;FADS6;LAMP2;KCNQ3;FLNB;PCDHB3;EXTL3;FRYL;AGFG1
interstitial nucleus of the zona limitans	Allen Atlas Regionwise Upregulated Genes	2	23	1031	301	0.382548	1.5341	0.0390925	4.9733	NTNG1;PHLPP1;PCDH9;KCNC2;ATP11C;PTPRJ;PROX1;CACNA1C;L1CAM;ZDHHC14;GRM1;SLC9A1;SLC25A37;NELL1;FRAS1;FADS6;LAMP2;KCNQ3;FLNB;PCDHB3;EXTL3;FRYL;AGFG1
lateral terminal nucleus of the accessory optic tract, lateral part	Allen Atlas Regionwise Upregulated Genes	2	23	1031	301	0.382548	1.5341	0.0390925	4.9733	EPHA7;PCGF6;TNFAIP6;ABCC8;LAPTM5;ZBTB20;NSUN7;PROX1;IL1RAP;ATP2C1;RYR3;SLC4A7;FYCO1;NELL1;ZBTB6;SP1;LRRTM4;SLITRK3;SLC39A6;STXBP6;SREK1;P4HB;LCT
mantle zone of PrS	Allen Atlas Regionwise Upregulated Genes	2	23	1031	301	0.382548	1.5341	0.0390925	4.9733	EPHA5;EPHA4;SHPRH;CLSTN2;TMEM200A;WFS1;NPY1R;SLC35F1;PROX1;CDH9;COL19A1;SLC8A1;DHTKD1;TNRC6C;TMEFF1;FYCO1;GRM2;CHL1;PXDN;MYADM;PLEKHN1;LCT;ARSB
medial geniculate nucleus	Allen Atlas Regionwise Upregulated Genes	2	23	1031	301	0.382548	1.5341	0.0390925	4.9733	NTNG1;SLC44A5;WDR38;SEMA5A;USP36;EPHA7;GGT7;KCNC2;ZBTB20;VLDLR;CACNA1C;CDH9;GRM1;C1QL2;CKAP4;HS2ST1;FYCO1;ZBTB6;MFAP3;SLC39A6;STXBP6;RREB1;AGFG1
mediodorsal nucleus	Allen Atlas Regionwise Upregulated Genes	2	23	1031	301	0.382548	1.5341	0.0390925	4.9733	NTNG1;SLC23A2;GABBR2;PHLPP1;KCNC2;COL25A1;ATP11C;PROX1;ATP11A;CACNA1C;L1CAM;PHKA2;GRM1;TIAM1;CHST11;HOOK1;GPC1;FLNB;LRP10;RREB1;FRYL;SDK2;AGFG1
oculomotor nucleus, main part	Allen Atlas Regionwise Upregulated Genes	2	23	1031	301	0.382548	1.5341	0.0390925	4.9733	DENND1B;ANKLE2;SEC24A;KCNK9;C2CD2;MCAM;GNS;PPL;SLC22A23;GALC;DNAJC1;SLCO3A1;PPIP5K2;CSPP1;LRRTM2;LRRC8C;STX3;FAM3C;CDR2L;SLC38A2;EDIL3;COLGALT1;TNFRSF21
p2 part of the zona limitans core population	Allen Atlas Regionwise Upregulated Genes	2	23	1031	301	0.382548	1.5341	0.0390925	4.9733	NTNG1;CHRNB2;PCDH9;KCNC2;ATP11C;PTPRJ;CACNA1C;L1CAM;PKD2;ZDHHC14;GRM1;SLC9A1;SLC25A37;FRAS1;FADS6;LAMP2;UST;KCNQ3;FLNB;PCDHB3;EXTL3;FRYL;AGFG1
pallium	Allen Atlas Regionwise Upregulated Genes	2	23	1031	301	0.382548	1.5341	0.0390925	4.9733	EPHA4;FAAH;EPHA7;LIMCH1;CADM2;KCNB1;KCNH7;KCNB2;INHBA;CDH9;TNRC6C;GRIN2A;ACAP2;BMP1;THPO;SLC9A9;SIDT1;TSPAN5;PCDHB4;FAT3;ITGAV;LCT;CSMD1
periventricular stratum of DTTh	Allen Atlas Regionwise Upregulated Genes	2	23	1031	301	0.382548	1.5341	0.0390925	4.9733	NTNG1;PCSK2;CHRNB2;SLC23A2;GABBR2;KCNC2;AMIGO2;LAPTM5;PROX1;ATP11A;L1CAM;GABRG3;TMEM131;GRM1;GRM2;KCNS2;GPC1;FLNB;STX3;LRP10;RREB1;FRYL;AGFG1
posterior (ventral) nucleus	Allen Atlas Regionwise Upregulated Genes	2	23	1031	301	0.382548	1.5341	0.0390925	4.9733	NTNG1;CHRNB2;ARSA;ZCCHC7;GGT7;KCNC2;ATP11C;UNC5C;CACNA1C;L1CAM;TMEM131;SYT7;GRM1;TIAM1;SLC25A37;FRAS1;FADS6;FLNB;THSD7A;EXTL3;FRYL;SDK2;AGFG1
pretectum	Allen Atlas Regionwise Upregulated Genes	2	23	1031	301	0.382548	1.5341	0.0390925	4.9733	NTNG1;EPHA7;SHPRH;PCGF6;TRPC6;NPR2;LAPTM5;NSUN7;PROX1;C1QL2;TTN;SLC4A7;FYCO1;NELL1;ZBTB6;SP1;LRRTM4;SLITRK3;CACHD1;SLC39A6;STXBP6;SREK1;LCT
prosomere 1	Allen Atlas Regionwise Upregulated Genes	2	23	1031	301	0.382548	1.5341	0.0390925	4.9733	NTNG1;EPHA7;PCGF6;TRPC6;KCND3;NPR2;PLCL1;LAPTM5;NSUN7;PROX1;C1QL2;TTN;SLC4A7;FYCO1;NELL1;ZBTB6;SP1;LRRTM4;CACHD1;STXBP6;SREK1;CLPTM1L;LCT
shell of p3ZL	Allen Atlas Regionwise Upregulated Genes	2	23	1031	301	0.382548	1.5341	0.0390925	4.9733	NTNG1;WSB1;SLC37A1;ATP6AP1;KCNC2;LAPTM5;ATP11B;L1CAM;GABRG3;PCDH17;ERN1;TMX4;CSPP1;GPC1;CANX;HYOU1;AGRN;RREB1;PAM;SCG2;TNRC6A;AGFG1;NKTR
superficial stratum of CoPL	Allen Atlas Regionwise Upregulated Genes	2	23	1031	301	0.382548	1.5341	0.0390925	4.9733	EPHA7;PCGF6;TNFAIP6;ABCC8;LAPTM5;ZBTB20;NSUN7;PROX1;IL1RAP;ATP2C1;RYR3;SLC4A7;FYCO1;NELL1;ZBTB6;SP1;LRRTM4;SLITRK3;SLC39A6;STXBP6;SREK1;P4HB;LCT
superficial stratum of PrS (cortical plate/marginal zone)	Allen Atlas Regionwise Upregulated Genes	2	23	1031	301	0.382548	1.5341	0.0390925	4.9733	EPHA5;EPHA4;SHPRH;CLSTN2;TMEM200A;WFS1;NPY1R;SLC35F1;PROX1;CDH9;COL19A1;SLC8A1;DHTKD1;TNRC6C;TMEFF1;FYCO1;GRM2;CHL1;PXDN;MYADM;PLEKHN1;LCT;ARSB
superficial stratum of VTTh	Allen Atlas Regionwise Upregulated Genes	2	23	1031	301	0.382548	1.5341	0.0390925	4.9733	NTNG1;SLC44A5;WDR38;SEMA5A;USP36;EPHA7;GGT7;KCNC2;ZBTB20;CACNA1C;CDH9;GRM1;C1QL2;CKAP4;HS2ST1;FYCO1;ZBTB6;THPO;MFAP3;SLC39A6;STXBP6;RREB1;AGFG1
ventral lateral nucleus	Allen Atlas Regionwise Upregulated Genes	2	23	1031	301	0.382548	1.5341	0.0390925	4.9733	NTNG1;CHRNB2;PHLPP1;KCNC2;ADPGK;ATP11C;PROX1;CACNA1C;L1CAM;TMEM131;GRM1;IGF1R;SLC25A37;FRAS1;GPC1;LAMP2;KCNQ3;FLNB;GPR107;RREB1;EXTL3;FRYL;SDK2
ventral subnucleus of MG	Allen Atlas Regionwise Upregulated Genes	2	23	1031	301	0.382548	1.5341	0.0390925	4.9733	NTNG1;SLC44A5;WDR38;SEMA5A;USP36;EPHA7;PCGF6;GGT7;KCNC2;ZBTB20;BAZ1B;CDH9;GRM1;CKAP4;SLC4A7;FYCO1;ZBTB6;THPO;MFAP3;SLC39A6;STXBP6;CLPTM1L;ARSB
ventromedial nucleus	Allen Atlas Regionwise Upregulated Genes	2	23	1031	301	0.382548	1.5341	0.0390925	4.9733	NTNG1;RBM27;SLC23A2;SPON1;PHLPP1;KCNC2;COL25A1;MTTP;PROX1;CACNA1C;L1CAM;GRM1;NELL1;FRAS1;GPC1;LAMP2;LRRTM2;FLNB;PCDHB3;AGRN;RREB1;FRYL;AGFG1
Paracentral nucleus	Allen Atlas Regionwise Upregulated Genes	2	26	1031	353	0.423557	1.47486	0.0434764	4.62449	RBM27;SLC23A2;PHLPP1;KCNC2;ADPGK;CACNA1C;GRM1;CHST11;LAMP2;FLNB;RREB1;EXTL3;AGFG1;NTNG1;CHRNB2;ARSA;ATP11C;PROX1;ATP11A;L1CAM;TMEM131;TIAM1;SLC25A37;FRAS1;FRYL;SDK2
Anteromedial nucleus	Allen Atlas Regionwise Upregulated Genes	2	26	1031	357	0.471642	1.45673	0.0486273	4.40452	PCSK2;RBM27;SLC23A2;PHLPP1;KCNC2;MTTP;CACNA1C;GRM1;GPC1;LAMP2;LRRTM2;FLNB;RREB1;AGFG1;NTNG1;COL25A1;PCDH8;PROX1;ATP11A;L1CAM;PHKA2;TMEM131;TIAM1;PCDHB3;IGSF9B;FRYL
Human Astro L1 FGFR3 SERPINI2 down	Allen scRNA 2021	2	141	1031	976	7.88894e-27	3.44062	1.108e-29	229.394	SCARB2;SLC23A2;APP;VEZT;ATP8A1;CLSTN1;CASC4;JMJD1C;HNRNPU;IGF1R;GNPTAB;CSPP1;ANKFY1;SMARCAD1;DIP2B;FNBP4;WSB1;KDM2A;LIMCH1;SLC11A2;CACNA2D3;CASD1;ACAP2;KAT6B;DENND6A;SREK1;ATF6;ASTN1;GRIA1;MEG3;KHDRBS1;ZCCHC7;FTX;CACNA1C;KALRN;NALCN;GLG1;MTDH;FLRT2;PSAP;ST3GAL5;CEP192;SLC38A2;MDN1;ATP6V0A1;TIA1;FZD3;SYT1;TMEM132B;INSR;PHC3;PTPRD;CCDC88A;AGO3;PTPRA;DMXL1;RSRP1;SERINC1;OGT;PICALM;ATR;ROBO2;CNTNAP2;…
Mouse 357 Astro down	Allen scRNA 2021	2	105	1031	651	1.8834e-23	3.82601	5.29044e-26	222.679	APP;CCNT2;ATP8A1;CLSTN2;CLSTN1;CASC4;EHMT1;HNRNPU;NRCAM;LARGE1;DDX17;EPHA5;PNISR;APLP2;ATP1B1;EML5;SRSF2;SREK1;TNIK;XPR1;ASTN1;MEG3;GRIA1;GRIA2;ZCCHC7;CTTNBP2;SEL1L;LNCPINT;CACNA1A;KALRN;GLG1;MBTD1;GRIN2A;PSAP;ARGLU1;CADM1;SYT1;TMEM132B;LNPEP;GRIN2B;LRP1B;PTPRD;CCDC88A;DMXL1;RSRP1;SERINC1;CALR;PAM;OGT;ROBO2;RERE;CNTNAP2;TENM2;PTPRS;RBM26;ATP2A2;SLC35F1;GRIK2;SLC6A1;SYNE1;HS2ST1;PPP3CA;GRM5;SLC22A…
Human Oligo L2-6 OPALIN FTH1P3 down	Allen scRNA 2021	2	127	1031	912	6.78647e-23	3.25428	3.20483e-25	183.541	SLC23A2;VEZT;CCNT2;CASC4;EHMT1;JMJD1C;CDH8;IGF1R;CDH2;CSPP1;SMARCAD1;CCNL1;KCNH1;AGFG1;FNBP4;PNISR;KDM2A;ACSL4;CASD1;TMEM131;ACAP2;KAT6B;DENND6A;SREK1;TNIK;MEG3;GRIA2;ZCCHC7;SEL1L;FTX;GLG1;MTDH;TMEM245;HMBOX1;DPP6;PSAP;CEP192;TRPM7;MDN1;GRIA4;ATP6V0A1;TIA1;ABCA5;SYT1;INSR;FOXN3;PHC3;PTPRE;AGO3;PTPRA;DMXL1;SERINC1;SERINC3;OGT;ATR;CNTNAP2;PHTF2;RYR2;PIGU;SMG1;C2CD5;PTPRS;RBM26;ATP2A2;PTPRJ;SLC6A1;S…
Human OPC L1-6 PDGFRA COL20A1 down	Allen scRNA 2021	2	144	1031	1117	6.78647e-23	3.00263	3.81262e-25	168.827	SLC23A2;VEZT;PGAP1;ATP8A1;CLSTN1;CASC4;EHMT1;HNRNPU;PPIP5K2;CSPP1;SLC16A7;SMARCAD1;DIP2B;RNF111;EPHA5;LIMCH1;APLP2;LMTK2;ATP11B;ACSL4;CASD1;LEMD3;ATP1B1;TMEM131;ACAP2;KAT6B;SCN8A;PSME4;SRSF2;KCNQ3;MALAT1;ATF6;XPR1;GRIA1;KHDRBS1;ZCCHC7;CACNA1D;FTX;CACNA1C;KALRN;CACNA1E;GLG1;MTDH;FUT8;ATXN7;PSAP;TSPAN5;SLC38A9;CEP192;TRPM7;IP6K1;SLC38A2;PLXNA4;ATP6V0A1;EDEM3;FZD3;ABCA5;SYT1;INSR;SLC4A10;GRIN2B;PHC3…
Human Micro L1-6 TYROBP CD74 down	Allen scRNA 2021	2	106	1031	704	1.23006e-21	3.52043	8.63803e-24	186.956	APP;SLC23A2;CASC4;EHMT1;JMJD1C;CSPP1;AGFG1;DDX17;FNBP4;PNISR;WSB1;KDM2A;ACSL4;CASD1;ATP1B1;TMEM131;ADGRB3;ZC3H11A;PSME4;XPR1;MEG3;GRIA2;ZCCHC7;CTTNBP2;KMT2C;TRANK1;CACNA1D;FTX;GLG1;MTDH;HMBOX1;ATXN7;CEP192;TRPM7;ARGLU1;TIA1;SYT1;CADM2;PHC3;LRP1B;PTPRD;CLK1;CCDC88A;AGO3;DMXL1;OGT;ATR;CNTNAP2;PHTF2;SMG1;C2CD5;RBM26;ATP2A2;PKD2;SPPL3;SYNE1;PPP3CA;LRRTM4;MAN1A2;REV3L;NEO1;RBM33;SHPRH;DST;SLC2A13;SLC3…
Human Astro L1-6 FGFR3 AQP1 down	Allen scRNA 2021	2	105	1031	707	5.068e-21	3.45955	4.27078e-23	178.194	APP;CASC4;EHMT1;HNRNPU;JMJD1C;IGF1R;NRCAM;DIP2B;FNBP4;WSB1;KDM2A;LIMCH1;UNC5D;ATP1B1;TMEM131;ACAP2;KAT6B;ZC3H11A;SREK1;XPR1;ASTN1;MEG3;GRIA2;KMT2C;FTX;CACNA1C;KALRN;NALCN;GLG1;MTDH;HMBOX1;DPP6;FUT8;FLRT2;TSPAN5;TRPM7;ARGLU1;GRIA4;TIA1;SYT1;TMEM132B;FOXN3;PHC3;PTPRD;CCDC88A;AGO3;PTPRA;DMXL1;RSRP1;MDM4;PICALM;RERE;TENM1;RBM26;SLC44A1;ATP2A2;SLC35F1;SLC6A1;SPPL3;SYNE1;HS2ST1;PPP3CA;CHL1;SLC22A17;LRR…
Human Astro L1-6 FGFR3 PLCG1 down	Allen scRNA 2021	2	118	1031	880	4.80098e-20	3.08812	4.72006e-22	151.642	VEZT;ATP8A1;CLSTN1;CASC4;JMJD1C;HNRNPU;IGF1R;CSPP1;DIP2B;FNBP4;WSB1;KDM2A;LIMCH1;CACNA2D3;UNC5C;UNC5D;CASD1;ATP1B1;TMEM131;ACAP2;KAT6B;SRSF2;KCNQ3;SREK1;XPR1;ASTN1;MEG3;ZCCHC7;FTX;CACNA1C;KALRN;NALCN;GLG1;MTDH;FUT8;HMBOX1;PSAP;TSPAN5;CEP192;TRPM7;ARGLU1;MDN1;TIA1;SYT1;TMEM132B;INSR;PHC3;PTPRD;CCDC88A;AGO3;PTPRA;DMXL1;RSRP1;MDM4;PICALM;RERE;SMG1;RBM26;SLC44A1;ATP2A2;PKD2;SPPL3;PKD1;ROBO1;SGCE;PPP3…
Mouse 359 OPC down	Allen scRNA 2021	2	112	1031	841	9.08429e-19	3.0493	1.02071e-20	140.363	APP;ATP8A1;CLSTN1;CASC4;EHMT1;HNRNPU;NRCAM;LARGE1;SCN1A;EPHA5;DDX17;PNISR;KCNH7;CACNA2D1;APLP2;CACNA2D3;PRPF4B;ATP1B1;GABRG3;EML5;TMX4;SNHG11;SCN8A;PSME4;KCNQ3;SREK1;TNIK;ASTN1;ZCCHC7;SEL1L;CACNA1A;LNCPINT;CACNA1D;CACNA1C;KALRN;CACNA1E;NALCN;GLG1;HSP90B1;PSAP;TRPM7;ARGLU1;ATP6V0A1;CADM1;SYT1;INSR;SLC4A10;AGO3;DMXL1;RSRP1;SERINC1;CALR;SCN2A;OGT;PAM;PCSK2;GABRB3;GABRB1;TENM2;PTPRS;RBM26;PTPRN;ATP2A…
Mouse 355 V3d down	Allen scRNA 2021	2	88	1031	576	2.03038e-18	3.53408	2.69918e-20	159.241	RERE;GABRB1;PTPRS;RBM26;ATP8A1;CLSTN3;EHMT1;HNRNPU;ATP2A2;SPPL3;SLC22A17;MAN1A2;SIRPA;DDX17;EPHA5;CERS4;DST;KCND3;ELMOD1;ATP1B1;ITFG1;PHF20L1;EML5;ATRN;LMBRD1;SNHG11;IMPAD1;KCNMA1;CANX;LCOR;SREK1;TNIK;XPR1;LUC7L2;KHDRBS1;NFAT5;SLC24A3;PPM1L;KMT2C;SEL1L;CACNA1D;SEZ6L2;ATP2C1;NALCN;GLG1;TM9SF3;MBTD1;DPP6;BTAF1;UBN2;TRPM7;NCAM1;IP6K1;FNIP1;CSMD1;ARGLU1;ATP9A;OPCML;TTC14;GABRA1;SLC12A5;TMEM30A;CADM1;…
Mouse 1 CR down	Allen scRNA 2021	2	105	1031	769	2.03038e-18	3.12594	2.85166e-20	140.679	SLC23A2;VEZT;CCNT2;HNRNPU;SIRPA;DIP2B;LARGE1;ENPP5;EPHA5;DDX17;PNISR;SLC6A17;APLP2;PRPF4B;ATP1B1;TMEM130;GABRG2;DISP2;ADGRB3;SCN8A;KCNQ2;KCNQ3;ASTN1;CTTNBP2;SEL1L;CACNA1D;FTX;SEZ6L2;KALRN;CACNA1E;GLG1;DPP6;SLC38A9;TRPM7;IP6K1;ARGLU1;ATP6V0A1;CADM2;INSR;GRIN2B;AFDN;CCDC88A;AGO3;CNTN1;CALR;SCN2A;CDS2;PCSK2;GABRB3;GABRB1;C2CD5;TENM2;RBM26;PTPRN;ATP2A2;GRIK2;SPPL3;ELAVL1;SYNE1;SEC61A2;GRM7;CHL1;SLC22…
Human VLMC L1-5 PDGFRA COLEC12 down	Allen scRNA 2021	2	102	1031	742	4.08359e-18	3.14444	6.30892e-20	139.015	VEZT;CLSTN1;EHMT1;IGF1R;PPIP5K2;CSPP1;DIP2B;AGFG1;DDX17;WSB1;KDM2A;LIMCH1;UNC5C;ATP1B1;TMEM131;ACAP2;ADGRB3;SREK1;TNIK;ATF6;MEG3;ZCCHC7;KMT2C;CACNA1C;NALCN;GLG1;MTDH;HSP90B1;PSAP;TSPAN5;TRPM7;ARGLU1;MDN1;SYT1;CADM2;FOXN3;LRP1B;PTPRD;AGO3;DMXL1;RSRP1;MDM4;SERINC1;OGT;ATR;PICALM;RERE;RBM26;SLC44A1;PKD2;SPPL3;SYNE1;PPP3CA;LRRTM4;MAN1A2;REV3L;RBM33;SHPRH;USP48;DST;GRID1;SLC2A13;TRPC1;TET2;NAV2;ZDHHC1…
Human Endo L2-5 NOSTRIN SRGN down	Allen scRNA 2021	2	95	1031	703	2.47478e-16	3.06507	4.17098e-18	122.659	RERE;DENND1B;APP;VEZT;SMG1;DGKE;CCNT2;RBM26;SLC44A1;EHMT1;HNRNPU;PKD2;PPP3CA;MAN1A2;REV3L;SLC12A6;RBM33;FNBP4;PNISR;SHPRH;SUN1;WSB1;KDM2A;DST;LIMCH1;TRPC1;APLP2;NAV2;LEMD3;ATP1B1;ITFG1;TMEM131;PHF20L1;ACAP2;LMBRD1;ZC3H11A;PSME4;LCOR;LUC7L3;ATF6;IFNAR1;MEG3;NFAT5;ZCCHC7;NBAS;ROCK1;ZDHHC20;KMT2C;NRXN3;ZDHHC21;ATP1A1;ATP2C1;GLG1;MTDH;LRP6;ATAD2B;STRN3;MBTD1;HMBOX1;FUT8;TMEM245;BTAF1;PSAP;PCNX;TRPM7;…
Mouse 356 Astro down	Allen scRNA 2021	2	86	1031	617	1.44351e-15	3.15999	2.63563e-17	120.632	ROBO2;RERE;CCNT2;PTPRS;RBM26;ATP8A1;CLSTN1;EHMT1;HNRNPU;ATP2A2;GRIK2;ELAVL1;ROBO1;DIP2B;LARGE1;CTSB;DDX17;EPHA5;KCND2;DST;GRID1;APLP2;DNMT3A;NAV2;ATP1B1;ITFG1;PHF20L1;ATRN;SNHG11;PSME4;KCNMA1;IL1RAPL1;CANX;CDH11;KCNQ3;LCOR;LUC7L3;SREK1;CD47;ANK;LUC7L2;ASTN1;MEG3;ZCCHC7;ROCK1;CTTNBP2;KCNA2;NRXN3;LNCPINT;ATP2C1;CLCN3;KALRN;MTDH;STRN3;UBN2;ADAM23;PSAP;TSPAN5;SLC38A9;TRPM7;FNIP1;CSMD1;ARGLU1;NKTR;ATP…
Mouse 358 Astro down	Allen scRNA 2021	2	86	1031	656	5.65233e-14	2.93755	1.11141e-15	101.149	RERE;APP;CCNT2;PTPRS;RBM26;ATP8A1;CLSTN1;CASC4;HNRNPU;JMJD1C;ATP2A2;GRIK2;SYNE1;PPP3CA;SLC22A17;CSPP1;TNR;NRCAM;EPHA5;PNISR;DST;ATP6AP1;PRPF4B;OCRL;NAV2;ATP1B1;ITFG1;PHF20L1;ATRN;LMBRD1;SNHG11;IMPAD1;KCNMA1;IL1RAPL1;KCNQ3;LUC7L3;TNIK;CD47;ANK;LUC7L2;ASTN1;MEG3;GRIA1;NLGN3;GRIA2;NFAT5;ROCK1;KCNA2;SEL1L;NRXN3;LNCPINT;CLCN3;KALRN;MTDH;STRN3;MBTD1;UBN2;NCAM1;FNIP1;CSMD1;ARGLU1;KCNJ3;ATP6V0A1;OPCML;TT…
Human Oligo L3-6 OPALIN ENPP6 down	Allen scRNA 2021	2	94	1031	774	2.96186e-13	2.69817	6.23986e-15	88.2513	SLC23A2;VEZT;RYR2;C2CD5;PGAP1;SLC35F3;TRRAP;CLSTN1;CASC4;SLC7A14;ATP2A2;PTPRJ;SYNE1;HS2ST1;SEC61A2;PPP3CA;LMBR1;GRM7;CDH2;PPIP5K2;MAN1A2;LRRTM4;CSPP1;REV3L;ANKFY1;SLC16A7;RNF111;KCNH1;FNBP4;HGSNAT;SUN1;ABCC5;LEMD3;PHF20L1;ATRN;ACAP2;LMBRD1;LMBRD2;KAT6B;CANX;TMEM106B;TNIK;SOS1;CCDC84;ASTN1;MEG3;NFAT5;PPM1L;ADAM22;ZDHHC21;FTX;ATP1A1;SPG7;ATP2C1;CLCN3;KALRN;GSPT1;GLG1;HSP90B1;ATXN7;UBN2;PSAP;PCNX;LR…
Mouse 66 Sst down	Allen scRNA 2021	2	16	1031	28	1.67384e-12	24.9025	3.76145e-14	769.77	LINGO2;GABRB1;ATP8A1;PPM1L;KCNH7;NTRK3;ELMOD1;UNC5C;PCDH17;GABRG2;LRP1B;LRRTM4;ADGRB3;ADAM23;CSMD3;NCAM2
Mouse 368 Oligo down	Allen scRNA 2021	2	81	1031	643	3.03271e-12	2.7926	7.24102e-14	84.494	RERE;TENM2;CCNT2;RBM26;CLSTN1;HNRNPU;JMJD1C;ATP2A2;GRIK2;SLC6A1;SYNE1;PPP3CA;GRM5;GRM7;CTSB;DDX17;PNISR;ATP6AP1;APLP2;PRPF4B;ZDHHC17;ITFG1;PHF20L1;DNAJC1;LMBRD1;SNHG11;IL1RAPL1;CANX;SRSF2;LCOR;LUC7L3;CD47;LUC7L2;MEG3;NFAT5;ZCCHC7;ROCK1;CTTNBP2;SEL1L;ADAM22;NRXN3;ATP2C1;CLCN3;KALRN;GLG1;PCDH17;MTDH;TM9SF3;STRN3;MBTD1;SV2A;UBN2;PSAP;TSPAN5;FNIP1;CSMD1;ARGLU1;ATP9A;NKTR;GRIA4;OPCML;TTC14;TMEM30A;CAD…
Mouse 5 Lamp5 Lhx6 down	Allen scRNA 2021	2	27	1031	108	1.82569e-10	6.27092	4.61552e-12	163.681	PCSK2;CHRM3;RYR2;ZFP329;KMT2C;CACNA1C;GRM7;TSPAN5;NCAM2;ATP9B;GRIA3;ATP9A;DST;KCND2;GRID1;KCNB2;PLEKHA5;ATP2B2;SYT7;GRIN1;NELL2;EML5;MMP16;GLRB;ETNK1;KCNQ3;TNIK
Mouse 361 Oligo down	Allen scRNA 2021	2	96	1031	913	6.70966e-10	2.28119	1.7905e-11	56.4503	PCSK2;RBM27;SLC23A2;APP;ZFP445;PTPRS;ATP8A1;ZFP329;CLSTN1;CASC4;ATP2A2;HNRNPU;IGF1R;ROBO1;HS2ST1;GRM5;CDH2;MAN1A2;SLC22A17;CSPP1;DIP2B;LARGE1;CTSB;EPHA5;DDX17;PNISR;KDM2A;KCND2;ATP6AP1;CACNA2D1;APLP2;ABCC5;DNMT3A;ATP1B1;ZDHHC17;ITFG1;PHF20L1;TMX4;MMP16;SNHG11;SCN8A;KCNMA1;LCOR;LUC7L3;CD47;SOS1;LUC7L2;ASTN1;MEG3;KHDRBS1;CTTNBP2;KCNA2;ADAM22;NRXN3;CACNA1A;ZDHHC21;CACNA1C;ATP2C1;CLCN3;KALRN;GLG1;DPP…
Mouse 120 DG down	Allen scRNA 2021	2	59	1031	442	6.79172e-10	2.94559	1.90779e-11	72.7046	RERE;CNTNAP2;VEZT;PTPRS;ZFP329;CLSTN1;SLC8A1;ROBO1;CHL1;SLC22A17;CTSB;PNISR;CERS4;DST;ATP6AP1;KCNH7;APLP2;NAV2;ZDHHC17;ITFG1;TMX4;LMBRD1;STIM1;SNHG11;IMPAD1;KCNQ3;TMEM106B;CD47;ANK;ASTN1;NLGN3;SEL1L;ADAM22;CACNA1B;CACNA1D;FTX;SEZ6L2;NALCN;SV2A;SPOCK2;ATP9A;GRIA4;GABBR2;TIA1;SLC12A5;KIDINS220;KCNB2;ST8SIA3;YLPM1;ATP2B2;PHC3;CCDC88A;GLRB;SYT11;CNTN1;RSRP1;OGT;TNRC6B;CDS2
Mouse 366 Oligo down	Allen scRNA 2021	2	87	1031	795	7.21828e-10	2.37705	2.12899e-11	58.4108	RBM27;ZFP445;CCNT2;PTPRS;RBM26;ZFP329;PTPRN;CLSTN1;ATP2A2;HNRNPU;SLC6A1;SPPL3;ELAVL1;IGF1R;SYNE1;GRM7;CDH2;MAN1A2;SLC22A17;LARGE1;PNISR;ATP6AP1;CACNA2D1;NAV2;ATP1B1;ITFG1;PHF20L1;EML5;LMBRD1;SNHG11;IMPAD1;CANX;LCOR;LUC7L3;CD47;SREK1;TNIK;MEG3;KHDRBS1;CTTNBP2;ADAM22;NRXN3;RBM4B;LNCPINT;KALRN;NALCN;GLG1;HSP90B1;STRN3;DPP6;SV2A;UBN2;TSPAN5;SPOCK1;IP6K1;CSMD1;ATP9B;ARGLU1;ATP9A;NKTR;GRIA4;ATP6V0A1;OP…
Mouse 376 VLMC down	Allen scRNA 2021	2	57	1031	422	8.50394e-10	2.98284	2.62762e-11	72.6689	RERE;APP;GABRB1;CCNT2;RBM26;CLSTN1;HNRNPU;ATP2A2;PPP3CA;GRM5;LARGE1;CTSB;DDX17;DST;SLC6A17;ELMOD1;DNMT3A;UNC5C;LMBRD1;MMP16;SNHG11;CANX;LCOR;LUC7L3;SREK1;CD47;MEG3;ZCCHC7;NRXN3;CACNA1A;CACNA1C;CLCN3;GLG1;TM9SF3;HSP90B1;GRIN2A;UBN2;PLXNA2;TSPAN5;NCAM1;FNIP1;GRIA3;TTC14;CHKA;PCDH9;CADM2;KIDINS220;NTRK3;ATP2B1;PTPRD;TNRC6C;CLCN4;ETNK1;RSRP1;ADGRL1;CALR;TNRC6B
Mouse 360 OPC down	Allen scRNA 2021	2	97	1031	937	1.04158e-09	2.2414	3.36466e-11	54.0516	SLC23A2;APP;VEZT;CCNT2;ATP8A1;ZFP329;CLSTN1;CASC4;HNRNPU;NRCAM;DIP2B;KCNH7;APLP2;OCRL;ATP1B1;EML5;TMX4;SNHG11;SCN8A;KCNQ3;TNIK;ASTN1;ZCCHC7;CACNA1A;LNCPINT;CACNA1D;CACNA1C;KALRN;NALCN;PSAP;TSPAN5;ARGLU1;ATP6V0A1;TIA1;CADM1;SYT1;RSRP1;SERINC1;CALR;SCN2A;OGT;PAM;PCSK2;GABRB3;CNTNAP2;TENM1;GABRB1;SMG1;TENM2;PTPRS;ATP2A2;SYNE1;GRM5;GRM7;MAN1A2;SLC22A17;CTSB;DST;ATP6AP1;SLC2A13;ABCC5;DNMT3A;SEZ6L;ITFG…
Mouse 232 L6 IT ENTl down	Allen scRNA 2021	2	9	1031	11	3.69193e-09	83.5142	1.24447e-10	1904.72	CTTNBP2;NRXN3;RSRP1;CACNA1A;TSPAN5;EDIL3;LRP1B;ROBO1;SCN1A
Mouse 377 Micro down	Allen scRNA 2021	2	50	1031	365	7.67871e-09	3.0183	2.69618e-10	66.5053	RERE;APP;SLC23A2;GABRB1;RBM26;ATP8A1;HNRNPU;ZBTB20;SPPL3;ELAVL1;IGF1R;PPP3CA;LARGE1;PNISR;DST;SNHG11;CANX;KCNMA1;CD47;LUC7L2;MEG3;KHDRBS1;ZCCHC7;ROCK1;ZDHHC20;NRXN3;LNCPINT;CACNA1D;ATP2C1;KALRN;TM9SF3;UBN2;SLC38A9;FNIP1;CSMD1;ATP6V0A1;NKTR;TMEM30A;CADM1;CHKA;SYT1;SORT1;ATP2B1;PTPRD;AGO3;RSRP1;SERINC1;CALR;OGT;TNRC6B
Mouse 53 Vip down	Allen scRNA 2021	2	27	1031	128	8.40023e-09	5.02383	3.0675e-10	110.047	RYR2;CACNA1E;SLC8A1;GRIN2A;SLC22A17;SIRPA;SPOCK1;NRCAM;TRPM7;GRIA3;ATP6V0A1;KCNJ3;GABBR2;SLC12A5;SLC6A17;KCND2;SLC32A1;KCNH7;TMEM132B;SLC4A10;SYT7;SCN8A;KCNQ3;ADGRL1;TNIK;CALR;ASTN1
Mouse 6 Lamp5 Lhx6 down	Allen scRNA 2021	2	45	1031	313	1.1641e-08	3.18468	4.41441e-10	68.6011	PCSK2;NLGN3;PTPRS;NLGN2;PPM1L;PTPRN;CLSTN1;ADAM22;CACNA1A;LNCPINT;PTPRJ;SLC2A3;CACNA1C;CLCN3;NALCN;GRIN2A;DPP6;SLC22A17;UBN2;CSMD3;CTSB;KCNJ3;GABBR2;PNISR;SLC12A5;SLC6A17;DST;CADM2;GRID1;YLPM1;ATP2B2;NAV2;TMEM130;NELL2;TNRC6C;EML5;CCDC88A;LMBRD1;MMP16;ETNK1;IMPAD1;CNTN1;TNIK;LUC7L2;ADGRL3
Mouse 375 VLMC down	Allen scRNA 2021	2	63	1031	535	1.98172e-08	2.5505	7.79327e-10	53.4905	RERE;APP;CCNT2;PTPRS;CLSTN1;CASC4;ATP2A2;PPP3CA;LRRTM4;MAN1A2;CSPP1;SCD2;LARGE1;DDX17;PNISR;DST;CACNA2D1;SLC2A13;APLP2;ITFG1;CANX;SRSF2;LCOR;CD47;LUC7L2;MEG3;ZCCHC7;ROCK1;KMT2C;NRXN3;LNCPINT;FTX;CACNA1C;ATP2C1;CLCN3;KALRN;GLG1;MTDH;TM9SF3;HSP90B1;STRN3;UBN2;PSAP;FNIP1;CSMD1;ARGLU1;GRIA3;NKTR;ATP6V0A1;TTC14;TMEM30A;SYT1;LNPEP;ATP2B1;PTPRD;TNRC6C;AFDN;GLRB;RSRP1;SERINC1;CALR;ADGRL3;TNRC6B
Mouse 374 VLMC down	Allen scRNA 2021	2	61	1031	513	2.44195e-08	2.57626	9.94614e-10	53.4025	RERE;APP;PTPRS;RBM26;CLSTN1;HNRNPU;JMJD1C;ATP2A2;SPPL3;PPP3CA;LARGE1;CTSB;DDX17;PNISR;CACNA2D1;APLP2;LMBRD1;SNHG11;PSME4;CANX;LCOR;LUC7L3;SREK1;CD47;LUC7L2;MEG3;ROCK1;KMT2C;NRXN3;LNCPINT;RBM4B;KALRN;NALCN;MTDH;TM9SF3;STRN3;MBTD1;UBN2;SPOCK2;PSAP;SLC38A9;FNIP1;ARGLU1;GRIA3;NKTR;TTC14;PCDH9;SYT1;KIDINS220;NTRK3;LNPEP;KTN1;PTPRD;TNRC6C;AFDN;GLRB;RSRP1;SERINC1;CALR;PAM;OGT
Mouse 56 Vip down	Allen scRNA 2021	2	33	1031	193	2.72068e-08	3.88713	1.14635e-09	80.0231	PCSK2;RYR2;PPM1L;CTTNBP2;PTPRN;KCNA2;ATP2A2;PTPRJ;SLC8A1;GRIN2A;GRM7;SLC22A17;LARGE1;KCNJ3;GABBR2;GABRA1;TMEM30A;SLC6A17;KCND2;SLC32A1;KCNH7;SLC4A10;ATP2B2;PROX1;ATP2B1;CCDC88A;CLCN4;SCN8A;KCNQ2;IL1RAPL1;ADGRL1;CALR;TNIK
Mouse 65 Sst down	Allen scRNA 2021	2	11	1031	21	3.25957e-08	20.446	1.4192e-09	416.55	PTPRD;GABRA1;GABRB1;CLSTN2;PPM1L;KCNH7;ADGRB3;LRRTM4;NTRK3;ELMOD1;UNC5C
Mouse 64 Sst down	Allen scRNA 2021	2	12	1031	27	6.22633e-08	14.8805	2.79835e-09	293.06	PTPRD;GABRA1;PPM1L;PCDH9;LRRTM4;KCNH7;NTRK3;ADAM23;ELMOD1;UNC5C;GABRG2;LRP1B
Mouse 264 SUB down	Allen scRNA 2021	2	9	1031	14	8.48781e-08	33.4004	3.93396e-09	646.418	ROBO2;TENM1;ATP8A1;CACNA1D;CACNA1C;FOXN3;NAV2;ROBO1;GRIA4
Mouse 369 Endo down	Allen scRNA 2021	2	67	1031	611	9.14036e-08	2.354	4.36478e-09	45.3138	RERE;GABRB1;RBM26;ATP8A1;CLSTN1;EHMT1;HNRNPU;ATP2A2;SPPL3;SCD2;LARGE1;CTSB;PNISR;CERS4;DST;DNMT3A;PHF20L1;SNHG11;CANX;LCOR;LUC7L3;CD47;LUC7L2;MEG3;KHDRBS1;ZCCHC7;KMT2C;SEL1L;NRXN3;LNCPINT;CACNA1A;RBM4B;ATP2C1;CLCN3;KALRN;GLG1;MBTD1;BTAF1;UBN2;PSAP;TRPM7;CSMD1;NKTR;ATP6V0A1;TTC14;TMEM30A;CHKA;PCDH9;SYT1;CADM2;KIDINS220;PLEKHA5;LNPEP;ATP2B1;LRP1B;SYT7;PTPRD;TNRC6C;CCDC88A;ETNK1;DMXL1;RSRP1;SERINC1;…
Mouse 284 CA1 up	Allen scRNA 2021	2	42	1031	309	1.86831e-07	2.97461	9.18412e-09	55.0475	FAAH;ZFP445;SLC44A1;UXS1;ZDHHC23;EHMT1;ZBTB20;MIA3;JPH1;SLC9A1;SGCE;HMBOX1;GM44151;HECTD2;CSPP1;SLITRK4;UBN1;ZFP263;SMARCAD1;PLXNA1;SUSD6;LRIG2;TMED7;GPR155;PAQR9;TIA1;UNC5A;LRRN2;AMFR;LMTK3;LEMD3;TOR1B;SHISA7;CLK1;SLC4A7;RNF145;MFSD14B;RNF128;HOOK1;AGO1;SPACA6;PICALM
Mouse 314 NP SUB down	Allen scRNA 2021	2	12	1031	30	2.38448e-07	12.3984	1.20564e-08	226.069	RERE;GABBR2;CCDC88A;ATP8A1;KCNH7;TMEM132B;CACNA1B;EDIL3;PCDH17;LRP1B;SYNE1;ASTN1
Mouse 91 Sst down	Allen scRNA 2021	2	10	1031	20	2.77408e-07	18.569	1.46098e-08	335.015	LINGO2;GABRA1;GABRB1;ATP8A1;KCNH7;CACNA2D1;UNC5C;CSMD3;NCAM2;LRP1B
Human Inh L3-6 PAX6 LINC01497 down	Allen scRNA 2021	2	11	1031	25	2.77408e-07	14.6012	1.48184e-08	263.221	TENM2;ATP8A1;FLRT2;MMP16;LIMCH1;CACNA2D1;KCNMA1;LRRC8C;CACNA1A;LRRC8B;PAM
Mouse 367 Oligo down	Allen scRNA 2021	2	72	1031	698	2.77408e-07	2.19994	1.51951e-08	39.6039	CNTNAP2;SLC23A2;VEZT;SMG1;C2CD5;TENM2;PTPRS;PTPRN;CLSTN1;CASC4;HNRNPU;ATP2A2;SLC6A1;SYNE1;IGF1R;SLC22A17;LRRTM4;CSPP1;LARGE1;RBM33;PNISR;NAV2;ATP1B1;PHF20L1;EML5;TMX4;SNHG11;SCN8A;KCNMA1;LCOR;LUC7L3;MEG3;NLGN3;GRIA2;SLC24A3;PPM1L;CTTNBP2;ADAM22;NRXN3;LNCPINT;RBM4B;ZDHHC21;FTX;KALRN;NALCN;DPP6;SPOCK2;TSPAN5;CSMD1;ARGLU1;GRIA4;ATP6V0A1;OPCML;LINGO2;TTC14;NTRK2;CADM1;SYT1;KIDINS220;YLPM1;PLEKHA5;ATP…
Human Inh L1 PVALB SST ASIC4 down	Allen scRNA 2021	2	27	1031	156	5.01351e-07	3.92755	2.81658e-08	68.281	SLC24A2;RYR2;PIGU;CTTNBP2;CACNA1E;MFSD8;ERLEC1;GRM5;CDH2;SV2A;SLC16A7;LRRC8B;CSMD1;GPR155;CADM1;KCNH7;APLP2;ABCC5;UNC5D;MIAT;GRIN1;SLC4A8;NFASC;ABCB10;CNTN1;CD47;PICALM
Mouse 114 Pvalb down	Allen scRNA 2021	2	14	1031	45	5.53988e-07	8.40968	3.1901e-08	145.156	PCSK2;LINGO2;RYR2;GABRB1;ATP8A1;GRID1;PTPRN;CACNA2D3;CACNA1E;CHL1;LRRTM4;CSMD3;NCAM2;SCN2A
Mouse 90 Sst down	Allen scRNA 2021	2	9	1031	17	7.03395e-07	20.8719	4.14924e-08	354.776	GABRB1;ATP8A1;KCNH7;LRRTM4;NTRK3;CSMD3;GABRG3;EDIL3;LRP1B
Mouse 378 Micro down	Allen scRNA 2021	2	45	1031	365	9.09756e-07	2.65975	5.49432e-08	44.463	MEG3;RERE;APP;SLC23A2;ZCCHC7;SMG1;RBM26;ATP8A1;ROCK1;NRXN3;LNCPINT;RBM4B;ATP2C1;KALRN;STRN3;BTAF1;UBN2;PSAP;SLC38A9;LARGE1;ARGLU1;CSMD1;ATP6V0A1;NKTR;PNISR;CADM1;SYT1;DST;CADM2;SORT1;LSAMP;LNPEP;ATP2B1;PTPRD;SNHG11;CANX;KCNMA1;RSRP1;LCOR;SERINC1;CALR;CD47;OGT;LUC7L2;TNRC6B
Mouse 258 L6 Car3 down	Allen scRNA 2021	2	11	1031	28	9.98351e-07	12.0226	6.18774e-08	199.553	SLC24A2;TENM1;GABRB1;DPP6;CADM1;CHL1;LRRTM4;ELMOD1;EDIL3;ROBO1;KCNJ3
Human Inh L1 LAMP5 RAB11FIP1 down	Allen scRNA 2021	2	12	1031	34	9.98351e-07	10.142	6.3098e-08	168.14	SLC44A5;DENND1B;PTPRE;EPHA7;MMP16;LRRTM4;KCNMA1;CACNA2D3;NCAM1;NCAM2;TNIK;OPCML
Human Inh L5-6 SST ISX down	Allen scRNA 2021	2	9	1031	18	1.19951e-06	18.5519	7.91813e-08	303.351	PTPRD;GABRA1;EPHA7;PCDH9;ADCY2;RNF150;LRP1B;GRIA4;KCNH1
Mouse 37 Sncg down	Allen scRNA 2021	2	9	1031	18	1.19951e-06	18.5519	7.91813e-08	303.351	NELL2;GRIN2A;CLSTN2;CACNA2D1;CACNA1A;SPOCK1;SLC8A1;SYT7;GRIA3
Mouse 121 DG down	Allen scRNA 2021	2	45	1031	372	1.42993e-06	2.60184	9.63997e-08	42.0321	VEZT;CNTNAP2;PTPRS;LRP1;CLSTN3;CLSTN1;ADAM22;CACNA1B;FTX;SEZ6L2;CELSR2;NALCN;SLC8A1;SLC22A17;SV2A;SPOCK2;ATP9A;CTSB;GRIA4;PNISR;SLC12A5;TMEM30A;ATP6AP1;DST;KIDINS220;KCNH7;KCNB2;APLP2;LNPEP;NAV2;ITFG1;AFDN;TMX4;LMBRD1;GLRB;SNHG11;SYT11;IMPAD1;KCNQ3;RSRP1;CD47;ANK;ASTN1;CDS2;TNRC6B
Mouse 57 Vip down	Allen scRNA 2021	2	32	1031	220	1.60059e-06	3.19997	1.10153e-07	51.2679	RYR2;SEL1L;ATP2A2;PTPRJ;ATP2C1;CELSR2;CACNA1E;SLC8A1;GRIN2A;SLC22A17;SPOCK1;NRCAM;EPHA5;GABBR2;GABRA1;TMEM30A;SLC6A17;KCND2;SLC32A1;SORT1;NTRK3;SLC4A10;SEZ6L;CCDC88A;SCN8A;KCNQ2;CANX;IL1RAPL1;KCNQ3;ADGRL1;CALR;ASTN1
Mouse 301 CA2-IG-FC down	Allen scRNA 2021	2	16	1031	65	1.87841e-06	6.08666	1.31911e-07	96.4196	ROBO2;LINGO2;TENM1;CERS4;ADAM22;SLC35F1;FTX;GABRG3;NALCN;CHL1;KCNQ3;EDIL3;ZFP398;CTSB;SCN1A;GRIA4
Mouse 17 Pax6 down	Allen scRNA 2021	2	18	1031	82	2.02992e-06	5.2488	1.45402e-07	82.6358	EPHA5;PTPRS;GRID1;NTRK3;CACNA2D3;PLEKHA5;SLC4A10;SEZ6L;CDH2;GRM7;GLRB;SCN8A;KCNMA1;SCD2;NRCAM;CALR;GRIA3;OPCML
Mouse 38 Sncg down	Allen scRNA 2021	2	12	1031	37	2.52807e-06	8.92357	1.84634e-07	138.359	NELL2;CLSTN2;GRM7;PCDH9;KCNQ3;CACNA1A;SPOCK1;CACNA1E;SLC8A1;GRIA3;SYT7;ROBO1
Mouse 4 Lamp5 Lhx6 down	Allen scRNA 2021	2	19	1031	93	2.95932e-06	4.79389	2.20287e-07	73.4824	RYR2;TMEM30A;SLC4A10;ATP2B1;PCDH17;SYT7;ROBO1;GRIN1;NFASC;GRM7;GLRB;SCN8A;KCNQ3;PLXNA2;SPOCK1;ADGRL1;TNIK;NCAM2;GRIA3
Mouse 362 Oligo down	Allen scRNA 2021	2	75	1031	791	3.20606e-06	1.99998	2.43156e-07	30.4587	ROBO2;SLC23A2;GABRB1;ATP8A1;ZFP329;CLSTN1;CASC4;ATP2A2;HNRNPU;SYNE1;GRM7;CDH2;CSPP1;NRCAM;PNISR;KDM2A;ATP6AP1;CACNA2D1;APLP2;ABCC5;ATP1B1;ZDHHC17;ITFG1;TMX4;LMBRD1;ADGRB3;SNHG11;KAT6B;SCN8A;LCOR;CD47;ANK;LUC7L2;ASTN1;MEG3;SLC24A2;NFAT5;CTTNBP2;COX17;ADAM22;NRXN3;CACNA1A;LNCPINT;ZDHHC21;ATP2C1;CLCN3;KALRN;NALCN;GLG1;DPP6;SV2A;UBN2;TSPAN5;ARGLU1;GRIA3;ATP9A;LINGO2;TMEM30A;SYT1;KIDINS220;INSR;YLPM1;…
Human Inh L1-5 VIP PHLDB3 down	Allen scRNA 2021	2	18	1031	85	3.35203e-06	5.01298	2.58935e-07	76.0303	SLC24A2;NLGN2;SLC35F3;CTTNBP2;ELMOD1;SLC8A1;FSTL5;LMBR1;NFASC;FRAS1;SLCO3A1;RIMBP2;TNR;TSPAN5;MALAT1;CSMD2;ARGLU1;GRIA3
Mouse 302 CA2-IG-FC up	Allen scRNA 2021	2	25	1031	153	3.65379e-06	3.65794	2.87377e-07	55.0975	GM15478;FAAH;DGKD;OLFML2B;WIPF3;ZDHHC23;ZBTB20;JPH1;FAM171A1;MFSD4A;HECTD2;LRRC8D;SUSD6;FAM3C;TMED7;SLC38A2;LRRN2;SERPINA3N;SLC4A7;DISP3;ADCY9;INF2;KAT6B;MYH9;LRP12
Mouse 61 Sst Chodl down	Allen scRNA 2021	2	13	1031	46	4.27449e-06	7.32774	3.49476e-07	108.94	SLC24A2;GABBR2;GABRA1;KCNH7;NTRK3;ELMOD1;GABRG3;SLC8A1;LRP1B;GRM5;CDH2;SPOCK1;CSMD1
Mouse 33 Sncg down	Allen scRNA 2021	2	12	1031	39	4.27449e-06	8.26169	3.54206e-07	122.714	EPHA5;NELL2;GRM7;CACNA2D1;KCNMA1;KCNQ3;CACNA1A;NCAM2;CACNA1E;CSMD1;SLC8A1;GRIA3
Mouse 354 NP PPP down	Allen scRNA 2021	2	12	1031	39	4.27449e-06	8.26169	3.54206e-07	122.714	RERE;CHRM3;DPP6;LRRTM4;KCNB2;SLC2A13;TMEM132B;IL1RAPL1;CACNA1C;GRIK2;ZFP398;SYNE1
Mouse 302 CA2-IG-FC down	Allen scRNA 2021	2	13	1031	47	5.46376e-06	7.11184	4.60429e-07	103.77	ROBO2;LINGO2;TENM1;TENM2;CADM1;ADAM22;NALCN;GABRG3;CHL1;SCD2;SIRPA;EDIL3;GRIA4
Mouse 370 Endo down	Allen scRNA 2021	2	61	1031	607	5.63118e-06	2.1219	4.82446e-07	30.8618	RERE;RBM26;CLSTN1;HNRNPU;ATP2A2;PTPRJ;ELAVL1;PPP3CA;LARGE1;DDX17;PNISR;CERS4;KDM2A;DST;APLP2;PRPF4B;NAV2;PHF20L1;SNHG11;CANX;LCOR;LUC7L3;CD47;LUC7L2;MEG3;ZCCHC7;SEL1L;NRXN3;LNCPINT;ATP2C1;KALRN;GLG1;MTDH;TM9SF3;HSP90B1;MBTD1;BTAF1;UBN2;PSAP;TRPM7;ARGLU1;NKTR;ATP6V0A1;TTC14;TMEM30A;CHKA;SYT1;LNPEP;ATP2B1;KTN1;PTPRD;TNRC6C;CCDC88A;ETNK1;RSRP1;SERINC1;CALR;PAM;OGT;ADGRL3;TNRC6B
Human Inh L5 PVALB LRIG3 down	Allen scRNA 2021	2	9	1031	22	7.71278e-06	12.8409	6.71618e-07	182.515	LINGO2;ROBO2;CHRM3;CDH2;KCNB1;SPOCK1;NCAM2;SCN3A;ANO3
Mouse 109 Pvalb down	Allen scRNA 2021	2	10	1031	28	8.03388e-06	10.3118	7.10863e-07	145.982	PCSK2;EPHA5;LINGO2;GRIN2A;GRM7;KCND2;GRID1;KCND3;CACNA2D3;SCN3A
Mouse 294 CA3 up	Allen scRNA 2021	2	112	1031	1373	8.21372e-06	1.71142	7.38312e-07	24.1634	EPHB6;ZFP445;DGKE;FAAH;OLFML2B;DGKD;TFRC;EHMT1;CELSR3;GNPTAB;POFUT1;DAG1;CCNL1;EPHB2;PAQR9;KDM2A;LMTK3;PRPF4B;ACSL4;CASD1;KCTD6;TMEM131;EML4;RNF128;STIM2;ALG10B;SRSF9;D630045J12RIK;TRANK1;BAZ2A;GNS;GSPT1;CACNA1H;SLC9A1;FAM171A1;CHST11;MAN2A2;PLXNA1;SLC38A9;GM14703;EDEM3;ABCA2;TIA1;GGT7;BRPF1;ZFHX2;LRRN2;ABCA3;IRF2BP2;SERPINA3N;TOR1B;DNAJC16;CLK1;HOOK1;STT3A;GPR107;TPP1;ZFP871;PICALM;FGFR1;RBM27;C…
Mouse 116 Pvalb down	Allen scRNA 2021	2	8	1031	17	8.38193e-06	16.4744	7.77715e-07	231.744	LINGO2;PCSK2;RYR2;CDH2;CTTNBP2;CACNA2D3;SEZ6L;CSMD2
Mouse 238 L5 PT CTX down	Allen scRNA 2021	2	8	1031	17	8.38193e-06	16.4744	7.77715e-07	231.744	CHRM3;MMP16;CHL1;LRRTM4;SLC35F1;CSMD3;NCAM2;GRIA3
Mouse 372 SMC down	Allen scRNA 2021	2	50	1031	466	8.38193e-06	2.27312	7.88749e-07	31.9437	RERE;APP;RYR2;PTPRS;RBM26;CLSTN1;HNRNPU;JMJD1C;PPP3CA;DIP2B;LARGE1;DDX17;PNISR;SLC6A17;APLP2;ATP1B1;SNHG11;KCNMA1;CANX;LCOR;LUC7L2;MEG3;NFAT5;KMT2C;NRXN3;LNCPINT;KALRN;TM9SF3;STRN3;BTAF1;UBN2;PSAP;NKTR;TTC14;SYT1;KCNB1;NTRK3;LSAMP;ATP2B1;LRP1B;KTN1;PTPRD;TNRC6C;CCDC88A;RSRP1;ADGRL1;SERINC1;PAM;OGT;TNRC6B
Human Inh L1-6 SST NPY down	Allen scRNA 2021	2	12	1031	42	9.08533e-06	7.43435	8.677e-07	103.764	PHTF2;GABBR2;GRM5;PPM1L;CDH2;FLRT2;KCNT2;ADCY2;PTPRJ;LRRC8B;GABRG3;KCNJ3
Mouse 60 Sst Chodl down	Allen scRNA 2021	2	17	1031	83	9.42477e-06	4.80173	9.13356e-07	66.7735	GABRA1;SLC6A17;KCNB1;CACNA2D1;ELMOD1;SLC4A10;PTPRJ;ATP2B2;NAV2;SLC8A1;LRP1B;PHF20L1;GRM5;CNNM1;CDH2;SCN8A;ADGRL1
Mouse 293 CA3 up	Allen scRNA 2021	2	46	1031	417	1.02552e-05	2.34107	1.00823e-06	32.3238	RBM27;FAAH;NRP2;NUMA1;LMAN2L;UXS1;PTPRO;AMIGO2;EHMT1;ZBTB20;LENG8;RBM4B;SLC9A1;ATAD2B;FAM171A1;FYCO1;MAN2A2;PCNX;LRRC8D;SUSD6;SLC30A6;TIA1;SLF2;KDM2A;UNC5A;ABCA8B;BICRAL;LRRN2;AMFR;ZFC3H1;PRPF4B;SLC30A1;SLC4A7;RNF128;STIM1;STIM2;AGO1;CPD;MFAP3;PXDN;TPP1;DENND6A;ALG10B;TNFRSF21;SRSF9;FGFR1
Human Exc L5-6 FEZF2 LPO down	Allen scRNA 2021	2	9	1031	23	1.04122e-05	11.9231	1.05292e-06	164.108	GRIA1;KCND2;FLRT2;GRM7;KCNC2;LRRTM4;SLC2A13;GRIK2;EDIL3
Human Inh L1-2 SST CLIC6 down	Allen scRNA 2021	2	9	1031	23	1.04122e-05	11.9231	1.05292e-06	164.108	GRIN2A;PCDH9;CHL1;CACNA1B;CACNA2D3;SEZ6L;SORCS3;CACNA1E;KCNH1
Mouse 50 Vip down	Allen scRNA 2021	2	18	1031	94	1.2155e-05	4.41723	1.24623e-06	60.054	EPHA5;SLC12A5;KCND2;SLC6A17;TMEM132B;SLC4A10;SLC8A1;SYT7;GRIN2A;MMP16;SCN8A;KCNMA1;KCNQ2;KCNQ3;SIRPA;SPOCK1;CALR;GRIA3
Mouse 23 Ndnf HPF down	Allen scRNA 2021	2	8	1031	18	1.28598e-05	14.8262	1.33655e-06	200.531	PCSK2;CADM1;GRM7;CHL1;CACNA2D1;TNR;EDIL3;KCNJ3
Mouse 41 Vip down	Allen scRNA 2021	2	21	1031	124	1.31734e-05	3.80838	1.38765e-06	51.3671	EPHA5;PTPRS;CERS6;TMEM30A;SLC7A14;SLC2A3;CACNA1C;SLC8A1;PCDH17;SYT7;CCDC88A;MMP16;SCN8A;KCNQ2;KCNMA1;KCNQ3;SCD2;SIRPA;SPOCK1;NCAM2;GRIA3
Mouse 54 Vip down	Allen scRNA 2021	2	26	1031	179	1.61087e-05	3.18158	1.72215e-06	42.2258	RYR2;ATP8A1;PTPRN;HNRNPU;PTPRJ;SLC8A1;SLC22A17;NRCAM;PLXNA4;KCNJ3;GABRA1;TMEM30A;SLC6A17;KCND2;SLC32A1;SORT1;TMEM132B;SLC4A10;ATP2B2;PROX1;NCEH1;SCN8A;IL1RAPL1;RIMBP2;ADGRL1;CALR
Mouse 122 DG down	Allen scRNA 2021	2	42	1031	373	1.61087e-05	2.39125	1.74209e-06	31.7089	RBM27;CNTNAP2;NLGN2;LRP1;CLSTN3;ZFP329;CLSTN1;SEL1L;ADAM22;EHMT1;FTX;NALCN;SLC8A1;SV2A;SPOCK2;SIRPA;ENPP5;ATP9A;SCN1A;CTSB;GRIA4;TIA1;SLC12A5;ATP6AP1;DST;KCNB1;KIDINS220;APLP2;ST8SIA3;ATP2B2;ZDHHC17;ITFG1;DISP2;TMX4;LMBRD1;GLRB;SNHG11;CD47;OGT;ASTN1;CDS2;TNRC6B
Mouse 101 Sst down	Allen scRNA 2021	2	16	1031	78	1.69995e-05	4.80712	1.8623e-06	63.4237	PCSK2;GABBR2;GABRB1;CLSTN2;CACNA2D1;KCNB2;NTRK3;SLC4A10;ADCY2;ATP2B1;CELSR2;CACNA1E;SYT7;ANO3;SPOCK1;TNIK
Human Inh L1 PAX6 MIR101-1 down	Allen scRNA 2021	2	10	1031	31	1.85601e-05	8.83727	2.08541e-06	115.596	SLC24A2;SLC12A5;LIMCH1;CACNA2D1;KCNMA1;LRRC8C;CACNA1A;LRRC8B;PAM;PLXNA4
Mouse 31 Sncg down	Allen scRNA 2021	2	10	1031	31	1.85601e-05	8.83727	2.08541e-06	115.596	TENM1;GRIN2A;GRM5;GRM7;CADM1;PCDH9;KCNB2;UNC5C;SLC8A1;GRIA3
Mouse 35 Sncg down	Allen scRNA 2021	2	8	1031	19	1.93751e-05	13.4777	2.20419e-06	175.548	NELL2;GABRA1;GRIN2A;RIMBP2;CACNA1A;TNR;SLC8A1;GRIA3
Mouse 81 Sst down	Allen scRNA 2021	2	7	1031	14	2.0525e-05	18.5176	2.36384e-06	239.899	NELL2;GABRA1;CLSTN2;UNC5C;CD47;CSMD3;KCNJ3
Human Inh L1 LAMP5 PVRL2 down	Allen scRNA 2021	2	13	1031	54	2.2233e-05	5.89544	2.59177e-06	75.8341	DENND1B;TENM2;LRP1;CACNA2D3;MIAT;ATP2C1;IGF1R;PTPRE;MMP16;LRRTM4;KCNMA1;TNIK;OPCML
Mouse 362 Oligo up	Allen scRNA 2021	2	26	1031	183	2.22453e-05	3.09986	2.62445e-06	39.8352	SCARB2;D630045J12RIK;SLC44A1;SLC1A1;PTPRO;PTPRJ;TM7SF3;LAMP1;TNR;ZFP740;EPHB1;SLC15A4;ARSB;NAV2;ZDHHC14;SLC22A23;PTPRE;NFASC;AGO3;GPR180;UST;MALAT1;WDFY2;IGSF9B;LPIN1;SERINC5
Human Oligo L5-6 OPALIN LDLRAP1 down	Allen scRNA 2021	2	29	1031	219	2.53799e-05	2.86055	3.02991e-06	36.3489	VEZT;ZCCHC7;ADAM22;PTPRJ;FTX;ATP1A1;PKD2;IGF1R;HMBOX1;MAN1A2;REV3L;VPS54;CSMD3;CSMD2;CSMD1;NKTR;RBM33;TTC14;PNISR;PLEKHA5;NAV2;PHC3;AGO3;SYT11;DMXL1;TNIK;SOS1;OGT;TNRC6A
Mouse 318 CT SUB down	Allen scRNA 2021	2	18	1031	100	2.62198e-05	4.09272	3.167e-06	51.825	GRIA1;MAP3K2;KCNB2;NTRK3;CACNA1B;GRIK2;CLCN3;SYNE1;MAN1A2;SCD2;TNR;TMEM106B;OGT;PAM;ASTN1;GRIA4;KCNJ3;TNRC6B
Mouse 108 Pvalb down	Allen scRNA 2021	2	12	1031	47	2.64265e-05	6.37062	3.22909e-06	80.5457	PCSK2;EPHA5;LINGO2;PTPRD;CDH2;KCND3;TMEM132B;ADCY2;NRCAM;CACNA1C;SLC8A1;GRIA3
Mouse 100 Sst down	Allen scRNA 2021	2	10	1031	33	3.20452e-05	8.06796	3.96064e-06	100.358	PCSK2;NELL2;GABBR2;GABRA1;CACNA2D1;TMEM132B;CSMD3;ATP2B1;TNIK;SORL1
Mouse 19 Pax6 down	Allen scRNA 2021	2	9	1031	27	3.91905e-05	9.27153	5.00889e-06	113.152	GABRA1;TENM2;GRM7;CACNA2D1;KCNB2;KCNMA1;CACNA1A;GRIA3;OPCML
Mouse 233 L6 IT ENTl down	Allen scRNA 2021	2	9	1031	27	3.91905e-05	9.27153	5.00889e-06	113.152	SLC24A2;BICRAL;KCNA2;NRXN3;NAV2;NALCN;LRP1B;SYNE1;SCN1A
Mouse 9 Lamp5 down	Allen scRNA 2021	2	9	1031	27	3.91905e-05	9.27153	5.00889e-06	113.152	EPHA5;GRM7;GRID1;NTRK3;CACNA2D3;KCNQ3;TNR;PTPRJ;NRCAM
Human Inh L1-2 VIP HTR3A down	Allen scRNA 2021	2	12	1031	49	4.00626e-05	6.02562	5.18295e-06	73.3326	RYR2;SLC4A8;TMX4;SLC35F3;CTTNBP2;TRPC1;SLC16A7;UNC5C;CD47;GPR155;HS2ST1;GRIN1
Mouse 363 Oligo down	Allen scRNA 2021	2	70	1031	784	4.00626e-05	1.86234	5.2329e-06	22.647	RBM27;ROBO2;CNTNAP2;SLC23A2;GABRB1;SMG1;TENM2;ATP8A1;CLSTN1;CASC4;ATP2A2;HNRNPU;SLC35F1;SYNE1;GRM7;SLC22A17;LRRTM4;NRCAM;KCND2;DST;ATP6AP1;CACNA2D1;APLP2;ATP1B1;ITFG1;TMX4;ADGRB3;SNHG11;SCN8A;ASTN1;MEG3;GRIA2;ZDHHC20;CTTNBP2;ADAM22;NRXN3;LNCPINT;ATP1A3;ATP2C1;CLCN3;KALRN;BTAF1;SV2A;TSPAN5;CSMD3;ARGLU1;ATP9A;GRIA4;ATP6V0A1;LINGO2;TTC14;SLF2;SYT1;KIDINS220;YLPM1;PLEKHA5;LNPEP;ATP2B1;PTPRD;VMP1;TNRC…
Mouse 365 Oligo down	Allen scRNA 2021	2	59	1031	625	4.13755e-05	1.97359	5.4625e-06	23.9152	CNTNAP2;SLC23A2;GABRB1;SMG1;PTPRS;RBM26;PTPRN;CLSTN1;CASC4;ATP2A2;SLC6A1;SYNE1;GRM7;SLC22A17;LRRTM4;CSPP1;TNR;LARGE1;PNISR;ATP1B1;TMX4;ADGRB3;SNHG11;SCN8A;KCNMA1;LUC7L3;MEG3;GRIA2;PPM1L;ZDHHC20;CTTNBP2;ADAM22;NRXN3;LNCPINT;FTX;KALRN;SPOCK2;TSPAN5;CSMD3;CSMD1;GRIA4;ATP6V0A1;OPCML;NTRK2;CADM1;SYT1;TMEM132B;YLPM1;PLEKHA5;ATP2B1;LRP1B;TNRC6C;CCDC88A;GLRB;ETNK1;RSRP1;ADGRL1;OGT;CDS2
Mouse 106 Pvalb down	Allen scRNA 2021	2	11	1031	42	4.70286e-05	6.58817	6.34093e-06	78.8504	PCSK2;EPHA5;LINGO2;CLSTN2;CHL1;KCND3;PTPRN;NRCAM;SEZ6L;SLC8A1;ANO3
Mouse 3 Lamp5 Lhx6 down	Allen scRNA 2021	2	11	1031	42	4.70286e-05	6.58817	6.34093e-06	78.8504	RYR2;GRM7;CADM1;GLRB;GRID1;PLEKHA5;KCNQ3;PROX1;TNIK;SEZ6L;SYNE1
Mouse 373 SMC down	Allen scRNA 2021	2	49	1031	489	5.11488e-05	2.10128	6.96831e-06	24.9509	RERE;APP;HNRNPU;SYNE1;PPP3CA;GRM7;DIP2B;LARGE1;DDX17;PNISR;DST;SLC6A17;APLP2;ATP1B1;SNHG11;CANX;LCOR;LUC7L3;LUC7L2;MEG3;NFAT5;PPM1L;LNCPINT;TM9SF3;BTAF1;UBN2;PSAP;ARGLU1;NKTR;ATP6V0A1;TTC14;TMEM30A;SYT1;KCNB1;KIDINS220;LSAMP;PLEKHA5;ATP2B1;LRP1B;PTPRD;TNRC6C;ETNK1;RSRP1;SERINC1;PAM;OGT;ADGRL3;TNRC6B;CDS2
Mouse 32 Sncg down	Allen scRNA 2021	2	9	1031	28	5.11828e-05	8.78309	7.04482e-06	104.196	GRIN2A;KCND2;KCNMA1;KCNQ3;RIMBP2;CACNA1A;SPOCK1;SLC8A1;GRIA3
Mouse 330 L6 CT CTX down	Allen scRNA 2021	2	7	1031	16	5.17299e-05	14.401	7.19278e-06	170.543	LINGO2;ROBO2;DPP6;GRID1;CHL1;CACNA1B;ROBO1
Human Inh L3-5 SST CDH3 down	Allen scRNA 2021	2	15	1031	77	5.41294e-05	4.50224	7.60244e-06	53.0681	PCSK2;GABRA1;PTPRS;NLGN2;TMEM132B;ATP2B2;PTPRE;ADAM23;RIMBP2;CSMD3;LRRC8B;ARGLU1;GPR155;KCNH1;REPS1
Mouse 353 NP PPP down	Allen scRNA 2021	2	11	1031	43	5.72858e-05	6.38195	8.12622e-06	74.7992	GABBR2;ZFP329;LRRTM4;GRID1;TMEM132B;IL1RAPL1;NRXN3;GRIK2;ROBO1;SYNE1;ASTN1
Mouse 364 Oligo down	Allen scRNA 2021	2	60	1031	650	6.35537e-05	1.92487	9.1046e-06	22.3415	CNTNAP2;SLC23A2;VEZT;GABRB1;C2CD5;TENM2;ATP8A1;CLSTN1;CASC4;SLC6A1;SYNE1;GRM7;LRRTM4;CSPP1;PNISR;KCND2;GRID1;ELMOD1;ATP1B1;ITFG1;TMX4;ADGRB3;SNHG11;SCN8A;LUC7L3;MEG3;GRIA2;CTTNBP2;ADAM22;NRXN3;LNCPINT;KALRN;UGCG;SPOCK2;TSPAN5;IP6K1;CSMD1;ARGLU1;GRIA4;ATP6V0A1;TTC14;NTRK2;TIA1;SYT1;SORT1;TMEM132B;INSR;YLPM1;LNPEP;ATP2B1;LRP1B;TNRC6C;VMP1;CCDC88A;ADGRL1;RETREG2;ZFP398;OGT;ADGRL3;CDS2
Mouse 295 CA3 up	Allen scRNA 2021	2	61	1031	667	7.06558e-05	1.90559	1.02213e-05	21.8972	FAAH;PGAP1;DGKD;NUMA1;SLC44A1;UXS1;EHMT1;ZBTB20;VLDLR;ELAVL1;CELSR3;SGCE;FYCO1;SMARCAD1;TMED7;COLGALT1;CCDC112;PAQR9;UNC5A;TRPC1;LMTK3;PRPF4B;EML4;RNF128;STIM1;TMEM33;STIM2;ALG10B;INTS6L;TNFRSF21;LMAN2L;RBM4B;BAZ2A;SLC9A1;ATAD2B;TMEM243;ERLEC1;SLITRK4;ZFP263;PCNX;PLXNA1;LRRC8D;FLNB;KDSR;TIA1;ZFHX2;BICRAL;LRRN2;ZFC3H1;ATP2B3;DNAJC16;CLK1;SLC4A7;MFAP3;TPP1;CLPTM1L;PAXBP1;TNRC6A;LRP12;MBTPS2;PICALM
Mouse 299 CA3 up	Allen scRNA 2021	2	85	1031	1028	7.17864e-05	1.71757	1.04856e-05	19.6929	OTUD4;RBM27;ZFP445;CNTNAP1;DGKE;FAAH;NUMA1;NVL;UXS1;EHMT1;ELAVL1;SLC2A6;CELSR3;DUSP11;SEC61A1;ZFYVE27;ACP2;QSOX2;TMED7;RNF111;ACVR1;PAQR9;SHPRH;USP48;UNC5A;PAQR3;LMTK3;ARNT;PRPF4B;CASD1;PDIA6;EML4;RNF128;TMEM33;STIM2;PXDN;ALG10B;TNFRSF21;SRSF9;RNFT2;D630045J12RIK;AU040320;LMAN2L;DERL2;RBM4B;BAZ2A;SLC9A1;LRP6;GANAB;TMEM201;ERMP1;GM44151;GPC1;PCNX;LRRC8D;PLXNA1;FLNB;TRPM7;SUSD6;GM14703;LRIG2;CNNM2;…
Mouse 95 Sst down	Allen scRNA 2021	2	7	1031	17	7.92244e-05	12.9603	1.16834e-05	147.194	PCSK2;CLSTN2;CTTNBP2;CSMD3;SEZ6L;CSMD2;KCNJ3
Mouse 365 Oligo up	Allen scRNA 2021	2	36	1031	323	7.93008e-05	2.35516	1.1806e-05	26.7238	SCARB2;NBAS;PHLPP1;AU040320;SLC44A1;ONECUT2;RRBP1;SLAIN1;JAKMIP3;FUT8;LAMP1;MICALL1;SCD2;ITGB8;ZFP740;EPHB1;RNF130;NEO1;ABCA2;PLCL1;FOXN3;BACE1;SLC22A23;MFSD14B;NFASC;BMP1;SYT11;CCNYL1;MALAT1;TNIK;CDR2L;P4HB;PDE7A;FRYL;SERINC5;PICALM
Human Inh L3 PVALB SAMD13 down	Allen scRNA 2021	2	10	1031	37	8.21591e-05	6.87126	1.23469e-05	77.6597	EPHA5;SLC24A3;FLRT2;GRM7;CADM1;CHL1;KCNB1;KCND3;SCN3A;SLC8A1
Mouse 39 Lamp5 down	Allen scRNA 2021	2	11	1031	45	8.5359e-05	6.00591	1.30442e-05	67.5495	EPHA5;LINGO2;TENM2;GRM7;CADM1;KCNMA1;CACNA2D3;PLEKHA5;KCNQ3;SEZ6L;CSMD1
Mouse 94 Sst down	Allen scRNA 2021	2	6	1031	12	8.5359e-05	18.5005	1.30676e-05	208.045	NELL2;GABRA1;ELMOD1;CSMD3;SEZ6L;KCNJ3
Mouse 98 Sst down	Allen scRNA 2021	2	9	1031	30	8.60412e-05	7.94576	1.32929e-05	89.2173	PCSK2;NELL2;CACNA2D1;CSMD3;TNIK;CSMD2;CACNA1E;PCDH17;KCNJ3
Mouse 51 Vip down	Allen scRNA 2021	2	20	1031	132	8.88273e-05	3.33068	1.39601e-05	37.2347	RYR2;TMEM30A;SLC6A17;KCND2;SLC32A1;TMEM132B;SLC4A10;ATP2A2;SYT7;CCDC88A;MMP16;SCN8A;KCNQ2;CANX;KCNQ3;RIMBP2;SIRPA;ADGRL1;NRCAM;CALR
Mouse 371 Peri down	Allen scRNA 2021	2	43	1031	419	8.88273e-05	2.15215	1.40692e-05	24.0428	RERE;NFAT5;APP;RBM26;ROCK1;HNRNPU;LNCPINT;ATP2A2;ATP2C1;KALRN;MTDH;SYNE1;IGF1R;STRN3;PPP3CA;CDH2;UBN2;PSAP;ARGLU1;NKTR;TTC14;PNISR;TMEM30A;DST;SYT1;SORT1;APLP2;LSAMP;PRPF4B;ATP2B1;PTPRD;TNRC6C;VMP1;GLRB;SNHG11;RSRP1;LCOR;SERINC1;PAM;LUC7L2;ADGRL3;TNRC6B;CDS2
Mouse 132 L2/3 IT PPP down	Allen scRNA 2021	2	24	1031	177	8.88273e-05	2.93101	1.40976e-05	32.738	GRIA1;SLC24A2;TENM1;PTPRS;SLC6A17;ATP6AP1;CLSTN3;ZFP329;KIDINS220;APLP2;TMEM132B;PTPRN;CACNA1C;GNS;PCDH17;LRRTM4;SV2A;CANX;IL1RAPL1;CALR;LARGE1;CDS2;LRP11;CTSB
Mouse 102 Sst down	Allen scRNA 2021	2	9	1031	31	0.000111658	7.58419	1.78778e-05	82.91	PCSK2;PTPRD;GRIN2A;ELMOD1;CACNA2D3;NRCAM;CACNA1C;CACNA1E;ANO3
Human Inh L2 PVALB FRZB down	Allen scRNA 2021	2	7	1031	18	0.000112126	11.7814	1.82678e-05	128.54	EPHA5;FRAS1;FLRT2;CHL1;CACNA1B;CACNA2D3;SORCS3
Human Inh L5-6 PVALB ZFPM2-AS1 down	Allen scRNA 2021	2	7	1031	18	0.000112126	11.7814	1.82678e-05	128.54	CHRM3;FSTL5;SLC24A3;KCNB2;NCAM2;SORCS3;SLC8A1
Mouse 367 Oligo up	Allen scRNA 2021	2	33	1031	291	0.000115058	2.39806	1.89071e-05	26.0813	SCARB2;NBAS;PHLPP1;SLC44A1;CHD7;ENDOD1;SLAIN1;VLDLR;ERMP1;LAMP1;MICALL1;SCD2;ZFP740;EPHB1;NEO1;ABCA2;PCDH9;PLCL1;FOXN3;BACE1;SLC22A23;NFASC;BMP1;NPC1;SYT11;CNTN2;MALAT1;WDFY2;CDR2L;P4HB;PDE7A;FRYL;SERINC5
Human Oligo L2-6 OPALIN MAP6D1 down	Allen scRNA 2021	2	10	1031	39	0.000123771	6.3967	2.05127e-05	69.049	SLC44A5;SV2A;SPOCK2;ATP1A3;RBM4B;SLC35F1;SLC17A7;SEZ6L2;SLC6A1;GPR155
Mouse 361 Oligo up	Allen scRNA 2021	2	14	1031	74	0.000128948	4.33835	2.15517e-05	46.6158	SLC44A1;PTPRJ;TM7SF3;ZDHHC14;SLC22A23;PTPRE;VCAN;PTPRZ1;UST;TNR;NCAM1;IGSF9B;ARSB;SERINC5
Mouse 55 Vip down	Allen scRNA 2021	2	17	1031	104	0.000131765	3.63865	2.22076e-05	38.9884	SLC24A2;RYR2;GABRA1;ATP8A1;SLC6A17;CTTNBP2;TMEM132B;PTPRN;SLC4A10;ATP2B2;ATP2B1;GRIN2A;SCN8A;IL1RAPL1;SIRPA;TNIK;CSMD2
Mouse 237 L5 PT CTX down	Allen scRNA 2021	2	6	1031	13	0.000136189	15.8567	2.32081e-05	169.207	CHRM3;MMP16;LRRTM4;SLC35F1;FTX;CSMD3
Mouse 25 Sncg down	Allen scRNA 2021	2	9	1031	32	0.000136189	7.25406	2.37412e-05	77.2434	SLC24A2;IL1RAPL1;RIMBP2;CACNA1A;SIRPA;TNR;CACNA1E;GRIA3;SYT7
Mouse 75 Sst down	Allen scRNA 2021	2	9	1031	32	0.000136189	7.25406	2.37412e-05	77.2434	PCSK2;NELL2;RYR2;GRIN2A;ELMOD1;CDH11;ATP2B2;CSMD3;ANK
Human Inh L5-6 PVALB MEPE down	Allen scRNA 2021	2	8	1031	25	0.000136189	8.71807	2.39095e-05	92.771	ROBO2;FSTL5;CDH2;KCNB1;KCND3;KCNQ3;ADCY2;CDH9
Mouse 113 Pvalb down	Allen scRNA 2021	2	8	1031	25	0.000136189	8.71807	2.39095e-05	92.771	PCSK2;LINGO2;RYR2;KCND3;CACNA2D3;CACNA1E;SCN3A;ANO3
Human Inh L1 LAMP5 BMP2 down	Allen scRNA 2021	2	11	1031	48	0.000142364	5.51807	2.51936e-05	58.4304	SLC24A2;SLC4A8;CADM1;GLRB;MMP16;NTRK3;TNIK;EDIL3;PAM;IGF1R;OPCML
Mouse 120 DG up	Allen scRNA 2021	2	22	1031	160	0.000142709	2.97527	2.54552e-05	31.4741	EPHA7;EPHA10;WIPF3;DOT1L;PCDH8;TRANK1;ACSL4;INHBA;PTGS2;JPH1;ACAP2;RNF128;HECTD2;PTPRZ1;DMXL1;SLITRK3;PCNX;STX3;NPTX2;C2CD2L;FGFR1;ADGRL3
Mouse 283 CA1 up	Allen scRNA 2021	2	20	1031	138	0.000151096	3.16032	2.71634e-05	33.2265	ACVR1;CCDC112;PAQR9;FAAH;ZFP445;TIA1;D630045J12RIK;LRRN2;PTPRO;EHMT1;VLDLR;ELAVL1;SLC9A1;SLC4A7;FAM171A1;STIM2;CPD;SUSD6;TMED7;MDGA1
Human Inh L5-6 SST FBN2 down	Allen scRNA 2021	2	14	1031	76	0.000162868	4.19796	2.95084e-05	43.7882	LINGO2;PGAP1;CADM1;NTRK3;ADAM22;ADCY2;GABRG2;PTPRD;PTPRE;GRM7;SLCO3A1;RIMBP2;RNF130;PLXNA4
Human Inh L1-6 LAMP5 AARD down	Allen scRNA 2021	2	9	1031	33	0.000169353	6.95144	3.1159e-05	72.131	SLC44A5;LRRTM4;CACNA2D3;NCAM1;NCAM2;TNIK;SEZ6L;SORCS3;OPCML
Mouse 315 NP SUB down	Allen scRNA 2021	2	9	1031	33	0.000169353	6.95144	3.1159e-05	72.131	GRIA1;RERE;GABBR2;CACNA1B;PLXNA2;PLXNA4;GRIA4;GRIN1;ASTN1
Mouse 379 PVM down	Allen scRNA 2021	2	42	1031	420	0.000175691	2.08864	3.25719e-05	21.58	MEG3;RERE;APP;GABRB1;RBM26;ATP8A1;CLSTN1;NRXN3;HNRNPU;LNCPINT;KALRN;ELAVL1;GLG1;TM9SF3;DIP2B;NKTR;PNISR;CHKA;SYT1;ATP6AP1;CADM2;APLP2;DNMT3A;LSAMP;ATP2B1;ATP1B1;PTPRD;TNRC6C;AGO3;PTPRA;SNHG11;PSME4;CANX;RSRP1;LCOR;SERINC1;CALR;CD47;PAM;OGT;LUC7L2;TNRC6B
Human Exc L5 THEMIS LINC01116 down	Allen scRNA 2021	2	5	1031	9	0.000202811	23.1055	3.81695e-05	235.063	CHRM3;GABRB1;GRM7;KCNT2;GRIA4
Mouse 153 L2 IT ENTm down	Allen scRNA 2021	2	5	1031	9	0.000202811	23.1055	3.81695e-05	235.063	LRRTM4;SLC2A13;NCAM1;SLC35F1;LRP1B
Human Inh L1-2 PVALB CDK20 down	Allen scRNA 2021	2	6	1031	14	0.000203347	13.8739	3.88415e-05	140.904	CHRM3;FLRT2;KCNB2;CACNA1B;SORCS3;CACNA1E
Mouse 34 Sncg down	Allen scRNA 2021	2	6	1031	14	0.000203347	13.8739	3.88415e-05	140.904	SLC24A2;GRM7;CACNA1A;ADCY2;SYT7;GRIA3
Mouse 122 DG up	Allen scRNA 2021	2	15	1031	88	0.000208128	3.82159	4.02425e-05	38.6768	EPHA7;EPHA10;WIPF3;PCDH8;JMJD1C;ZBTB20;SLC16A10;JPH1;SLC4A4;EML4;DNAJC1;HECTD2;DMXL1;CCNL1;KDM7A
Mouse 262 L6 Car3 down	Allen scRNA 2021	2	9	1031	34	0.000208128	6.67303	4.04493e-05	67.5008	RYR2;DPP6;ELMOD1;SLC35F1;FTX;NAV2;KCNJ3;SCN1A;TNRC6B
Mouse 28 Sncg down	Allen scRNA 2021	2	7	1031	20	0.000208128	9.96785	4.06318e-05	100.785	EPHA5;CACNA2D1;CACNA1A;SIRPA;SLC8A1;GRIA3;KCNJ3
Mouse 231 L6 IT CTX down	Allen scRNA 2021	2	10	1031	42	0.000209731	5.79609	4.12392e-05	58.5181	RERE;DISP2;BICRAL;KCNA2;ADCY2;NAV2;NALCN;SYNE1;SCN1A;TNRC6B
Human Inh L2 PAX6 FREM2 down	Allen scRNA 2021	2	8	1031	27	0.000224219	7.79956	4.47588e-05	78.1065	SLC24A2;GABBR2;EML5;EPHA7;SLC12A5;KCNH7;ELMOD1;KCNMA1
Mouse 27 Sncg down	Allen scRNA 2021	2	8	1031	27	0.000224219	7.79956	4.47588e-05	78.1065	SLC24A2;GABBR2;CLSTN2;GRM7;CACNA2D1;CACNA1A;GABRG3;SYT7
Mouse 292 CA3 up	Allen scRNA 2021	2	63	1031	731	0.000224219	1.78305	4.50328e-05	17.845	OTUD4;RBM27;DENND1B;DGKE;CNTNAP1;FAAH;NUMA1;NVL;EHMT1;ZBTB20;ELAVL1;ACP2;CCNL1;TMED7;PAQR9;SLC30A6;UNC5A;LMTK3;PRPF4B;CASD1;PDIA6;EML4;RNF128;TMEM33;STIM2;PXDN;GUF1;DENND6A;ALG10B;TNFRSF21;D630045J12RIK;AU040320;LMAN2L;LENG8;TULP3;RBM4B;SLC9A1;FAM171A1;GANAB;TMEM201;MAN2A2;SLITRK3;LRRC8D;FLNB;SLC38A9;TRPM7;SUSD6;REPS1;TIA1;GGT7;ZFHX2;LRRN2;AMFR;PCGF3;SYVN1;ATP2B3;TOR1B;DNAJC16;CLK1;SLC4A7;TPP1;FG…
Mouse 107 Pvalb down	Allen scRNA 2021	2	11	1031	51	0.000227854	5.10341	4.60829e-05	50.9579	PCSK2;ROBO2;EPHA5;TENM1;CLSTN2;CDH2;CHL1;PTPRN;NRCAM;SLC8A1;GRIA3
Mouse 62 Sst Chodl down	Allen scRNA 2021	2	10	1031	43	0.00025177	5.62016	5.12735e-05	55.5178	SLC24A2;GABRA1;GRM5;KCNH7;ELMOD1;KCNQ3;PTPRJ;CSMD1;SLC8A1;LRP1B
Human Inh L5-6 SST PIK3CD down	Allen scRNA 2021	2	14	1031	80	0.000260671	3.9427	5.34522e-05	38.7833	GABRA1;KCNH7;NTRK3;UNC5C;ATP1A1;FOXN3;CDH8;ERLEC1;GNPTAB;LRRTM4;TMEM248;RIMBP2;EDIL3;PLXNA4
Mouse 298 CA3 up	Allen scRNA 2021	2	51	1031	558	0.000264865	1.89502	5.46842e-05	18.5977	DGKE;ZFP445;CNTNAP1;FAAH;NUMA1;SLC35F3;EHMT1;ZBTB20;ACP2;QSOX2;CCNL1;EPHB2;EPHB1;ACVR1;PAQR9;PRPF4B;PDIA6;INF2;TMEM33;STIM2;TNFRSF21;D630045J12RIK;LMAN2L;DERL2;RBM4B;FAM171A1;FUT8;ERMP1;GM44151;GPC1;PCNX;PLXNA1;FLNB;TRPM7;SUSD6;CNNM2;GPR155;REPS1;MAP3K3;GGT7;LRRN2;AMFR;CLK1;SNX19;KCNS2;AGO1;CACHD1;AGRN;ZFP871;FGFR1;PICALM
Human Exc L3-5 FEZF2 LINC01107 down	Allen scRNA 2021	2	7	1031	21	0.000280195	9.25537	5.82427e-05	90.2481	KIRREL3;SLC24A2;SLC44A5;FSTL5;GABRB1;LSAMP;SLC6A1
Human Oligo L5-6 OPALIN LDLRAP1 up	Allen scRNA 2021	2	33	1031	308	0.00028288	2.24778	5.91982e-05	21.8812	SCARB2;TMEM87A;PHLPP1;LMAN2L;SLC44A1;ROCK1;KMT2C;CHD7;LENG8;SLAIN1;JAKMIP3;TMEM165;MBTD1;FUT8;MFSD6;LAMP1;LAMP2;LRRC8D;SLC38A9;SLC38A2;NEO1;PAG1;UNC5B;SORT1;PTCH1;NEAT1;ZFHX4;P2RX7;IL1RAPL1;PIGK;CNTN2;FRYL;PICALM
Human Oligo L2-6 OPALIN FTH1P3 up	Allen scRNA 2021	2	14	1031	81	0.000292384	3.88365	6.15977e-05	37.6515	DDX17;ABCA2;PHLPP1;SLC44A1;SORT1;SLAIN1;TMEM165;FUT8;NPC1;LAMP2;IL1RAPL1;CNTN2;FRYL;PICALM
Mouse 267 SUB-ProS up	Allen scRNA 2021	2	18	1031	124	0.000309879	3.16204	6.60211e-05	30.4364	OTUD4;EPHA10;TMEM200A;MIA2;ACSL4;PKD2;CDH6;MFSD4A;RNF103;RNF128;TMEM33;SLITRK1;FLNB;WDFY2;STT3B;TMED7;ALG10B;RETREG1
Mouse 36 Sncg down	Allen scRNA 2021	2	9	1031	36	0.000309879	6.17808	6.61539e-05	59.4549	EPHA5;NELL2;GABRA1;GRM7;KCNMA1;CACNA1A;ADCY2;SLC8A1;GRIA3
Human Oligo L3-6 OPALIN ENPP6 up	Allen scRNA 2021	2	22	1031	171	0.000330732	2.75401	7.10702e-05	26.3058	DDX17;ABCA2;PHLPP1;ATP8A1;SLC44A1;ZDHHC20;SORT1;CHD7;SLAIN1;TMEM165;SLC22A23;FUT8;INF2;NPC1;LAMP2;CNTN2;LRRC8D;ATF7;USP40;WDFY2;FRYL;PICALM
Mouse 324 L6 CT CTX down	Allen scRNA 2021	2	5	1031	10	0.00033575	18.4834	7.30915e-05	176.032	LINGO2;DPP6;CHL1;KCNB2;CACNA2D3
Mouse 89 Sst down	Allen scRNA 2021	2	5	1031	10	0.00033575	18.4834	7.30915e-05	176.032	PCSK2;GABRB1;NTRK3;CSMD3;NCAM2
Mouse 119 Pvalb Vipr2 down	Allen scRNA 2021	2	12	1031	63	0.000351481	4.3683	7.70099e-05	41.3747	LINGO2;RYR2;GABRB1;GRIN2A;GRM7;MMP16;CHL1;CACNA2D1;TMEM132B;PLXNA2;PLEKHA5;CACNA1C
Human Inh L1-2 SST PRRT4 down	Allen scRNA 2021	2	11	1031	54	0.000361017	4.7466	8.03913e-05	44.7538	GABRA1;GNPTAB;FLRT2;SLCO3A1;RBM4B;UNC5C;RNF150;FOXN3;SEZ6L;GABRG3;RNF130
Human Inh L2-5 VIP SOX11 down	Allen scRNA 2021	2	7	1031	22	0.000361017	8.63789	8.16344e-05	81.3107	KIRREL3;GRIN2A;SLC35F3;CTTNBP2;TMEM132B;GABRG3;PAM
Mouse 105 Pvalb down	Allen scRNA 2021	2	7	1031	22	0.000361017	8.63789	8.16344e-05	81.3107	EPHA5;PCSK2;GRIN2A;GRM7;KCND3;CACNA2D3;CACNA1E
Mouse 265 SUB down	Allen scRNA 2021	2	7	1031	22	0.000361017	8.63789	8.16344e-05	81.3107	TENM1;TNR;FOXN3;NAV2;EDIL3;ROBO1;GRIA4
Mouse 82 Sst down	Allen scRNA 2021	2	7	1031	22	0.000361017	8.63789	8.16344e-05	81.3107	GABRA1;KCNH7;CD47;CSMD3;NCAM2;SEZ6L;KCNJ3
Mouse 112 Pvalb down	Allen scRNA 2021	2	9	1031	37	0.000366764	5.95712	8.34491e-05	55.945	LINGO2;NELL2;GRIN2A;GRM7;CHL1;GRID1;KCND3;SEZ6L;SCN2A
Mouse 351 L6b CTX down	Allen scRNA 2021	2	6	1031	16	0.000413857	11.098	9.47453e-05	102.815	CHRM3;GRID1;KCND3;NTRK3;IL1RAPL1;CACNA2D3
Human Inh L5-6 PVALB GAPDHP60 down	Allen scRNA 2021	2	8	1031	30	0.000446285	6.73492	0.000102796	61.8451	ROBO2;PTPRD;CHRM3;PTPRE;CDH2;KCNB2;KCNQ3;DIP2B
Mouse 291 CA3 down	Allen scRNA 2021	2	7	1031	23	0.000483942	8.0976	0.000112149	73.6531	EPHA5;SLC24A2;GABRA1;TSPAN5;ATP2B2;NCAM2;KCNJ3
Mouse 49 Vip down	Allen scRNA 2021	2	12	1031	66	0.000528555	4.12496	0.00012323	37.1306	RYR2;CERS6;MMP16;KCNMA1;PLXNA2;SLC4A10;SIRPA;TNR;SPOCK1;NRCAM;CACNA1E;SYT7
Mouse 321 L6 CT CTX down	Allen scRNA 2021	2	5	1031	11	0.000540563	15.402	0.000128308	138.019	DPP6;LRRTM4;SLC2A13;ZBTB20;UNC5C
Mouse 326 L6 CT CTX down	Allen scRNA 2021	2	5	1031	11	0.000540563	15.402	0.000128308	138.019	LINGO2;DPP6;CHL1;KCNB2;CACNA1B
Mouse 347 L6b CTX down	Allen scRNA 2021	2	5	1031	11	0.000540563	15.402	0.000128308	138.019	DPP6;CLSTN2;EDIL3;PAM;PLXNA4
Mouse 18 Pax6 down	Allen scRNA 2021	2	8	1031	31	0.000554242	6.44175	0.000132333	57.5261	EPHA5;GABRA1;GRM7;GRID1;KCNB2;KCNMA1;GRIA3;OPCML
Mouse 79 Sst down	Allen scRNA 2021	2	6	1031	17	0.000583141	10.0885	0.000140052	89.5204	PCSK2;TENM1;GRIN2A;KCNH7;LRP1B;RYR3
Mouse 118 Pvalb down	Allen scRNA 2021	2	18	1031	132	0.000620613	2.9389	0.000149923	25.8781	LINGO2;CHRM3;RYR2;GABBR2;GRID1;SORT1;CACNA2D1;TMEM132B;KCNB2;ADCY2;CACNA1C;GRIK2;SEZ6L;ATP2C1;LRP1B;TNRC6C;CDH2;NCAM2
Human Inh L3-5 PVALB ISG20 down	Allen scRNA 2021	2	7	1031	24	0.000622767	7.62086	0.000151318	67.0341	LINGO2;CHRM3;GRM7;CHL1;CACNA1B;SCN3A;ANO3
Mouse 148 L2 IT PAR up	Allen scRNA 2021	2	14	1031	88	0.000636031	3.51498	0.000155435	30.8238	PAQR9;FAAH;ZFHX2;WFS1;TRPC1;AMFR;NPY1R;DPY19L3;TMEM33;SLC16A7;STT3B;TMED7;AGRN;AGFG1
Human Inh L1-6 PVALB COL15A1 down	Allen scRNA 2021	2	11	1031	58	0.000644322	4.34172	0.000158366	37.9927	SLC44A5;CHRM3;GRIN2A;ATP8A1;KCNT2;KCNB2;SLC7A14;DIP2B;NCAM2;SCN3A;GRIN1
Mouse 104 Sst down	Allen scRNA 2021	2	9	1031	40	0.000645584	5.37977	0.000159583	47.0351	PCSK2;NELL2;GRIN2A;GRID1;KCND3;PTPRN;NRCAM;CACNA1C;NCAM2
Mouse 20 Ndnf HPF down	Allen scRNA 2021	2	8	1031	32	0.000677931	6.17302	0.000168531	53.6336	GRM7;MMP16;IL1RAPL1;SPOCK1;ADCY2;ATP2B1;CSMD2;EDIL3
Mouse 229 L6 IT CTX down	Allen scRNA 2021	2	9	1031	41	0.000780815	5.21138	0.000195204	44.5128	DISP2;BICRAL;KCNA2;NALCN;EDIL3;SYNE1;KCNJ3;SCN1A;TNRC6B
Mouse 161 L2/3 IT ENTl up	Allen scRNA 2021	2	10	1031	50	0.000787341	4.63492	0.000197941	39.5244	PGAP1;EPHA10;TRPC1;SLITRK4;CPD;PTPRO;TRANK1;ITGAV;TMED7;C2CD2L
Mouse 80 Sst down	Allen scRNA 2021	2	6	1031	18	0.000794848	9.24732	0.000200945	78.7176	NELL2;TENM1;CD47;CSMD3;NCAM2;LRP1B
Mouse 219 L6 IT CTX down	Allen scRNA 2021	2	5	1031	12	0.000823975	13.2011	0.000210623	111.753	TENM2;ADCY2;ROBO1;SCN1A;TNRC6B
Mouse 327 L6 CT CTX down	Allen scRNA 2021	2	5	1031	12	0.000823975	13.2011	0.000210623	111.753	LINGO2;ROBO2;DPP6;CACNA2D3;UNC5C
Mouse 190 L4/5 IT CTX down	Allen scRNA 2021	2	4	1031	7	0.000843393	24.6232	0.000216771	207.738	CHL1;NTRK3;CSMD3;GABRG3
Human Inh L3-5 VIP IGDCC3 down	Allen scRNA 2021	2	10	1031	51	0.000904355	4.52163	0.00023498	37.7828	TNRC6C;DPP6;NFASC;CHL1;CACNA2D1;KCNQ3;TNR;SPOCK1;CSMD2;SLC8A1
Mouse 309 L5 NP CTX down	Allen scRNA 2021	2	10	1031	51	0.000904355	4.52163	0.00023498	37.7828	RERE;GRIA1;GABBR2;ATP8A1;LRRTM4;CACNA1B;NRXN3;RSRP1;FTX;ASTN1
Mouse 117 Pvalb down	Allen scRNA 2021	2	9	1031	42	0.000907969	5.05319	0.000237194	42.1771	PCSK2;LINGO2;RYR2;GRIN2A;GRID1;CACNA1C;CSMD2;EDIL3;PCDH17
Human Exc L5-6 FEZF2 CFTR down	Allen scRNA 2021	2	7	1031	26	0.000984507	6.81795	0.000262719	56.2101	SLC44A5;TENM2;CADM1;KCND2;KCNC2;UNC5D;ROBO1
Human Exc L5-6 FEZF2 IFNG-AS1 down	Allen scRNA 2021	2	7	1031	26	0.000984507	6.81795	0.000262719	56.2101	KCNC2;LRRTM4;SLC2A13;GRIK2;SLC6A1;SORCS3;ANO3
Mouse 115 Pvalb down	Allen scRNA 2021	2	7	1031	26	0.000984507	6.81795	0.000262719	56.2101	PCSK2;LINGO2;RYR2;GRID1;KCND3;NCAM2;SEZ6L
Mouse 137 L2 IT ENTl down	Allen scRNA 2021	2	7	1031	26	0.000984507	6.81795	0.000262719	56.2101	GRIA1;RYR2;CHL1;LRRTM4;NTRK3;ELMOD1;ADCY2
Mouse 149 L2 IT PAR down	Allen scRNA 2021	2	6	1031	19	0.00104179	8.53553	0.000280933	69.7984	ROBO2;SLC2A13;TNR;TSPAN5;CACNA1D;ROBO1
Mouse 93 Sst down	Allen scRNA 2021	2	6	1031	19	0.00104179	8.53553	0.000280933	69.7984	GABRA1;CACNA2D1;ELMOD1;CSMD3;LRP1B;KCNJ3
Human Exc L5-6 FEZF2 C9orf135-AS1 down	Allen scRNA 2021	2	5	1031	13	0.00120291	11.5503	0.000327758	92.6709	TENM2;KCNT2;APLP2;PTPRO;PAM
Mouse 22 Ndnf HPF down	Allen scRNA 2021	2	5	1031	13	0.00120291	11.5503	0.000327758	92.6709	GRM7;CACNA2D1;KCNQ3;TNIK;SYT7
Human Inh L1 PAX6 MIR101-1 up	Allen scRNA 2021	2	9	1031	44	0.00124882	4.76394	0.000343776	37.9949	LAPTM4B;SLC1A1;CACNA1B;IRF2BP2;IL6ST;HS6ST2;GABRG2;LGR4;SDK2
Mouse 166 L2/3 IT ENTl up	Allen scRNA 2021	2	9	1031	44	0.00124882	4.76394	0.000343776	37.9949	FAM171A1;PGAP1;EPHA10;PTPRO;TRANK1;VLDLR;FAM3C;TMED7;C2CD2L
Mouse 139 L2 IT ENTl down	Allen scRNA 2021	2	6	1031	20	0.00137362	7.92544	0.000383919	62.3342	RYR2;ELMOD1;CACNA2D3;SPOCK1;SLC35F1;GRIA3
Mouse 63 Sst Chodl down	Allen scRNA 2021	2	6	1031	20	0.00137362	7.92544	0.000383919	62.3342	GABRA1;CDH2;NTRK3;SEZ6L;GABRG3;KCNJ3
Mouse 77 Sst down	Allen scRNA 2021	2	6	1031	20	0.00137362	7.92544	0.000383919	62.3342	CLSTN2;KCNH7;ELMOD1;NCAM2;GABRG3;PLXNA4
Human Inh L6 SST TH down	Allen scRNA 2021	2	8	1031	36	0.00143708	5.29004	0.000403675	41.3412	EPHA5;FRAS1;KCNH7;TNR;ADCY2;DIP2B;FOXN3;PLXNA4
Human Exc L5 FEZF2 RNF144A-AS1 down	Allen scRNA 2021	2	7	1031	28	0.00153048	6.16797	0.00043206	47.7829	KCNC2;LRRTM4;UNC5C;GRIK2;SLC6A1;ZDHHC14;ANO3
Mouse 140 L3 IT ENTm down	Allen scRNA 2021	2	5	1031	14	0.00170908	10.2664	0.000488268	78.2777	GRIA1;SLC35F1;MALAT1;LRP1B;PLXNA4
Mouse 167 L2/3 IT ENTl up	Allen scRNA 2021	2	5	1031	14	0.00170908	10.2664	0.000488268	78.2777	EPHA10;SLC30A3;PTPRO;SLC16A7;FAM3C
Human Inh L3-6 VIP ZIM2-AS1 down	Allen scRNA 2021	2	8	1031	37	0.00170908	5.10736	0.000492013	38.9028	GABRA1;GRIN2A;HECTD2;NTRK3;TMEM132B;IL1RAPL1;KCNMA1;LRP1B
Mouse 282 CA1 up	Allen scRNA 2021	2	40	1031	446	0.00170908	1.84548	0.000492082	14.0567	GM15478;D630045J12RIK;TFRC;SLC20A2;PTPRO;MIA3;VLDLR;HNRNPLL;ELAVL1;DUSP11;LMAN1;TMEM201;ACVR1C;HECTD2;ATXN7;CSPP1;SLITRK4;DAG1;SUSD6;CCNL1;RNF111;REPS1;FNBP4;EDEM3;ACVR1;CCDC112;MAP3K2;PAQR9;TIA1;PCDH8;LEMD3;EML4;CLK1;GALC;SLC4A7;RNF128;HOOK1;SOS1;FRYL;SRSF9
Mouse 97 Sst up	Allen scRNA 2021	2	87	1031	1184	0.00175169	1.50146	0.000508703	11.3865	SCARB2;OTUD4;DENND1B;USP36;ZFP445;CNTNAP1;TFRC;SLC44A2;LPCAT1;TXNDC11;MIA3;PKD2;LAPTM4B;SEC61A1;LMBR1;PPIP5K2;SLC39A9;SLC39A6;COLGALT1;KDM2A;NUP210;LMTK3;TET2;PRPF4B;ATP11B;LEMD3;TMEM131;CKAP4;EML4;SLC7A5;PIGB;NPC1;STIM1;TMEM33;IL6ST;SOS1;PLBD2;INTS6L;SLC27A4;SIDT2;GPR89;AMIGO1;COX17;ENDOD1;LENG8;DERL2;GNS;TM9SF4;ATAD2B;LMAN1;UGCG;HMBOX1;ERMP1;MAN2A2;MAN1C1;LRRC8D;FLNB;TRPM7;TRAM1L1;SLC38A2;RNF13…
Human Inh L2-5 VIP BSPRY down	Allen scRNA 2021	2	11	1031	66	0.00175169	3.70863	0.00051289	28.0945	RYR2;TENM2;DPP6;GRIN2A;NFASC;CNNM1;PPM1L;CHL1;RIMBP2;SLC8A1;KCNH1
Mouse 10 Lamp5 down	Allen scRNA 2021	2	6	1031	21	0.00175169	7.39668	0.000514191	56.0145	EPHA5;GRM7;GRID1;CACNA2D3;KCNQ3;TNR
Mouse 29 Sncg down	Allen scRNA 2021	2	6	1031	21	0.00175169	7.39668	0.000514191	56.0145	NELL2;GRIN2A;GRM7;CACNA1A;PROX1;SYT7
Mouse 364 Oligo up	Allen scRNA 2021	2	31	1031	318	0.00176787	2.01792	0.000521424	15.2533	SCARB2;NBAS;PHLPP1;D630045J12RIK;SLC44A1;SLC1A1;CHD7;TM7SF3;JAKMIP3;TMEM165;LAMP1;LAMP2;SCD2;DIP2B;ZFP740;EPHB1;NEO1;ABCA2;PTCH1;BACE1;SLC22A23;IGSF11;NFASC;CNTN1;CCNYL1;MALAT1;DHCR7;P4HB;PDE7A;FRYL;TNFRSF21
Mouse 363 Oligo up	Allen scRNA 2021	2	23	1031	212	0.00208948	2.26726	0.000622051	16.738	SEMA5A;PHLPP1;SLC44A1;SLC1A1;PTPRJ;TM7SF3;BACE1;SLC22A23;IGSF11;PTPRE;NFASC;AGO3;LAMP1;UST;TNR;MALAT1;TPP1;P4HB;ZFP740;EPHB1;NEO1;FRYL;TNFRSF21
Mouse 44 Vip down	Allen scRNA 2021	2	18	1031	148	0.00208948	2.575	0.00062215	19.0095	RYR2;CERS6;TMEM30A;CACNA1C;NALCN;SLC8A1;SYT7;CCDC88A;TMX4;MMP16;SCN8A;KCNQ2;KCNQ3;PLXNA2;SIRPA;TNR;GRIA3;ATP9A
Mouse 285 CA1 up	Allen scRNA 2021	2	37	1031	409	0.00221709	1.86087	0.000670456	13.5984	OTUD4;DGKD;D630045J12RIK;NVL;UXS1;EHMT1;LENG8;MIA3;HNRNPLL;JPH1;ELAVL1;SGCE;FAM171A1;GM44151;GNPTAB;ANKFY1;SUSD6;GPR155;DRD5;REPS1;EDEM3;CCDC112;MAP3K2;KDM2A;ZFHX2;LRRN2;TRPC1;TET2;LMTK3;CASD1;TOR1B;SHISA7;RNF145;CPD;MTF2;CCDC88C;MDM4
Mouse 12 Lamp5 down	Allen scRNA 2021	2	6	1031	22	0.00221709	6.93402	0.0006764	50.6095	GRIA1;SLC24A2;TNR;ADCY2;GRIA3;OPCML
Mouse 297 CA3 down	Allen scRNA 2021	2	6	1031	22	0.00221709	6.93402	0.0006764	50.6095	KCNB2;SLC2A13;TSPAN5;SLC35F1;NCAM1;GRIA4
Mouse 308 L5 NP CTX down	Allen scRNA 2021	2	6	1031	22	0.00221709	6.93402	0.0006764	50.6095	ROBO2;CHRM3;GABBR2;GABRA1;TMEM132B;UNC5C
Mouse 83 Sst down	Allen scRNA 2021	2	6	1031	22	0.00221709	6.93402	0.0006764	50.6095	NELL2;CLSTN2;GRID1;SPOCK1;ADCY2;CSMD3
Human Inh L3-6 VIP UG0898H09 down	Allen scRNA 2021	2	7	1031	30	0.00221709	5.63103	0.000678829	41.0792	DPP6;SLCO3A1;TMEM132B;TNR;TSPAN5;UNC5C;EDIL3
Mouse 43 Vip down	Allen scRNA 2021	2	17	1031	137	0.00225037	2.63341	0.000692177	19.1598	RYR2;CERS6;TMEM30A;CACNA2D1;SLC4A10;NALCN;SLC8A1;PCDH17;SYT7;MMP16;SCN8A;KCNMA1;SIRPA;NRCAM;CSMD2;ASTN1;OPCML
Human Inh L5-6 PVALB SST CRHR2 down	Allen scRNA 2021	2	4	1031	9	0.00228206	14.7723	0.000717951	106.939	KCND2;CSMD3;RNF150;KCNH1
Mouse 148 L2 IT PAR down	Allen scRNA 2021	2	4	1031	9	0.00228206	14.7723	0.000717951	106.939	ROBO2;TNR;CACNA1C;LRP1B
Mouse 256 L5 PT RSP-ACA down	Allen scRNA 2021	2	4	1031	9	0.00228206	14.7723	0.000717951	106.939	MMP16;TNR;ZBTB20;NAV2
Mouse 328 L6 CT CTX down	Allen scRNA 2021	2	4	1031	9	0.00228206	14.7723	0.000717951	106.939	LINGO2;DPP6;KCNB2;SLC2A13
Mouse 335 L6b/CT ENT down	Allen scRNA 2021	2	4	1031	9	0.00228206	14.7723	0.000717951	106.939	CHRM3;CLSTN2;SLC2A13;TSPAN5
Mouse 42 Vip down	Allen scRNA 2021	2	13	1031	92	0.00268051	3.05352	0.000853174	21.5778	RYR2;TMEM30A;SLC4A10;CACNA1A;NALCN;SLC8A1;NELL2;SCN8A;KCNMA1;KCNQ2;RIMBP2;ASTN1;OPCML
Human Inh L1-2 VIP EXPH5 down	Allen scRNA 2021	2	8	1031	40	0.00268051	4.62781	0.000854601	32.6949	FLRT2;CHL1;KCNB2;CACNA1B;SPOCK1;TSPAN5;NCAM2;GRIA3
Human Inh L5-6 LAMP5 CRABP1 down	Allen scRNA 2021	2	8	1031	40	0.00268051	4.62781	0.000854601	32.6949	CHRM3;TENM2;EPHA7;MMP16;CACNA2D3;TNIK;SEZ6L;CDH9
Human Inh L5-6 SST BEAN1 down	Allen scRNA 2021	2	6	1031	23	0.00273417	6.5258	0.000875549	45.9459	PCSK2;CADM1;KCNB2;KCNQ3;SEZ6L;CACNA1E
Mouse 40 Vip down	Allen scRNA 2021	2	10	1031	60	0.00283408	3.70597	0.000911522	25.9433	EPHA5;PTPRS;MMP16;KCNMA1;KCNQ3;SPOCK1;CACNA1C;SLC8A1;PCDH17;GRIA3
Mouse 69 Sst down	Allen scRNA 2021	2	5	1031	16	0.00301204	8.3989	0.000977222	58.2111	ATP8A1;CADM1;ADGRB3;LRRTM4;CSMD3
Mouse 85 Sst down	Allen scRNA 2021	2	5	1031	16	0.00301204	8.3989	0.000977222	58.2111	PCSK2;CADM1;NTRK3;NRCAM;CSMD3
Mouse 307 L5 NP CTX down	Allen scRNA 2021	2	7	1031	32	0.00314796	5.18	0.00102574	35.6505	RERE;ATP8A1;TMEM132B;CACNA1B;PTPRJ;UNC5C;ASTN1
Mouse 90 Sst up	Allen scRNA 2021	2	10	1031	61	0.00318029	3.63312	0.00104074	24.9516	LAPTM4B;ADCYAP1R1;SLC9A6;MAN2A2;SLITRK3;RRBP1;FAM3C;PHKA2;SLC38A2;RETREG1
Mouse 379 PVM up	Allen scRNA 2021	2	12	1031	83	0.0033044	3.13447	0.001086	21.3936	ABCA1;CTSA;P2RX7;VMP1;GRN;LAMP1;LAMP2;PAQR3;SLC9A9;SERINC3;CTSB;LRP6
Human Exc L6 FEZF2 PDYN down	Allen scRNA 2021	2	6	1031	24	0.00338415	6.16293	0.00111696	41.8903	TENM2;SLC12A5;KCND2;LSAMP;OPCML;SCN1A
Mouse 170 L2/3 IT CTX down	Allen scRNA 2021	2	4	1031	10	0.00343393	12.3096	0.00114786	83.3345	CLSTN3;SLC2A13;FAT3;GABRG3
Mouse 348 L6b CTX down	Allen scRNA 2021	2	4	1031	10	0.00343393	12.3096	0.00114786	83.3345	DPP6;GRID1;KCND3;PLXNA4
Mouse 86 Sst down	Allen scRNA 2021	2	4	1031	10	0.00343393	12.3096	0.00114786	83.3345	NELL2;PCSK2;CSMD3;NCAM2
Mouse 287 CA1 up	Allen scRNA 2021	2	46	1031	558	0.0035142	1.6835	0.00118359	11.3454	ZFP445;DGKD;D630045J12RIK;TULP3;MIA3;VLDLR;HNRNPLL;GNS;ELAVL1;FAM171A1;HECTD2;SLITRK4;DAG1;SUSD6;LRIG2;FNBP4;EDEM3;CCDC112;PAQR9;HGSNAT;TIA1;USP48;KDM2A;ZFHX2;UNC5A;LRRN2;AMFR;IPMK;LMTK3;CASD1;PDIA6;SHISA7;TMEM131;EML4;CLCN7;RNF145;KAT6B;HOOK1;CPD;USP40;NCAPD3;SOS1;ALG10B;TNFRSF21;SRSF9;PICALM
Mouse 301 CA2-IG-FC up	Allen scRNA 2021	2	10	1031	62	0.0035142	3.56306	0.00118456	24.0093	SLC4A7;MFSD4A;LRRN2;DMXL1;WIPF3;ZBTB20;SUSD6;PKD2;JPH1;LRP12
Mouse 10 Lamp5 up	Allen scRNA 2021	2	11	1031	73	0.00361383	3.28869	0.00122417	22.0523	IGSF11;DISP3;FUT8;SV2C;ATP11C;VLDLR;LRRC8B;PHKA2;LRP8;KCTD6;FRYL
Mouse 300 CA3 up	Allen scRNA 2021	2	68	1031	907	0.00361383	1.52587	0.00123194	10.2221	OTUD4;SCARB2;ZFP445;CNTNAP1;DGKE;FAAH;PGAP1;DGKD;PANK3;SLC35F3;NVL;UXS1;EHMT1;MIA3;ELAVL1;SEC61A1;DAG1;QSOX2;CCNL1;EPHB1;FNBP4;ACVR1;PAQR9;PAQR3;IPMK;LMTK3;ARNT;PRPF4B;PDIA6;EML4;RNF128;STIM2;ATF6;TNFRSF21;SRSF9;GM15478;D630045J12RIK;LMAN2L;DOT1L;FUT11;LENG8;PTGS2;LRP8;TMEM165;ERMP1;GM44151;HECTD2;GPC1;FLNB;SUSD6;CNNM2;REPS1;GGT7;PCGF6;ZFHX2;LRRN2;AMFR;PCDH8;PCGF3;ATP2B3;DPY19L3;KCNS2;AGO1;CACHD1…
Human OPC L1-6 PDGFRA COL20A1 up	Allen scRNA 2021	2	9	1031	52	0.00361383	3.87598	0.00123337	25.9614	NLGN3;VCAN;PHLPP1;CHST11;PTPRZ1;CHD7;CNTN1;NRCAM;IL1RAP
Mouse 110 Pvalb down	Allen scRNA 2021	2	7	1031	33	0.00363206	4.98051	0.00124469	33.3139	PCSK2;NELL2;KCND2;CHL1;CACNA2D3;CSMD3;SCN2A
Mouse 346 L6b CTX down	Allen scRNA 2021	2	5	1031	17	0.00385365	7.69859	0.00132604	51.0074	CLSTN2;TSPAN5;GABRG3;EDIL3;PLXNA4
Mouse 261 L6 Car3 down	Allen scRNA 2021	2	6	1031	25	0.00405365	5.83825	0.00140625	38.3388	DPP6;BICRAL;ELMOD1;SLC35F1;FTX;TNRC6B
Mouse 280 CA1 down	Allen scRNA 2021	2	6	1031	25	0.00405365	5.83825	0.00140625	38.3388	CLSTN3;KCND3;APLP2;EDIL3;ROBO1;GRIA4
Human Inh L3-5 VIP HS3ST3A1 down	Allen scRNA 2021	2	9	1031	53	0.00407346	3.78769	0.00141885	24.8394	DPP6;GRIN2A;NFASC;CNNM1;MMP16;PPM1L;CHL1;ARGLU1;KCNH1
Mouse 154 L2 IT ProS down	Allen scRNA 2021	2	4	1031	11	0.00488924	10.5506	0.00173046	67.0949	ROBO2;CHRM3;SLC6A17;APLP2
Mouse 276 CA1-ProS down	Allen scRNA 2021	2	4	1031	11	0.00488924	10.5506	0.00173046	67.0949	CHRM3;KCNH7;SPOCK1;TSPAN5
Mouse 293 CA3 down	Allen scRNA 2021	2	4	1031	11	0.00488924	10.5506	0.00173046	67.0949	EPHA5;GABRA1;KCNH7;TSPAN5
Mouse 323 L6 CT CTX down	Allen scRNA 2021	2	4	1031	11	0.00488924	10.5506	0.00173046	67.0949	DPP6;SLC2A13;CACNA2D3;UNC5C
Human Exc L3-5 FEZF2 ASGR2 down	Allen scRNA 2021	2	5	1031	18	0.00491078	7.10601	0.00175878	45.0744	SLC44A5;LSAMP;FOXN3;SLC6A1;GABRG3
Mouse 111 Pvalb down	Allen scRNA 2021	2	5	1031	18	0.00491078	7.10601	0.00175878	45.0744	GRIN2A;KCND3;CACNA2D3;NCAM2;ANO3
Mouse 267 SUB-ProS down	Allen scRNA 2021	2	5	1031	18	0.00491078	7.10601	0.00175878	45.0744	ATP8A1;CHL1;LSAMP;SPOCK1;FOXN3
Mouse 103 Sst down	Allen scRNA 2021	2	8	1031	45	0.00530583	4.00137	0.00190771	25.056	PCSK2;EPHA5;PTPRD;GRIN2A;CLSTN2;KCNH7;NRCAM;CACNA1E
Mouse 347 L6b CTX up	Allen scRNA 2021	2	12	1031	89	0.00556178	2.88931	0.00200755	17.945	TMEM243;MPHOSPH9;CHST11;HECTD2;SEMA3A;LRRC8D;RRBP1;LAMC1;STT3B;HNRNPLL;LRP8;RNF130
Mouse 375 VLMC up	Allen scRNA 2021	2	8	1031	46	0.00609008	3.89587	0.0022068	23.828	LRP1;FLRT2;ZBTB20;ECE1;RRBP1;MALAT1;LAMC1;FGFR1
Human Inh L2-5 PVALB HHIPL1 down	Allen scRNA 2021	2	5	1031	19	0.00623772	6.59809	0.00228658	40.121	ROBO2;KCNB1;CACNA2D3;SCN3A;ROBO1
Human Inh L5-6 PVALB KCNIP2 down	Allen scRNA 2021	2	5	1031	19	0.00623772	6.59809	0.00228658	40.121	ROBO2;KCNQ3;ADCY2;NCAM2;SLC8A1
Mouse 11 Lamp5 down	Allen scRNA 2021	2	5	1031	19	0.00623772	6.59809	0.00228658	40.121	GRIA1;SLC24A2;TNR;KCNJ3;OPCML
Mouse 270 ProS down	Allen scRNA 2021	2	3	1031	6	0.00660081	18.4494	0.00242895	111.071	ROBO2;ALCAM;SPOCK1
Human Inh L5-6 SST KLHL1 down	Allen scRNA 2021	2	6	1031	28	0.00706986	5.04133	0.00262141	29.9659	LINGO2;GABRA1;PTPRE;KCNT2;RIMBP2;KCNH1
Mouse 30 Sncg down	Allen scRNA 2021	2	6	1031	28	0.00706986	5.04133	0.00262141	29.9659	GRIN2A;GRM5;GRM7;TNR;SLC8A1;GRIA3
Mouse 80 Sst up	Allen scRNA 2021	2	10	1031	69	0.00727681	3.13916	0.00270836	18.5569	USP36;LAPTM4B;CNTNAP1;ZFP445;ADCYAP1R1;SLC9A6;MAN2A2;FAM3C;SLC38A2;TNRC6A
Human Inh L1-2 VIP WNT4 down	Allen scRNA 2021	2	5	1031	20	0.00780781	6.15789	0.0029208	35.9368	PTPRD;GABBR2;EML5;TMEM132B;CACNA1A
Human Exc L3 RORB OTOGL down	Allen scRNA 2021	2	7	1031	38	0.00780781	4.1761	0.00293889	24.3455	ROBO2;EPHA5;IL1RAPL1;SIDT1;PROX1;CDH9;GPR155
Mouse 165 L2/3 IT ENTl up	Allen scRNA 2021	2	7	1031	38	0.00780781	4.1761	0.00293889	24.3455	FAM171A1;PGAP1;PTPRO;SLC16A7;FAM3C;TMED7;C2CD2L
Mouse 20 Ndnf HPF up	Allen scRNA 2021	2	17	1031	157	0.00816247	2.25481	0.00308385	13.0364	TIA1;SEC24A;COL25A1;TXNDC11;VLDLR;IGSF11;FUT8;HMBOX1;TMEM201;SLITRK1;KCNS2;SLITRK4;ZXDC;SRSF2;SLC38A2;PAG1;FRYL
Human Inh L1 VIP KLHDC8B down	Allen scRNA 2021	2	8	1031	49	0.00877859	3.61023	0.00332896	20.5967	RYR2;TENM2;SLC35F3;MMP16;TNR;ADCY2;CDH9;GRIA3
Human Exc L6 FEZF2 FFAR4 down	Allen scRNA 2021	2	5	1031	21	0.00961428	5.77272	0.00367287	32.3664	NCAM2;PAM;PLXNA4;ANO3;SCN1A
Mouse 332 L6 CT ENTm down	Allen scRNA 2021	2	5	1031	21	0.00961428	5.77272	0.00367287	32.3664	SLC2A13;CACNA2D3;ZBTB20;GABRG3;PAM
Mouse 8 Lamp5 up	Allen scRNA 2021	2	6	1031	30	0.00986978	4.62073	0.00378434	25.7693	IGSF11;SV2C;ATP11C;LRRC8B;PHKA2;KCTD6
Human Inh L1-3 VIP CBLN1 down	Allen scRNA 2021	2	7	1031	40	0.0103176	3.92259	0.00397053	21.6874	SLC24A2;GRM5;EPHA7;GRID1;TSPAN5;CSMD2;GRIA3
Human Inh L5-6 SST DNAJC14 down	Allen scRNA 2021	2	3	1031	7	0.0103954	13.8363	0.00408809	76.0954	SLC24A3;KCNT2;CACNA1E
Mouse 136 L2/3 IT PPP down	Allen scRNA 2021	2	3	1031	7	0.0103954	13.8363	0.00408809	76.0954	ROBO2;GABRG3;SORL1
Mouse 275 CA1-ProS down	Allen scRNA 2021	2	3	1031	7	0.0103954	13.8363	0.00408809	76.0954	ROBO2;SPOCK1;EDIL3
Mouse 285 CA1 down	Allen scRNA 2021	2	3	1031	7	0.0103954	13.8363	0.00408809	76.0954	CHRM3;KCNB2;SPOCK1
Mouse 329 L6 CT CTX down	Allen scRNA 2021	2	3	1031	7	0.0103954	13.8363	0.00408809	76.0954	LINGO2;DPP6;CACNA1B
Mouse 337 L6b/CT ENT down	Allen scRNA 2021	2	3	1031	7	0.0103954	13.8363	0.00408809	76.0954	LRRTM4;SLC2A13;PAM
Mouse 46 Vip down	Allen scRNA 2021	2	11	1031	85	0.0106286	2.75364	0.0041947	15.0733	RYR2;TMEM30A;KCND2;SLC32A1;SLC6A17;CACNA2D1;SCN8A;TMEM132B;SLC4A10;SIRPA;CALR
Mouse 125 DG down	Allen scRNA 2021	2	35	1031	425	0.0111072	1.67404	0.00439921	9.08391	CNTNAP2;NLGN2;CLSTN3;PTPRN;CLSTN1;SEL1L;ADAM22;CACNA1B;CLCN3;SLC8A1;SV2A;SPOCK2;ADAM23;SCD2;ENPP5;ATP9A;GRIA4;CTSB;NTRK2;SLC12A5;DST;SLC6A17;ATP6AP1;KIDINS220;APLP2;ITFG1;DISP2;AFDN;TMX4;LMBRD1;SNHG11;IMPAD1;CANX;ASTN1;CDS2
Mouse 139 L2 IT ENTl up	Allen scRNA 2021	2	10	1031	74	0.0113775	2.89315	0.00454236	15.6065	PGAP1;EPHA10;SEMA3A;SLC16A7;VLDLR;FAM3C;A830036E02RIK;NEO1;EXTL3;AGFG1
Mouse 21 Ndnf HPF down	Allen scRNA 2021	2	5	1031	22	0.0113775	5.43286	0.00455419	29.2924	GRM7;CACNA2D1;CSMD2;SYT7;ANO3
Mouse 327 L6 CT CTX up	Allen scRNA 2021	2	5	1031	22	0.0113775	5.43286	0.00455419	29.2924	IGHM;EPB41;STIM2;LRRTM2;ATF6
Mouse 325 L6 CT CTX down	Allen scRNA 2021	2	4	1031	14	0.0114634	7.38423	0.00463688	39.6807	DPP6;KCNB2;SLC2A13;TNRC6B
Mouse 68 Sst down	Allen scRNA 2021	2	4	1031	14	0.0114634	7.38423	0.00463688	39.6807	PPM1L;NTRK3;ELMOD1;UNC5C
Mouse 76 Sst down	Allen scRNA 2021	2	4	1031	14	0.0114634	7.38423	0.00463688	39.6807	PCSK2;CLSTN2;GRID1;CSMD3
Mouse 38 Sncg up	Allen scRNA 2021	2	16	1031	150	0.011474	2.21572	0.00465729	11.8969	CHRNB2;COL25A1;LPCAT1;VLDLR;LRP8;IGSF11;UGCG;FUT8;HMBOX1;TMEM33;DPY19L4;CSPP1;ST8SIA4;SLC38A2;PAG1;LGR4
Mouse 129 L2/3 IT APr down	Allen scRNA 2021	2	19	1031	191	0.0115433	2.05179	0.00470162	10.9973	ROBO2;SLC24A2;TENM1;SLC6A17;ATP6AP1;CLSTN3;KIDINS220;APLP2;PTPRN;CACNA2D3;ITFG1;ANO3;PHF20L1;SV2A;IMPAD1;ADGRL1;CSMD3;LRP11;CTSB
Mouse 281 CA1 up	Allen scRNA 2021	2	11	1031	87	0.0122768	2.6809	0.00501763	14.1948	PIGU;TIA1;KCNK9;UNC5A;C2CD2;ABCA8B;CPD;COX17;EHMT1;RBM4B;ATP2B3
Human Inh L5-6 SST PAWR down	Allen scRNA 2021	2	7	1031	42	0.0128148	3.69805	0.0052555	19.4091	PCSK2;LINGO2;GABRA1;NTRK3;RIMBP2;SPOCK1;NCAM2
Mouse 84 Sst up	Allen scRNA 2021	2	8	1031	53	0.0132229	3.28863	0.00546001	17.1348	ADCYAP1R1;PGAP1;SLC9A6;MAN2A2;SEMA3A;FAM3C;LRP8;RETREG1
Mouse 88 Sst up	Allen scRNA 2021	2	8	1031	53	0.0132229	3.28863	0.00546001	17.1348	LAPTM4B;ADCYAP1R1;PGAP1;SLC9A6;MAN2A2;SEMA3A;FAM3C;RETREG1
Mouse 123 DG up	Allen scRNA 2021	2	12	1031	101	0.0138742	2.49815	0.00574846	12.8875	SGCE;FAM171A1;DGKD;SMAD3;KAT6B;SLITRK1;PTPRO;PCDH8;ACSL4;ITGAV;VLDLR;C2CD2L
Mouse 188 L4/5 IT CTX down	Allen scRNA 2021	2	7	1031	43	0.0143534	3.59513	0.0060041	18.3902	DISP2;TENM1;CHL1;CANX;PCDH17;GRIA3;ROBO1
Mouse 39 Lamp5 up	Allen scRNA 2021	2	7	1031	43	0.0143534	3.59513	0.0060041	18.3902	IGSF11;FUT8;HMBOX1;LRRC8B;LRP8;PHKA2;FRYL
[truncated: 1,491 more rows]
