# Supplementary material for: Cnih3 Deletion Dysregulates Dorsal Hippocampal Transcription across the Estrous Cycle
Source: eNeuro. 2023 Mar 13;10(3):ENEURO.0153-22.2023. doi: 10.1523/ENEURO.0153-22.2023 (PMC10027183; doi:10.1523/ENEURO.0153-22.2023)
Supplement: Extended Data Table 4-1 — Cnih3 KO mouse differential expression contrast results, number of DEGs and degree of DEG overlap between KO and corresponding WT contrasts, and re-clustering assignments of estrous cycling genes from WT clusters 1 and 3. A–K, Sheets are named according to the contrast performed and cover all genes analyzed as described in Materials and Methods. Highlighted rows indicate genes we considered DE (FDR < 0.05). L, Table summarizing estrous stage-stage comparisons in WT and KO by number of total DEGs in each genotype and number of shared DEGs across the two genotypes for each stagewise comparison. M, Gene clustering reassignment of those genes from WT clusters 1 and 3 when also including KO data as a second set of data points. Orig.WT.Clust indicates the parent cluster (i.e., from Extended Data Table 3-1A), while joint.WT.KO.subcluster indicates the subcluster that resulted (i.e., as shown in Fig. 5C,D). These are the same indexing values used to describe subclusters in the main text/figures (e.g., subcluster 1.3 has column values of Orig.Wt.Clust as 1, joint.WT.KO.subcluster as 3). N, Enrichr results for the union of genes in subclusters 1.2 and 1.4 or in the union of subclusters 3.3, 3.5, and 3.7. Results for each gene set only are reported for Enrichr databases with nominally significant enrichment of at least one term of potential nervous system or endocrine implications driven by more than or equal to five DEGs and with an enrichment log OR > 2.5. Enrichments meeting these criteria are highlighted in the table. Download Table 4-1, XLS file. [file enu-eN-NWR-0153-22-s15.xls]

## Sheet: Ext Table Key
Sheets A-K
Sheet is named for the pairwise comparison performed. Abbreviations are as follows: KO = knockout Met=metestrus Pro = proestrus Est = estrous Di = diestrus The sign convention for folld changes in all sheets of this table is the fold change between the gene's expression in first condition named in the sheet title relative to the second named condition. For example, genes with a positive logFC in …
Sheet L: Number of DEGs, shared DEGs, and unique DEGs in WT stage-stage comparisons and the corresponding KO stage-stage comparison
Sheet M: Genes from WT clusters 1 and 3, their WT-KO pattern subcluster, and the parent WT cluster (i.e. 1 or 3). (internal convention: subcluster s of genes from cluster c = subcluster c.s)
Sheet N: Enrichr analysis of DEGs between WT and KO mice
Columns are as follows: Term: Gene set name in Enrichr (can be cell types, ontology terms, transcription factors, or any other term in an Enrichr-indexed database) db: database from which the Term comes WT estrous pattern cluster: union of subclusters as defined in sheet M n cluster genes in term: number of input DEGs overlapping genes comprising the gene set in the Term column clustersize: numbe…

## Sheet: 4a-All KO Female vs KO Male
ensembl_gene_id	external_gene_name	gene_biotype	external_gene_source	transcript_count	description	logFC	AveExpr	t	P.Value	adj.P.Val	B
ENSMUSG00000069045	Ddx3y	protein_coding	MGI Symbol	4	DEAD (Asp-Glu-Ala-Asp) box polypeptide 3, Y-linked [Source:MGI Symbol;Acc:MGI:1349406]	-10.5196	-2.22213	-40.9225	7.21204e-42	5.83021e-38	56.451
ENSMUSG00000056673	Kdm5d	protein_coding	MGI Symbol	9	lysine (K)-specific demethylase 5D [Source:MGI Symbol;Acc:MGI:99780]	-9.71283	-4.22615	-43.9765	1.75086e-43	2.83079e-39	56.1313
ENSMUSG00000069049	Eif2s3y	protein_coding	MGI Symbol	6	eukaryotic translation initiation factor 2, subunit 3, structural gene Y-linked [Source:MGI Symbol;Acc:MGI:1349430]	-10.4961	-2.96645	-39.1683	6.88026e-41	3.708e-37	55.3248
ENSMUSG00000068457	Uty	protein_coding	MGI Symbol	12	ubiquitously transcribed tetratricopeptide repeat gene, Y chromosome [Source:MGI Symbol;Acc:MGI:894810]	-7.99232	-2.74166	-31.1688	7.83382e-36	3.16643e-32	51.0914
ENSMUSG00000086503	Xist	lincRNA	MGI Symbol	2	inactive X specific transcripts [Source:MGI Symbol;Acc:MGI:98974]	4.45321	0.562233	10.1132	5.47847e-14	1.77152e-10	18.0292
ENSMUSG00000029328	Hnrnpdl	protein_coding	MGI Symbol	7	heterogeneous nuclear ribonucleoprotein D-like [Source:MGI Symbol;Acc:MGI:1355299]	-0.381421	7.62797	-7.33925	1.26238e-09	3.40171e-06	11.497
ENSMUSG00000037369	Kdm6a	protein_coding	MGI Symbol	10	lysine (K)-specific demethylase 6A [Source:MGI Symbol;Acc:MGI:1095419]	0.520639	4.42784	7.06841	3.44858e-09	6.96958e-06	10.7048
ENSMUSG00000087174	5530601H04Rik	processed_transcript	MGI Symbol	16	RIKEN cDNA 5530601H04 gene [Source:MGI Symbol;Acc:MGI:1918695]	0.378877	4.95513	7.08068	3.29504e-09	6.96958e-06	10.6897
ENSMUSG00000000787	Ddx3x	protein_coding	MGI Symbol	5	DEAD/H (Asp-Glu-Ala-Asp/His) box polypeptide 3, X-linked [Source:MGI Symbol;Acc:MGI:103064]	0.331763	7.65043	6.5562	2.30523e-08	4.14121e-05	8.62264
ENSMUSG00000035150	Eif2s3x	protein_coding	MGI Symbol	3	eukaryotic translation initiation factor 2, subunit 3, structural gene X-linked [Source:MGI Symbol;Acc:MGI:1349431]	0.690963	5.44432	6.4922	2.92154e-08	4.72355e-05	8.49679
ENSMUSG00000007036	Abhd16a	protein_coding	MGI Symbol	7	abhydrolase domain containing 16A [Source:MGI Symbol;Acc:MGI:99476]	-0.530005	5.85449	-6.14359	1.05801e-07	0.000155508	7.15608
ENSMUSG00000020758	Itgb4	protein_coding	MGI Symbol	10	integrin beta 4 [Source:MGI Symbol;Acc:MGI:96613]	-0.71157	2.66625	-5.99453	1.82964e-07	0.000229584	6.93541
ENSMUSG00000041688	Amot	protein_coding	MGI Symbol	6	angiomotin [Source:MGI Symbol;Acc:MGI:108440]	0.59917	2.6218	5.87772	2.80668e-07	0.000283615	6.60384
ENSMUSG00000010095	Slc3a2	protein_coding	MGI Symbol	9	solute carrier family 3 (activators of dibasic and neutral amino acid transport), member 2 [Source:MGI Symbol;Acc:MGI:96955]	-0.391916	6.04097	-5.99211	1.84599e-07	0.000229584	6.60326
ENSMUSG00000024565	Sall3	protein_coding	MGI Symbol	3	spalt like transcription factor 3 [Source:MGI Symbol;Acc:MGI:109295]	0.666859	2.26324	5.85934	3.00171e-07	0.000285481	6.56892
ENSMUSG00000023328	Ache	protein_coding	MGI Symbol	9	acetylcholinesterase [Source:MGI Symbol;Acc:MGI:87876]	-0.597147	4.3888	-5.94974	2.15619e-07	0.000249009	6.56334
ENSMUSG00000026473	Glul	protein_coding	MGI Symbol	5	glutamate-ammonia ligase (glutamine synthetase) [Source:MGI Symbol;Acc:MGI:95739]	0.39114	8.39732	5.8997	2.58981e-07	0.000279147	6.21874
ENSMUSG00000010307	Tmem86a	protein_coding	MGI Symbol	2	transmembrane protein 86A [Source:MGI Symbol;Acc:MGI:1915143]	-0.55004	3.9399	-5.79172	3.84242e-07	0.000326969	6.05746
ENSMUSG00000025332	Kdm5c	protein_coding	MGI Symbol	6	lysine (K)-specific demethylase 5C [Source:MGI Symbol;Acc:MGI:99781]	0.470372	4.91443	5.80641	3.64197e-07	0.000326969	6.05607
ENSMUSG00000117679	Apbb3	protein_coding	MGI Symbol	12	amyloid beta (A4) precursor protein-binding, family B, member 3 [Source:MGI Symbol;Acc:MGI:108404]	-0.374635	5.39278	-5.71123	5.15202e-07	0.000416489	5.62947
ENSMUSG00000038034	Igsf8	protein_coding	MGI Symbol	8	immunoglobulin superfamily, member 8 [Source:MGI Symbol;Acc:MGI:2154090]	-0.617532	5.81554	-5.65451	6.33181e-07	0.000487489	5.39651
ENSMUSG00000041309	Nkx6-2	protein_coding	MGI Symbol	2	NK6 homeobox 2 [Source:MGI Symbol;Acc:MGI:1352738]	-0.759253	1.38039	-5.51412	1.05294e-06	0.000654769	5.38966
ENSMUSG00000000325	Arvcf	protein_coding	MGI Symbol	13	armadillo repeat gene deleted in velocardiofacial syndrome [Source:MGI Symbol;Acc:MGI:109620]	-0.53947	3.56825	-5.56124	8.87964e-07	0.0006242	5.28378
ENSMUSG00000085881	Gm15912	processed_transcript	MGI Symbol	2	predicted gene 15912 [Source:MGI Symbol;Acc:MGI:3801895]	-0.542649	3.27391	-5.52898	9.97889e-07	0.000654769	5.22867
ENSMUSG00000036009	Mettl25	protein_coding	MGI Symbol	4	methyltransferase like 25 [Source:MGI Symbol;Acc:MGI:3041259]	-0.528359	2.43445	-5.46178	1.27188e-06	0.000738816	5.10958
ENSMUSG00000045193	Cirbp	protein_coding	MGI Symbol	7	cold inducible RNA binding protein [Source:MGI Symbol;Acc:MGI:893588]	-0.471548	7.90789	-5.57461	8.46011e-07	0.000621741	5.05487
ENSMUSG00000040938	Slc16a11	protein_coding	MGI Symbol	11	solute carrier family 16 (monocarboxylic acid transporters), member 11 [Source:MGI Symbol;Acc:MGI:2663709]	-0.75671	1.90182	-5.41486	1.50603e-06	0.000839637	4.99628
ENSMUSG00000026223	Itm2c	protein_coding	MGI Symbol	3	integral membrane protein 2C [Source:MGI Symbol;Acc:MGI:1927594]	-0.502466	9.21895	-5.51529	1.0485e-06	0.000654769	4.82555
ENSMUSG00000009079	Ewsr1	protein_coding	MGI Symbol	13	Ewing sarcoma breakpoint region 1 [Source:MGI Symbol;Acc:MGI:99960]	-0.42003	7.15714	-5.46012	1.27949e-06	0.000738816	4.66356
ENSMUSG00000074890	Lcmt2	protein_coding	MGI Symbol	2	leucine carboxyl methyltransferase 2 [Source:MGI Symbol;Acc:MGI:1353659]	-0.523555	3.68035	-5.33547	2.00305e-06	0.00095387	4.48451
ENSMUSG00000048807	Slc35e4	protein_coding	MGI Symbol	2	solute carrier family 35, member E4 [Source:MGI Symbol;Acc:MGI:2144150]	-0.39807	4.47047	-5.36222	1.81975e-06	0.000919427	4.47774
ENSMUSG00000024830	Rps6kb2	protein_coding	MGI Symbol	12	ribosomal protein S6 kinase, polypeptide 2 [Source:MGI Symbol;Acc:MGI:1927343]	-0.368377	3.93491	-5.33507	2.00591e-06	0.00095387	4.4628
ENSMUSG00000069662	Marcks	protein_coding	MGI Symbol	1	myristoylated alanine rich protein kinase C substrate [Source:MGI Symbol;Acc:MGI:96907]	0.32176	6.86148	5.39616	1.61083e-06	0.000868128	4.45567
ENSMUSG00000031955	Bcar1	protein_coding	MGI Symbol	3	breast cancer anti-estrogen resistance 1 [Source:MGI Symbol;Acc:MGI:108091]	-0.433897	5.81721	-5.36314	1.81372e-06	0.000919427	4.36395
ENSMUSG00000037656	Slc20a2	protein_coding	MGI Symbol	5	solute carrier family 20, member 2 [Source:MGI Symbol;Acc:MGI:97851]	-0.500601	4.01344	-5.29668	2.30168e-06	0.00106324	4.30912
ENSMUSG00000059436	Max	protein_coding	MGI Symbol	7	Max protein [Source:MGI Symbol;Acc:MGI:96921]	0.454168	6.15403	5.28552	2.39547e-06	0.00107583	4.10071
ENSMUSG00000023973	Cnpy3	protein_coding	MGI Symbol	5	canopy FGF signaling regulator 3 [Source:MGI Symbol;Acc:MGI:1919279]	-0.337876	5.89247	-5.26183	2.60716e-06	0.00113926	4.00921
ENSMUSG00000033707	Lrrc24	protein_coding	MGI Symbol	3	leucine rich repeat containing 24 [Source:MGI Symbol;Acc:MGI:3605040]	-0.520121	1.91446	-5.11406	4.41204e-06	0.00155074	3.96457
ENSMUSG00000063594	Gng8	protein_coding	MGI Symbol	6	guanine nucleotide binding protein (G protein), gamma 8 [Source:MGI Symbol;Acc:MGI:109163]	-0.691709	1.41379	-5.09526	4.71614e-06	0.00156464	3.93938
ENSMUSG00000005871	Apc	protein_coding	MGI Symbol	9	APC, WNT signaling pathway regulator [Source:MGI Symbol;Acc:MGI:88039]	0.335457	6.21768	5.23816	2.83712e-06	0.00119023	3.92445
ENSMUSG00000006675	P4htm	protein_coding	MGI Symbol	6	prolyl 4-hydroxylase, transmembrane (endoplasmic reticulum) [Source:MGI Symbol;Acc:MGI:1921693]	-0.354828	6.31271	-5.23328	2.88699e-06	0.00119023	3.88767
ENSMUSG00000021504	B4galt7	protein_coding	MGI Symbol	4	xylosylprotein beta1,4-galactosyltransferase, polypeptide 7 (galactosyltransferase I) [Source:MGI Symbol;Acc:MGI:2384987]	-0.271604	4.96081	-5.19931	3.25873e-06	0.00125446	3.86122
ENSMUSG00000036634	Mag	protein_coding	MGI Symbol	8	myelin-associated glycoprotein [Source:MGI Symbol;Acc:MGI:96912]	-0.730771	6.80555	-5.22774	2.94466e-06	0.00119023	3.85079
ENSMUSG00000001082	Mfsd10	protein_coding	MGI Symbol	21	major facilitator superfamily domain containing 10 [Source:MGI Symbol;Acc:MGI:1915544]	-0.564187	3.44345	-5.12586	4.23118e-06	0.00152021	3.78534
ENSMUSG00000023011	Faim2	protein_coding	MGI Symbol	6	Fas apoptotic inhibitory molecule 2 [Source:MGI Symbol;Acc:MGI:1919643]	-0.34215	8.29299	-5.20798	3.1596e-06	0.00124596	3.75481
ENSMUSG00000051703	Tmem198	protein_coding	MGI Symbol	4	transmembrane protein 198 [Source:MGI Symbol;Acc:MGI:2443133]	-0.750949	5.10939	-5.1418	3.99845e-06	0.00150342	3.63282
ENSMUSG00000055943	Emc7	protein_coding	MGI Symbol	1	ER membrane protein complex subunit 7 [Source:MGI Symbol;Acc:MGI:1920274]	-0.330362	6.5909	-5.13243	4.13365e-06	0.00151893	3.52949
ENSMUSG00000003402	Prkcsh	protein_coding	MGI Symbol	5	protein kinase C substrate 80K-H [Source:MGI Symbol;Acc:MGI:107877]	-0.423203	5.04359	-5.08802	4.83871e-06	0.00156464	3.45985
ENSMUSG00000114624	Gm48267	TEC	MGI Symbol	1	predicted gene, 48267 [Source:MGI Symbol;Acc:MGI:6097690]	-1.15215	0.662513	-4.92378	8.63222e-06	0.00233977	3.45606
ENSMUSG00000040731	Eif4h	protein_coding	MGI Symbol	5	eukaryotic translation initiation factor 4H [Source:MGI Symbol;Acc:MGI:1341822]	-0.442287	8.62277	-5.0945	4.72888e-06	0.00156464	3.35557
ENSMUSG00000094483	Purb	protein_coding	MGI Symbol	1	purine rich element binding protein B [Source:MGI Symbol;Acc:MGI:1338779]	0.233565	9.01367	5.09149	4.77945e-06	0.00156464	3.34434
ENSMUSG00000031144	Syp	protein_coding	MGI Symbol	6	synaptophysin [Source:MGI Symbol;Acc:MGI:98467]	-0.355074	8.10983	-5.07859	5.00284e-06	0.001586	3.3083
ENSMUSG00000036026	Tmem63b	protein_coding	MGI Symbol	9	transmembrane protein 63b [Source:MGI Symbol;Acc:MGI:2387609]	-0.464754	5.15509	-5.01214	6.32663e-06	0.00196709	3.18635
ENSMUSG00000038732	Mboat1	protein_coding	MGI Symbol	5	membrane bound O-acyltransferase domain containing 1 [Source:MGI Symbol;Acc:MGI:2387184]	-0.862982	0.968729	-4.84839	1.1238e-05	0.00252356	3.1785
ENSMUSG00000030123	Plxnd1	protein_coding	MGI Symbol	5	plexin D1 [Source:MGI Symbol;Acc:MGI:2154244]	-0.507004	2.28458	-4.89062	9.696e-06	0.00233977	3.12019
ENSMUSG00000041654	Slc39a11	protein_coding	MGI Symbol	8	solute carrier family 39 (metal ion transporter), member 11 [Source:MGI Symbol;Acc:MGI:1917056]	-0.468727	3.84218	-4.94662	7.9673e-06	0.00225992	3.12004
ENSMUSG00000117499	Gm50010	TEC	MGI Symbol	1	predicted gene, 50010 [Source:MGI Symbol;Acc:MGI:6275297]	0.444223	2.66538	4.85507	1.09789e-05	0.00252356	3.04487
ENSMUSG00000073982	Rhog	protein_coding	MGI Symbol	3	ras homolog family member G [Source:MGI Symbol;Acc:MGI:1928370]	-0.414193	5.19255	-4.9674	7.40612e-06	0.00223705	3.03559
ENSMUSG00000031813	Mvb12a	protein_coding	MGI Symbol	7	multivesicular body subunit 12A [Source:MGI Symbol;Acc:MGI:1920961]	-0.357067	5.12489	-4.95948	7.6154e-06	0.00223865	3.01095
ENSMUSG00000001774	Chordc1	protein_coding	MGI Symbol	9	cysteine and histidine-rich domain (CHORD)-containing, zinc-binding protein 1 [Source:MGI Symbol;Acc:MGI:1914167]	0.29902	6.5338	4.9649	7.47159e-06	0.00223705	2.96355
ENSMUSG00000035206	Sppl2b	protein_coding	MGI Symbol	11	signal peptide peptidase like 2B [Source:MGI Symbol;Acc:MGI:1920468]	-0.389606	4.52514	-4.91958	8.76043e-06	0.00233977	2.93861
ENSMUSG00000048148	Nwd1	protein_coding	MGI Symbol	9	NACHT and WD repeat domain containing 1 [Source:MGI Symbol;Acc:MGI:2442268]	0.485494	4.30789	4.89211	9.64548e-06	0.00233977	2.93428
ENSMUSG00000022306	Zfpm2	protein_coding	MGI Symbol	4	zinc finger protein, multitype 2 [Source:MGI Symbol;Acc:MGI:1334444]	0.308413	4.62349	4.89714	9.47717e-06	0.00233977	2.90441
ENSMUSG00000004961	Syt5	protein_coding	MGI Symbol	3	synaptotagmin V [Source:MGI Symbol;Acc:MGI:1926368]	-0.319134	7.24891	-4.95299	7.791e-06	0.00224937	2.89364
ENSMUSG00000025227	Mfsd13a	protein_coding	MGI Symbol	5	major facilitator superfamily domain containing 13a [Source:MGI Symbol;Acc:MGI:1922396]	-0.369314	4.59004	-4.90533	9.20906e-06	0.00233977	2.88694
ENSMUSG00000004100	Ppan	protein_coding	MGI Symbol	7	peter pan homolog [Source:MGI Symbol;Acc:MGI:2178445]	-0.542428	4.49511	-4.89452	9.56442e-06	0.00233977	2.84574
ENSMUSG00000073514	Dok6	protein_coding	MGI Symbol	2	docking protein 6 [Source:MGI Symbol;Acc:MGI:3639495]	0.277287	5.84494	4.90463	9.23184e-06	0.00233977	2.79313
ENSMUSG00000059013	Sh2d3c	protein_coding	MGI Symbol	6	SH2 domain containing 3C [Source:MGI Symbol;Acc:MGI:1351631]	-0.54044	3.80409	-4.85208	1.10944e-05	0.00252356	2.77522
ENSMUSG00000028975	Pex14	protein_coding	MGI Symbol	5	peroxisomal biogenesis factor 14 [Source:MGI Symbol;Acc:MGI:1927868]	-0.354755	4.71886	-4.87118	1.03782e-05	0.00246756	2.75497
ENSMUSG00000021497	Txndc15	protein_coding	MGI Symbol	2	thioredoxin domain containing 15 [Source:MGI Symbol;Acc:MGI:1916922]	-0.394991	5.83298	-4.89857	9.4296e-06	0.00233977	2.7536
ENSMUSG00000040462	Os9	protein_coding	MGI Symbol	3	amplified in osteosarcoma [Source:MGI Symbol;Acc:MGI:1924301]	-0.378225	6.39111	-4.90014	9.37792e-06	0.00233977	2.73057
ENSMUSG00000053007	Creb5	protein_coding	MGI Symbol	15	cAMP responsive element binding protein 5 [Source:MGI Symbol;Acc:MGI:2443973]	-0.476703	3.23866	-4.78668	1.39329e-05	0.00296404	2.67606
ENSMUSG00000043822	Adamtsl5	protein_coding	MGI Symbol	7	ADAMTS-like 5 [Source:MGI Symbol;Acc:MGI:1913798]	-0.577957	1.39348	-4.69229	1.93228e-05	0.00355013	2.61529
ENSMUSG00000022577	Ly6h	protein_coding	MGI Symbol	8	lymphocyte antigen 6 complex, locus H [Source:MGI Symbol;Acc:MGI:1346030]	-0.652698	5.99886	-4.86074	1.07638e-05	0.00252216	2.60861
ENSMUSG00000007038	Neu1	protein_coding	MGI Symbol	3	neuraminidase 1 [Source:MGI Symbol;Acc:MGI:97305]	-0.303548	5.34005	-4.80742	1.29632e-05	0.00285045	2.47843
ENSMUSG00000031226	Pbdc1	protein_coding	MGI Symbol	3	polysaccharide biosynthesis domain containing 1 [Source:MGI Symbol;Acc:MGI:1914933]	0.307166	5.49809	4.79773	1.34078e-05	0.00289036	2.46415
ENSMUSG00000027520	Zdbf2	protein_coding	MGI Symbol	4	zinc finger, DBF-type containing 2 [Source:MGI Symbol;Acc:MGI:1921134]	0.459375	3.11639	4.69904	1.88777e-05	0.00351975	2.44855
ENSMUSG00000021194	Chga	protein_coding	MGI Symbol	3	chromogranin A [Source:MGI Symbol;Acc:MGI:88394]	-0.459273	6.55025	-4.80558	1.30463e-05	0.00285045	2.40358
ENSMUSG00000015850	Adamtsl4	protein_coding	MGI Symbol	5	ADAMTS-like 4 [Source:MGI Symbol;Acc:MGI:2389008]	-0.638334	1.8796	-4.63689	2.33874e-05	0.00389822	2.37246
ENSMUSG00000003534	Ddr1	protein_coding	MGI Symbol	12	discoidin domain receptor family, member 1 [Source:MGI Symbol;Acc:MGI:99216]	-0.514002	4.68193	-4.75884	1.53476e-05	0.00317394	2.37094
ENSMUSG00000025958	Creb1	protein_coding	MGI Symbol	11	cAMP responsive element binding protein 1 [Source:MGI Symbol;Acc:MGI:88494]	0.272064	5.43431	4.75583	1.55085e-05	0.00317394	2.32094
ENSMUSG00000050854	Tmem125	protein_coding	MGI Symbol	5	transmembrane protein 125 [Source:MGI Symbol;Acc:MGI:1923409]	-0.505657	3.41524	-4.68686	1.96887e-05	0.00357671	2.31307
ENSMUSG00000054434	Tmem120b	protein_coding	MGI Symbol	8	transmembrane protein 120B [Source:MGI Symbol;Acc:MGI:3603158]	-0.734558	2.14272	-4.63842	2.32646e-05	0.00389822	2.3106
ENSMUSG00000020083	Fam241b	protein_coding	MGI Symbol	11	family with sequence similarity 241, member B [Source:MGI Symbol;Acc:MGI:1917144]	-0.303658	5.88599	-4.75925	1.53255e-05	0.00317394	2.28046
ENSMUSG00000034853	Acot11	protein_coding	MGI Symbol	7	acyl-CoA thioesterase 11 [Source:MGI Symbol;Acc:MGI:1913736]	0.438456	3.64586	4.65846	2.17141e-05	0.00373482	2.23888
ENSMUSG00000042772	Smg7	protein_coding	MGI Symbol	6	Smg-7 homolog, nonsense mediated mRNA decay factor (C. elegans) [Source:MGI Symbol;Acc:MGI:2682334]	0.212553	7.00861	4.75038	1.58045e-05	0.00319409	2.21494
ENSMUSG00000035152	Ap2b1	protein_coding	MGI Symbol	7	adaptor-related protein complex 2, beta 1 subunit [Source:MGI Symbol;Acc:MGI:1919020]	0.324718	7.48314	4.74118	1.63164e-05	0.00325684	2.17319
ENSMUSG00000063632	Sox11	protein_coding	MGI Symbol	1	SRY (sex determining region Y)-box 11 [Source:MGI Symbol;Acc:MGI:98359]	0.434328	6.32706	4.72719	1.71264e-05	0.00337682	2.16453
ENSMUSG00000055538	Zcchc24	protein_coding	MGI Symbol	2	zinc finger, CCHC domain containing 24 [Source:MGI Symbol;Acc:MGI:1919168]	0.387744	5.29052	4.70213	1.86772e-05	0.00351975	2.1589
ENSMUSG00000035133	Arhgap5	protein_coding	MGI Symbol	4	Rho GTPase activating protein 5 [Source:MGI Symbol;Acc:MGI:1332637]	0.219738	6.91724	4.7219	1.74431e-05	0.00339782	2.1217
ENSMUSG00000025234	Arih1	protein_coding	MGI Symbol	7	ariadne RBR E3 ubiquitin protein ligase 1 [Source:MGI Symbol;Acc:MGI:1344363]	0.262404	5.69214	4.7012	1.87377e-05	0.00351975	2.11938
ENSMUSG00000022561	Gpaa1	protein_coding	MGI Symbol	12	GPI anchor attachment protein 1 [Source:MGI Symbol;Acc:MGI:1202392]	-0.295341	4.87895	-4.68	2.01602e-05	0.00362167	2.09978
ENSMUSG00000059326	Csf2ra	protein_coding	MGI Symbol	8	colony stimulating factor 2 receptor, alpha, low-affinity (granulocyte-macrophage) [Source:MGI Symbol;Acc:MGI:1339754]	-0.534114	3.14009	-4.60449	2.61404e-05	0.00414351	2.07744
ENSMUSG00000046792	Zfp787	protein_coding	MGI Symbol	7	zinc finger protein 787 [Source:MGI Symbol;Acc:MGI:1914359]	-0.67519	2.10011	-4.55265	3.1217e-05	0.00471697	2.06044
ENSMUSG00000023175	Bsg	protein_coding	MGI Symbol	6	basigin [Source:MGI Symbol;Acc:MGI:88208]	-0.310832	8.33652	-4.69809	1.89398e-05	0.00351975	2.00579
ENSMUSG00000028194	Ddah1	protein_coding	MGI Symbol	3	dimethylarginine dimethylaminohydrolase 1 [Source:MGI Symbol;Acc:MGI:1916469]	0.298058	5.90941	4.67078	2.0812e-05	0.0036564	1.99901
ENSMUSG00000040813	Tex264	protein_coding	MGI Symbol	10	testis expressed gene 264 [Source:MGI Symbol;Acc:MGI:1096570]	-0.252213	5.89361	-4.66773	2.1032e-05	0.0036564	1.97226
ENSMUSG00000112550	Gm6627	processed_pseudogene	MGI Symbol	1	predicted gene 6627 [Source:MGI Symbol;Acc:MGI:3644486]	-0.693691	0.94749	-4.47182	4.11098e-05	0.00572985	1.96252
ENSMUSG00000044628	Rnf208	protein_coding	MGI Symbol	2	ring finger protein 208 [Source:MGI Symbol;Acc:MGI:1916096]	-0.271462	7.053	-4.67063	2.08228e-05	0.0036564	1.93843
ENSMUSG00000116305	Lncppara	processed_transcript	MGI Symbol	2	long noncoding RNA near Ppara [Source:MGI Symbol;Acc:MGI:5568843]	-0.642477	1.38166	-4.47339	4.08906e-05	0.00572985	1.90044
ENSMUSG00000031828	Klhl36	protein_coding	MGI Symbol	3	kelch-like 36 [Source:MGI Symbol;Acc:MGI:2385305]	-0.926308	1.93058	-4.5007	3.72664e-05	0.00542814	1.88774
ENSMUSG00000031562	Dctd	protein_coding	MGI Symbol	7	dCMP deaminase [Source:MGI Symbol;Acc:MGI:2444529]	0.523352	2.25009	4.47553	4.05945e-05	0.00572985	1.86314
ENSMUSG00000068856	Sf3b4	protein_coding	MGI Symbol	2	splicing factor 3b, subunit 4 [Source:MGI Symbol;Acc:MGI:109580]	-0.459679	6.42864	-4.64147	2.30221e-05	0.00389822	1.858
ENSMUSG00000001569	Nom1	protein_coding	MGI Symbol	2	nucleolar protein with MIF4G domain 1 [Source:MGI Symbol;Acc:MGI:1861749]	-0.24569	4.98975	-4.60964	2.56832e-05	0.00411135	1.84522
ENSMUSG00000041417	Pik3r1	protein_coding	MGI Symbol	7	phosphoinositide-3-kinase regulatory subunit 1 [Source:MGI Symbol;Acc:MGI:97583]	0.239463	5.98508	4.62299	2.45319e-05	0.00396632	1.82997
ENSMUSG00000097451	Rian	processed_transcript	MGI Symbol	69	RNA imprinted and accumulated in nucleus [Source:MGI Symbol;Acc:MGI:1922995]	0.363647	7.03146	4.63243	2.37488e-05	0.00391806	1.81906
ENSMUSG00000039568	Ubald1	protein_coding	MGI Symbol	2	UBA-like domain containing 1 [Source:MGI Symbol;Acc:MGI:1916255]	-0.391655	6.97051	-4.62767	2.41406e-05	0.00394247	1.79974
ENSMUSG00000034839	Larp6	protein_coding	MGI Symbol	1	La ribonucleoprotein domain family, member 6 [Source:MGI Symbol;Acc:MGI:1914807]	-0.275511	5.38174	-4.58345	2.80955e-05	0.00436777	1.72774
ENSMUSG00000030465	Psd3	protein_coding	MGI Symbol	15	pleckstrin and Sec7 domain containing 3 [Source:MGI Symbol;Acc:MGI:1918215]	0.324175	7.59256	4.58846	2.7618e-05	0.00433522	1.65839
ENSMUSG00000036275	9530068E07Rik	protein_coding	MGI Symbol	4	RIKEN cDNA 9530068E07 gene [Source:MGI Symbol;Acc:MGI:2654705]	-0.31808	5.83096	-4.57366	2.90534e-05	0.00447367	1.65787
ENSMUSG00000041679	Lrrc29	protein_coding	MGI Symbol	5	leucine rich repeat containing 29 [Source:MGI Symbol;Acc:MGI:2443262]	-0.599331	1.19684	-4.37609	5.68179e-05	0.00654366	1.62028
ENSMUSG00000029270	Dipk1a	protein_coding	MGI Symbol	3	divergent protein kinase domain 1A [Source:MGI Symbol;Acc:MGI:1914516]	-0.285382	4.3774	-4.50964	3.61494e-05	0.0053133	1.59479
ENSMUSG00000019471	Cdc37	protein_coding	MGI Symbol	3	cell division cycle 37 [Source:MGI Symbol;Acc:MGI:109531]	-0.339084	7.62184	-4.56866	2.95542e-05	0.00450785	1.58543
ENSMUSG00000028063	Lmna	protein_coding	MGI Symbol	7	lamin A [Source:MGI Symbol;Acc:MGI:96794]	-0.371237	5.57127	-4.53811	3.28064e-05	0.00486618	1.55802
ENSMUSG00000006235	Epor	protein_coding	MGI Symbol	2	erythropoietin receptor [Source:MGI Symbol;Acc:MGI:95408]	-0.498848	3.87526	-4.47901	4.0118e-05	0.00572985	1.54814
ENSMUSG00000078570	1110065P20Rik	protein_coding	MGI Symbol	6	RIKEN cDNA 1110065P20 gene [Source:MGI Symbol;Acc:MGI:1916170]	-0.782414	2.54617	-4.40708	5.11819e-05	0.00617544	1.50502
ENSMUSG00000028565	Nfia	protein_coding	MGI Symbol	8	nuclear factor I/A [Source:MGI Symbol;Acc:MGI:108056]	0.231944	8.31597	4.54423	3.2128e-05	0.00480967	1.49706
ENSMUSG00000026380	Tfcp2l1	protein_coding	MGI Symbol	2	transcription factor CP2-like 1 [Source:MGI Symbol;Acc:MGI:2444691]	0.57379	1.8683	4.32644	6.71295e-05	0.00745922	1.4555
ENSMUSG00000026384	Ptpn4	protein_coding	MGI Symbol	11	protein tyrosine phosphatase, non-receptor type 4 [Source:MGI Symbol;Acc:MGI:1099792]	0.308583	5.05208	4.47499	4.06699e-05	0.00572985	1.42675
ENSMUSG00000004270	Lpcat3	protein_coding	MGI Symbol	9	lysophosphatidylcholine acyltransferase 3 [Source:MGI Symbol;Acc:MGI:1315211]	-0.329117	3.59271	-4.42278	4.85376e-05	0.006112	1.42388
ENSMUSG00000049482	Ctu2	protein_coding	MGI Symbol	10	cytosolic thiouridylase subunit 2 [Source:MGI Symbol;Acc:MGI:1914215]	-0.340658	3.63853	-4.40998	5.06834e-05	0.00616127	1.37356
ENSMUSG00000104415	Gm37069	TEC	MGI Symbol	1	predicted gene, 37069 [Source:MGI Symbol;Acc:MGI:5610297]	0.747634	0.899443	4.25879	8.41521e-05	0.00842946	1.37173
ENSMUSG00000034278	Dnajc17	protein_coding	MGI Symbol	3	DnaJ heat shock protein family (Hsp40) member C17 [Source:MGI Symbol;Acc:MGI:1916658]	-0.341912	3.80877	-4.41434	4.99424e-05	0.00616127	1.37041
ENSMUSG00000020471	Pold2	protein_coding	MGI Symbol	5	polymerase (DNA directed), delta 2, regulatory subunit [Source:MGI Symbol;Acc:MGI:1097163]	-0.320782	4.72036	-4.454	4.36704e-05	0.00593331	1.3687
ENSMUSG00000004328	Hif3a	protein_coding	MGI Symbol	4	hypoxia inducible factor 3, alpha subunit [Source:MGI Symbol;Acc:MGI:1859778]	0.902817	0.638921	4.24676	8.75897e-05	0.00842946	1.34399
ENSMUSG00000018217	Pmp22	protein_coding	MGI Symbol	5	peripheral myelin protein 22 [Source:MGI Symbol;Acc:MGI:97631]	-0.410025	4.56247	-4.43767	4.61544e-05	0.00610928	1.33049
ENSMUSG00000066235	Pomgnt2	protein_coding	MGI Symbol	7	protein O-linked mannose beta 1,4-N-acetylglucosaminyltransferase 2 [Source:MGI Symbol;Acc:MGI:2143424]	-0.342629	4.19327	-4.42139	4.8766e-05	0.006112	1.3212
ENSMUSG00000023495	Pcbp4	protein_coding	MGI Symbol	23	poly(rC) binding protein 4 [Source:MGI Symbol;Acc:MGI:1890471]	-0.603482	5.94398	-4.46795	4.16532e-05	0.00575598	1.29526
ENSMUSG00000019806	Aig1	protein_coding	MGI Symbol	7	androgen-induced 1 [Source:MGI Symbol;Acc:MGI:1913503]	-0.27204	4.84151	-4.43298	4.68925e-05	0.00610928	1.28314
ENSMUSG00000043241	Upf2	protein_coding	MGI Symbol	3	UPF2 regulator of nonsense transcripts homolog (yeast) [Source:MGI Symbol;Acc:MGI:2449307]	0.235321	5.58277	4.43931	4.58981e-05	0.00610928	1.25367
ENSMUSG00000071753	Cdr1os	lincRNA	MGI Symbol	9	cerebellar degeneration related antigen 1, opposite strand [Source:MGI Symbol;Acc:MGI:5637821]	0.273593	7.34629	4.46416	4.21927e-05	0.00578112	1.25235
ENSMUSG00000027351	Spred1	protein_coding	MGI Symbol	2	sprouty protein with EVH-1 domain 1, related sequence [Source:MGI Symbol;Acc:MGI:2150016]	0.303353	6.08968	4.44063	4.56938e-05	0.00610928	1.22181
ENSMUSG00000028619	Tceanc2	protein_coding	MGI Symbol	9	transcription elongation factor A (SII) N-terminal and central domain containing 2 [Source:MGI Symbol;Acc:MGI:1913776]	0.242507	4.22328	4.37218	5.75699e-05	0.00655486	1.20817
ENSMUSG00000003273	Car11	protein_coding	MGI Symbol	5	carbonic anhydrase 11 [Source:MGI Symbol;Acc:MGI:1336193]	-0.409254	5.81354	-4.43227	4.70059e-05	0.00610928	1.19252
ENSMUSG00000045251	Zfp688	protein_coding	MGI Symbol	6	zinc finger protein 688 [Source:MGI Symbol;Acc:MGI:1916484]	-0.324298	4.39367	-4.38633	5.48905e-05	0.00647788	1.19015
ENSMUSG00000048000	Gigyf2	protein_coding	MGI Symbol	23	GRB10 interacting GYF protein 2 [Source:MGI Symbol;Acc:MGI:2138584]	0.209378	6.25487	4.43084	4.72328e-05	0.00610928	1.17607
ENSMUSG00000029860	Zyx	protein_coding	MGI Symbol	11	zyxin [Source:MGI Symbol;Acc:MGI:103072]	-0.308525	5.19656	-4.41045	5.06018e-05	0.00616127	1.16686
ENSMUSG00000030682	Cdipt	protein_coding	MGI Symbol	8	CDP-diacylglycerol--inositol 3-phosphatidyltransferase (phosphatidylinositol synthase) [Source:MGI Symbol;Acc:MGI:105491]	-0.250645	6.65725	-4.42502	4.81724e-05	0.006112	1.13576
ENSMUSG00000025656	Arhgef9	protein_coding	MGI Symbol	20	CDC42 guanine nucleotide exchange factor (GEF) 9 [Source:MGI Symbol;Acc:MGI:2442233]	0.172633	7.90987	4.42718	4.7822e-05	0.006112	1.11831
ENSMUSG00000031169	Porcn	protein_coding	MGI Symbol	7	porcupine O-acyltransferase [Source:MGI Symbol;Acc:MGI:1890212]	-0.336353	5.52783	-4.40245	5.19872e-05	0.00618036	1.11331
ENSMUSG00000022715	Tmem114	protein_coding	MGI Symbol	1	transmembrane protein 114 [Source:MGI Symbol;Acc:MGI:1921970]	-0.547594	2.15195	-4.25881	8.41458e-05	0.00842946	1.10607
ENSMUSG00000051977	Prdm9	protein_coding	MGI Symbol	7	PR domain containing 9 [Source:MGI Symbol;Acc:MGI:2384854]	0.637278	0.788076	4.16609	0.000114428	0.00985697	1.0807
ENSMUSG00000024381	Bin1	protein_coding	MGI Symbol	6	bridging integrator 1 [Source:MGI Symbol;Acc:MGI:108092]	-0.520671	7.42429	-4.41103	5.05039e-05	0.00616127	1.06708
ENSMUSG00000035835	Plppr3	protein_coding	MGI Symbol	10	phospholipid phosphatase related 3 [Source:MGI Symbol;Acc:MGI:2388640]	-0.533192	3.40143	-4.31113	7.06605e-05	0.00761626	1.06349
ENSMUSG00000040652	Oaz2	protein_coding	MGI Symbol	7	ornithine decarboxylase antizyme 2 [Source:MGI Symbol;Acc:MGI:109492]	-0.245685	7.41891	-4.40408	5.17023e-05	0.00618036	1.04808
ENSMUSG00000037344	Slc12a9	protein_coding	MGI Symbol	4	solute carrier family 12 (potassium/chloride transporters), member 9 [Source:MGI Symbol;Acc:MGI:1933532]	-0.519629	2.96323	-4.27877	7.87297e-05	0.00821227	1.0452
ENSMUSG00000074934	Grem1	protein_coding	MGI Symbol	1	gremlin 1, DAN family BMP antagonist [Source:MGI Symbol;Acc:MGI:1344337]	0.633622	1.8359	4.17595	0.000110764	0.00969078	1.00817
ENSMUSG00000040021	Lats1	protein_coding	MGI Symbol	3	large tumor suppressor [Source:MGI Symbol;Acc:MGI:1333883]	0.288832	4.08165	4.29924	7.35269e-05	0.00787274	0.993319
ENSMUSG00000094910	D430019H16Rik	protein_coding	MGI Symbol	1	RIKEN cDNA D430019H16 gene [Source:MGI Symbol;Acc:MGI:2443127]	0.304715	5.91256	4.3615	5.96752e-05	0.00674706	0.978698
ENSMUSG00000030795	Fus	protein_coding	MGI Symbol	16	fused in sarcoma [Source:MGI Symbol;Acc:MGI:1353633]	-0.368351	6.57225	-4.37584	5.68645e-05	0.00654366	0.976953
ENSMUSG00000024294	Mib1	protein_coding	MGI Symbol	6	mindbomb E3 ubiquitin protein ligase 1 [Source:MGI Symbol;Acc:MGI:2443157]	0.275155	6.96005	4.37479	5.70668e-05	0.00654366	0.970695
ENSMUSG00000048163	Selplg	protein_coding	MGI Symbol	6	selectin, platelet (p-selectin) ligand [Source:MGI Symbol;Acc:MGI:106689]	-0.429827	4.37091	-4.32136	6.82808e-05	0.00745922	0.969679
ENSMUSG00000020745	Pafah1b1	protein_coding	MGI Symbol	5	platelet-activating factor acetylhydrolase, isoform 1b, subunit 1 [Source:MGI Symbol;Acc:MGI:109520]	0.246396	7.76139	4.37778	5.64956e-05	0.00654366	0.960654
ENSMUSG00000034226	Rhov	protein_coding	MGI Symbol	1	ras homolog family member V [Source:MGI Symbol;Acc:MGI:2444227]	-0.66053	1.89095	-4.20772	9.97102e-05	0.00926503	0.959382
ENSMUSG00000111547	Gm48069	TEC	MGI Symbol	1	predicted gene, 48069 [Source:MGI Symbol;Acc:MGI:6097398]	-1.00517	-0.137444	-4.11528	0.000135258	0.010989	0.925758
ENSMUSG00000024899	Papss2	protein_coding	MGI Symbol	3	3prime-phosphoadenosine 5prime-phosphosulfate synthase 2 [Source:MGI Symbol;Acc:MGI:1330223]	0.375872	3.81662	4.24809	8.7203e-05	0.00842946	0.878967
ENSMUSG00000041700	Lhfpl1	protein_coding	MGI Symbol	2	lipoma HMGIC fusion partner-like 1 [Source:MGI Symbol;Acc:MGI:1891214]	-0.670383	0.152997	-4.10184	0.000141356	0.0112583	0.876569
ENSMUSG00000006398	Cdc20	protein_coding	MGI Symbol	3	cell division cycle 20 [Source:MGI Symbol;Acc:MGI:1859866]	-1.09087	-0.425443	-4.08083	0.000151425	0.0113497	0.848167
ENSMUSG00000042599	Kdm7a	protein_coding	MGI Symbol	2	lysine (K)-specific demethylase 7A [Source:MGI Symbol;Acc:MGI:2443388]	0.311357	5.94283	4.3219	6.81565e-05	0.00745922	0.845809
ENSMUSG00000033964	Zbtb41	protein_coding	MGI Symbol	3	zinc finger and BTB domain containing 41 [Source:MGI Symbol;Acc:MGI:2444487]	0.361832	3.73174	4.23024	9.2533e-05	0.00880302	0.837265
ENSMUSG00000038936	Sccpdh	protein_coding	MGI Symbol	6	saccharopine dehydrogenase (putative) [Source:MGI Symbol;Acc:MGI:1924486]	-0.300883	6.03523	-4.32439	6.75912e-05	0.00745922	0.829564
ENSMUSG00000048782	Insc	protein_coding	MGI Symbol	9	INSC spindle orientation adaptor protein [Source:MGI Symbol;Acc:MGI:1917942]	-0.581991	2.28052	-4.17936	0.00010952	0.0096761	0.828502
ENSMUSG00000029135	Fosl2	protein_coding	MGI Symbol	3	fos-like antigen 2 [Source:MGI Symbol;Acc:MGI:102858]	0.605392	4.50034	4.25893	8.41121e-05	0.00842946	0.821712
ENSMUSG00000027575	Arfgap1	protein_coding	MGI Symbol	14	ADP-ribosylation factor GTPase activating protein 1 [Source:MGI Symbol;Acc:MGI:2183559]	-0.299328	6.91782	-4.32479	6.75001e-05	0.00745922	0.80077
ENSMUSG00000033032	Afap1l1	protein_coding	MGI Symbol	3	actin filament associated protein 1-like 1 [Source:MGI Symbol;Acc:MGI:2147199]	-0.368662	2.99515	-4.199	0.000102633	0.00941618	0.797371
ENSMUSG00000017009	Sdc4	protein_coding	MGI Symbol	2	syndecan 4 [Source:MGI Symbol;Acc:MGI:1349164]	0.490601	7.00422	4.31306	7.0206e-05	0.00761626	0.769869
ENSMUSG00000041468	Gpr12	protein_coding	MGI Symbol	5	G-protein coupled receptor 12 [Source:MGI Symbol;Acc:MGI:101909]	-0.251016	4.81175	-4.27188	8.05602e-05	0.00833951	0.765133
ENSMUSG00000030824	Nucb1	protein_coding	MGI Symbol	10	nucleobindin 1 [Source:MGI Symbol;Acc:MGI:97388]	-0.32215	5.2877	-4.28771	7.64142e-05	0.00807494	0.764223
ENSMUSG00000039556	Ppp1r3f	protein_coding	MGI Symbol	5	protein phosphatase 1, regulatory subunit 3F [Source:MGI Symbol;Acc:MGI:1859617]	-0.666487	-0.0858021	-4.04514	0.00017014	0.0120917	0.738939
ENSMUSG00000017493	Igfbp4	protein_coding	MGI Symbol	6	insulin-like growth factor binding protein 4 [Source:MGI Symbol;Acc:MGI:96439]	-0.315349	6.63381	-4.29099	7.55813e-05	0.00803946	0.701787
ENSMUSG00000008958	Vps72	protein_coding	MGI Symbol	5	vacuolar protein sorting 72 [Source:MGI Symbol;Acc:MGI:1202305]	-0.324819	5.79263	-4.27918	7.86208e-05	0.00821227	0.697608
ENSMUSG00000001248	Gramd1a	protein_coding	MGI Symbol	14	GRAM domain containing 1A [Source:MGI Symbol;Acc:MGI:105490]	-0.372654	5.22531	-4.25531	8.5131e-05	0.00842946	0.65872
ENSMUSG00000104951	Gm43413	TEC	MGI Symbol	1	predicted gene 43413 [Source:MGI Symbol;Acc:MGI:5663550]	-1.00284	1.01466	-4.06382	0.000160086	0.0117116	0.656389
ENSMUSG00000015568	Lpl	protein_coding	MGI Symbol	5	lipoprotein lipase [Source:MGI Symbol;Acc:MGI:96820]	-0.421699	5.62049	-4.25543	8.50968e-05	0.00842946	0.628179
ENSMUSG00000057637	Prdm2	protein_coding	MGI Symbol	4	PR domain containing 2, with ZNF domain [Source:MGI Symbol;Acc:MGI:107628]	0.262492	5.66559	4.24689	8.75525e-05	0.00842946	0.624333
ENSMUSG00000051335	Gfod1	protein_coding	MGI Symbol	2	glucose-fructose oxidoreductase domain containing 1 [Source:MGI Symbol;Acc:MGI:2145304]	0.287064	5.93454	4.25091	8.63879e-05	0.00842946	0.615441
ENSMUSG00000042331	Specc1	protein_coding	MGI Symbol	17	sperm antigen with calponin homology and coiled-coil domains 1 [Source:MGI Symbol;Acc:MGI:2442356]	0.258611	5.86895	4.24816	8.71819e-05	0.00842946	0.610977
ENSMUSG00000039959	Hip1	protein_coding	MGI Symbol	10	huntingtin interacting protein 1 [Source:MGI Symbol;Acc:MGI:1099804]	0.32299	4.1883	4.1842	0.000107782	0.00957486	0.609793
ENSMUSG00000015222	Map2	protein_coding	MGI Symbol	25	microtubule-associated protein 2 [Source:MGI Symbol;Acc:MGI:97175]	0.291044	8.69755	4.27031	8.09811e-05	0.00833951	0.594872
ENSMUSG00000037235	Mxd4	protein_coding	MGI Symbol	4	Max dimerization protein 4 [Source:MGI Symbol;Acc:MGI:104991]	0.223578	5.47862	4.23015	9.25602e-05	0.00880302	0.579741
ENSMUSG00000039713	Plekhg5	protein_coding	MGI Symbol	9	pleckstrin homology domain containing, family G (with RhoGef domain) member 5 [Source:MGI Symbol;Acc:MGI:2652860]	-0.297896	6.79653	-4.24737	8.74125e-05	0.00842946	0.554551
ENSMUSG00000001864	Aif1l	protein_coding	MGI Symbol	10	allograft inflammatory factor 1-like [Source:MGI Symbol;Acc:MGI:1919598]	-0.359306	3.86621	-4.16586	0.000114516	0.00985697	0.551437
ENSMUSG00000033007	Asic4	protein_coding	MGI Symbol	2	acid-sensing (proton-gated) ion channel family member 4 [Source:MGI Symbol;Acc:MGI:2652846]	-0.809364	0.669409	-4.00421	0.000194361	0.0128771	0.531274
ENSMUSG00000042757	Tmem108	protein_coding	MGI Symbol	6	transmembrane protein 108 [Source:MGI Symbol;Acc:MGI:1932411]	-0.314034	4.90239	-4.20082	0.000102016	0.00941618	0.53018
ENSMUSG00000002981	Clptm1	protein_coding	MGI Symbol	9	cleft lip and palate associated transmembrane protein 1 [Source:MGI Symbol;Acc:MGI:1927155]	-0.33662	5.50663	-4.2115	9.8469e-05	0.00925608	0.498448
ENSMUSG00000029168	Dpysl5	protein_coding	MGI Symbol	7	dihydropyrimidinase-like 5 [Source:MGI Symbol;Acc:MGI:1929772]	0.414079	3.64025	4.11693	0.000134529	0.0109852	0.495403
ENSMUSG00000026111	Unc50	protein_coding	MGI Symbol	7	unc-50 homolog [Source:MGI Symbol;Acc:MGI:1914637]	-0.439336	5.0135	-4.19733	0.000103204	0.00941618	0.495385
ENSMUSG00000044734	Serpinb1a	protein_coding	MGI Symbol	4	serine (or cysteine) peptidase inhibitor, clade B, member 1a [Source:MGI Symbol;Acc:MGI:1913472]	-0.596781	4.34146	-4.16559	0.000114616	0.00985697	0.469119
ENSMUSG00000040415	Dtx3	protein_coding	MGI Symbol	6	deltex 3, E3 ubiquitin ligase [Source:MGI Symbol;Acc:MGI:2135752]	-0.266723	7.25825	-4.22252	9.49346e-05	0.00897604	0.463733
ENSMUSG00000040940	Arhgef1	protein_coding	MGI Symbol	19	Rho guanine nucleotide exchange factor (GEF) 1 [Source:MGI Symbol;Acc:MGI:1353510]	-0.584597	2.48384	-4.06911	0.000157341	0.0116159	0.455385
ENSMUSG00000045087	S1pr5	protein_coding	MGI Symbol	1	sphingosine-1-phosphate receptor 5 [Source:MGI Symbol;Acc:MGI:2150641]	-0.800204	2.68634	-4.07981	0.000151932	0.0113497	0.43604
ENSMUSG00000045201	Lrrc3b	protein_coding	MGI Symbol	3	leucine rich repeat containing 3B [Source:MGI Symbol;Acc:MGI:2384996]	-0.316176	3.0058	-4.08301	0.000150352	0.0113497	0.430689
ENSMUSG00000002409	Dyrk1b	protein_coding	MGI Symbol	3	dual-specificity tyrosine-(Y)-phosphorylation regulated kinase 1b [Source:MGI Symbol;Acc:MGI:1330302]	-0.636693	2.70727	-4.082	0.000150849	0.0113497	0.425556
ENSMUSG00000073411	H2-D1	protein_coding	MGI Symbol	3	histocompatibility 2, D region locus 1 [Source:MGI Symbol;Acc:MGI:95896]	-0.422097	5.31831	-4.18428	0.000107755	0.00957486	0.422886
ENSMUSG00000045867	Cradd	protein_coding	MGI Symbol	6	CASP2 and RIPK1 domain containing adaptor with death domain [Source:MGI Symbol;Acc:MGI:1336168]	-0.363364	3.26014	-4.09123	0.000146357	0.0113497	0.415951
ENSMUSG00000032336	Nptn	protein_coding	MGI Symbol	13	neuroplastin [Source:MGI Symbol;Acc:MGI:108077]	-0.375507	8.1681	-4.20925	9.92066e-05	0.00926503	0.402716
ENSMUSG00000021190	Lgmn	protein_coding	MGI Symbol	3	legumain [Source:MGI Symbol;Acc:MGI:1330838]	-0.342859	6.36907	-4.19527	0.000103908	0.00941618	0.400263
ENSMUSG00000020766	Galk1	protein_coding	MGI Symbol	1	galactokinase 1 [Source:MGI Symbol;Acc:MGI:95730]	-0.373146	3.87059	-4.10991	0.000137663	0.0110279	0.369771
ENSMUSG00000071256	Zfp213	protein_coding	MGI Symbol	1	zinc finger protein 213 [Source:MGI Symbol;Acc:MGI:3053094]	-0.427024	2.76878	-4.0521	0.000166326	0.0119497	0.365844
ENSMUSG00000029131	Dnajb6	protein_coding	MGI Symbol	12	DnaJ heat shock protein family (Hsp40) member B6 [Source:MGI Symbol;Acc:MGI:1344381]	-0.250837	8.06076	-4.19181	0.000105106	0.00944087	0.350056
ENSMUSG00000022372	Sla	protein_coding	MGI Symbol	5	src-like adaptor [Source:MGI Symbol;Acc:MGI:104295]	0.539425	1.90267	3.9712	0.000216294	0.0136727	0.345951
ENSMUSG00000006731	B4galnt1	protein_coding	MGI Symbol	5	beta-1,4-N-acetyl-galactosaminyl transferase 1 [Source:MGI Symbol;Acc:MGI:1342057]	-0.457139	4.63511	-4.13899	0.000125116	0.0105358	0.343965
ENSMUSG00000079037	Prnp	protein_coding	MGI Symbol	2	prion protein [Source:MGI Symbol;Acc:MGI:97769]	-0.270373	9.41771	-4.19428	0.000104249	0.00941618	0.338082
ENSMUSG00000015750	Aph1a	protein_coding	MGI Symbol	4	aph1 homolog A, gamma secretase subunit [Source:MGI Symbol;Acc:MGI:2385110]	-0.373629	3.7339	-4.09153	0.000146214	0.0113497	0.337211
ENSMUSG00000024583	Txnl1	protein_coding	MGI Symbol	8	thioredoxin-like 1 [Source:MGI Symbol;Acc:MGI:1860078]	-0.288841	7.28915	-4.17562	0.000110885	0.00969078	0.312097
ENSMUSG00000049401	Ogfr	protein_coding	MGI Symbol	2	opioid growth factor receptor [Source:MGI Symbol;Acc:MGI:1919325]	-0.389007	4.23944	-4.10965	0.000137781	0.0110279	0.31077
ENSMUSG00000033595	Lgi3	protein_coding	MGI Symbol	3	leucine-rich repeat LGI family, member 3 [Source:MGI Symbol;Acc:MGI:2182619]	-0.342775	5.81679	-4.15517	0.000118626	0.0100945	0.297892
ENSMUSG00000073147	5031425E22Rik	lincRNA	MGI Symbol	5	RIKEN cDNA 5031425E22 gene [Source:MGI Symbol;Acc:MGI:1923227]	-0.367753	3.56052	-4.05339	0.000165624	0.0119497	0.25626
ENSMUSG00000001768	Rin2	protein_coding	MGI Symbol	11	Ras and Rab interactor 2 [Source:MGI Symbol;Acc:MGI:1921280]	0.317237	4.75481	4.09955	0.000142422	0.0112877	0.255562
ENSMUSG00000026814	Eng	protein_coding	MGI Symbol	6	endoglin [Source:MGI Symbol;Acc:MGI:95392]	-0.618386	1.34836	-3.93179	0.00024561	0.0144628	0.243051
ENSMUSG00000035964	Tmem59l	protein_coding	MGI Symbol	2	transmembrane protein 59-like [Source:MGI Symbol;Acc:MGI:1915187]	-0.302172	8.90186	-4.16165	0.000116116	0.00993316	0.240854
ENSMUSG00000024811	Tnks2	protein_coding	MGI Symbol	9	tankyrase, TRF1-interacting ankyrin-related ADP-ribose polymerase 2 [Source:MGI Symbol;Acc:MGI:1921743]	0.216857	6.26485	4.13036	0.000128719	0.0106725	0.211182
ENSMUSG00000021750	Fam107a	protein_coding	MGI Symbol	4	family with sequence similarity 107, member A [Source:MGI Symbol;Acc:MGI:3041256]	0.456449	7.51286	4.14256	0.000123656	0.0104674	0.211137
ENSMUSG00000057551	Zfp317	protein_coding	MGI Symbol	5	zinc finger protein 317 [Source:MGI Symbol;Acc:MGI:107775]	0.500469	4.90854	4.08295	0.000150381	0.0113497	0.209934
ENSMUSG00000042606	Hirip3	protein_coding	MGI Symbol	7	HIRA interacting protein 3 [Source:MGI Symbol;Acc:MGI:2142364]	-0.255341	4.51641	-4.08249	0.000150604	0.0113497	0.203151
ENSMUSG00000010609	Psen2	protein_coding	MGI Symbol	12	presenilin 2 [Source:MGI Symbol;Acc:MGI:109284]	-0.343237	3.49214	-4.03202	0.000177568	0.0124282	0.19211
ENSMUSG00000037111	Setd7	protein_coding	MGI Symbol	4	SET domain containing (lysine methyltransferase) 7 [Source:MGI Symbol;Acc:MGI:1920501]	0.296299	5.76433	4.11376	0.000135935	0.010989	0.190272
ENSMUSG00000060402	Chst8	protein_coding	MGI Symbol	7	carbohydrate sulfotransferase 8 [Source:MGI Symbol;Acc:MGI:1916197]	-0.368029	3.98682	-4.05897	0.000162637	0.0118447	0.188651
ENSMUSG00000031775	Pllp	protein_coding	MGI Symbol	3	plasma membrane proteolipid [Source:MGI Symbol;Acc:MGI:1915051]	-0.481958	3.74015	-4.04446	0.000170517	0.0120917	0.186136
ENSMUSG00000015944	Castor2	protein_coding	MGI Symbol	3	cytosolic arginine sensor for mTORC1 subunit 2 [Source:MGI Symbol;Acc:MGI:1933384]	0.277116	6.44198	4.12555	0.000130771	0.0107873	0.186072
ENSMUSG00000007682	Dio2	protein_coding	MGI Symbol	1	deiodinase, iodothyronine, type II [Source:MGI Symbol;Acc:MGI:1338833]	0.461833	3.80691	4.02544	0.000181413	0.0125345	0.180808
ENSMUSG00000037855	Zfp365	protein_coding	MGI Symbol	4	zinc finger protein 365 [Source:MGI Symbol;Acc:MGI:2143676]	0.208362	7.56864	4.13219	0.000127947	0.0106725	0.174289
ENSMUSG00000027568	Ntsr1	protein_coding	MGI Symbol	2	neurotensin receptor 1 [Source:MGI Symbol;Acc:MGI:97386]	-0.66458	0.597735	-3.87512	0.000294569	0.0162599	0.171215
ENSMUSG00000040113	Mettl11b	protein_coding	MGI Symbol	2	methyltransferase like 11B [Source:MGI Symbol;Acc:MGI:2685053]	1.14224	-0.243615	3.83305	0.00033686	0.0175689	0.164134
ENSMUSG00000021134	Srsf5	protein_coding	MGI Symbol	12	serine and arginine-rich splicing factor 5 [Source:MGI Symbol;Acc:MGI:98287]	-0.270339	8.15664	-4.13107	0.000128421	0.0106725	0.156387
ENSMUSG00000024985	Tcf7l2	protein_coding	MGI Symbol	22	transcription factor 7 like 2, T cell specific, HMG box [Source:MGI Symbol;Acc:MGI:1202879]	0.288902	3.84189	4.01719	0.000186343	0.0126588	0.139175
ENSMUSG00000033249	Hsf4	protein_coding	MGI Symbol	7	heat shock transcription factor 4 [Source:MGI Symbol;Acc:MGI:1347058]	-0.56669	1.98434	-3.93899	0.000239981	0.0142827	0.138452
ENSMUSG00000021342	Prl	protein_coding	MGI Symbol	4	prolactin [Source:MGI Symbol;Acc:MGI:97762]	4.74415	3.53972	3.84972	0.000319449	0.0169339	0.134147
ENSMUSG00000020577	Tspan13	protein_coding	MGI Symbol	3	tetraspanin 13 [Source:MGI Symbol;Acc:MGI:1913359]	-0.264975	8.47135	-4.12239	0.000132138	0.0108447	0.122618
ENSMUSG00000003527	Ess2	protein_coding	MGI Symbol	5	ess-2 splicing factor [Source:MGI Symbol;Acc:MGI:107854]	-0.2753	5.47346	-4.09037	0.00014677	0.0113497	0.116338
ENSMUSG00000039763	Dnajc28	protein_coding	MGI Symbol	4	DnaJ heat shock protein family (Hsp40) member C28 [Source:MGI Symbol;Acc:MGI:2181053]	0.28882	3.81549	4.00358	0.000194759	0.0128771	0.105772
ENSMUSG00000037089	Slc35b2	protein_coding	MGI Symbol	8	solute carrier family 35, member B2 [Source:MGI Symbol;Acc:MGI:1921086]	-0.263956	4.83338	-4.0663	0.000158792	0.0116698	0.104081
ENSMUSG00000024188	Luc7l	protein_coding	MGI Symbol	9	Luc7-like [Source:MGI Symbol;Acc:MGI:1914228]	0.254106	6.28068	4.09275	0.000145633	0.0113497	0.0893326
ENSMUSG00000025544	Tm9sf2	protein_coding	MGI Symbol	3	transmembrane 9 superfamily member 2 [Source:MGI Symbol;Acc:MGI:1915309]	-0.568641	5.31057	-4.0776	0.000153033	0.0113497	0.0850842
ENSMUSG00000051043	Gprc5c	protein_coding	MGI Symbol	8	G protein-coupled receptor, family C, group 5, member C [Source:MGI Symbol;Acc:MGI:1917605]	-0.598396	1.5452	-3.8933	0.000277918	0.0156718	0.0814772
ENSMUSG00000030598	Fbxo17	protein_coding	MGI Symbol	5	F-box protein 17 [Source:MGI Symbol;Acc:MGI:1354707]	-0.760717	0.882021	-3.86088	0.000308276	0.0165045	0.0767706
ENSMUSG00000018678	Sp2	protein_coding	MGI Symbol	3	Sp2 transcription factor [Source:MGI Symbol;Acc:MGI:1926162]	-0.353159	4.10336	-4.02314	0.000182775	0.0125725	0.0684028
ENSMUSG00000039427	Alg1	protein_coding	MGI Symbol	5	asparagine-linked glycosylation 1 (beta-1,4-mannosyltransferase) [Source:MGI Symbol;Acc:MGI:2384774]	-0.330393	3.89109	-4.01301	0.000188888	0.0127292	0.0630552
ENSMUSG00000031431	Tsc22d3	protein_coding	MGI Symbol	6	TSC22 domain family, member 3 [Source:MGI Symbol;Acc:MGI:1196284]	0.381359	7.19266	4.09348	0.000145284	0.0113497	0.0606845
ENSMUSG00000029468	P2rx7	protein_coding	MGI Symbol	8	purinergic receptor P2X, ligand-gated ion channel, 7 [Source:MGI Symbol;Acc:MGI:1339957]	-0.49844	2.17925	-3.91725	0.000257366	0.0149308	0.0542632
ENSMUSG00000026344	Lypd1	protein_coding	MGI Symbol	5	Ly6/Plaur domain containing 1 [Source:MGI Symbol;Acc:MGI:1919835]	0.321083	4.70356	4.0293	0.000179149	0.0124848	0.0521807
ENSMUSG00000034614	Pik3ip1	protein_coding	MGI Symbol	10	phosphoinositide-3-kinase interacting protein 1 [Source:MGI Symbol;Acc:MGI:1917016]	-0.437335	4.56462	-4.04199	0.000171895	0.0121363	0.0488775
ENSMUSG00000058624	Gda	protein_coding	MGI Symbol	4	guanine deaminase [Source:MGI Symbol;Acc:MGI:95678]	0.2342	6.42044	4.08021	0.000151734	0.0113497	0.0456107
ENSMUSG00000030731	Syt3	protein_coding	MGI Symbol	6	synaptotagmin III [Source:MGI Symbol;Acc:MGI:99665]	-0.359127	4.97707	-4.05079	0.000167036	0.0119497	0.0341243
ENSMUSG00000030854	Ptpn5	protein_coding	MGI Symbol	11	protein tyrosine phosphatase, non-receptor type 5 [Source:MGI Symbol;Acc:MGI:97807]	-0.275609	6.46872	-4.07798	0.000152844	0.0113497	0.0229703
ENSMUSG00000079297	Gm2223	processed_pseudogene	MGI Symbol	1	predicted pseudogene 2223 [Source:MGI Symbol;Acc:MGI:3780393]	0.863148	0.572458	3.79422	0.000381025	0.0190136	0.00967537
ENSMUSG00000116881	Gm49674	TEC	MGI Symbol	1	predicted gene, 49674 [Source:MGI Symbol;Acc:MGI:6215119]	-1.13375	-0.263592	-3.78979	0.000386404	0.0191924	0.00273296
ENSMUSG00000054383	Pnma1	protein_coding	MGI Symbol	1	paraneoplastic antigen MA1 [Source:MGI Symbol;Acc:MGI:2180564]	-0.484372	1.47829	-3.86278	0.000306407	0.0165045	-0.00583222
ENSMUSG00000087178	A230056P14Rik	processed_transcript	MGI Symbol	2	RIKEN cDNA A230056P14 gene [Source:MGI Symbol;Acc:MGI:2444856]	0.341621	2.75526	3.90191	0.000270349	0.0153957	-0.0235829
ENSMUSG00000026028	Trak2	protein_coding	MGI Symbol	6	trafficking protein, kinesin binding 2 [Source:MGI Symbol;Acc:MGI:1918077]	0.32289	6.08446	4.0519	0.000166434	0.0119497	-0.0236126
ENSMUSG00000000223	Drp2	protein_coding	MGI Symbol	6	dystrophin related protein 2 [Source:MGI Symbol;Acc:MGI:107432]	0.252991	4.96856	4.01784	0.000185951	0.0126588	-0.0352323
ENSMUSG00000029513	Prkab1	protein_coding	MGI Symbol	9	protein kinase, AMP-activated, beta 1 non-catalytic subunit [Source:MGI Symbol;Acc:MGI:1336167]	-0.274062	3.97888	-3.96626	0.000219772	0.0136918	-0.0799233
ENSMUSG00000030316	Tamm41	protein_coding	MGI Symbol	8	TAM41 mitochondrial translocator assembly and maintenance homolog [Source:MGI Symbol;Acc:MGI:1916221]	-0.269103	4.21536	-3.97233	0.000215505	0.0136727	-0.104341
ENSMUSG00000009566	Fpgs	protein_coding	MGI Symbol	10	folylpolyglutamyl synthetase [Source:MGI Symbol;Acc:MGI:95576]	-0.406783	2.5138	-3.88288	0.00028735	0.0159652	-0.109978
ENSMUSG00000050248	Evc2	protein_coding	MGI Symbol	4	EvC ciliary complex subunit 2 [Source:MGI Symbol;Acc:MGI:1915775]	-0.478226	3.12389	-3.9169	0.000257651	0.0149308	-0.125781
ENSMUSG00000033960	Jcad	protein_coding	MGI Symbol	3	junctional cadherin 5 associated [Source:MGI Symbol;Acc:MGI:2685174]	0.319313	4.81641	3.97911	0.000210826	0.0136727	-0.126908
ENSMUSG00000001288	Rarg	protein_coding	MGI Symbol	7	retinoic acid receptor, gamma [Source:MGI Symbol;Acc:MGI:97858]	-0.456868	1.62468	-3.83026	0.000339858	0.0176683	-0.132075
ENSMUSG00000066613	Zfp932	protein_coding	MGI Symbol	7	zinc finger protein 932 [Source:MGI Symbol;Acc:MGI:1916754]	0.24569	4.85356	3.97633	0.000212733	0.0136727	-0.135441
ENSMUSG00000002833	Hdgfl2	protein_coding	MGI Symbol	12	HDGF like 2 [Source:MGI Symbol;Acc:MGI:1194492]	-0.295941	6.46141	-4.02602	0.00018107	0.0125345	-0.136959
ENSMUSG00000043602	Zfp3	protein_coding	MGI Symbol	1	zinc finger protein 3 [Source:MGI Symbol;Acc:MGI:99177]	-0.393262	3.76042	-3.93311	0.000244564	0.0144628	-0.140881
ENSMUSG00000024968	Rcor2	protein_coding	MGI Symbol	4	REST corepressor 2 [Source:MGI Symbol;Acc:MGI:1859854]	-0.514986	2.67612	-3.88539	0.00028505	0.015892	-0.143762
ENSMUSG00000031111	Igsf1	protein_coding	MGI Symbol	5	immunoglobulin superfamily, member 1 [Source:MGI Symbol;Acc:MGI:2147913]	-0.497671	1.77329	-3.83853	0.000331038	0.017434	-0.15153
ENSMUSG00000063019	Manbal	protein_coding	MGI Symbol	1	mannosidase, beta A, lysosomal-like [Source:MGI Symbol;Acc:MGI:1916411]	-0.257321	6.65399	-4.02189	0.000183517	0.0125725	-0.154721
ENSMUSG00000024695	Zfp91	protein_coding	MGI Symbol	2	zinc finger protein 91 [Source:MGI Symbol;Acc:MGI:104854]	0.22038	5.94001	4.00768	0.000192187	0.0128771	-0.15577
ENSMUSG00000037321	Tap1	protein_coding	MGI Symbol	7	transporter 1, ATP-binding cassette, sub-family B (MDR/TAP) [Source:MGI Symbol;Acc:MGI:98483]	-0.616338	0.617106	-3.76748	0.000414636	0.0199882	-0.158156
ENSMUSG00000024797	Vps51	protein_coding	MGI Symbol	11	VPS51 GARP complex subunit [Source:MGI Symbol;Acc:MGI:1915755]	-0.421705	5.46577	-4.00299	0.000195132	0.0128771	-0.162246
ENSMUSG00000027350	Chgb	protein_coding	MGI Symbol	1	chromogranin B [Source:MGI Symbol;Acc:MGI:88395]	-0.354696	9.25682	-4.03535	0.000175652	0.0123476	-0.16304
ENSMUSG00000053279	Aldh1a1	protein_coding	MGI Symbol	6	aldehyde dehydrogenase family 1, subfamily A1 [Source:MGI Symbol;Acc:MGI:1353450]	0.398612	6.14025	4.00477	0.00019401	0.0128771	-0.167929
ENSMUSG00000042401	Crtac1	protein_coding	MGI Symbol	3	cartilage acidic protein 1 [Source:MGI Symbol;Acc:MGI:1920082]	-0.483743	4.54213	-3.96376	0.000221553	0.0136918	-0.183824
ENSMUSG00000002068	Ccne1	protein_coding	MGI Symbol	5	cyclin E1 [Source:MGI Symbol;Acc:MGI:88316]	-0.324813	3.46691	-3.90466	0.000267976	0.0153957	-0.194174
ENSMUSG00000022217	Emc9	protein_coding	MGI Symbol	4	ER membrane protein complex subunit 9 [Source:MGI Symbol;Acc:MGI:1934682]	-0.265036	5.47447	-3.98796	0.000204878	0.0134108	-0.203524
ENSMUSG00000078440	Dohh	protein_coding	MGI Symbol	5	deoxyhypusine hydroxylase/monooxygenase [Source:MGI Symbol;Acc:MGI:1915964]	-0.394187	4.88974	-3.96921	0.000217688	0.0136727	-0.204591
ENSMUSG00000007021	Syngr3	protein_coding	MGI Symbol	2	synaptogyrin 3 [Source:MGI Symbol;Acc:MGI:1341881]	-0.248761	7.82625	-4.0129	0.000188954	0.0127292	-0.212121
ENSMUSG00000029344	Tpst2	protein_coding	MGI Symbol	8	protein-tyrosine sulfotransferase 2 [Source:MGI Symbol;Acc:MGI:1309516]	-0.34744	5.23515	-3.98002	0.000210209	0.0136727	-0.213145
ENSMUSG00000037049	Smpd1	protein_coding	MGI Symbol	3	sphingomyelin phosphodiesterase 1, acid lysosomal [Source:MGI Symbol;Acc:MGI:98325]	-0.218415	6.35319	-3.99937	0.00019744	0.0129765	-0.215558
ENSMUSG00000024816	Frmd8	protein_coding	MGI Symbol	4	FERM domain containing 8 [Source:MGI Symbol;Acc:MGI:1914707]	-0.354578	4.98806	-3.96331	0.000221874	0.0136918	-0.237693
ENSMUSG00000036492	Rnf39	protein_coding	MGI Symbol	3	ring finger protein 39 [Source:MGI Symbol;Acc:MGI:2156378]	-0.649321	1.15541	-3.75918	0.000425628	0.0202663	-0.243966
ENSMUSG00000029119	Man2b2	protein_coding	MGI Symbol	3	mannosidase 2, alpha B2 [Source:MGI Symbol;Acc:MGI:1195262]	-0.441861	3.01373	-3.86875	0.000300624	0.0164483	-0.250996
ENSMUSG00000056938	Acbd4	protein_coding	MGI Symbol	16	acyl-Coenzyme A binding domain containing 4 [Source:MGI Symbol;Acc:MGI:1914381]	-0.271765	5.3996	-3.96851	0.000218181	0.0136727	-0.255574
ENSMUSG00000097343	9030407P20Rik	processed_transcript	MGI Symbol	3	RIKEN cDNA 9030407P20 gene [Source:MGI Symbol;Acc:MGI:1918818]	-0.322806	2.88759	-3.85179	0.000317341	0.0169332	-0.256369
ENSMUSG00000029191	Rfc1	protein_coding	MGI Symbol	7	replication factor C (activator 1) 1 [Source:MGI Symbol;Acc:MGI:97891]	0.180627	5.81387	3.96959	0.000217423	0.0136727	-0.264618
ENSMUSG00000036611	Eepd1	protein_coding	MGI Symbol	2	endonuclease/exonuclease/phosphatase family domain containing 1 [Source:MGI Symbol;Acc:MGI:1914734]	-0.311776	4.99822	-3.95058	0.000231178	0.0140054	-0.270746
ENSMUSG00000018401	Mtmr4	protein_coding	MGI Symbol	6	myotubularin related protein 4 [Source:MGI Symbol;Acc:MGI:2180699]	0.238811	5.36936	3.94928	0.000232153	0.0140054	-0.295028
ENSMUSG00000041141	Pnmal1	protein_coding	MGI Symbol	1	PNMA-like 1 [Source:MGI Symbol;Acc:MGI:1918941]	0.188478	7.53115	3.97787	0.000211675	0.0136727	-0.309406
ENSMUSG00000022314	Rad21	protein_coding	MGI Symbol	2	RAD21 cohesin complex component [Source:MGI Symbol;Acc:MGI:108016]	0.191516	5.91566	3.95755	0.000226042	0.0138433	-0.309816
ENSMUSG00000038296	Galnt18	protein_coding	MGI Symbol	2	polypeptide N-acetylgalactosaminyltransferase 18 [Source:MGI Symbol;Acc:MGI:2446239]	-0.285532	5.80622	-3.96041	0.000223963	0.0137682	-0.31183
ENSMUSG00000037579	Kcnh3	protein_coding	MGI Symbol	4	potassium voltage-gated channel, subfamily H (eag-related), member 3 [Source:MGI Symbol;Acc:MGI:1341723]	-0.626679	3.83197	-3.89023	0.000280662	0.0157561	-0.316995
ENSMUSG00000087403	Kantr	protein_coding	MGI Symbol	7	Kdm5c adjacent non-coding transcript [Source:MGI Symbol;Acc:MGI:1920247]	0.243977	5.68171	3.94806	0.000233071	0.0140085	-0.321869
ENSMUSG00000104674	Gm42756	antisense	MGI Symbol	1	predicted gene 42756 [Source:MGI Symbol;Acc:MGI:5662893]	-0.74701	1.22012	-3.73833	0.000454491	0.0213596	-0.32444
ENSMUSG00000039041	Adrm1	protein_coding	MGI Symbol	8	adhesion regulating molecule 1 [Source:MGI Symbol;Acc:MGI:1929289]	-0.28528	7.41886	-3.97349	0.000214698	0.0136727	-0.325369
ENSMUSG00000038208	Pgap3	protein_coding	MGI Symbol	5	post-GPI attachment to proteins 3 [Source:MGI Symbol;Acc:MGI:2444461]	-0.392257	2.43617	-3.80164	0.000372175	0.0187456	-0.340789
ENSMUSG00000008575	Nfib	protein_coding	MGI Symbol	12	nuclear factor I/B [Source:MGI Symbol;Acc:MGI:103188]	0.200939	8.25038	3.97213	0.000215639	0.0136727	-0.341542
ENSMUSG00000020611	Gna13	protein_coding	MGI Symbol	2	guanine nucleotide binding protein, alpha 13 [Source:MGI Symbol;Acc:MGI:95768]	0.224886	5.72285	3.9386	0.000240283	0.0142827	-0.354068
ENSMUSG00000054302	Eapp	protein_coding	MGI Symbol	6	E2F-associated phosphoprotein [Source:MGI Symbol;Acc:MGI:1913516]	0.144472	6.63342	3.95345	0.000229052	0.0139748	-0.35846
ENSMUSG00000022436	Sh3bp1	protein_coding	MGI Symbol	9	SH3-domain binding protein 1 [Source:MGI Symbol;Acc:MGI:104603]	-0.390565	2.29758	-3.7812	0.000397046	0.0194529	-0.370613
ENSMUSG00000056216	Cebpg	protein_coding	MGI Symbol	4	CCAAT/enhancer binding protein (C/EBP), gamma [Source:MGI Symbol;Acc:MGI:104982]	0.222128	5.04506	3.90293	0.000269469	0.0153957	-0.384296
ENSMUSG00000024617	Camk2a	protein_coding	MGI Symbol	7	calcium/calmodulin-dependent protein kinase II alpha [Source:MGI Symbol;Acc:MGI:88256]	0.276657	10.8495	3.96338	0.000221823	0.0136918	-0.400655
ENSMUSG00000069601	Ank3	protein_coding	MGI Symbol	47	ankyrin 3, epithelial [Source:MGI Symbol;Acc:MGI:88026]	0.250813	7.29522	3.94567	0.000234868	0.0140642	-0.402442
ENSMUSG00000002625	Akap8l	protein_coding	MGI Symbol	13	A kinase (PRKA) anchor protein 8-like [Source:MGI Symbol;Acc:MGI:1860606]	-0.251486	5.49698	-3.92274	0.000252862	0.0148126	-0.402818
ENSMUSG00000038866	Zcchc2	protein_coding	MGI Symbol	5	zinc finger, CCHC domain containing 2 [Source:MGI Symbol;Acc:MGI:2444114]	0.307695	3.47177	3.82186	0.00034906	0.0179162	-0.404753
ENSMUSG00000032806	Slc10a3	protein_coding	MGI Symbol	4	solute carrier family 10 (sodium/bile acid cotransporter family), member 3 [Source:MGI Symbol;Acc:MGI:95048]	-0.490448	1.07073	-3.69508	0.000520486	0.0228014	-0.412572
ENSMUSG00000105332	Gm43316	TEC	MGI Symbol	1	predicted gene 43316 [Source:MGI Symbol;Acc:MGI:5663453]	-1.16969	-0.495183	-3.64004	0.00061783	0.024568	-0.413157
ENSMUSG00000018199	Ro60	protein_coding	MGI Symbol	2	Ro60, Y RNA binding protein [Source:MGI Symbol;Acc:MGI:106652]	0.226316	6.3565	3.9313	0.000245997	0.0144628	-0.41654
ENSMUSG00000026031	Cflar	protein_coding	MGI Symbol	13	CASP8 and FADD-like apoptosis regulator [Source:MGI Symbol;Acc:MGI:1336166]	0.250695	4.28164	3.86087	0.000308285	0.0165045	-0.417403
ENSMUSG00000037166	Ppp1r14a	protein_coding	MGI Symbol	2	protein phosphatase 1, regulatory inhibitor subunit 14A [Source:MGI Symbol;Acc:MGI:1931139]	-0.666812	3.7791	-3.85012	0.000319033	0.0169339	-0.428317
ENSMUSG00000022108	Itm2b	protein_coding	MGI Symbol	5	integral membrane protein 2B [Source:MGI Symbol;Acc:MGI:1309517]	-0.397901	9.80777	-3.95036	0.000231349	0.0140054	-0.434436
ENSMUSG00000025817	Nudt5	protein_coding	MGI Symbol	6	nudix (nucleoside diphosphate linked moiety X)-type motif 5 [Source:MGI Symbol;Acc:MGI:1858232]	0.190663	5.18166	3.89299	0.000278192	0.0156718	-0.447462
ENSMUSG00000038535	Zfp280d	protein_coding	MGI Symbol	21	zinc finger protein 280D [Source:MGI Symbol;Acc:MGI:2384583]	0.260479	4.78151	3.86717	0.00030215	0.0164483	-0.467525
ENSMUSG00000021711	Trappc13	protein_coding	MGI Symbol	5	trafficking protein particle complex 13 [Source:MGI Symbol;Acc:MGI:1914225]	0.166754	6.67632	3.91782	0.000256894	0.0149308	-0.471851
ENSMUSG00000038181	Chpf2	protein_coding	MGI Symbol	6	chondroitin polymerizing factor 2 [Source:MGI Symbol;Acc:MGI:1917522]	-0.470293	2.88505	-3.78591	0.000391176	0.0192375	-0.481093
ENSMUSG00000032392	Parp16	protein_coding	MGI Symbol	5	poly (ADP-ribose) polymerase family, member 16 [Source:MGI Symbol;Acc:MGI:2446133]	-0.546749	1.96225	-3.73663	0.000456939	0.0213596	-0.483782
ENSMUSG00000073987	Ggh	protein_coding	MGI Symbol	1	gamma-glutamyl hydrolase [Source:MGI Symbol;Acc:MGI:1329035]	-0.304546	3.99933	-3.82877	0.000341477	0.0176955	-0.503124
ENSMUSG00000040164	Kcns1	protein_coding	MGI Symbol	1	K+ voltage-gated channel, subfamily S, 1 [Source:MGI Symbol;Acc:MGI:1197019]	-0.676374	1.62799	-3.70144	0.000510249	0.0224788	-0.506381
ENSMUSG00000040563	Plppr2	protein_coding	MGI Symbol	3	phospholipid phosphatase related 2 [Source:MGI Symbol;Acc:MGI:2384575]	-0.338252	7.25465	-3.91294	0.000260951	0.0150681	-0.510435
ENSMUSG00000068290	Ddrgk1	protein_coding	MGI Symbol	6	DDRGK domain containing 1 [Source:MGI Symbol;Acc:MGI:1924256]	-0.234466	6.28854	-3.90181	0.000270435	0.0153957	-0.511477
ENSMUSG00000030435	U2af2	protein_coding	MGI Symbol	9	U2 small nuclear ribonucleoprotein auxiliary factor (U2AF) 2 [Source:MGI Symbol;Acc:MGI:98886]	-0.351335	5.113	-3.87502	0.000294665	0.0162599	-0.515539
ENSMUSG00000027782	Kpna4	protein_coding	MGI Symbol	3	karyopherin (importin) alpha 4 [Source:MGI Symbol;Acc:MGI:1100848]	0.200664	5.92531	3.88754	0.000283089	0.0158373	-0.526247
ENSMUSG00000078234	Klhdc7a	protein_coding	MGI Symbol	1	kelch domain containing 7A [Source:MGI Symbol;Acc:MGI:2444612]	0.646805	1.92411	3.6783	0.000548492	0.0234604	-0.527179
ENSMUSG00000028479	Gne	protein_coding	MGI Symbol	14	glucosamine (UDP-N-acetyl)-2-epimerase/N-acetylmannosamine kinase [Source:MGI Symbol;Acc:MGI:1354951]	-0.265839	4.86555	-3.86198	0.000307198	0.0165045	-0.527846
ENSMUSG00000033728	Lrrc14	protein_coding	MGI Symbol	10	leucine rich repeat containing 14 [Source:MGI Symbol;Acc:MGI:2445060]	-0.231223	4.88011	-3.86176	0.00030741	0.0165045	-0.528633
ENSMUSG00000036957	Lrfn3	protein_coding	MGI Symbol	1	leucine rich repeat and fibronectin type III domain containing 3 [Source:MGI Symbol;Acc:MGI:2442512]	-0.437277	3.42291	-3.7944	0.000380817	0.0190136	-0.536151
ENSMUSG00000000948	Gm38393	protein_coding	MGI Symbol	4	predicted gene, 38393 [Source:MGI Symbol;Acc:MGI:5613898]	0.386505	3.12068	3.75033	0.000437658	0.0207509	-0.538754
ENSMUSG00000028631	Kcnq4	protein_coding	MGI Symbol	2	potassium voltage-gated channel, subfamily Q, member 4 [Source:MGI Symbol;Acc:MGI:1926803]	-0.488638	0.692076	-3.6329	0.000631659	0.0246685	-0.551501
ENSMUSG00000040482	Dxo	protein_coding	MGI Symbol	11	decapping exoribonuclease [Source:MGI Symbol;Acc:MGI:1890444]	-0.300384	4.47761	-3.83402	0.000335819	0.0175689	-0.564633
ENSMUSG00000078546	Zfp995	protein_coding	MGI Symbol	5	zinc finger protein 995 [Source:MGI Symbol;Acc:MGI:1917331]	-0.297868	3.46668	-3.77883	0.000400042	0.0194815	-0.565149
ENSMUSG00000025318	Jph3	protein_coding	MGI Symbol	4	junctophilin 3 [Source:MGI Symbol;Acc:MGI:1891497]	-0.521366	7.25528	-3.89305	0.000278142	0.0156718	-0.573765
ENSMUSG00000047084	Ngrn	protein_coding	MGI Symbol	2	neugrin, neurite outgrowth associated [Source:MGI Symbol;Acc:MGI:1933212]	-0.233786	5.72991	-3.86785	0.000301494	0.0164483	-0.584621
ENSMUSG00000111348	Gm19531	antisense	MGI Symbol	1	predicted gene, 19531 [Source:MGI Symbol;Acc:MGI:5011716]	-0.489856	1.58031	-3.66875	0.000565058	0.023731	-0.601153
ENSMUSG00000020137	Thap2	protein_coding	MGI Symbol	3	THAP domain containing, apoptosis associated protein 2 [Source:MGI Symbol;Acc:MGI:1914066]	0.249385	4.29887	3.79686	0.000377855	0.0189725	-0.610476
ENSMUSG00000051390	Zbtb22	protein_coding	MGI Symbol	2	zinc finger and BTB domain containing 22 [Source:MGI Symbol;Acc:MGI:1931870]	-0.355508	4.18394	-3.80489	0.000368371	0.0187204	-0.615422
ENSMUSG00000050891	Tatdn1	protein_coding	MGI Symbol	10	TatD DNase domain containing 1 [Source:MGI Symbol;Acc:MGI:1916944]	0.312731	5.42977	3.841	0.000328442	0.0173537	-0.618329
ENSMUSG00000066554	Gm10167	processed_pseudogene	MGI Symbol	1	predicted pseudogene 10167 [Source:MGI Symbol;Acc:MGI:3704263]	-0.560669	0.512302	-3.59172	0.000717429	0.0261837	-0.623918
ENSMUSG00000111345	Gm48562	TEC	MGI Symbol	1	predicted gene, 48562 [Source:MGI Symbol;Acc:MGI:6098119]	-0.791877	-0.0932924	-3.57302	0.000759945	0.0271015	-0.624823
ENSMUSG00000061451	Tmem151a	protein_coding	MGI Symbol	5	transmembrane protein 151A [Source:MGI Symbol;Acc:MGI:2147713]	-0.637576	7.01704	-3.86982	0.000299594	0.0164483	-0.642818
ENSMUSG00000035596	Mboat7	protein_coding	MGI Symbol	13	membrane bound O-acyltransferase domain containing 7 [Source:MGI Symbol;Acc:MGI:1924832]	-0.364218	5.18528	-3.83698	0.000332674	0.0174632	-0.645416
ENSMUSG00000024792	Zfpl1	protein_coding	MGI Symbol	10	zinc finger like protein 1 [Source:MGI Symbol;Acc:MGI:1891017]	-0.239713	5.19071	-3.82648	0.000343969	0.0177677	-0.663134
ENSMUSG00000032657	Fam189b	protein_coding	MGI Symbol	10	family with sequence similarity 189, member B [Source:MGI Symbol;Acc:MGI:1915771]	-0.325518	4.52742	-3.80404	0.00036936	0.0187204	-0.673497
ENSMUSG00000118018	AC156546.1	lincRNA	Clone-based (Ensembl) gene	1	novel transcript	0.33503	3.47768	3.7258	0.000472743	0.0216192	-0.684561
ENSMUSG00000026383	Epb41l5	protein_coding	MGI Symbol	9	erythrocyte membrane protein band 4.1 like 5 [Source:MGI Symbol;Acc:MGI:103006]	0.352392	2.65813	3.67471	0.000554665	0.0235137	-0.699182
ENSMUSG00000112112	Gm48508	lincRNA	MGI Symbol	1	predicted gene, 48508 [Source:MGI Symbol;Acc:MGI:6098039]	-0.820506	-0.502357	-3.53903	0.00084346	0.028831	-0.702714
ENSMUSG00000009471	Myod1	protein_coding	MGI Symbol	1	myogenic differentiation 1 [Source:MGI Symbol;Acc:MGI:97275]	-0.709304	0.274255	-3.56137	0.000787626	0.0276736	-0.713399
ENSMUSG00000030693	Klk10	protein_coding	MGI Symbol	1	kallikrein related-peptidase 10 [Source:MGI Symbol;Acc:MGI:1916790]	-0.534912	1.42594	-3.62393	0.000649468	0.024769	-0.717412
ENSMUSG00000033096	Apmap	protein_coding	MGI Symbol	3	adipocyte plasma membrane associated protein [Source:MGI Symbol;Acc:MGI:1919131]	-0.275026	5.26729	-3.81214	0.000359992	0.0183607	-0.724578
ENSMUSG00000113440	Gm46404	lincRNA	MGI Symbol	1	predicted gene, 46404 [Source:MGI Symbol;Acc:MGI:5826041]	-0.481274	1.10003	-3.58261	0.000737852	0.0265474	-0.736714
ENSMUSG00000087445	Gm14286	antisense	MGI Symbol	1	predicted gene 14286 [Source:MGI Symbol;Acc:MGI:3650190]	-0.915032	-0.646496	-3.50618	0.000932443	0.0300703	-0.744473
ENSMUSG00000025375	Aatk	protein_coding	MGI Symbol	9	apoptosis-associated tyrosine kinase [Source:MGI Symbol;Acc:MGI:1197518]	-0.359134	6.11472	-3.82364	0.000347083	0.0178715	-0.747772
ENSMUSG00000022639	Dubr	lincRNA	MGI Symbol	5	Dppa2 upstream binding RNA [Source:MGI Symbol;Acc:MGI:1915440]	0.274619	3.48115	3.70621	0.000502683	0.0222668	-0.74811
ENSMUSG00000049624	Slc17a5	protein_coding	MGI Symbol	3	solute carrier family 17 (anion/sugar transporter), member 5 [Source:MGI Symbol;Acc:MGI:1924105]	-0.259248	4.53903	-3.77638	0.000403146	0.0195738	-0.748478
ENSMUSG00000025020	Slit1	protein_coding	MGI Symbol	5	slit guidance ligand 1 [Source:MGI Symbol;Acc:MGI:1315203]	-0.506551	4.36326	-3.7669	0.000415391	0.0199882	-0.754857
ENSMUSG00000028898	Trnau1ap	protein_coding	MGI Symbol	12	tRNA selenocysteine 1 associated protein 1 [Source:MGI Symbol;Acc:MGI:1919037]	-0.705729	4.01225	-3.75973	0.000424889	0.0202663	-0.757621
ENSMUSG00000039841	Zfp800	protein_coding	MGI Symbol	5	zinc finger protein 800 [Source:MGI Symbol;Acc:MGI:1889334]	0.270426	3.56979	3.70348	0.000506988	0.0223961	-0.766579
ENSMUSG00000033323	Ctdp1	protein_coding	MGI Symbol	3	CTD (carboxy-terminal domain, RNA polymerase II, polypeptide A) phosphatase, subunit 1 [Source:MGI Symbol;Acc:MGI:1926953]	-0.364609	3.4855	-3.71274	0.000492506	0.0220317	-0.779803
ENSMUSG00000031503	Col4a2	protein_coding	MGI Symbol	3	collagen, type IV, alpha 2 [Source:MGI Symbol;Acc:MGI:88455]	-0.507251	2.03438	-3.62388	0.000649559	0.024769	-0.80338
ENSMUSG00000097571	Jpx	lincRNA	MGI Symbol	11	Jpx transcript, Xist activator (non-protein coding) [Source:MGI Symbol;Acc:MGI:2180008]	0.236779	3.52378	3.68062	0.00054453	0.0233527	-0.816305
ENSMUSG00000018012	Rac3	protein_coding	MGI Symbol	3	Rac family small GTPase 3 [Source:MGI Symbol;Acc:MGI:2180784]	-0.462083	2.53835	-3.64758	0.000603531	0.0244846	-0.827241
ENSMUSG00000074657	Kif5a	protein_coding	MGI Symbol	3	kinesin family member 5A [Source:MGI Symbol;Acc:MGI:109564]	0.348689	8.72505	3.81599	0.000355619	0.0181951	-0.82755
ENSMUSG00000045284	Dcaf12l1	protein_coding	MGI Symbol	2	DDB1 and CUL4 associated factor 12-like 1 [Source:MGI Symbol;Acc:MGI:2444462]	-0.170986	5.90498	-3.78932	0.000386981	0.0191924	-0.834777
ENSMUSG00000038174	Fam126b	protein_coding	MGI Symbol	9	family with sequence similarity 126, member B [Source:MGI Symbol;Acc:MGI:1098784]	0.233537	7.22762	3.80278	0.000370837	0.0187365	-0.839618
ENSMUSG00000027665	Pik3ca	protein_coding	MGI Symbol	4	phosphatidylinositol-4,5-bisphosphate 3-kinase catalytic subunit alpha [Source:MGI Symbol;Acc:MGI:1206581]	0.209717	5.9747	3.77964	0.000399016	0.0194815	-0.856606
ENSMUSG00000003863	Ppfia3	protein_coding	MGI Symbol	8	protein tyrosine phosphatase, receptor type, f polypeptide (PTPRF), interacting protein (liprin), alpha 3 [Source:MGI Symbol;Acc:MGI:1924037]	-0.343163	6.05269	-3.78568	0.000391461	0.0192375	-0.860118
ENSMUSG00000020308	Tpgs1	protein_coding	MGI Symbol	4	tubulin polyglutamylase complex subunit 1 [Source:MGI Symbol;Acc:MGI:106618]	-0.391995	6.25742	-3.78667	0.000390244	0.0192375	-0.86575
ENSMUSG00000036731	Cysrt1	protein_coding	MGI Symbol	3	cysteine rich tail 1 [Source:MGI Symbol;Acc:MGI:1915109]	-0.580852	2.54582	-3.63384	0.000629821	0.0246685	-0.873834
ENSMUSG00000025141	Myadml2	protein_coding	MGI Symbol	3	myeloid-associated differentiation marker-like 2 [Source:MGI Symbol;Acc:MGI:1915765]	-0.387449	1.75178	-3.57256	0.000761013	0.0271015	-0.876941
ENSMUSG00000026672	Optn	protein_coding	MGI Symbol	5	optineurin [Source:MGI Symbol;Acc:MGI:1918898]	-0.294547	3.20177	-3.65733	0.000585515	0.0242253	-0.896467
ENSMUSG00000086022	Rad51ap2	protein_coding	MGI Symbol	1	RAD51 associated protein 2 [Source:MGI Symbol;Acc:MGI:3644580]	-0.606436	0.505318	-3.48912	0.00098211	0.0310132	-0.89882
ENSMUSG00000002968	Med25	protein_coding	MGI Symbol	14	mediator complex subunit 25 [Source:MGI Symbol;Acc:MGI:1922863]	-0.432426	5.48716	-3.76142	0.000422633	0.0202663	-0.901588
ENSMUSG00000049295	Zfp219	protein_coding	MGI Symbol	13	zinc finger protein 219 [Source:MGI Symbol;Acc:MGI:1917140]	-0.446541	2.84491	-3.63813	0.00062149	0.0246281	-0.904636
ENSMUSG00000020211	Sf3a2	protein_coding	MGI Symbol	4	splicing factor 3a, subunit 2 [Source:MGI Symbol;Acc:MGI:104912]	-0.473863	4.61097	-3.7291	0.000467871	0.0216192	-0.905843
ENSMUSG00000021007	Spata7	protein_coding	MGI Symbol	9	spermatogenesis associated 7 [Source:MGI Symbol;Acc:MGI:2144877]	-0.210335	4.90705	-3.73651	0.000457101	0.0213596	-0.909603
ENSMUSG00000038205	Prkab2	protein_coding	MGI Symbol	6	protein kinase, AMP-activated, beta 2 non-catalytic subunit [Source:MGI Symbol;Acc:MGI:1336185]	0.287535	5.0919	3.73203	0.000463578	0.0215377	-0.91541
ENSMUSG00000061887	Ssbp3	protein_coding	MGI Symbol	17	single-stranded DNA binding protein 3 [Source:MGI Symbol;Acc:MGI:1919725]	0.171601	7.30469	3.77525	0.000404583	0.0195847	-0.924599
ENSMUSG00000024325	Ring1	protein_coding	MGI Symbol	3	ring finger protein 1 [Source:MGI Symbol;Acc:MGI:1101770]	-0.489877	2.85995	-3.63097	0.000635442	0.024689	-0.924648
ENSMUSG00000105176	Gm43668	TEC	MGI Symbol	1	predicted gene 43668 [Source:MGI Symbol;Acc:MGI:5663805]	0.323585	2.6626	3.59898	0.000701531	0.0257781	-0.927138
ENSMUSG00000114458	Gm47551	antisense	MGI Symbol	1	predicted gene, 47551 [Source:MGI Symbol;Acc:MGI:6096569]	0.740012	-0.261025	3.43568	0.00115451	0.0329791	-0.928071
ENSMUSG00000021759	Plpp1	protein_coding	MGI Symbol	2	phospholipid phosphatase 1 [Source:MGI Symbol;Acc:MGI:108412]	-0.282366	3.60238	-3.66873	0.000565094	0.023731	-0.932457
ENSMUSG00000102997	Gm17244	TEC	MGI Symbol	2	predicted gene, 17244 [Source:MGI Symbol;Acc:MGI:4936878]	-0.629689	0.403264	-3.48093	0.00100683	0.0313651	-0.938393
ENSMUSG00000030532	Hddc3	protein_coding	MGI Symbol	10	HD domain containing 3 [Source:MGI Symbol;Acc:MGI:1915945]	0.309851	2.41693	3.57464	0.000756159	0.0270477	-0.945582
ENSMUSG00000054976	Nyap2	protein_coding	MGI Symbol	5	neuronal tyrosine-phophorylated phosphoinositide 3-kinase adaptor 2 [Source:MGI Symbol;Acc:MGI:2443135]	0.297261	3.67394	3.65173	0.000595802	0.0243663	-0.948243
ENSMUSG00000026784	Pdss1	protein_coding	MGI Symbol	7	prenyl (solanesyl) diphosphate synthase, subunit 1 [Source:MGI Symbol;Acc:MGI:1889278]	-0.256316	2.914	-3.62057	0.000656258	0.0249656	-0.949267
ENSMUSG00000093803	Ppp2r3d	protein_coding	MGI Symbol	8	protein phosphatase 2 (formerly 2A), regulatory subunit Bprimeprime, delta [Source:MGI Symbol;Acc:MGI:1335093]	-0.511308	3.35416	-3.65119	0.000596799	0.0243663	-0.958375
ENSMUSG00000063506	Arhgap22	protein_coding	MGI Symbol	8	Rho GTPase activating protein 22 [Source:MGI Symbol;Acc:MGI:2443418]	-0.69127	-0.297927	-3.44047	0.00113793	0.0326787	-0.972701
ENSMUSG00000052629	Gm9885	antisense	MGI Symbol	2	predicted gene 9885 [Source:MGI Symbol;Acc:MGI:3641726]	-0.440041	3.20798	-3.63202	0.000633387	0.0246762	-0.974735
ENSMUSG00000005687	Bcas2	protein_coding	MGI Symbol	6	breast carcinoma amplified sequence 2 [Source:MGI Symbol;Acc:MGI:1915433]	-0.197858	7.25238	-3.75877	0.000426184	0.0202663	-0.976231
ENSMUSG00000019891	Dcbld1	protein_coding	MGI Symbol	3	discoidin, CUB and LCCL domain containing 1 [Source:MGI Symbol;Acc:MGI:1913936]	-0.411298	2.75058	-3.60064	0.000697953	0.0257781	-0.979943
ENSMUSG00000098557	Kctd12	protein_coding	MGI Symbol	2	potassium channel tetramerisation domain containing 12 [Source:MGI Symbol;Acc:MGI:2145823]	0.174625	6.67975	3.74838	0.000440355	0.0208177	-0.988144
ENSMUSG00000026354	Lct	protein_coding	MGI Symbol	2	lactase [Source:MGI Symbol;Acc:MGI:104576]	0.250803	5.72993	3.72898	0.00046804	0.0216192	-0.992471
ENSMUSG00000028049	Scamp3	protein_coding	MGI Symbol	8	secretory carrier membrane protein 3 [Source:MGI Symbol;Acc:MGI:1346346]	-0.203096	5.18884	-3.71664	0.000486517	0.0219848	-0.995369
ENSMUSG00000007594	Hapln4	protein_coding	MGI Symbol	3	hyaluronan and proteoglycan link protein 4 [Source:MGI Symbol;Acc:MGI:2679531]	-0.381128	5.15484	-3.71646	0.000486799	0.0219848	-0.996811
ENSMUSG00000028041	Adam15	protein_coding	MGI Symbol	13	a disintegrin and metallopeptidase domain 15 (metargidin) [Source:MGI Symbol;Acc:MGI:1333882]	-0.479861	4.09537	-3.67393	0.000556011	0.0235137	-1.00996
ENSMUSG00000017667	Zfp334	protein_coding	MGI Symbol	1	zinc finger protein 334 [Source:MGI Symbol;Acc:MGI:2388656]	0.225376	4.82544	3.68896	0.000530534	0.0229965	-1.01205
ENSMUSG00000054675	Tmem119	protein_coding	MGI Symbol	2	transmembrane protein 119 [Source:MGI Symbol;Acc:MGI:2385228]	-0.339022	3.92243	-3.65852	0.000583353	0.0242253	-1.01307
ENSMUSG00000056069	Otulinl	protein_coding	MGI Symbol	6	OTU deubiquitinase with linear linkage specificity like [Source:MGI Symbol;Acc:MGI:2687281]	-0.553015	3.60157	-3.64346	0.00061131	0.024568	-1.01319
ENSMUSG00000029470	P2rx4	protein_coding	MGI Symbol	9	purinergic receptor P2X, ligand-gated ion channel 4 [Source:MGI Symbol;Acc:MGI:1338859]	-0.328902	3.39283	-3.6283	0.000640722	0.024689	-1.01928
ENSMUSG00000074811	Hps6	protein_coding	MGI Symbol	1	HPS6, biogenesis of lysosomal organelles complex 2 subunit 3 [Source:MGI Symbol;Acc:MGI:2181763]	-0.508385	2.88244	-3.60763	0.000683051	0.025446	-1.01933
ENSMUSG00000021259	Cyp46a1	protein_coding	MGI Symbol	4	cytochrome P450, family 46, subfamily a, polypeptide 1 [Source:MGI Symbol;Acc:MGI:1341877]	-0.80027	5.60367	-3.72476	0.000474281	0.0216192	-1.02639
ENSMUSG00000024544	Ldlrad4	protein_coding	MGI Symbol	2	low density lipoprotein receptor class A domain containing 4 [Source:MGI Symbol;Acc:MGI:1277150]	-0.237666	3.67825	-3.63672	0.000624227	0.0246685	-1.03023
ENSMUSG00000028911	Srsf4	protein_coding	MGI Symbol	4	serine and arginine-rich splicing factor 4 [Source:MGI Symbol;Acc:MGI:1890577]	-0.637695	0.700536	-3.46442	0.00105851	0.0318712	-1.03204
ENSMUSG00000028176	Lrrc7	protein_coding	MGI Symbol	7	leucine rich repeat containing 7 [Source:MGI Symbol;Acc:MGI:2676665]	0.320855	5.09247	3.69033	0.000528279	0.022984	-1.03998
ENSMUSG00000061046	Haghl	protein_coding	MGI Symbol	11	hydroxyacylglutathione hydrolase-like [Source:MGI Symbol;Acc:MGI:1919877]	-0.267397	6.8288	-3.73517	0.000459029	0.0213878	-1.04
ENSMUSG00000036698	Ago2	protein_coding	MGI Symbol	3	argonaute RISC catalytic subunit 2 [Source:MGI Symbol;Acc:MGI:2446632]	0.247451	6.31184	3.72463	0.00047448	0.0216192	-1.04056
ENSMUSG00000055692	Tmem191c	protein_coding	MGI Symbol	15	transmembrane protein 191C [Source:MGI Symbol;Acc:MGI:107238]	-0.322396	5.9582	-3.72449	0.000474692	0.0216192	-1.04061
ENSMUSG00000048920	Fkrp	protein_coding	MGI Symbol	4	fukutin related protein [Source:MGI Symbol;Acc:MGI:2447586]	-0.421501	4.15156	-3.65866	0.000583092	0.0242253	-1.04073
ENSMUSG00000020594	Pum2	protein_coding	MGI Symbol	16	pumilio RNA-binding family member 2 [Source:MGI Symbol;Acc:MGI:1931751]	0.195308	7.46571	3.73678	0.000456717	0.0213596	-1.04396
ENSMUSG00000110751	C230053D17Rik	TEC	MGI Symbol	1	RIKEN cDNA C230053D17 gene [Source:MGI Symbol;Acc:MGI:2441895]	0.548891	2.07361	3.50719	0.00092957	0.0300703	-1.04501
ENSMUSG00000043811	Rtn4r	protein_coding	MGI Symbol	1	reticulon 4 receptor [Source:MGI Symbol;Acc:MGI:2136886]	-0.439975	4.50783	-3.67336	0.000557012	0.0235137	-1.05251
ENSMUSG00000031824	6430548M08Rik	protein_coding	MGI Symbol	9	RIKEN cDNA 6430548M08 gene [Source:MGI Symbol;Acc:MGI:2443793]	0.216907	6.6453	3.72672	0.000471385	0.0216192	-1.05277
ENSMUSG00000003208	Yju2	protein_coding	MGI Symbol	4	YJU2 splicing factor [Source:MGI Symbol;Acc:MGI:1920136]	-0.273507	4.40403	-3.6653	0.000571161	0.0239236	-1.05673
ENSMUSG00000020074	Ccar1	protein_coding	MGI Symbol	12	cell division cycle and apoptosis regulator 1 [Source:MGI Symbol;Acc:MGI:1914750]	0.201891	6.21859	3.71759	0.000485075	0.0219848	-1.05733
ENSMUSG00000023991	Foxp4	protein_coding	MGI Symbol	8	forkhead box P4 [Source:MGI Symbol;Acc:MGI:1921373]	-0.357852	3.81743	-3.6329	0.000631666	0.0246685	-1.06951
ENSMUSG00000025997	Ikzf2	protein_coding	MGI Symbol	9	IKAROS family zinc finger 2 [Source:MGI Symbol;Acc:MGI:1342541]	0.377472	2.53689	3.53578	0.000851881	0.0289962	-1.07657
ENSMUSG00000091556	Gm14569	protein_coding	MGI Symbol	4	predicted gene 14569 [Source:MGI Symbol;Acc:MGI:3705243]	0.6772	1.51646	3.45427	0.00109149	0.0321186	-1.08145
ENSMUSG00000075609	Gm7935	processed_pseudogene	MGI Symbol	1	predicted pseudogene 7935 [Source:MGI Symbol;Acc:MGI:3646370]	-0.452106	1.99481	-3.51708	0.000901968	0.0298111	-1.08231
ENSMUSG00000039530	Tusc3	protein_coding	MGI Symbol	6	tumor suppressor candidate 3 [Source:MGI Symbol;Acc:MGI:1933134]	-0.507628	6.23607	-3.71392	0.000490683	0.0220317	-1.08769
ENSMUSG00000028329	Xpa	protein_coding	MGI Symbol	6	xeroderma pigmentosum, complementation group A [Source:MGI Symbol;Acc:MGI:99135]	-0.307905	2.38017	-3.53436	0.000855598	0.0290443	-1.08868
ENSMUSG00000038555	Reep2	protein_coding	MGI Symbol	1	receptor accessory protein 2 [Source:MGI Symbol;Acc:MGI:2385070]	-0.208562	6.70532	-3.71309	0.00049196	0.0220317	-1.0999
ENSMUSG00000031834	Pik3r2	protein_coding	MGI Symbol	6	phosphoinositide-3-kinase regulatory subunit 2 [Source:MGI Symbol;Acc:MGI:1098772]	-0.458004	6.83471	-3.71223	0.000493287	0.0220317	-1.11099
ENSMUSG00000050121	Opalin	protein_coding	MGI Symbol	2	oligodendrocytic myelin paranodal and inner loop protein [Source:MGI Symbol;Acc:MGI:2657025]	-0.45409	5.93445	-3.69914	0.000513923	0.0225791	-1.1128
ENSMUSG00000041375	Ccdc9	protein_coding	MGI Symbol	14	coiled-coil domain containing 9 [Source:MGI Symbol;Acc:MGI:1921443]	-0.399899	3.63078	-3.60876	0.000680658	0.025446	-1.12197
ENSMUSG00000052373	Mpp3	protein_coding	MGI Symbol	9	membrane protein, palmitoylated 3 (MAGUK p55 subfamily member 3) [Source:MGI Symbol;Acc:MGI:1328354]	-0.278179	6.71387	-3.70706	0.000501346	0.0222668	-1.12233
ENSMUSG00000022844	Pdia5	protein_coding	MGI Symbol	4	protein disulfide isomerase associated 5 [Source:MGI Symbol;Acc:MGI:1919849]	-0.568746	0.423636	-3.40921	0.00125018	0.0342286	-1.12365
ENSMUSG00000055409	Nell1	protein_coding	MGI Symbol	5	NEL-like 1 [Source:MGI Symbol;Acc:MGI:2443902]	-0.347151	4.39208	-3.64099	0.000616005	0.024568	-1.13422
ENSMUSG00000024998	Plce1	protein_coding	MGI Symbol	7	phospholipase C, epsilon 1 [Source:MGI Symbol;Acc:MGI:1921305]	0.471477	1.66337	3.45911	0.00107564	0.0318723	-1.13455
ENSMUSG00000009681	Bcr	protein_coding	MGI Symbol	5	BCR activator of RhoGEF and GTPase [Source:MGI Symbol;Acc:MGI:88141]	0.261024	6.18035	3.69	0.000528825	0.022984	-1.13679
ENSMUSG00000027893	Ahcyl1	protein_coding	MGI Symbol	8	S-adenosylhomocysteine hydrolase-like 1 [Source:MGI Symbol;Acc:MGI:2385184]	0.156965	7.65027	3.70665	0.000501986	0.0222668	-1.13861
ENSMUSG00000000120	Ngfr	protein_coding	MGI Symbol	1	nerve growth factor receptor (TNFR superfamily, member 16) [Source:MGI Symbol;Acc:MGI:97323]	-0.777873	-0.129755	-3.38523	0.00134336	0.0356879	-1.14676
ENSMUSG00000052572	Dlg2	protein_coding	MGI Symbol	22	discs large MAGUK scaffold protein 2 [Source:MGI Symbol;Acc:MGI:1344351]	0.241885	6.67869	3.69427	0.000521803	0.0228014	-1.14748
ENSMUSG00000002831	Plin4	protein_coding	MGI Symbol	3	perilipin 4 [Source:MGI Symbol;Acc:MGI:1929709]	1.57434	0.614165	3.3586	0.00145449	0.037158	-1.15674
ENSMUSG00000025727	A930017K11Rik	protein_coding	MGI Symbol	1	RIKEN cDNA A930017K11 gene [Source:MGI Symbol;Acc:MGI:2442713]	-0.676807	0.693201	-3.42179	0.00120379	0.0337993	-1.17013
ENSMUSG00000034190	Chmp7	protein_coding	MGI Symbol	4	charged multivesicular body protein 7 [Source:MGI Symbol;Acc:MGI:1913922]	-0.170847	6.30665	-3.68427	0.000538369	0.0231985	-1.17111
ENSMUSG00000033068	Entpd6	protein_coding	MGI Symbol	4	ectonucleoside triphosphate diphosphohydrolase 6 [Source:MGI Symbol;Acc:MGI:1202295]	-0.2959	5.64416	-3.67398	0.000555925	0.0235137	-1.17201
ENSMUSG00000039646	Vasn	protein_coding	MGI Symbol	2	vasorin [Source:MGI Symbol;Acc:MGI:2177651]	-0.453886	1.85703	-3.48718	0.000987906	0.0311354	-1.17458
ENSMUSG00000039740	Alg2	protein_coding	MGI Symbol	3	asparagine-linked glycosylation 2 (alpha-1,3-mannosyltransferase) [Source:MGI Symbol;Acc:MGI:1914731]	-0.256903	6.54944	-3.68614	0.000535238	0.0231383	-1.17618
ENSMUSG00000066415	Msl2	protein_coding	MGI Symbol	2	MSL complex subunit 2 [Source:MGI Symbol;Acc:MGI:1925103]	0.226423	5.04339	3.64126	0.000615483	0.024568	-1.17828
ENSMUSG00000032905	Atg12	protein_coding	MGI Symbol	3	autophagy related 12 [Source:MGI Symbol;Acc:MGI:1914776]	0.180775	6.60973	3.6836	0.000539501	0.0231985	-1.17901
ENSMUSG00000005357	Slc1a6	protein_coding	MGI Symbol	2	solute carrier family 1 (high affinity aspartate/glutamate transporter), member 6 [Source:MGI Symbol;Acc:MGI:1096331]	-0.390869	2.23066	-3.4968	0.000959448	0.0305964	-1.18661
ENSMUSG00000024955	Esrra	protein_coding	MGI Symbol	6	estrogen related receptor, alpha [Source:MGI Symbol;Acc:MGI:1346831]	-0.478525	3.65068	-3.58191	0.000739426	0.0265474	-1.20419
ENSMUSG00000033128	Gga1	protein_coding	MGI Symbol	5	golgi associated, gamma adaptin ear containing, ARF binding protein 1 [Source:MGI Symbol;Acc:MGI:2146207]	-0.535571	5.29388	-3.65503	0.000589714	0.0242608	-1.2097
ENSMUSG00000021902	Phf7	protein_coding	MGI Symbol	7	PHD finger protein 7 [Source:MGI Symbol;Acc:MGI:1919088]	-0.301052	2.94358	-3.53304	0.000859061	0.0290443	-1.2168
ENSMUSG00000025024	Smndc1	protein_coding	MGI Symbol	5	survival motor neuron domain containing 1 [Source:MGI Symbol;Acc:MGI:1923729]	-0.204571	5.52242	-3.65013	0.000598775	0.0243854	-1.22296
ENSMUSG00000023990	Tfeb	protein_coding	MGI Symbol	15	transcription factor EB [Source:MGI Symbol;Acc:MGI:103270]	-0.3926	2.96062	-3.53181	0.000862276	0.0290443	-1.23056
ENSMUSG00000107029	Gm43123	TEC	MGI Symbol	1	predicted gene 43123 [Source:MGI Symbol;Acc:MGI:5663260]	0.580873	0.916519	3.36286	0.00143616	0.0369058	-1.24107
ENSMUSG00000113835	Gm19554	lincRNA	MGI Symbol	1	predicted gene, 19554 [Source:MGI Symbol;Acc:MGI:5011739]	0.658012	0.730153	3.35458	0.00147201	0.0371973	-1.24109
ENSMUSG00000022489	Pde1b	protein_coding	MGI Symbol	5	phosphodiesterase 1B, Ca2+-calmodulin dependent [Source:MGI Symbol;Acc:MGI:97523]	-0.270035	6.25717	-3.65988	0.000580882	0.0242253	-1.24479
ENSMUSG00000029471	Camkk2	protein_coding	MGI Symbol	11	calcium/calmodulin-dependent protein kinase kinase 2, beta [Source:MGI Symbol;Acc:MGI:2444812]	-0.413666	6.01081	-3.65632	0.000587353	0.0242253	-1.24494
ENSMUSG00000032324	Tspan3	protein_coding	MGI Symbol	5	tetraspanin 3 [Source:MGI Symbol;Acc:MGI:1928098]	-0.442162	7.69524	-3.67354	0.000556687	0.0235137	-1.2461
ENSMUSG00000005983	1700037C18Rik	protein_coding	MGI Symbol	6	RIKEN cDNA 1700037C18 gene [Source:MGI Symbol;Acc:MGI:1920511]	-0.382689	2.57825	-3.5062	0.000932367	0.0300703	-1.24702
ENSMUSG00000030199	Etv6	protein_coding	MGI Symbol	5	ets variant 6 [Source:MGI Symbol;Acc:MGI:109336]	0.340403	2.60685	3.4745	0.00102667	0.0316174	-1.25164
ENSMUSG00000036120	Rfxank	protein_coding	MGI Symbol	4	regulatory factor X-associated ankyrin-containing protein [Source:MGI Symbol;Acc:MGI:1333865]	0.225124	3.38183	3.52595	0.000877877	0.0294471	-1.26191
ENSMUSG00000000339	Rtca	protein_coding	MGI Symbol	5	RNA 3prime-terminal phosphate cyclase [Source:MGI Symbol;Acc:MGI:1913618]	-0.213436	6.35218	-3.6536	0.000592348	0.0243073	-1.26396
ENSMUSG00000020811	Wscd1	protein_coding	MGI Symbol	6	WSC domain containing 1 [Source:MGI Symbol;Acc:MGI:2448493]	-0.377663	5.73545	-3.63971	0.000618455	0.024568	-1.27213
ENSMUSG00000037570	Mcrs1	protein_coding	MGI Symbol	10	microspherule protein 1 [Source:MGI Symbol;Acc:MGI:1858420]	-0.246739	6.93148	-3.65714	0.000585865	0.0242253	-1.27255
ENSMUSG00000034297	Med13	protein_coding	MGI Symbol	4	mediator complex subunit 13 [Source:MGI Symbol;Acc:MGI:3029632]	0.245006	5.55487	3.62799	0.000641353	0.024689	-1.27545
ENSMUSG00000075376	Rc3h2	protein_coding	MGI Symbol	10	ring finger and CCCH-type zinc finger domains 2 [Source:MGI Symbol;Acc:MGI:2442789]	0.241899	5.85631	3.63444	0.000628648	0.0246685	-1.2808
ENSMUSG00000004931	Apba3	protein_coding	MGI Symbol	11	amyloid beta (A4) precursor protein-binding, family A, member 3 [Source:MGI Symbol;Acc:MGI:1888527]	-0.366176	3.4234	-3.54001	0.000840924	0.0288052	-1.28178
ENSMUSG00000028670	Lypla2	protein_coding	MGI Symbol	5	lysophospholipase 2 [Source:MGI Symbol;Acc:MGI:1347000]	-0.360204	6.2842	-3.64639	0.000605756	0.0244846	-1.28657
ENSMUSG00000046186	Cd109	protein_coding	MGI Symbol	2	CD109 antigen [Source:MGI Symbol;Acc:MGI:2445221]	-0.478477	1.80444	-3.43009	0.00117412	0.0333622	-1.29675
ENSMUSG00000035486	Plk5	protein_coding	MGI Symbol	4	polo like kinase 5 [Source:MGI Symbol;Acc:MGI:3026984]	-0.674255	4.5488	-3.59194	0.000716926	0.0261837	-1.29803
ENSMUSG00000032470	Mras	protein_coding	MGI Symbol	6	muscle and microspikes RAS [Source:MGI Symbol;Acc:MGI:1100856]	0.21751	6.64371	3.64262	0.000612893	0.024568	-1.29897
ENSMUSG00000002210	Smg9	protein_coding	MGI Symbol	7	smg-9 homolog, nonsense mediated mRNA decay factor (C. elegans) [Source:MGI Symbol;Acc:MGI:1919247]	-0.31562	4.70804	-3.59934	0.000700753	0.0257781	-1.30133
ENSMUSG00000099966	2810402E24Rik	antisense	MGI Symbol	1	RIKEN cDNA 2810402E24 gene [Source:MGI Symbol;Acc:MGI:1913715]	-0.345697	2.44556	-3.46764	0.00104822	0.0318712	-1.30518
ENSMUSG00000061578	Ksr2	protein_coding	MGI Symbol	2	kinase suppressor of ras 2 [Source:MGI Symbol;Acc:MGI:3610315]	0.304776	4.74848	3.58175	0.000739802	0.0265474	-1.30563
ENSMUSG00000027642	Rpn2	protein_coding	MGI Symbol	11	ribophorin II [Source:MGI Symbol;Acc:MGI:98085]	-0.277168	6.55156	-3.64123	0.000615539	0.024568	-1.30918
ENSMUSG00000022490	Ppp1r1a	protein_coding	MGI Symbol	2	protein phosphatase 1, regulatory inhibitor subunit 1A [Source:MGI Symbol;Acc:MGI:1889595]	-0.399119	7.44089	-3.64699	0.000604628	0.0244846	-1.31625
ENSMUSG00000018076	Med13l	protein_coding	MGI Symbol	6	mediator complex subunit 13-like [Source:MGI Symbol;Acc:MGI:2670178]	0.21618	6.70145	3.63486	0.000627832	0.0246685	-1.32452
ENSMUSG00000019578	Ubxn6	protein_coding	MGI Symbol	7	UBX domain protein 6 [Source:MGI Symbol;Acc:MGI:1913780]	-0.331514	4.74083	-3.59068	0.000719721	0.0261957	-1.32765
ENSMUSG00000047205	Dusp18	protein_coding	MGI Symbol	2	dual specificity phosphatase 18 [Source:MGI Symbol;Acc:MGI:1922469]	0.202744	5.53518	3.60887	0.000680443	0.025446	-1.33137
ENSMUSG00000033208	S100b	protein_coding	MGI Symbol	1	S100 protein, beta polypeptide, neural [Source:MGI Symbol;Acc:MGI:98217]	0.338381	6.72268	3.62832	0.000640697	0.024689	-1.34126
ENSMUSG00000039285	Azi2	protein_coding	MGI Symbol	10	5-azacytidine induced gene 2 [Source:MGI Symbol;Acc:MGI:1351332]	-0.299671	5.46635	-3.60788	0.000682518	0.025446	-1.34534
ENSMUSG00000038884	Shfl	protein_coding	MGI Symbol	5	shiftless antiviral inhibitor of ribosomal frameshifting [Source:MGI Symbol;Acc:MGI:2441788]	-0.355781	5.09494	-3.59753	0.00070467	0.0258347	-1.35294
ENSMUSG00000040957	Cables1	protein_coding	MGI Symbol	3	CDK5 and Abl enzyme substrate 1 [Source:MGI Symbol;Acc:MGI:1927065]	0.402006	2.64897	3.44688	0.00111613	0.0323978	-1.35447
ENSMUSG00000018909	Arrb1	protein_coding	MGI Symbol	10	arrestin, beta 1 [Source:MGI Symbol;Acc:MGI:99473]	0.236429	6.1925	3.61578	0.000666057	0.0251688	-1.35571
ENSMUSG00000026443	Lrrn2	protein_coding	MGI Symbol	2	leucine rich repeat protein 2, neuronal [Source:MGI Symbol;Acc:MGI:106037]	-0.310907	6.95005	-3.62881	0.000639712	0.024689	-1.3589
ENSMUSG00000027618	Nfs1	protein_coding	MGI Symbol	4	nitrogen fixation gene 1 (S. cerevisiae) [Source:MGI Symbol;Acc:MGI:1316706]	-0.218859	5.90403	-3.61417	0.000669382	0.0251688	-1.36038
ENSMUSG00000064264	Zfp428	protein_coding	MGI Symbol	4	zinc finger protein 428 [Source:MGI Symbol;Acc:MGI:1916463]	-0.469534	3.74635	-3.53106	0.000864266	0.0290508	-1.36663
ENSMUSG00000021696	Elovl7	protein_coding	MGI Symbol	2	ELOVL family member 7, elongation of long chain fatty acids (yeast) [Source:MGI Symbol;Acc:MGI:1921809]	-0.474553	3.40025	-3.50947	0.000923134	0.0300447	-1.37386
ENSMUSG00000038173	Enpp6	protein_coding	MGI Symbol	6	ectonucleotide pyrophosphatase/phosphodiesterase 6 [Source:MGI Symbol;Acc:MGI:2445171]	-0.474743	2.94952	-3.48159	0.00100483	0.0313651	-1.381
ENSMUSG00000024870	Rab1b	protein_coding	MGI Symbol	4	RAB1B, member RAS oncogene family [Source:MGI Symbol;Acc:MGI:1923558]	-0.29928	7.71918	-3.6252	0.000646907	0.024769	-1.38767
ENSMUSG00000004054	Map3k11	protein_coding	MGI Symbol	5	mitogen-activated protein kinase kinase kinase 11 [Source:MGI Symbol;Acc:MGI:1346880]	-0.490397	3.38661	-3.50016	0.000949675	0.0303623	-1.40044
ENSMUSG00000039883	Lrrc17	protein_coding	MGI Symbol	2	leucine rich repeat containing 17 [Source:MGI Symbol;Acc:MGI:1921761]	0.593822	1.35031	3.33035	0.00158191	0.0385521	-1.40589
ENSMUSG00000076435	Acsf2	protein_coding	MGI Symbol	4	acyl-CoA synthetase family member 2 [Source:MGI Symbol;Acc:MGI:2388287]	0.519228	0.72875	3.29728	0.00174447	0.0402922	-1.40658
ENSMUSG00000017760	Ctsa	protein_coding	MGI Symbol	16	cathepsin A [Source:MGI Symbol;Acc:MGI:97748]	-0.282745	5.99916	-3.59975	0.000699879	0.0257781	-1.40674
ENSMUSG00000018415	Gid4	protein_coding	MGI Symbol	2	GID complex subunit 4, VID24 homolog [Source:MGI Symbol;Acc:MGI:1914021]	0.254403	6.32316	3.60168	0.000695721	0.0257781	-1.4072
ENSMUSG00000033006	Sox10	protein_coding	MGI Symbol	4	SRY (sex determining region Y)-box 10 [Source:MGI Symbol;Acc:MGI:98358]	-0.321532	4.81171	-3.56229	0.000785422	0.0276736	-1.40734
ENSMUSG00000025436	Atp23	protein_coding	MGI Symbol	3	ATP23 metallopeptidase and ATP synthase assembly factor homolog [Source:MGI Symbol;Acc:MGI:1916984]	-0.653024	2.02341	-3.41345	0.00123436	0.0342286	-1.40898
ENSMUSG00000006782	Cnp	protein_coding	MGI Symbol	4	2prime,3prime-cyclic nucleotide 3prime phosphodiesterase [Source:MGI Symbol;Acc:MGI:88437]	-0.312793	9.42246	-3.62589	0.000645528	0.024769	-1.41064
ENSMUSG00000022521	Crebbp	protein_coding	MGI Symbol	8	CREB binding protein [Source:MGI Symbol;Acc:MGI:1098280]	0.160565	8.17127	3.61839	0.000660696	0.0250754	-1.4112
ENSMUSG00000051041	Olfml1	protein_coding	MGI Symbol	2	olfactomedin-like 1 [Source:MGI Symbol;Acc:MGI:2679264]	-0.347017	3.6244	-3.5032	0.000940923	0.0301842	-1.4118
ENSMUSG00000049922	Slc35c1	protein_coding	MGI Symbol	3	solute carrier family 35, member C1 [Source:MGI Symbol;Acc:MGI:2443301]	-0.278731	3.79011	-3.51075	0.000919543	0.0300447	-1.41966
ENSMUSG00000023909	Paqr4	protein_coding	MGI Symbol	2	progestin and adipoQ receptor family member IV [Source:MGI Symbol;Acc:MGI:1923748]	-0.294538	4.73487	-3.55848	0.000794649	0.0277468	-1.42223
ENSMUSG00000022420	Dnal4	protein_coding	MGI Symbol	6	dynein, axonemal, light chain 4 [Source:MGI Symbol;Acc:MGI:1859217]	-0.213782	6.95342	-3.60443	0.000689822	0.0256392	-1.42839
ENSMUSG00000107272	Gm34583	transcribed_processed_pseudogene	MGI Symbol	3	predicted gene, 34583 [Source:MGI Symbol;Acc:MGI:5593742]	0.319964	4.83816	3.54579	0.000826184	0.0284813	-1.42865
ENSMUSG00000100017	2410022M11Rik	bidirectional_promoter_lncRNA	MGI Symbol	1	RIKEN cDNA 2410022M11 gene [Source:MGI Symbol;Acc:MGI:1917005]	-0.640466	-0.390325	-3.26086	0.00194169	0.0424807	-1.43038
ENSMUSG00000022564	Grina	protein_coding	MGI Symbol	5	glutamate receptor, ionotropic, N-methyl D-aspartate-associated protein 1 (glutamate binding) [Source:MGI Symbol;Acc:MGI:1913418]	-0.308922	8.60977	-3.61467	0.00066835	0.0251688	-1.43313
ENSMUSG00000054850	Smim10l2a	protein_coding	MGI Symbol	1	small integral membrane protein 10 like 2A [Source:MGI Symbol;Acc:MGI:2443645]	-0.424276	3.9871	-3.52182	0.000889	0.0296023	-1.43366
ENSMUSG00000038150	Ormdl3	protein_coding	MGI Symbol	1	ORM1-like 3 (S. cerevisiae) [Source:MGI Symbol;Acc:MGI:1913862]	-0.270237	6.09254	-3.58958	0.000722161	0.0261957	-1.44196
ENSMUSG00000031309	Rps6ka3	protein_coding	MGI Symbol	9	ribosomal protein S6 kinase polypeptide 3 [Source:MGI Symbol;Acc:MGI:104557]	0.308295	3.71499	3.47649	0.00102048	0.0315541	-1.44876
ENSMUSG00000031840	Rab3a	protein_coding	MGI Symbol	6	RAB3A, member RAS oncogene family [Source:MGI Symbol;Acc:MGI:97843]	-0.219362	10.2059	-3.61457	0.000668555	0.0251688	-1.45174
ENSMUSG00000063410	Stk24	protein_coding	MGI Symbol	5	serine/threonine kinase 24 [Source:MGI Symbol;Acc:MGI:2385007]	0.222887	3.94566	3.49051	0.000977969	0.0309429	-1.45466
ENSMUSG00000043300	B3galnt1	protein_coding	MGI Symbol	1	UDP-GalNAc:betaGlcNAc beta 1,3-galactosaminyltransferase, polypeptide 1 [Source:MGI Symbol;Acc:MGI:1349405]	-0.259802	5.33796	-3.5652	0.000778415	0.0275996	-1.45995
ENSMUSG00000046865	Fbl	protein_coding	MGI Symbol	6	fibrillarin [Source:MGI Symbol;Acc:MGI:95486]	-0.263992	4.78319	-3.54089	0.000838676	0.0287892	-1.46333
ENSMUSG00000042390	Gatad2b	protein_coding	MGI Symbol	8	GATA zinc finger domain containing 2B [Source:MGI Symbol;Acc:MGI:2443225]	0.178205	6.64834	3.58669	0.000728635	0.0263548	-1.46372
ENSMUSG00000028337	Coro2a	protein_coding	MGI Symbol	7	coronin, actin binding protein 2A [Source:MGI Symbol;Acc:MGI:1345966]	0.335069	2.95515	3.43137	0.00116957	0.0332917	-1.46544
ENSMUSG00000024664	Fads3	protein_coding	MGI Symbol	5	fatty acid desaturase 3 [Source:MGI Symbol;Acc:MGI:1928740]	-0.259056	3.53004	-3.47809	0.00101553	0.0315472	-1.46707
ENSMUSG00000036908	Unc93b1	protein_coding	MGI Symbol	7	unc-93 homolog B1, TLR signaling regulator [Source:MGI Symbol;Acc:MGI:1859307]	-0.322457	3.28649	-3.46563	0.00105461	0.0318712	-1.46828
ENSMUSG00000020483	Dynll2	protein_coding	MGI Symbol	4	dynein light chain LC8-type 2 [Source:MGI Symbol;Acc:MGI:1915347]	0.272216	7.09362	3.58938	0.000722619	0.0261957	-1.46859
ENSMUSG00000074651	Mcidas	protein_coding	MGI Symbol	1	multiciliate differentiation and DNA synthesis associated cell cycle protein [Source:MGI Symbol;Acc:MGI:3648807]	-0.783027	-0.49623	-3.23142	0.00211639	0.044391	-1.47925
ENSMUSG00000049521	Cdc42ep1	protein_coding	MGI Symbol	1	CDC42 effector protein (Rho GTPase binding) 1 [Source:MGI Symbol;Acc:MGI:1929763]	-0.300434	3.92575	-3.49179	0.00097416	0.0308828	-1.48322
ENSMUSG00000034121	Mks1	protein_coding	MGI Symbol	5	Meckel syndrome, type 1 [Source:MGI Symbol;Acc:MGI:3584243]	-0.445022	1.68378	-3.35567	0.00146722	0.0371973	-1.48545
ENSMUSG00000051910	Sox6	protein_coding	MGI Symbol	16	SRY (sex determining region Y)-box 6 [Source:MGI Symbol;Acc:MGI:98368]	0.304951	3.39141	3.44936	0.00110781	0.0322721	-1.48567
ENSMUSG00000044216	Kcnj4	protein_coding	MGI Symbol	1	potassium inwardly-rectifying channel, subfamily J, member 4 [Source:MGI Symbol;Acc:MGI:104743]	-0.419331	3.57366	-3.47087	0.001038	0.0318712	-1.49361
ENSMUSG00000001964	Emd	protein_coding	MGI Symbol	6	emerin [Source:MGI Symbol;Acc:MGI:108117]	0.465745	4.6772	3.50586	0.000933332	0.0300703	-1.5022
ENSMUSG00000027822	Slc33a1	protein_coding	MGI Symbol	3	solute carrier family 33 (acetyl-CoA transporter), member 1 [Source:MGI Symbol;Acc:MGI:1332247]	-0.305597	3.76015	-3.47775	0.00101658	0.0315472	-1.5028
ENSMUSG00000024579	Pcyox1l	protein_coding	MGI Symbol	3	prenylcysteine oxidase 1 like [Source:MGI Symbol;Acc:MGI:3606062]	-0.323217	4.32091	-3.51037	0.000920611	0.0300447	-1.50347
ENSMUSG00000002222	Rmnd5a	protein_coding	MGI Symbol	5	required for meiotic nuclear division 5 homolog A [Source:MGI Symbol;Acc:MGI:1915727]	0.222322	5.91161	3.55918	0.000792944	0.0277468	-1.50715
ENSMUSG00000002342	Tmem161a	protein_coding	MGI Symbol	14	transmembrane protein 161A [Source:MGI Symbol;Acc:MGI:2384577]	-0.2458	4.50173	-3.513	0.000913264	0.0300447	-1.51977
ENSMUSG00000033918	Parl	protein_coding	MGI Symbol	13	presenilin associated, rhomboid-like [Source:MGI Symbol;Acc:MGI:1277152]	-0.21981	5.8104	-3.55347	0.000806966	0.0280581	-1.52653
ENSMUSG00000037280	Galnt6	protein_coding	MGI Symbol	3	polypeptide N-acetylgalactosaminyltransferase 6 [Source:MGI Symbol;Acc:MGI:1891640]	-0.476989	2.94173	-3.4219	0.00120342	0.0337993	-1.52754
ENSMUSG00000060862	Zbtb40	protein_coding	MGI Symbol	3	zinc finger and BTB domain containing 40 [Source:MGI Symbol;Acc:MGI:2682254]	0.463388	2.0494	3.34234	0.00152659	0.0381031	-1.52923
ENSMUSG00000046093	Hpcal4	protein_coding	MGI Symbol	5	hippocalcin-like 4 [Source:MGI Symbol;Acc:MGI:2157521]	0.272479	8.81805	3.58143	0.000740529	0.0265474	-1.53011
ENSMUSG00000032485	Scap	protein_coding	MGI Symbol	10	SREBF chaperone [Source:MGI Symbol;Acc:MGI:2135958]	-0.354825	4.33603	-3.50339	0.00094039	0.0301842	-1.53339
ENSMUSG00000031166	Wdr13	protein_coding	MGI Symbol	10	WD repeat domain 13 [Source:MGI Symbol;Acc:MGI:1914661]	0.173369	6.56799	3.56131	0.000787775	0.0276736	-1.53783
ENSMUSG00000024914	Drap1	protein_coding	MGI Symbol	10	Dr1 associated protein 1 (negative cofactor 2 alpha) [Source:MGI Symbol;Acc:MGI:1913806]	-0.235803	6.35907	-3.56078	0.000789059	0.0276736	-1.53786
ENSMUSG00000007833	Aldh16a1	protein_coding	MGI Symbol	12	aldehyde dehydrogenase 16 family, member A1 [Source:MGI Symbol;Acc:MGI:1916998]	-0.376125	2.23113	-3.37312	0.00139286	0.0363809	-1.53918
ENSMUSG00000106317	Gm43848	lincRNA	MGI Symbol	1	predicted gene 43848 [Source:MGI Symbol;Acc:MGI:5663985]	-0.340207	1.69782	-3.33071	0.00158021	0.0385521	-1.54035
ENSMUSG00000057101	Zfp180	protein_coding	MGI Symbol	5	zinc finger protein 180 [Source:MGI Symbol;Acc:MGI:1923701]	0.225885	5.4028	3.53278	0.000859728	0.0290443	-1.54159
ENSMUSG00000011096	Akt1s1	protein_coding	MGI Symbol	12	AKT1 substrate 1 (proline-rich) [Source:MGI Symbol;Acc:MGI:1914855]	-0.810412	4.40393	-3.50932	0.000923568	0.0300447	-1.54588
ENSMUSG00000009995	Taz	protein_coding	MGI Symbol	22	tafazzin [Source:MGI Symbol;Acc:MGI:109626]	-0.269679	4.47569	-3.49997	0.000950229	0.0303623	-1.54617
ENSMUSG00000052085	Dock8	protein_coding	MGI Symbol	6	dedicator of cytokinesis 8 [Source:MGI Symbol;Acc:MGI:1921396]	0.733859	0.197092	3.20825	0.00226412	0.0464498	-1.55042
ENSMUSG00000110027	C030029H02Rik	lincRNA	MGI Symbol	3	RIKEN cDNA C030029H02 gene [Source:MGI Symbol;Acc:MGI:1924633]	-0.471264	2.4568	-3.38235	0.00135494	0.0356879	-1.55792
ENSMUSG00000026991	Pkp4	protein_coding	MGI Symbol	14	plakophilin 4 [Source:MGI Symbol;Acc:MGI:109281]	0.164719	7.27268	3.56097	0.000788597	0.0276736	-1.55969
ENSMUSG00000025616	Usp16	protein_coding	MGI Symbol	11	ubiquitin specific peptidase 16 [Source:MGI Symbol;Acc:MGI:1921362]	-0.171332	5.1566	-3.52103	0.000891158	0.0296023	-1.56048
ENSMUSG00000063317	Usp31	protein_coding	MGI Symbol	2	ubiquitin specific peptidase 31 [Source:MGI Symbol;Acc:MGI:1923429]	0.266837	5.7887	3.53713	0.000848377	0.0289379	-1.5628
ENSMUSG00000021665	Hexb	protein_coding	MGI Symbol	2	hexosaminidase B [Source:MGI Symbol;Acc:MGI:96074]	-0.352504	5.12645	-3.52517	0.000879957	0.0294558	-1.56388
ENSMUSG00000054619	Mettl7a1	protein_coding	MGI Symbol	8	methyltransferase like 7A1 [Source:MGI Symbol;Acc:MGI:1916523]	0.495528	4.16115	3.45617	0.00108523	0.0320768	-1.56573
ENSMUSG00000030216	Wbp11	protein_coding	MGI Symbol	7	WW domain binding protein 11 [Source:MGI Symbol;Acc:MGI:1891823]	-0.252638	7.03965	-3.55781	0.000796297	0.0277468	-1.56807
ENSMUSG00000059149	Mfsd4a	protein_coding	MGI Symbol	13	major facilitator superfamily domain containing 4A [Source:MGI Symbol;Acc:MGI:2442786]	-0.322599	6.56686	-3.55249	0.000809385	0.0280818	-1.56996
ENSMUSG00000048997	Atxn7l2	protein_coding	MGI Symbol	7	ataxin 7-like 2 [Source:MGI Symbol;Acc:MGI:1919772]	-0.234184	3.92652	-3.46285	0.00106353	0.0318712	-1.57193
ENSMUSG00000042419	Nfkbil1	protein_coding	MGI Symbol	2	nuclear factor of kappa light polypeptide gene enhancer in B cells inhibitor like 1 [Source:MGI Symbol;Acc:MGI:1340031]	-0.676609	1.24526	-3.30301	0.0017152	0.040229	-1.57207
ENSMUSG00000037706	Cd81	protein_coding	MGI Symbol	6	CD81 antigen [Source:MGI Symbol;Acc:MGI:1096398]	-0.254555	8.67139	-3.56651	0.000775286	0.027549	-1.57456
ENSMUSG00000003573	Homer3	protein_coding	MGI Symbol	8	homer scaffolding protein 3 [Source:MGI Symbol;Acc:MGI:1347359]	-0.558084	4.35614	-3.49397	0.00096773	0.0307392	-1.57999
ENSMUSG00000048040	Arxes2	protein_coding	MGI Symbol	1	adipocyte-related X-chromosome expressed sequence 2 [Source:MGI Symbol;Acc:MGI:1924226]	-0.228804	5.01735	-3.51077	0.000919474	0.0300447	-1.58449
ENSMUSG00000024736	Tmem132a	protein_coding	MGI Symbol	4	transmembrane protein 132A [Source:MGI Symbol;Acc:MGI:2147810]	-0.595791	3.24454	-3.43671	0.0011509	0.0329739	-1.58903
ENSMUSG00000118280	Gm41804	lincRNA	MGI Symbol	1	predicted gene, 41804 [Source:MGI Symbol;Acc:MGI:5624689]	0.807106	-0.384152	3.1693	0.00253463	0.0490778	-1.59382
ENSMUSG00000054013	Tmem179	protein_coding	MGI Symbol	2	transmembrane protein 179 [Source:MGI Symbol;Acc:MGI:2144891]	-0.230517	7.25439	-3.55075	0.000813703	0.0281712	-1.59397
ENSMUSG00000035623	Rsf1	protein_coding	MGI Symbol	8	remodeling and spacing factor 1 [Source:MGI Symbol;Acc:MGI:2682305]	0.170952	6.0768	3.53222	0.0008612	0.0290443	-1.59785
ENSMUSG00000004730	Adgre1	protein_coding	MGI Symbol	5	adhesion G protein-coupled receptor E1 [Source:MGI Symbol;Acc:MGI:106912]	-0.498954	1.13061	-3.28195	0.00182506	0.0412118	-1.60055
ENSMUSG00000003476	Crhr2	protein_coding	MGI Symbol	9	corticotropin releasing hormone receptor 2 [Source:MGI Symbol;Acc:MGI:894312]	-0.738807	-0.0672235	-3.22005	0.00218771	0.0455223	-1.60327
ENSMUSG00000031778	Cx3cl1	protein_coding	MGI Symbol	6	chemokine (C-X3-C motif) ligand 1 [Source:MGI Symbol;Acc:MGI:1097153]	-0.291578	7.49128	-3.54759	0.00082164	0.0283852	-1.60946
ENSMUSG00000034595	Ppp1r18	protein_coding	MGI Symbol	6	protein phosphatase 1, regulatory subunit 18 [Source:MGI Symbol;Acc:MGI:1923698]	-0.354428	2.75206	-3.38138	0.00135888	0.0356879	-1.61303
ENSMUSG00000030659	Nucb2	protein_coding	MGI Symbol	4	nucleobindin 2 [Source:MGI Symbol;Acc:MGI:1858179]	-0.245738	4.01497	-3.45333	0.00109459	0.0321186	-1.61414
ENSMUSG00000052160	Pld4	protein_coding	MGI Symbol	5	phospholipase D family, member 4 [Source:MGI Symbol;Acc:MGI:2144765]	-0.366637	2.81005	-3.38144	0.00135864	0.0356879	-1.61471
ENSMUSG00000090935	Synj2bp	protein_coding	MGI Symbol	5	synaptojanin 2 binding protein [Source:MGI Symbol;Acc:MGI:1344347]	0.153964	6.01118	3.52436	0.000882126	0.0294674	-1.61601
ENSMUSG00000003380	Rabac1	protein_coding	MGI Symbol	6	Rab acceptor 1 (prenylated) [Source:MGI Symbol;Acc:MGI:1201692]	-0.245874	7.18259	-3.54173	0.000836523	0.0287764	-1.61722
ENSMUSG00000066245	Gm10156	processed_pseudogene	MGI Symbol	1	predicted gene 10156 [Source:MGI Symbol;Acc:MGI:3642344]	-0.563948	0.930861	-3.24848	0.00201345	0.0431171	-1.62373
ENSMUSG00000036362	P2ry13	protein_coding	MGI Symbol	1	purinergic receptor P2Y, G-protein coupled 13 [Source:MGI Symbol;Acc:MGI:1921441]	-0.345918	3.07805	-3.39109	0.00132001	0.0351596	-1.63039
ENSMUSG00000007589	Tinf2	protein_coding	MGI Symbol	9	Terf1 (TRF1)-interacting nuclear factor 2 [Source:MGI Symbol;Acc:MGI:107246]	-0.28366	3.56708	-3.42279	0.0012002	0.0337993	-1.63398
ENSMUSG00000029408	Abcb9	protein_coding	MGI Symbol	6	ATP-binding cassette, sub-family B (MDR/TAP), member 9 [Source:MGI Symbol;Acc:MGI:1861729]	-0.357854	3.46252	-3.41701	0.00122124	0.0341018	-1.63859
ENSMUSG00000030621	Me3	protein_coding	MGI Symbol	7	malic enzyme 3, NADP(+)-dependent, mitochondrial [Source:MGI Symbol;Acc:MGI:1916679]	-0.264651	5.7458	-3.51653	0.000903479	0.0298111	-1.64127
ENSMUSG00000029507	Pus1	protein_coding	MGI Symbol	7	pseudouridine synthase 1 [Source:MGI Symbol;Acc:MGI:1929237]	-0.334214	3.46986	-3.41406	0.00123209	0.0342286	-1.6442
ENSMUSG00000051502	Ufsp1	protein_coding	MGI Symbol	2	UFM1-specific peptidase 1 [Source:MGI Symbol;Acc:MGI:1917490]	-0.313604	3.16826	-3.3958	0.00130149	0.0350124	-1.64537
ENSMUSG00000023009	Nckap5l	protein_coding	MGI Symbol	4	NCK-associated protein 5-like [Source:MGI Symbol;Acc:MGI:3609653]	-0.332537	2.20388	-3.32853	0.00159044	0.0385521	-1.64952
ENSMUSG00000047810	Ccdc88b	protein_coding	MGI Symbol	4	coiled-coil domain containing 88B [Source:MGI Symbol;Acc:MGI:1925567]	-0.573713	1.11319	-3.26148	0.00193817	0.0424611	-1.64992
ENSMUSG00000097429	Gm26520	lincRNA	MGI Symbol	1	predicted gene, 26520 [Source:MGI Symbol;Acc:MGI:5477014]	0.987048	0.0408001	3.15587	0.00263475	0.0501161	-1.65932
ENSMUSG00000031409	Tceal6	protein_coding	MGI Symbol	1	transcription elongation factor A (SII)-like 6 [Source:MGI Symbol;Acc:MGI:1923939]	-0.230103	6.56829	-3.52011	0.000893654	0.0296078	-1.66133
ENSMUSG00000087698	Gm13031	antisense	MGI Symbol	1	predicted gene 13031 [Source:MGI Symbol;Acc:MGI:3702680]	0.583308	0.994709	3.20575	0.00228063	0.046616	-1.66281
ENSMUSG00000086448	9330162012Rik	bidirectional_promoter_lncRNA	MGI Symbol	1	cDNA RIKEN 9330162012 gene [Source:MGI Symbol;Acc:MGI:3604449]	-0.531369	0.551375	-3.21407	0.00222612	0.0459666	-1.66606
ENSMUSG00000024785	Rcl1	protein_coding	MGI Symbol	2	RNA terminal phosphate cyclase-like 1 [Source:MGI Symbol;Acc:MGI:1913275]	-0.194797	5.11039	-3.48203	0.00100348	0.0313651	-1.67676
ENSMUSG00000032652	Crebl2	protein_coding	MGI Symbol	4	cAMP responsive element binding protein-like 2 [Source:MGI Symbol;Acc:MGI:1889385]	0.357544	5.95351	3.49543	0.000963439	0.0306632	-1.69145
ENSMUSG00000024330	Col11a2	protein_coding	MGI Symbol	12	collagen, type XI, alpha 2 [Source:MGI Symbol;Acc:MGI:88447]	-0.680465	0.57618	-3.21639	0.00221112	0.0457738	-1.6935
ENSMUSG00000053553	3110082I17Rik	protein_coding	MGI Symbol	4	RIKEN cDNA 3110082I17 gene [Source:MGI Symbol;Acc:MGI:1920462]	-0.282027	4.80661	-3.46284	0.00106355	0.0318712	-1.6969
ENSMUSG00000025262	Fam120c	protein_coding	MGI Symbol	2	family with sequence similarity 120, member C [Source:MGI Symbol;Acc:MGI:2387687]	0.362746	3.56914	3.37866	0.00136998	0.0358991	-1.69722
ENSMUSG00000062151	Unc13c	protein_coding	MGI Symbol	2	unc-13 homolog C [Source:MGI Symbol;Acc:MGI:2149021]	0.521597	2.30077	3.28543	0.00180647	0.0410244	-1.69862
ENSMUSG00000027274	Mkks	protein_coding	MGI Symbol	3	McKusick-Kaufman syndrome [Source:MGI Symbol;Acc:MGI:1891836]	0.266662	4.08357	3.41012	0.00124679	0.0342286	-1.71352
ENSMUSG00000040722	Scamp5	protein_coding	MGI Symbol	6	secretory carrier membrane protein 5 [Source:MGI Symbol;Acc:MGI:1928948]	-0.230697	7.41288	-3.51035	0.000920673	0.0300447	-1.71521
ENSMUSG00000053477	Tcf4	protein_coding	MGI Symbol	62	transcription factor 4 [Source:MGI Symbol;Acc:MGI:98506]	0.111095	10.0739	3.52084	0.000891657	0.0296023	-1.7215
ENSMUSG00000031987	Egln1	protein_coding	MGI Symbol	1	egl-9 family hypoxia-inducible factor 1 [Source:MGI Symbol;Acc:MGI:1932286]	0.203687	5.63433	3.47642	0.00102071	0.0315541	-1.72303
ENSMUSG00000114995	Gm49284	TEC	MGI Symbol	1	predicted gene, 49284 [Source:MGI Symbol;Acc:MGI:6118771]	0.624928	0.887275	3.18144	0.00244724	0.048455	-1.72783
ENSMUSG00000054252	Fgfr3	protein_coding	MGI Symbol	17	fibroblast growth factor receptor 3 [Source:MGI Symbol;Acc:MGI:95524]	0.275703	5.01848	3.45211	0.00109864	0.032179	-1.72967
ENSMUSG00000039000	Ube3c	protein_coding	MGI Symbol	5	ubiquitin protein ligase E3C [Source:MGI Symbol;Acc:MGI:2140998]	0.16021	5.88531	3.48098	0.00100666	0.0313651	-1.73416
ENSMUSG00000087231	E230016M11Rik	processed_transcript	MGI Symbol	4	RIKEN cDNA E230016M11 gene [Source:MGI Symbol;Acc:MGI:2443524]	-0.483206	0.667786	-3.1981	0.0023319	0.0470101	-1.74425
ENSMUSG00000037492	Zmat4	protein_coding	MGI Symbol	7	zinc finger, matrin type 4 [Source:MGI Symbol;Acc:MGI:2443497]	0.221516	5.48485	3.46387	0.00106027	0.0318712	-1.74447
ENSMUSG00000037857	Nufip2	protein_coding	MGI Symbol	4	nuclear fragile X mental retardation protein interacting protein 2 [Source:MGI Symbol;Acc:MGI:1915814]	0.300707	4.38306	3.40923	0.00125013	0.0342286	-1.74634
ENSMUSG00000031327	Chic1	protein_coding	MGI Symbol	1	cysteine-rich hydrophobic domain 1 [Source:MGI Symbol;Acc:MGI:1344694]	0.186016	5.607	3.46891	0.00104419	0.0318712	-1.7467
ENSMUSG00000045348	Nyap1	protein_coding	MGI Symbol	4	neuronal tyrosine-phosphorylated phosphoinositide 3-kinase adaptor 1 [Source:MGI Symbol;Acc:MGI:2443880]	-0.36065	3.85877	-3.40301	0.00127367	0.0345992	-1.74689
ENSMUSG00000074818	Pdzd7	protein_coding	MGI Symbol	8	PDZ domain containing 7 [Source:MGI Symbol;Acc:MGI:3608325]	-0.534884	0.742074	-3.20169	0.00230771	0.0467614	-1.7537
ENSMUSG00000042750	Bex2	protein_coding	MGI Symbol	1	brain expressed X-linked 2 [Source:MGI Symbol;Acc:MGI:1338017]	-0.224815	9.23532	-3.50575	0.000933653	0.0300703	-1.75566
ENSMUSG00000035686	Thrsp	protein_coding	MGI Symbol	2	thyroid hormone responsive [Source:MGI Symbol;Acc:MGI:109126]	0.298974	6.87987	3.48543	0.000993175	0.0312406	-1.76269
ENSMUSG00000064120	Mocs1	protein_coding	MGI Symbol	7	molybdenum cofactor synthesis 1 [Source:MGI Symbol;Acc:MGI:1928904]	-0.306171	2.77805	-3.32528	0.00160587	0.0387519	-1.76587
ENSMUSG00000039988	Ankrd13c	protein_coding	MGI Symbol	10	ankyrin repeat domain 13c [Source:MGI Symbol;Acc:MGI:2139746]	0.191507	5.97066	3.4706	0.00103887	0.0318712	-1.76751
ENSMUSG00000086939	Gm13530	lincRNA	MGI Symbol	1	predicted gene 13530 [Source:MGI Symbol;Acc:MGI:3651890]	-0.675682	-0.481464	-3.124	0.00288737	0.0528088	-1.76981
ENSMUSG00000043059	Zfp513	protein_coding	MGI Symbol	8	zinc finger protein 513 [Source:MGI Symbol;Acc:MGI:2141255]	-0.36948	2.6167	-3.31363	0.00166222	0.0395178	-1.77291
ENSMUSG00000025485	Ric8a	protein_coding	MGI Symbol	11	RIC8 guanine nucleotide exchange factor A [Source:MGI Symbol;Acc:MGI:2141866]	-0.22286	6.09771	-3.47564	0.00102311	0.0315681	-1.77368
ENSMUSG00000091971	Hspa1a	protein_coding	MGI Symbol	1	heat shock protein 1A [Source:MGI Symbol;Acc:MGI:96244]	-0.463427	2.20756	-3.28876	0.00178885	0.0408119	-1.77459
ENSMUSG00000034171	Faah	protein_coding	MGI Symbol	8	fatty acid amide hydrolase [Source:MGI Symbol;Acc:MGI:109609]	-0.20305	6.97442	-3.4845	0.000995968	0.0312676	-1.77777
ENSMUSG00000000838	Fmr1	protein_coding	MGI Symbol	13	fragile X mental retardation 1 [Source:MGI Symbol;Acc:MGI:95564]	0.20053	5.45317	3.45087	0.00110275	0.0322152	-1.77926
ENSMUSG00000047797	Gjb1	protein_coding	MGI Symbol	3	gap junction protein, beta 1 [Source:MGI Symbol;Acc:MGI:95719]	-0.427903	4.54382	-3.42394	0.00119604	0.0337993	-1.78055
ENSMUSG00000064302	Clasp1	protein_coding	MGI Symbol	30	CLIP associating protein 1 [Source:MGI Symbol;Acc:MGI:1923957]	0.22666	5.73367	3.45889	0.00107634	0.0318723	-1.78336
ENSMUSG00000043843	Tmem145	protein_coding	MGI Symbol	4	transmembrane protein 145 [Source:MGI Symbol;Acc:MGI:3607779]	-0.949819	0.119742	-3.15175	0.0026662	0.0505276	-1.78855
ENSMUSG00000033769	Exoc6b	protein_coding	MGI Symbol	8	exocyst complex component 6B [Source:MGI Symbol;Acc:MGI:1923164]	0.22843	6.33984	3.46867	0.00104496	0.0318712	-1.79223
ENSMUSG00000019039	Dalrd3	protein_coding	MGI Symbol	9	DALR anticodon binding domain containing 3 [Source:MGI Symbol;Acc:MGI:1915039]	-0.230892	5.50875	-3.45344	0.00109422	0.0321186	-1.79721
ENSMUSG00000085058	8030453O22Rik	processed_transcript	MGI Symbol	3	RIKEN cDNA 8030453O22 gene [Source:MGI Symbol;Acc:MGI:1924459]	0.372928	2.7441	3.2886	0.00178969	0.0408119	-1.79789
ENSMUSG00000055866	Per2	protein_coding	MGI Symbol	2	period circadian clock 2 [Source:MGI Symbol;Acc:MGI:1195265]	0.349841	4.09708	3.3781	0.0013723	0.0359018	-1.79797
ENSMUSG00000025130	P4hb	protein_coding	MGI Symbol	3	prolyl 4-hydroxylase, beta polypeptide [Source:MGI Symbol;Acc:MGI:97464]	-0.268385	5.82061	-3.46053	0.00107103	0.0318723	-1.80036
ENSMUSG00000003731	Kpna6	protein_coding	MGI Symbol	6	karyopherin (importin) alpha 6 [Source:MGI Symbol;Acc:MGI:1100836]	0.194335	5.47377	3.44366	0.00112703	0.0324809	-1.8059
ENSMUSG00000001228	Uhrf1	protein_coding	MGI Symbol	7	ubiquitin-like, containing PHD and RING finger domains, 1 [Source:MGI Symbol;Acc:MGI:1338889]	0.714667	-0.16247	3.09935	0.00309822	0.054507	-1.80692
ENSMUSG00000049470	Aff4	protein_coding	MGI Symbol	8	AF4/FMR2 family, member 4 [Source:MGI Symbol;Acc:MGI:2136171]	0.20813	6.73224	3.46804	0.00104696	0.0318712	-1.81191
ENSMUSG00000030126	Tmcc1	protein_coding	MGI Symbol	13	transmembrane and coiled coil domains 1 [Source:MGI Symbol;Acc:MGI:2442368]	0.177967	6.27164	3.46076	0.00107028	0.0318723	-1.81195
ENSMUSG00000050357	Carmil2	protein_coding	MGI Symbol	3	capping protein regulator and myosin 1 linker 2 [Source:MGI Symbol;Acc:MGI:2685431]	-0.36786	2.72072	-3.30228	0.00171889	0.040229	-1.81446
ENSMUSG00000029047	Pex10	protein_coding	MGI Symbol	5	peroxisomal biogenesis factor 10 [Source:MGI Symbol;Acc:MGI:2684988]	-0.253101	4.74014	-3.42243	0.0012015	0.0337993	-1.81561
ENSMUSG00000039904	Gpr37	protein_coding	MGI Symbol	2	G protein-coupled receptor 37 [Source:MGI Symbol;Acc:MGI:1313297]	-0.365407	6.00304	-3.45997	0.00107284	0.0318723	-1.81585
ENSMUSG00000001100	Poldip2	protein_coding	MGI Symbol	6	polymerase (DNA-directed), delta interacting protein 2 [Source:MGI Symbol;Acc:MGI:1915061]	-0.308621	6.64108	-3.46692	0.0010505	0.0318712	-1.82157
ENSMUSG00000043993	2900052L18Rik	processed_transcript	MGI Symbol	1	RIKEN cDNA 2900052L18 gene [Source:MGI Symbol;Acc:MGI:1924085]	-0.633758	-0.0554666	-3.12862	0.00284944	0.052352	-1.82201
ENSMUSG00000071379	Hpcal1	protein_coding	MGI Symbol	2	hippocalcin-like 1 [Source:MGI Symbol;Acc:MGI:1855689]	-0.264208	6.27808	-3.46256	0.00106448	0.0318712	-1.82218
ENSMUSG00000049097	Ankrd34a	protein_coding	MGI Symbol	1	ankyrin repeat domain 34A [Source:MGI Symbol;Acc:MGI:3617846]	-0.476231	6.43536	-3.46349	0.00106148	0.0318712	-1.82727
ENSMUSG00000028757	Ddost	protein_coding	MGI Symbol	1	dolichyl-di-phosphooligosaccharide-protein glycotransferase [Source:MGI Symbol;Acc:MGI:1194508]	-0.659777	5.92944	-3.45546	0.00108757	0.0320873	-1.83556
ENSMUSG00000040220	Gas8	protein_coding	MGI Symbol	3	growth arrest specific 8 [Source:MGI Symbol;Acc:MGI:1202386]	-0.191982	4.80366	-3.41325	0.00123512	0.0342286	-1.83581
ENSMUSG00000029449	Rhof	protein_coding	MGI Symbol	4	ras homolog family member F (in filopodia) [Source:MGI Symbol;Acc:MGI:1345629]	-0.169558	5.71063	-3.44435	0.0011247	0.0324809	-1.84076
ENSMUSG00000051705	Senp8	protein_coding	MGI Symbol	7	SUMO/sentrin specific peptidase 8 [Source:MGI Symbol;Acc:MGI:1918849]	0.27256	3.93136	3.34877	0.00149768	0.0376003	-1.851
ENSMUSG00000015806	Qdpr	protein_coding	MGI Symbol	10	quinoid dihydropteridine reductase [Source:MGI Symbol;Acc:MGI:97836]	-0.246931	7.64458	-3.46345	0.0010616	0.0318712	-1.85405
ENSMUSG00000022257	Laptm4b	protein_coding	MGI Symbol	4	lysosomal-associated protein transmembrane 4B [Source:MGI Symbol;Acc:MGI:1890494]	-0.213044	6.09676	-3.44496	0.00112264	0.0324809	-1.85895
ENSMUSG00000037525	Bcdin3d	protein_coding	MGI Symbol	2	BCDIN3 domain containing [Source:MGI Symbol;Acc:MGI:1922534]	-0.253651	3.46943	-3.32602	0.00160233	0.0387519	-1.85912
ENSMUSG00000094732	1500015L24Rik	lincRNA	MGI Symbol	17	RIKEN cDNA 1500015L24 gene [Source:MGI Symbol;Acc:MGI:1916244]	-0.579674	-0.404379	-3.0913	0.00317019	0.0548188	-1.85988
ENSMUSG00000031605	Klhl2	protein_coding	MGI Symbol	5	kelch-like 2, Mayven [Source:MGI Symbol;Acc:MGI:1924363]	0.145397	7.67401	3.45967	0.00107383	0.0318723	-1.86166
ENSMUSG00000047246	H2bc6	protein_coding	MGI Symbol	3	H2B clustered histone 6 [Source:MGI Symbol;Acc:MGI:2448380]	0.418107	2.77917	3.25781	0.00195915	0.042632	-1.86515
ENSMUSG00000040521	Tsfm	protein_coding	MGI Symbol	7	Ts translation elongation factor, mitochondrial [Source:MGI Symbol;Acc:MGI:1913649]	-0.217676	5.82325	-3.43631	0.00115229	0.0329739	-1.86699
ENSMUSG00000044787	Spata32	protein_coding	MGI Symbol	1	spermatogenesis associated 32 [Source:MGI Symbol;Acc:MGI:3045340]	-0.632859	-0.301961	-3.0964	0.00312439	0.0546588	-1.86725
ENSMUSG00000041828	Abca8a	protein_coding	MGI Symbol	8	ATP-binding cassette, sub-family A (ABC1), member 8a [Source:MGI Symbol;Acc:MGI:2386846]	-0.489196	2.0648	-3.24631	0.00202624	0.0431903	-1.8676
ENSMUSG00000032308	Ulk3	protein_coding	MGI Symbol	7	unc-51-like kinase 3 [Source:MGI Symbol;Acc:MGI:1918992]	-0.310373	3.86972	-3.35663	0.00146304	0.0371973	-1.8722
ENSMUSG00000052566	Hook2	protein_coding	MGI Symbol	4	hook microtubule tethering protein 2 [Source:MGI Symbol;Acc:MGI:2181664]	-0.332222	3.14045	-3.31404	0.00166021	0.0395178	-1.87246
ENSMUSG00000024427	Spry4	protein_coding	MGI Symbol	1	sprouty RTK signaling antagonist 4 [Source:MGI Symbol;Acc:MGI:1345144]	0.285443	3.91858	3.3404	0.00153538	0.0381991	-1.87311
ENSMUSG00000020640	Itsn2	protein_coding	MGI Symbol	15	intersectin 2 [Source:MGI Symbol;Acc:MGI:1338049]	0.180187	5.32152	3.41188	0.00124019	0.0342286	-1.87608
ENSMUSG00000030062	Rpn1	protein_coding	MGI Symbol	5	ribophorin I [Source:MGI Symbol;Acc:MGI:98084]	-0.265778	6.38533	-3.44266	0.00113046	0.0325219	-1.87935
ENSMUSG00000034560	Washc4	protein_coding	MGI Symbol	4	WASH complex subunit 4 [Source:MGI Symbol;Acc:MGI:2441787]	0.240661	5.0881	3.40166	0.00127883	0.0346334	-1.88267
ENSMUSG00000025138	Sirt7	protein_coding	MGI Symbol	11	sirtuin 7 [Source:MGI Symbol;Acc:MGI:2385849]	-0.26201	4.27187	-3.37128	0.00140052	0.0365021	-1.88635
ENSMUSG00000055116	Arntl	protein_coding	MGI Symbol	6	aryl hydrocarbon receptor nuclear translocator-like [Source:MGI Symbol;Acc:MGI:1096381]	-0.339568	4.62981	-3.39121	0.0013195	0.0351596	-1.88704
ENSMUSG00000040640	Erc2	protein_coding	MGI Symbol	14	ELKS/RAB6-interacting/CAST family member 2 [Source:MGI Symbol;Acc:MGI:1098749]	0.145852	7.41684	3.4482	0.00111171	0.0323277	-1.88812
ENSMUSG00000097023	Mir9-3hg	lincRNA	MGI Symbol	7	Mir9-3 host gene [Source:MGI Symbol;Acc:MGI:2142071]	-0.273206	4.05918	-3.35448	0.00147243	0.0371973	-1.89256
ENSMUSG00000029712	Actl6b	protein_coding	MGI Symbol	9	actin-like 6B [Source:MGI Symbol;Acc:MGI:1933548]	-0.210124	7.00617	-3.44411	0.00112551	0.0324809	-1.89352
ENSMUSG00000037007	Zfp113	protein_coding	MGI Symbol	4	zinc finger protein 113 [Source:MGI Symbol;Acc:MGI:1929116]	0.22116	3.85478	3.33383	0.00156563	0.0385444	-1.89388
ENSMUSG00000035413	Tmem98	protein_coding	MGI Symbol	1	transmembrane protein 98 [Source:MGI Symbol;Acc:MGI:1923457]	-0.342788	4.19505	-3.36419	0.00143045	0.0368272	-1.89433
ENSMUSG00000024589	Nedd4l	protein_coding	MGI Symbol	35	neural precursor cell expressed, developmentally down-regulated gene 4-like [Source:MGI Symbol;Acc:MGI:1933754]	0.155451	8.02843	3.45054	0.00110386	0.0322152	-1.89441
ENSMUSG00000034889	Cactin	protein_coding	MGI Symbol	3	cactin, spliceosome C complex subunit [Source:MGI Symbol;Acc:MGI:1917562]	-0.489624	3.62033	-3.33312	0.00156896	0.0385444	-1.89789
ENSMUSG00000059540	Tcea2	protein_coding	MGI Symbol	8	transcription elongation factor A (SII), 2 [Source:MGI Symbol;Acc:MGI:107368]	-0.421757	5.06461	-3.40984	0.00124782	0.0342286	-1.90012
ENSMUSG00000018921	Pelp1	protein_coding	MGI Symbol	2	proline, glutamic acid and leucine rich protein 1 [Source:MGI Symbol;Acc:MGI:1922523]	-0.275478	4.30732	-3.3677	0.00141557	0.0366451	-1.90037
ENSMUSG00000047473	Zfp30	protein_coding	MGI Symbol	3	zinc finger protein 30 [Source:MGI Symbol;Acc:MGI:99178]	-0.19477	4.64304	-3.38308	0.00135201	0.0356879	-1.90106
ENSMUSG00000097756	A730056A06Rik	antisense	MGI Symbol	2	RIKEN cDNA A730056A06 gene [Source:MGI Symbol;Acc:MGI:2442718]	-0.58951	-0.165709	-3.08604	0.00321796	0.0550367	-1.90526
ENSMUSG00000071074	Yipf3	protein_coding	MGI Symbol	6	Yip1 domain family, member 3 [Source:MGI Symbol;Acc:MGI:106280]	-0.199533	5.51192	-3.4096	0.00124872	0.0342286	-1.91856
ENSMUSG00000013833	Med16	protein_coding	MGI Symbol	7	mediator complex subunit 16 [Source:MGI Symbol;Acc:MGI:2158394]	-0.296328	5.1524	-3.3985	0.001291	0.0348957	-1.92293
ENSMUSG00000102729	Gm32444	TEC	MGI Symbol	1	predicted gene, 32444 [Source:MGI Symbol;Acc:MGI:5591603]	0.754609	0.593947	3.09195	0.00316425	0.0547747	-1.9239
ENSMUSG00000036478	Btg1	protein_coding	MGI Symbol	2	BTG anti-proliferation factor 1 [Source:MGI Symbol;Acc:MGI:88215]	0.301176	5.12598	3.38336	0.00135089	0.0356879	-1.9257
ENSMUSG00000029014	Dnajc2	protein_coding	MGI Symbol	7	DnaJ heat shock protein family (Hsp40) member C2 [Source:MGI Symbol;Acc:MGI:99470]	-0.431469	4.94742	-3.3912	0.00131954	0.0351596	-1.92703
ENSMUSG00000033730	Egr3	protein_coding	MGI Symbol	4	early growth response 3 [Source:MGI Symbol;Acc:MGI:1306780]	0.262101	6.45005	3.42231	0.00120193	0.0337993	-1.92944
ENSMUSG00000045875	Adra1a	protein_coding	MGI Symbol	6	adrenergic receptor, alpha 1a [Source:MGI Symbol;Acc:MGI:104773]	0.390313	1.55815	3.1604	0.0026006	0.0497619	-1.92974
ENSMUSG00000040888	Gfer	protein_coding	MGI Symbol	6	growth factor, augmenter of liver regeneration [Source:MGI Symbol;Acc:MGI:107757]	-0.525711	3.73031	-3.32937	0.00158649	0.0385521	-1.93227
ENSMUSG00000076431	Sox4	protein_coding	MGI Symbol	1	SRY (sex determining region Y)-box 4 [Source:MGI Symbol;Acc:MGI:98366]	0.252518	4.56533	3.35784	0.0014578	0.0371763	-1.93336
ENSMUSG00000063179	Pstk	protein_coding	MGI Symbol	11	phosphoseryl-tRNA kinase [Source:MGI Symbol;Acc:MGI:2685945]	-0.242506	4.84343	-3.38118	0.00135971	0.0356879	-1.93356
ENSMUSG00000059423	Zfp933	protein_coding	MGI Symbol	2	zinc finger protein 933 [Source:MGI Symbol;Acc:MGI:1922865]	0.25233	4.14857	3.33204	0.00157396	0.0385521	-1.93536
ENSMUSG00000047976	Kcna1	protein_coding	MGI Symbol	3	potassium voltage-gated channel, shaker-related subfamily, member 1 [Source:MGI Symbol;Acc:MGI:96654]	-0.266288	6.23173	-3.42019	0.00120963	0.0338949	-1.93657
ENSMUSG00000031916	Cog8	protein_coding	MGI Symbol	4	component of oligomeric golgi complex 8 [Source:MGI Symbol;Acc:MGI:2142885]	-0.509945	3.65462	-3.32565	0.00160408	0.0387519	-1.94424
ENSMUSG00000057858	Fam204a	protein_coding	MGI Symbol	7	family with sequence similarity 204, member A [Source:MGI Symbol;Acc:MGI:1289174]	-0.283335	4.48707	-3.35853	0.00145479	0.037158	-1.94464
ENSMUSG00000067279	Ppp1r3c	protein_coding	MGI Symbol	1	protein phosphatase 1, regulatory subunit 3C [Source:MGI Symbol;Acc:MGI:1858229]	0.313121	4.82932	3.36444	0.00142937	0.0368272	-1.94593
ENSMUSG00000031391	L1cam	protein_coding	MGI Symbol	13	L1 cell adhesion molecule [Source:MGI Symbol;Acc:MGI:96721]	-0.361262	4.59128	-3.3696	0.00140757	0.0365879	-1.94697
ENSMUSG00000042759	Apobr	protein_coding	MGI Symbol	5	apolipoprotein B receptor [Source:MGI Symbol;Acc:MGI:2176230]	-0.525343	0.162754	-3.08607	0.00321773	0.0550367	-1.94842
ENSMUSG00000027173	Depdc7	protein_coding	MGI Symbol	2	DEP domain containing 7 [Source:MGI Symbol;Acc:MGI:2139258]	-0.351188	2.53735	-3.24091	0.00205848	0.0436117	-1.9488
ENSMUSG00000085438	Oip5os1	lincRNA	MGI Symbol	2	Opa interacting protein 5, opposite strand 1 [Source:MGI Symbol;Acc:MGI:1913852]	0.182888	8.28669	3.43348	0.00116217	0.0331393	-1.94913
ENSMUSG00000048756	Foxo3	protein_coding	MGI Symbol	5	forkhead box O3 [Source:MGI Symbol;Acc:MGI:1890081]	0.308833	5.90285	3.40411	0.00126945	0.0345531	-1.95044
ENSMUSG00000040929	Rfx3	protein_coding	MGI Symbol	8	regulatory factor X, 3 (influences HLA class II expression) [Source:MGI Symbol;Acc:MGI:106582]	0.28817	6.15368	3.40895	0.00125118	0.0342286	-1.95135
ENSMUSG00000072591	Fzd10os	lincRNA	MGI Symbol	6	frizzled class receptor 10, opposite strand [Source:MGI Symbol;Acc:MGI:2442398]	-0.383141	1.47667	-3.17623	0.00248439	0.0486291	-1.95429
ENSMUSG00000040714	Klc3	protein_coding	MGI Symbol	6	kinesin light chain 3 [Source:MGI Symbol;Acc:MGI:1277971]	-0.643411	-0.258941	-3.06553	0.00341107	0.0569145	-1.95463
ENSMUSG00000024732	Ccdc86	protein_coding	MGI Symbol	3	coiled-coil domain containing 86 [Source:MGI Symbol;Acc:MGI:1277220]	-0.272697	4.47188	-3.35893	0.00145305	0.037158	-1.95535
ENSMUSG00000060279	Ap2a1	protein_coding	MGI Symbol	11	adaptor-related protein complex 2, alpha 1 subunit [Source:MGI Symbol;Acc:MGI:101921]	-0.338421	6.06572	-3.41191	0.00124009	0.0342286	-1.9557
ENSMUSG00000042671	Rgs8	protein_coding	MGI Symbol	10	regulator of G-protein signaling 8 [Source:MGI Symbol;Acc:MGI:108408]	0.204889	6.06749	3.40724	0.00125759	0.0342879	-1.95574
ENSMUSG00000040078	Ptges3-ps	processed_pseudogene	MGI Symbol	1	prostaglandin E synthase 3, pseudogene [Source:MGI Symbol;Acc:MGI:3704271]	-0.402302	2.8702	-3.25971	0.00194826	0.0425669	-1.95679
ENSMUSG00000021779	Thrb	protein_coding	MGI Symbol	7	thyroid hormone receptor beta [Source:MGI Symbol;Acc:MGI:98743]	0.205474	6.14653	3.40806	0.00125452	0.034262	-1.9569
ENSMUSG00000087479	Gm16835	processed_transcript	MGI Symbol	1	predicted gene, 16835 [Source:MGI Symbol;Acc:MGI:4439759]	-0.346631	2.24332	-3.21083	0.0022472	0.0462837	-1.95894
ENSMUSG00000034898	Filip1	protein_coding	MGI Symbol	5	filamin A interacting protein 1 [Source:MGI Symbol;Acc:MGI:1917848]	-0.244034	3.34019	-3.27963	0.00183754	0.0414356	-1.95904
ENSMUSG00000049606	Zfp644	protein_coding	MGI Symbol	18	zinc finger protein 644 [Source:MGI Symbol;Acc:MGI:1277212]	0.199707	5.81961	3.39747	0.00129499	0.0348957	-1.95976
ENSMUSG00000075437	Gm11681	lincRNA	MGI Symbol	1	predicted gene 11681 [Source:MGI Symbol;Acc:MGI:3650778]	0.483228	2.36898	3.19285	0.00236764	0.0475528	-1.96432
ENSMUSG00000020564	Atxn7l1	protein_coding	MGI Symbol	14	ataxin 7-like 1 [Source:MGI Symbol;Acc:MGI:3584458]	0.203554	5.09253	3.37092	0.00140202	0.0365021	-1.96473
ENSMUSG00000090063	Dlx6os1	antisense	MGI Symbol	3	distal-less homeobox 6, opposite strand 1 [Source:MGI Symbol;Acc:MGI:2443217]	0.249246	4.16959	3.32361	0.00161382	0.0388856	-1.96831
ENSMUSG00000029636	Wasf3	protein_coding	MGI Symbol	2	WAS protein family, member 3 [Source:MGI Symbol;Acc:MGI:2658986]	0.174067	5.66865	3.392	0.00131641	0.0351596	-1.96878
ENSMUSG00000097360	9430065F17Rik	antisense	MGI Symbol	5	RIKEN cDNA 9430065F17 gene [Source:MGI Symbol;Acc:MGI:1924606]	-0.410133	1.24405	-3.14959	0.00268283	0.0506137	-1.9711
ENSMUSG00000030400	Ercc2	protein_coding	MGI Symbol	10	excision repair cross-complementing rodent repair deficiency, complementation group 2 [Source:MGI Symbol;Acc:MGI:95413]	-0.331268	1.98771	-3.19876	0.00232743	0.0469785	-1.9779
ENSMUSG00000083097	Gm14494	processed_pseudogene	MGI Symbol	1	predicted gene 14494 [Source:MGI Symbol;Acc:MGI:3704210]	-0.860203	0.51698	-3.10823	0.00302064	0.0536676	-1.98373
ENSMUSG00000052137	Rbm12b2	protein_coding	MGI Symbol	2	RNA binding motif protein 12 B2 [Source:MGI Symbol;Acc:MGI:1924854]	0.338861	3.58959	3.27519	0.00186169	0.0418054	-1.98566
ENSMUSG00000024462	Gabbr1	protein_coding	MGI Symbol	11	gamma-aminobutyric acid (GABA) B receptor, 1 [Source:MGI Symbol;Acc:MGI:1860139]	-0.271921	7.70802	-3.41732	0.00122008	0.0341018	-1.98783
ENSMUSG00000027797	Dclk1	protein_coding	MGI Symbol	15	doublecortin-like kinase 1 [Source:MGI Symbol;Acc:MGI:1330861]	0.186211	8.66606	3.4217	0.00120413	0.0337993	-1.98843
ENSMUSG00000007827	Ankrd26	protein_coding	MGI Symbol	3	ankyrin repeat domain 26 [Source:MGI Symbol;Acc:MGI:1917887]	0.182417	4.62717	3.34277	0.00152463	0.0381031	-1.98989
ENSMUSG00000110631	Gm42047	lincRNA	MGI Symbol	2	predicted gene, 42047 [Source:MGI Symbol;Acc:MGI:5624932]	0.884549	-0.426312	3.02013	0.00387761	0.061045	-1.99068
ENSMUSG00000028454	Pigo	protein_coding	MGI Symbol	5	phosphatidylinositol glycan anchor biosynthesis, class O [Source:MGI Symbol;Acc:MGI:1861452]	-0.343788	2.87049	-3.25373	0.00198274	0.0428237	-1.99188
ENSMUSG00000106292	Gm43174	TEC	MGI Symbol	1	predicted gene 43174 [Source:MGI Symbol;Acc:MGI:5663311]	-1.2047	-0.934544	-3.02599	0.0038142	0.0605775	-1.99512
ENSMUSG00000008036	Ap2s1	protein_coding	MGI Symbol	5	adaptor-related protein complex 2, sigma 1 subunit [Source:MGI Symbol;Acc:MGI:2141861]	-0.270808	7.472	-3.41107	0.00124323	0.0342286	-2.00073
ENSMUSG00000029054	Gabrd	protein_coding	MGI Symbol	3	gamma-aminobutyric acid (GABA) A receptor, subunit delta [Source:MGI Symbol;Acc:MGI:95622]	-0.278058	5.00659	-3.36241	0.00143807	0.0369058	-2.00088
ENSMUSG00000022488	Nckap1l	protein_coding	MGI Symbol	5	NCK associated protein 1 like [Source:MGI Symbol;Acc:MGI:1926063]	0.303659	2.3139	3.18983	0.00238846	0.0477607	-2.00325
ENSMUSG00000003437	Paf1	protein_coding	MGI Symbol	10	Paf1, RNA polymerase II complex component [Source:MGI Symbol;Acc:MGI:1923988]	-0.223671	6.12153	-3.39307	0.00131217	0.0351596	-2.00714
ENSMUSG00000025579	Gaa	protein_coding	MGI Symbol	8	glucosidase, alpha, acid [Source:MGI Symbol;Acc:MGI:95609]	-0.33995	7.23453	-3.40255	0.00127543	0.0345992	-2.01895
ENSMUSG00000046408	1700067K01Rik	protein_coding	MGI Symbol	4	RIKEN cDNA 1700067K01 gene [Source:MGI Symbol;Acc:MGI:1920703]	-0.791493	-0.669931	-3.01865	0.00389378	0.0611327	-2.0193
ENSMUSG00000110344	Gm45716	protein_coding	MGI Symbol	3	predicted gene 45716 [Source:MGI Symbol;Acc:MGI:5804831]	-0.544813	2.48356	-3.2201	0.00218735	0.0455223	-2.02094
ENSMUSG00000006930	Hap1	protein_coding	MGI Symbol	5	huntingtin-associated protein 1 [Source:MGI Symbol;Acc:MGI:1261831]	-0.274187	5.25297	-3.36785	0.00141491	0.0366451	-2.02318
ENSMUSG00000024999	Noc3l	protein_coding	MGI Symbol	1	NOC3 like DNA replication regulator [Source:MGI Symbol;Acc:MGI:1932610]	0.302984	2.76533	3.20355	0.00229527	0.0467071	-2.04256
ENSMUSG00000024570	Rbfa	protein_coding	MGI Symbol	2	ribosome binding factor A [Source:MGI Symbol;Acc:MGI:1915981]	-1.42583	1.67726	-3.16503	0.00256606	0.0495419	-2.04272
ENSMUSG00000022009	Nufip1	protein_coding	MGI Symbol	1	nuclear fragile X mental retardation protein interacting protein 1 [Source:MGI Symbol;Acc:MGI:1351474]	-0.223547	4.41583	-3.32267	0.00161832	0.0389166	-2.0428
ENSMUSG00000026856	Dolpp1	protein_coding	MGI Symbol	11	dolichyl pyrophosphate phosphatase 1 [Source:MGI Symbol;Acc:MGI:1914093]	-0.281952	4.00338	-3.30219	0.00171934	0.040229	-2.04477
ENSMUSG00000007617	Homer1	protein_coding	MGI Symbol	12	homer scaffolding protein 1 [Source:MGI Symbol;Acc:MGI:1347345]	0.243926	6.46176	3.38142	0.00135874	0.0356879	-2.04648
ENSMUSG00000097736	9530059O14Rik	lincRNA	MGI Symbol	4	RIKEN cDNA 9530059O14 gene [Source:MGI Symbol;Acc:MGI:2442421]	-0.627483	4.69526	-3.34222	0.00152714	0.0381031	-2.0473
ENSMUSG00000041669	Prima1	protein_coding	MGI Symbol	5	proline rich membrane anchor 1 [Source:MGI Symbol;Acc:MGI:1926097]	-0.517117	0.216054	-3.04852	0.00357928	0.0583691	-2.04951
ENSMUSG00000026791	Slc2a8	protein_coding	MGI Symbol	8	solute carrier family 2, (facilitated glucose transporter), member 8 [Source:MGI Symbol;Acc:MGI:1860103]	-0.598444	2.86272	-3.2402	0.00206278	0.0436117	-2.0503
ENSMUSG00000079499	6530402F18Rik	processed_transcript	MGI Symbol	3	RIKEN cDNA 6530402F18 gene [Source:MGI Symbol;Acc:MGI:1923470]	0.697117	-0.085262	3.00406	0.00405657	0.062404	-2.05075
ENSMUSG00000049872	Calhm5	protein_coding	MGI Symbol	1	calcium homeostasis modulator family member 5 [Source:MGI Symbol;Acc:MGI:2143897]	-0.298963	3.44361	-3.2615	0.00193809	0.0424611	-2.05385
ENSMUSG00000009470	Tnpo1	protein_coding	MGI Symbol	6	transportin 1 [Source:MGI Symbol;Acc:MGI:2681523]	0.281982	4.93354	3.32968	0.00158506	0.0385521	-2.06108
ENSMUSG00000019428	Fkbp8	protein_coding	MGI Symbol	11	FK506 binding protein 8 [Source:MGI Symbol;Acc:MGI:1341070]	-0.271445	8.86465	-3.398	0.00129294	0.0348957	-2.06224
ENSMUSG00000055862	Izumo4	protein_coding	MGI Symbol	13	IZUMO family member 4 [Source:MGI Symbol;Acc:MGI:1918814]	-0.237057	4.91771	-3.33788	0.00154695	0.0383605	-2.06635
ENSMUSG00000033192	Lpcat2	protein_coding	MGI Symbol	5	lysophosphatidylcholine acyltransferase 2 [Source:MGI Symbol;Acc:MGI:3606214]	-0.373344	2.44063	-3.19376	0.00236143	0.0474872	-2.07122
ENSMUSG00000109179	Gm35339	protein_coding	MGI Symbol	1	predicted gene, 35339 [Source:MGI Symbol;Acc:MGI:5594498]	0.680035	0.216459	3.01521	0.00393159	0.0615949	-2.07183
ENSMUSG00000036943	Rab8b	protein_coding	MGI Symbol	1	RAB8B, member RAS oncogene family [Source:MGI Symbol;Acc:MGI:2442982]	0.308312	5.64386	3.35392	0.0014749	0.0372011	-2.07191
ENSMUSG00000020297	Nsg2	protein_coding	MGI Symbol	3	neuron specific gene family member 2 [Source:MGI Symbol;Acc:MGI:1202070]	-0.155602	8.90126	-3.39404	0.00130838	0.0351394	-2.0726
ENSMUSG00000045259	Klhdc9	protein_coding	MGI Symbol	1	kelch domain containing 9 [Source:MGI Symbol;Acc:MGI:1916124]	-0.277326	3.62026	-3.26571	0.00191425	0.0423944	-2.07293
ENSMUSG00000022177	Haus4	protein_coding	MGI Symbol	7	HAUS augmin-like complex, subunit 4 [Source:MGI Symbol;Acc:MGI:1261794]	-0.476368	2.38893	-3.20078	0.00231377	0.0467614	-2.07418
ENSMUSG00000053329	Gatd3a	protein_coding	MGI Symbol	5	glutamine amidotransferase like class 1 domain containing 3A [Source:MGI Symbol;Acc:MGI:1351861]	-0.354868	7.21413	-3.38311	0.0013519	0.0356879	-2.07491
ENSMUSG00000022141	Nipbl	protein_coding	MGI Symbol	1	NIPBL cohesin loading factor [Source:MGI Symbol;Acc:MGI:1913976]	0.153331	5.7082	3.35491	0.00147056	0.0371973	-2.07626
ENSMUSG00000040289	Hey1	protein_coding	MGI Symbol	4	hairy/enhancer-of-split related with YRPW motif 1 [Source:MGI Symbol;Acc:MGI:1341800]	-0.213212	6.03383	-3.36635	0.00142126	0.0367076	-2.07797
ENSMUSG00000002320	Tm9sf1	protein_coding	MGI Symbol	13	transmembrane 9 superfamily member 1 [Source:MGI Symbol;Acc:MGI:1921390]	-0.294308	3.6673	-3.26769	0.0019032	0.042372	-2.07879
ENSMUSG00000032583	Mon1a	protein_coding	MGI Symbol	2	MON1 homolog A, secretory traffciking associated [Source:MGI Symbol;Acc:MGI:1920075]	-0.302598	4.85799	-3.33444	0.00156283	0.0385444	-2.0806
ENSMUSG00000046982	Tshz1	protein_coding	MGI Symbol	4	teashirt zinc finger family member 1 [Source:MGI Symbol;Acc:MGI:1346031]	0.25279	4.46323	3.29343	0.00176438	0.040578	-2.08336
ENSMUSG00000032788	Pdxk	protein_coding	MGI Symbol	2	pyridoxal (pyridoxine, vitamin B6) kinase [Source:MGI Symbol;Acc:MGI:1351869]	0.226476	6.33127	3.36746	0.00141658	0.0366451	-2.08399
ENSMUSG00000066278	Vps37b	protein_coding	MGI Symbol	3	vacuolar protein sorting 37B [Source:MGI Symbol;Acc:MGI:1916724]	-0.568878	3.36105	-3.25574	0.0019711	0.0427196	-2.08407
ENSMUSG00000036450	Hif1an	protein_coding	MGI Symbol	2	hypoxia-inducible factor 1, alpha subunit inhibitor [Source:MGI Symbol;Acc:MGI:2442345]	0.24529	4.48355	3.2999	0.00173103	0.040273	-2.08554
ENSMUSG00000028655	Mfsd2a	protein_coding	MGI Symbol	4	major facilitator superfamily domain containing 2A [Source:MGI Symbol;Acc:MGI:1923824]	0.311251	2.70879	3.18635	0.00241266	0.0480393	-2.09052
ENSMUSG00000025931	Paqr8	protein_coding	MGI Symbol	4	progestin and adipoQ receptor family member VIII [Source:MGI Symbol;Acc:MGI:1921479]	0.293716	5.45343	3.34033	0.00153571	0.0381991	-2.09312
ENSMUSG00000042116	Vwa1	protein_coding	MGI Symbol	1	von Willebrand factor A domain containing 1 [Source:MGI Symbol;Acc:MGI:2179729]	-0.706795	2.25087	-3.19015	0.00238624	0.0477607	-2.09367
ENSMUSG00000024889	Rce1	protein_coding	MGI Symbol	11	Ras converting CAAX endopeptidase 1 [Source:MGI Symbol;Acc:MGI:1336895]	-0.252041	4.22817	-3.29295	0.00176688	0.040578	-2.09552
ENSMUSG00000042570	Mier2	protein_coding	MGI Symbol	12	MIER family member 2 [Source:MGI Symbol;Acc:MGI:1917677]	-0.298096	4.95771	-3.32962	0.00158534	0.0385521	-2.10294
ENSMUSG00000032997	Chpf	protein_coding	MGI Symbol	5	chondroitin polymerizing factor [Source:MGI Symbol;Acc:MGI:106576]	-0.281216	5.28904	-3.33719	0.00155011	0.0383801	-2.10364
ENSMUSG00000061374	Fiz1	protein_coding	MGI Symbol	9	Flt3 interacting zinc finger protein 1 [Source:MGI Symbol;Acc:MGI:1344336]	-0.257408	3.43682	-3.24008	0.00206352	0.0436117	-2.10677
ENSMUSG00000018666	Cbx1	protein_coding	MGI Symbol	5	chromobox 1 [Source:MGI Symbol;Acc:MGI:105369]	0.174775	6.12971	3.35339	0.00147722	0.0372011	-2.10847
ENSMUSG00000057193	Slc44a2	protein_coding	MGI Symbol	10	solute carrier family 44, member 2 [Source:MGI Symbol;Acc:MGI:1915932]	-0.293493	3.7106	-3.25913	0.00195159	0.042582	-2.11558
ENSMUSG00000027353	Mcm8	protein_coding	MGI Symbol	3	minichromosome maintenance 8 homologous recombination repair factor [Source:MGI Symbol;Acc:MGI:1913884]	-0.288116	2.56744	-3.17698	0.002479	0.0485824	-2.12062
ENSMUSG00000017721	Pigt	protein_coding	MGI Symbol	5	phosphatidylinositol glycan anchor biosynthesis, class T [Source:MGI Symbol;Acc:MGI:1926178]	-0.316848	4.61426	-3.30514	0.00170443	0.0401709	-2.12318
ENSMUSG00000006390	Elovl1	protein_coding	MGI Symbol	7	elongation of very long chain fatty acids (FEN1/Elo2, SUR4/Elo3, yeast)-like 1 [Source:MGI Symbol;Acc:MGI:1858959]	-0.318898	3.80166	-3.25855	0.00195494	0.0425976	-2.12522
ENSMUSG00000035226	Rims4	protein_coding	MGI Symbol	1	regulating synaptic membrane exocytosis 4 [Source:MGI Symbol;Acc:MGI:2674366]	0.339876	4.53443	3.28492	0.00180916	0.0410244	-2.12753
ENSMUSG00000015461	Atf6b	protein_coding	MGI Symbol	5	activating transcription factor 6 beta [Source:MGI Symbol;Acc:MGI:105121]	-0.331488	5.29397	-3.32862	0.00159005	0.0385521	-2.13526
ENSMUSG00000024799	Tm7sf2	protein_coding	MGI Symbol	15	transmembrane 7 superfamily member 2 [Source:MGI Symbol;Acc:MGI:1920416]	-0.264553	3.21681	-3.2167	0.00220913	0.0457738	-2.13538
ENSMUSG00000002820	Atg4d	protein_coding	MGI Symbol	5	autophagy related 4D, cysteine peptidase [Source:MGI Symbol;Acc:MGI:2444308]	-0.246908	4.64623	-3.3034	0.00171322	0.040229	-2.13598
ENSMUSG00000046668	Cxxc5	protein_coding	MGI Symbol	6	CXXC finger 5 [Source:MGI Symbol;Acc:MGI:1914643]	-0.228257	5.85995	-3.33977	0.00153828	0.0382041	-2.14151
ENSMUSG00000045573	Penk	protein_coding	MGI Symbol	2	preproenkephalin [Source:MGI Symbol;Acc:MGI:104629]	-0.430485	5.19969	-3.32234	0.00161992	0.0389166	-2.14581
ENSMUSG00000020647	Ncoa1	protein_coding	MGI Symbol	9	nuclear receptor coactivator 1 [Source:MGI Symbol;Acc:MGI:1276523]	0.185459	7.45382	3.35595	0.00146602	0.0371973	-2.14992
ENSMUSG00000038633	Degs1	protein_coding	MGI Symbol	3	delta(4)-desaturase, sphingolipid 1 [Source:MGI Symbol;Acc:MGI:1097711]	-0.239041	6.21041	-3.3438	0.00151996	0.0381005	-2.15245
ENSMUSG00000072294	Klf12	protein_coding	MGI Symbol	6	Kruppel-like factor 12 [Source:MGI Symbol;Acc:MGI:1333796]	0.276873	3.62379	3.22321	0.00216767	0.0452217	-2.15295
ENSMUSG00000000486	Septin1	protein_coding	MGI Symbol	10	septin 1 [Source:MGI Symbol;Acc:MGI:1858916]	-0.376776	2.26788	-3.14109	0.0027492	0.0511497	-2.15831
ENSMUSG00000027570	Col9a3	protein_coding	MGI Symbol	6	collagen, type IX, alpha 3 [Source:MGI Symbol;Acc:MGI:894686]	-0.662302	1.27048	-3.08967	0.0031849	0.0548459	-2.15893
ENSMUSG00000050211	Pla2g4e	protein_coding	MGI Symbol	4	phospholipase A2, group IVE [Source:MGI Symbol;Acc:MGI:1919144]	-0.434342	1.79335	-3.12337	0.00289263	0.0528452	-2.16046
ENSMUSG00000045404	Kcnk13	protein_coding	MGI Symbol	4	potassium channel, subfamily K, member 13 [Source:MGI Symbol;Acc:MGI:2384976]	-0.551266	1.80911	-3.1117	0.00299087	0.0536676	-2.16153
ENSMUSG00000049327	Kmt5a	protein_coding	MGI Symbol	13	lysine methyltransferase 5A [Source:MGI Symbol;Acc:MGI:1915206]	0.233499	5.57302	3.31915	0.00163527	0.0392271	-2.16205
ENSMUSG00000001053	N4bp3	protein_coding	MGI Symbol	3	NEDD4 binding protein 3 [Source:MGI Symbol;Acc:MGI:2442218]	-0.38385	3.61651	-3.23859	0.00207253	0.0436879	-2.1643
ENSMUSG00000033306	Lpp	protein_coding	MGI Symbol	6	LIM domain containing preferred translocation partner in lipoma [Source:MGI Symbol;Acc:MGI:2441849]	0.3261	3.72295	3.21808	0.00220027	0.0457249	-2.16985
ENSMUSG00000061544	Zfp229	protein_coding	MGI Symbol	6	zinc finger protein 229 [Source:MGI Symbol;Acc:MGI:2679295]	0.496743	0.740152	2.99715	0.00413585	0.0630834	-2.17981
ENSMUSG00000023994	Nfya	protein_coding	MGI Symbol	13	nuclear transcription factor-Y alpha [Source:MGI Symbol;Acc:MGI:97316]	0.367717	2.2835	3.11855	0.0029328	0.0533254	-2.18379
ENSMUSG00000022044	Stmn4	protein_coding	MGI Symbol	9	stathmin-like 4 [Source:MGI Symbol;Acc:MGI:1931224]	-0.259137	8.4923	-3.35288	0.00147948	0.0372011	-2.18411
ENSMUSG00000020718	Polg2	protein_coding	MGI Symbol	6	polymerase (DNA directed), gamma 2, accessory subunit [Source:MGI Symbol;Acc:MGI:1354947]	-0.589214	1.57439	-3.0946	0.00314047	0.0546588	-2.18809
ENSMUSG00000081111	Gm5913	processed_pseudogene	MGI Symbol	1	predicted gene 5913 [Source:MGI Symbol;Acc:MGI:3648292]	-0.467834	0.703626	-3.02331	0.00384307	0.0607782	-2.19441
ENSMUSG00000038485	Socs7	protein_coding	MGI Symbol	3	suppressor of cytokine signaling 7 [Source:MGI Symbol;Acc:MGI:2651588]	0.150657	6.72497	3.33274	0.00157074	0.0385444	-2.19573
ENSMUSG00000036430	Tbcc	protein_coding	MGI Symbol	1	tubulin-specific chaperone C [Source:MGI Symbol;Acc:MGI:1919976]	-0.88445	3.41922	-3.21733	0.00220508	0.045766	-2.19656
ENSMUSG00000028782	Adgrb2	protein_coding	MGI Symbol	13	adhesion G protein-coupled receptor B2 [Source:MGI Symbol;Acc:MGI:2451244]	-0.368164	5.27761	-3.3058	0.00170112	0.0401515	-2.19692
ENSMUSG00000106383	E330034L11Rik	TEC	MGI Symbol	1	RIKEN cDNA E330034L11 gene [Source:MGI Symbol;Acc:MGI:3026962]	0.374658	2.34625	3.10785	0.00302395	0.0536676	-2.20031
ENSMUSG00000026313	Hdac4	protein_coding	MGI Symbol	12	histone deacetylase 4 [Source:MGI Symbol;Acc:MGI:3036234]	0.211477	6.8512	3.33267	0.00157105	0.0385444	-2.20127
ENSMUSG00000029466	Anapc7	protein_coding	MGI Symbol	6	anaphase promoting complex subunit 7 [Source:MGI Symbol;Acc:MGI:1929711]	-0.23809	5.26234	-3.30394	0.0017105	0.040229	-2.20312
ENSMUSG00000035840	Lysmd3	protein_coding	MGI Symbol	4	LysM, putative peptidoglycan-binding, domain containing 3 [Source:MGI Symbol;Acc:MGI:1915906]	0.240944	4.18063	3.23933	0.00206801	0.0436496	-2.20422
ENSMUSG00000028179	Cth	protein_coding	MGI Symbol	4	cystathionase (cystathionine gamma-lyase) [Source:MGI Symbol;Acc:MGI:1339968]	0.612811	1.81616	3.06077	0.00345738	0.0572699	-2.20492
ENSMUSG00000038390	Gpr162	protein_coding	MGI Symbol	4	G protein-coupled receptor 162 [Source:MGI Symbol;Acc:MGI:1315214]	-0.318009	4.96274	-3.29178	0.00177299	0.0406605	-2.20841
ENSMUSG00000074358	Ccdc61	protein_coding	MGI Symbol	8	coiled-coil domain containing 61 [Source:MGI Symbol;Acc:MGI:2685005]	-0.368201	2.1238	-3.11449	0.00296711	0.0535681	-2.21662
ENSMUSG00000105201	Gm43362	TEC	MGI Symbol	1	predicted gene 43362 [Source:MGI Symbol;Acc:MGI:5663499]	-0.883661	-0.209412	-2.95347	0.00467145	0.0678832	-2.22522
ENSMUSG00000019261	Map1s	protein_coding	MGI Symbol	11	microtubule-associated protein 1S [Source:MGI Symbol;Acc:MGI:2443304]	-0.380541	6.24287	-3.31817	0.00164003	0.0392829	-2.22803
ENSMUSG00000026435	Slc45a3	protein_coding	MGI Symbol	4	solute carrier family 45, member 3 [Source:MGI Symbol;Acc:MGI:1922082]	-0.870206	-0.760676	-2.93417	0.00492824	0.0699891	-2.23188
ENSMUSG00000084883	Ccdc85c	protein_coding	MGI Symbol	2	coiled-coil domain containing 85C [Source:MGI Symbol;Acc:MGI:3644008]	0.634039	4.12614	3.21455	0.00222303	0.0459615	-2.2325
ENSMUSG00000017291	Taok1	protein_coding	MGI Symbol	2	TAO kinase 1 [Source:MGI Symbol;Acc:MGI:1914490]	0.164777	8.58018	3.33366	0.00156642	0.0385444	-2.23559
ENSMUSG00000018500	Adora2b	protein_coding	MGI Symbol	1	adenosine A2b receptor [Source:MGI Symbol;Acc:MGI:99403]	-0.392543	1.51496	-3.06062	0.00345879	0.0572699	-2.2366
ENSMUSG00000048814	Lonrf2	protein_coding	MGI Symbol	3	LON peptidase N-terminal domain and ring finger 2 [Source:MGI Symbol;Acc:MGI:1920209]	0.185855	6.67069	3.31544	0.00165335	0.0395178	-2.24256
ENSMUSG00000089840	Gm4491	protein_coding	MGI Symbol	1	predicted gene 4491 [Source:MGI Symbol;Acc:MGI:3782676]	0.944173	-0.465924	2.89828	0.00544069	0.0732804	-2.24408
ENSMUSG00000021514	Zfp369	protein_coding	MGI Symbol	5	zinc finger protein 369 [Source:MGI Symbol;Acc:MGI:2176229]	0.271356	4.40468	3.23413	0.00209968	0.0442026	-2.24816
ENSMUSG00000113204	Gm46430	lincRNA	MGI Symbol	10	predicted gene, 46430 [Source:MGI Symbol;Acc:MGI:5826067]	0.360186	2.52783	3.10741	0.00302777	0.0536766	-2.24977
ENSMUSG00000034708	Grn	protein_coding	MGI Symbol	11	granulin [Source:MGI Symbol;Acc:MGI:95832]	-0.277239	5.19251	-3.28197	0.00182497	0.0412118	-2.24985
ENSMUSG00000104963	Gm42974	TEC	MGI Symbol	1	predicted gene 42974 [Source:MGI Symbol;Acc:MGI:5663111]	-0.959263	-0.822631	-2.92298	0.00508301	0.0708467	-2.2528
ENSMUSG00000037868	Egr2	protein_coding	MGI Symbol	7	early growth response 2 [Source:MGI Symbol;Acc:MGI:95296]	1.0971	1.47951	3.00941	0.0039961	0.0620487	-2.25427
ENSMUSG00000024533	Spire1	protein_coding	MGI Symbol	8	spire type actin nucleation factor 1 [Source:MGI Symbol;Acc:MGI:1915416]	0.168557	6.15601	3.30171	0.00172182	0.040229	-2.25509
ENSMUSG00000017776	Crk	protein_coding	MGI Symbol	5	v-crk avian sarcoma virus CT10 oncogene homolog [Source:MGI Symbol;Acc:MGI:88508]	0.181752	6.67737	3.30952	0.00168253	0.0397706	-2.25743
ENSMUSG00000031227	Magee1	protein_coding	MGI Symbol	1	melanoma antigen, family E, 1 [Source:MGI Symbol;Acc:MGI:2148149]	-0.157241	6.91893	-3.31442	0.00165831	0.0395178	-2.25829
ENSMUSG00000042523	Dnal1	protein_coding	MGI Symbol	7	dynein, axonemal, light chain 1 [Source:MGI Symbol;Acc:MGI:1921462]	0.181725	5.65991	3.28773	0.00179424	0.0408582	-2.26004
ENSMUSG00000025872	Thoc3	protein_coding	MGI Symbol	3	THO complex 3 [Source:MGI Symbol;Acc:MGI:1920916]	-0.273672	5.80164	-3.29841	0.00173865	0.040273	-2.26047
ENSMUSG00000046822	Slc39a3	protein_coding	MGI Symbol	5	solute carrier family 39 (zinc transporter), member 3 [Source:MGI Symbol;Acc:MGI:2147269]	-0.24982	5.00268	-3.27081	0.00188584	0.0421383	-2.26317
ENSMUSG00000092492	B230208B08Rik	processed_transcript	MGI Symbol	1	RIKEN cDNA B230208B08 gene [Source:MGI Symbol;Acc:MGI:2442149]	-0.575685	-0.206205	-2.92939	0.00499382	0.0704365	-2.26433
ENSMUSG00000029397	Rchy1	protein_coding	MGI Symbol	5	ring finger and CHY zinc finger domain containing 1 [Source:MGI Symbol;Acc:MGI:1915348]	-0.155107	6.06818	-3.29935	0.00173383	0.040273	-2.26518
ENSMUSG00000029599	Ddx54	protein_coding	MGI Symbol	4	DEAD (Asp-Glu-Ala-Asp) box polypeptide 54 [Source:MGI Symbol;Acc:MGI:1919240]	-0.40263	4.69591	-3.26281	0.00193066	0.0424611	-2.26771
ENSMUSG00000024302	Dtna	protein_coding	MGI Symbol	10	dystrobrevin alpha [Source:MGI Symbol;Acc:MGI:106039]	0.149522	7.33213	3.31253	0.00166764	0.0395178	-2.26889
ENSMUSG00000061411	Nol4l	protein_coding	MGI Symbol	6	nucleolar protein 4-like [Source:MGI Symbol;Acc:MGI:1918765]	0.170368	4.86526	3.25353	0.00198386	0.0428237	-2.27159
ENSMUSG00000029166	Mapre3	protein_coding	MGI Symbol	6	microtubule-associated protein, RP/EB family, member 3 [Source:MGI Symbol;Acc:MGI:2140967]	-0.432822	7.14729	-3.31217	0.00166939	0.0395178	-2.27226
ENSMUSG00000024030	Abcg1	protein_coding	MGI Symbol	5	ATP binding cassette subfamily G member 1 [Source:MGI Symbol;Acc:MGI:107704]	-0.189876	7.68615	-3.31367	0.00166199	0.0395178	-2.2776
ENSMUSG00000055313	Pgbd1	protein_coding	MGI Symbol	8	piggyBac transposable element derived 1 [Source:MGI Symbol;Acc:MGI:2441675]	-0.395988	1.24042	-3.02822	0.00379031	0.0604356	-2.28039
ENSMUSG00000042558	Adprhl2	protein_coding	MGI Symbol	4	ADP-ribosylhydrolase like 2 [Source:MGI Symbol;Acc:MGI:2140364]	-0.713367	4.52086	-3.25068	0.00200048	0.0428962	-2.2826
ENSMUSG00000060601	Nr1h2	protein_coding	MGI Symbol	18	nuclear receptor subfamily 1, group H, member 2 [Source:MGI Symbol;Acc:MGI:1352463]	-0.209494	5.60186	-3.28363	0.00181607	0.0411236	-2.28308
ENSMUSG00000048537	Phldb1	protein_coding	MGI Symbol	18	pleckstrin homology like domain, family B, member 1 [Source:MGI Symbol;Acc:MGI:2143230]	-0.355123	4.83264	-3.25658	0.00196621	0.0426708	-2.28416
ENSMUSG00000102545	6430573P05Rik	lincRNA	MGI Symbol	3	RIKEN cDNA 6430573P05 gene [Source:MGI Symbol;Acc:MGI:2686494]	0.747557	-0.407443	2.88543	0.00563605	0.0747114	-2.28432
ENSMUSG00000021786	Oxsm	protein_coding	MGI Symbol	4	3-oxoacyl-ACP synthase, mitochondrial [Source:MGI Symbol;Acc:MGI:1918397]	0.336245	2.53588	3.09226	0.00316149	0.0547747	-2.28624
ENSMUSG00000026411	Tmem9	protein_coding	MGI Symbol	5	transmembrane protein 9 [Source:MGI Symbol;Acc:MGI:1913491]	-0.211159	6.66543	-3.30104	0.00172518	0.0402493	-2.28721
ENSMUSG00000036093	Arl5a	protein_coding	MGI Symbol	2	ADP-ribosylation factor-like 5A [Source:MGI Symbol;Acc:MGI:1922673]	0.189784	4.92875	3.24719	0.00202103	0.0431903	-2.28743
ENSMUSG00000027957	Slc35a3	protein_coding	MGI Symbol	7	solute carrier family 35 (UDP-N-acetylglucosamine (UDP-GlcNAc) transporter), member 3 [Source:MGI Symbol;Acc:MGI:1917648]	0.366165	2.5773	3.09696	0.00311938	0.0546588	-2.28855
ENSMUSG00000019087	Atp6ap1	protein_coding	MGI Symbol	10	ATPase, H+ transporting, lysosomal accessory protein 1 [Source:MGI Symbol;Acc:MGI:109629]	-0.262812	8.0344	-3.3124	0.00166825	0.0395178	-2.28857
ENSMUSG00000025609	Mkln1	protein_coding	MGI Symbol	13	muskelin 1, intracellular mediator containing kelch motifs [Source:MGI Symbol;Acc:MGI:1351638]	0.150707	6.45743	3.29446	0.00175903	0.0405706	-2.29211
ENSMUSG00000006179	Prss16	protein_coding	MGI Symbol	5	protease, serine 16 (thymus) [Source:MGI Symbol;Acc:MGI:1859181]	0.785327	-0.104245	2.89877	0.00543347	0.0732804	-2.2932
ENSMUSG00000029617	Ccz1	protein_coding	MGI Symbol	5	CCZ1 vacuolar protein trafficking and biogenesis associated [Source:MGI Symbol;Acc:MGI:2141070]	-0.442029	4.76077	-3.25187	0.00199353	0.0428608	-2.29444
ENSMUSG00000026207	Speg	protein_coding	MGI Symbol	15	SPEG complex locus [Source:MGI Symbol;Acc:MGI:109282]	-0.21086	5.60048	-3.27709	0.00185132	0.0416302	-2.2976
ENSMUSG00000050373	Snx21	protein_coding	MGI Symbol	7	sorting nexin family member 21 [Source:MGI Symbol;Acc:MGI:1917729]	-0.37597	4.81627	-3.25356	0.00198373	0.0428237	-2.30111
ENSMUSG00000032412	Atp1b3	protein_coding	MGI Symbol	3	ATPase, Na+/K+ transporting, beta 3 polypeptide [Source:MGI Symbol;Acc:MGI:107788]	-0.401942	5.21031	-3.26351	0.00192671	0.0424611	-2.30249
ENSMUSG00000021432	Slc35b3	protein_coding	MGI Symbol	12	solute carrier family 35, member B3 [Source:MGI Symbol;Acc:MGI:1913978]	-0.269249	3.16944	-3.14907	0.00268688	0.0506311	-2.30279
ENSMUSG00000112150	9530018F02Rik	bidirectional_promoter_lncRNA	MGI Symbol	1	RIKEN cDNA 9530018F02 gene [Source:MGI Symbol;Acc:MGI:1924652]	-0.737759	-0.497923	-2.90594	0.00532731	0.0724001	-2.30334
ENSMUSG00000001018	Snapin	protein_coding	MGI Symbol	5	SNAP-associated protein [Source:MGI Symbol;Acc:MGI:1333745]	-0.198322	6.5008	-3.29322	0.00176549	0.040578	-2.30483
ENSMUSG00000075585	6330403L08Rik	antisense	MGI Symbol	2	RIKEN cDNA 6330403L08 gene [Source:MGI Symbol;Acc:MGI:1917994]	0.318258	3.13884	3.12817	0.00285307	0.0523592	-2.30741
ENSMUSG00000019927	Ube2d1	protein_coding	MGI Symbol	3	ubiquitin-conjugating enzyme E2D 1 [Source:MGI Symbol;Acc:MGI:2384911]	-0.353367	6.22342	-3.28876	0.00178883	0.0408119	-2.30792
ENSMUSG00000027660	Skil	protein_coding	MGI Symbol	6	SKI-like [Source:MGI Symbol;Acc:MGI:106203]	0.316703	7.41845	3.29846	0.00173838	0.040273	-2.30806
ENSMUSG00000066477	Gm16551	processed_transcript	MGI Symbol	5	predicted gene 16551 [Source:MGI Symbol;Acc:MGI:4414971]	-0.842878	-0.151962	-2.90142	0.00539399	0.0730403	-2.30913
ENSMUSG00000029875	Ccdc184	protein_coding	MGI Symbol	1	coiled-coil domain containing 184 [Source:MGI Symbol;Acc:MGI:2146066]	-0.268151	4.71964	-3.24151	0.00205492	0.0436009	-2.31586
ENSMUSG00000032333	Stoml1	protein_coding	MGI Symbol	8	stomatin-like 1 [Source:MGI Symbol;Acc:MGI:1916356]	-0.175349	6.27522	-3.28529	0.00180722	0.0410244	-2.3172
ENSMUSG00000004846	Plod3	protein_coding	MGI Symbol	6	procollagen-lysine, 2-oxoglutarate 5-dioxygenase 3 [Source:MGI Symbol;Acc:MGI:1347008]	-0.270356	3.5075	-3.16986	0.00253051	0.0490645	-2.31881
ENSMUSG00000098221	Gm27030	lincRNA	MGI Symbol	1	predicted gene, 27030 [Source:MGI Symbol;Acc:MGI:5504145]	-0.477376	0.276619	-2.934	0.00493058	0.0699891	-2.32454
ENSMUSG00000051373	Plpp7	protein_coding	MGI Symbol	3	phospholipid phosphatase 7 (inactive) [Source:MGI Symbol;Acc:MGI:2445183]	-0.218018	5.05071	-3.24616	0.00202714	0.0431903	-2.3302
ENSMUSG00000086784	Isoc2a	protein_coding	MGI Symbol	1	isochorismatase domain containing 2a [Source:MGI Symbol;Acc:MGI:3609243]	0.518029	0.614048	2.92358	0.00507462	0.0708131	-2.33476
ENSMUSG00000028383	Hsdl2	protein_coding	MGI Symbol	3	hydroxysteroid dehydrogenase like 2 [Source:MGI Symbol;Acc:MGI:1919729]	0.239778	5.27255	3.24609	0.00202755	0.0431903	-2.33536
ENSMUSG00000025410	Dctn2	protein_coding	MGI Symbol	5	dynactin 2 [Source:MGI Symbol;Acc:MGI:107733]	-0.168383	8.43285	-3.29752	0.00174323	0.0402922	-2.33633
ENSMUSG00000038888	Ctu1	protein_coding	MGI Symbol	1	cytosolic thiouridylase subunit 1 [Source:MGI Symbol;Acc:MGI:2385277]	-0.487069	2.38708	-3.08261	0.00324955	0.0553039	-2.33748
ENSMUSG00000022892	App	protein_coding	MGI Symbol	11	amyloid beta (A4) precursor protein [Source:MGI Symbol;Acc:MGI:88059]	-0.346773	8.81229	-3.29927	0.00173427	0.040273	-2.33774
ENSMUSG00000013465	Nelfb	protein_coding	MGI Symbol	8	negative elongation factor complex member B [Source:MGI Symbol;Acc:MGI:1931035]	-0.167466	5.88188	-3.27061	0.00188694	0.0421383	-2.33824
ENSMUSG00000027487	Cdk5rap1	protein_coding	MGI Symbol	7	CDK5 regulatory subunit associated protein 1 [Source:MGI Symbol;Acc:MGI:1914221]	0.333616	4.0411	3.17849	0.00246822	0.0484886	-2.34013
ENSMUSG00000110235	Gm5086	lincRNA	MGI Symbol	3	predicted gene 5086 [Source:MGI Symbol;Acc:MGI:3644417]	0.630407	0.455402	2.91559	0.00518766	0.0716281	-2.34032
ENSMUSG00000030688	Stard10	protein_coding	MGI Symbol	11	START domain containing 10 [Source:MGI Symbol;Acc:MGI:1860093]	-0.300737	3.20653	-3.1403	0.00275543	0.051177	-2.34073
ENSMUSG00000063511	Snrnp70	protein_coding	MGI Symbol	17	small nuclear ribonucleoprotein 70 (U1) [Source:MGI Symbol;Acc:MGI:98341]	-0.340847	5.76964	-3.26532	0.00191649	0.0423944	-2.3445
ENSMUSG00000083282	Ctsf	protein_coding	MGI Symbol	12	cathepsin F [Source:MGI Symbol;Acc:MGI:1861434]	-0.240171	5.18318	-3.24563	0.00203027	0.0431914	-2.3505
ENSMUSG00000029922	Mkrn1	protein_coding	MGI Symbol	8	makorin, ring finger protein, 1 [Source:MGI Symbol;Acc:MGI:1859353]	-0.2715	6.64906	-3.27799	0.00184645	0.0415786	-2.35261
ENSMUSG00000026418	Tnni1	protein_coding	MGI Symbol	9	troponin I, skeletal, slow 1 [Source:MGI Symbol;Acc:MGI:105073]	-0.342172	2.89599	-3.11497	0.00296298	0.0535681	-2.35345
ENSMUSG00000028926	Cdk14	protein_coding	MGI Symbol	15	cyclin-dependent kinase 14 [Source:MGI Symbol;Acc:MGI:894318]	0.134758	8.2192	3.28871	0.00178907	0.0408119	-2.35437
ENSMUSG00000070697	Utp3	protein_coding	MGI Symbol	1	UTP3 small subunit processome component [Source:MGI Symbol;Acc:MGI:1919230]	-0.190922	6.36109	-3.26919	0.0018948	0.0422553	-2.36048
ENSMUSG00000024777	Ppp2r5b	protein_coding	MGI Symbol	4	protein phosphatase 2, regulatory subunit Bprime, beta [Source:MGI Symbol;Acc:MGI:2388480]	-0.331669	5.37679	-3.25133	0.00199669	0.0428717	-2.36191
ENSMUSG00000022211	Carmil3	protein_coding	MGI Symbol	12	capping protein regulator and myosin 1 linker 3 [Source:MGI Symbol;Acc:MGI:2448573]	-0.36973	2.1024	-3.0572	0.00349245	0.0576772	-2.36483
ENSMUSG00000048022	Tmem229a	protein_coding	MGI Symbol	1	transmembrane protein 229A [Source:MGI Symbol;Acc:MGI:2442812]	0.240012	4.60703	3.2016	0.00230831	0.0467614	-2.36524
ENSMUSG00000021690	Jmy	protein_coding	MGI Symbol	2	junction-mediating and regulatory protein [Source:MGI Symbol;Acc:MGI:1913096]	0.235224	4.76164	3.2098	0.00225396	0.0463639	-2.36842
ENSMUSG00000029101	Rgs12	protein_coding	MGI Symbol	18	regulator of G-protein signaling 12 [Source:MGI Symbol;Acc:MGI:1918979]	-0.185626	4.97867	-3.23134	0.00211686	0.044391	-2.3718
ENSMUSG00000044320	1700001O22Rik	protein_coding	MGI Symbol	13	RIKEN cDNA 1700001O22 gene [Source:MGI Symbol;Acc:MGI:1923631]	-0.729526	0.757241	-2.96036	0.00458287	0.0674897	-2.37412
ENSMUSG00000055633	Zfp580	protein_coding	MGI Symbol	2	zinc finger protein 580 [Source:MGI Symbol;Acc:MGI:1916242]	-0.484671	3.62728	-3.16458	0.00256938	0.0495419	-2.37739
ENSMUSG00000064360	mt-Nd3	protein_coding	MGI Symbol	1	mitochondrially encoded NADH dehydrogenase 3 [Source:MGI Symbol;Acc:MGI:102499]	-0.93599	3.74162	-3.16674	0.00255343	0.0493826	-2.37868
ENSMUSG00000020948	Klhl28	protein_coding	MGI Symbol	3	kelch-like 28 [Source:MGI Symbol;Acc:MGI:1913939]	0.171292	4.76339	3.20872	0.00226104	0.0464498	-2.37912
ENSMUSG00000081871	Gm11488	processed_pseudogene	MGI Symbol	1	predicted gene 11488 [Source:MGI Symbol;Acc:MGI:3650705]	-0.506789	-0.100228	-2.89169	0.0055401	0.0741493	-2.38024
ENSMUSG00000022389	Tef	protein_coding	MGI Symbol	10	thyrotroph embryonic factor [Source:MGI Symbol;Acc:MGI:98663]	0.19491	7.61673	3.27399	0.00186827	0.0418948	-2.38276
ENSMUSG00000027288	Zfp106	protein_coding	MGI Symbol	11	zinc finger protein 106 [Source:MGI Symbol;Acc:MGI:1270153]	0.19554	6.76081	3.26311	0.00192893	0.0424611	-2.38788
ENSMUSG00000030671	Pde3b	protein_coding	MGI Symbol	4	phosphodiesterase 3B, cGMP-inhibited [Source:MGI Symbol;Acc:MGI:1333863]	0.318374	2.35862	3.04336	0.00363185	0.0588374	-2.3897
ENSMUSG00000112381	Gm8170	processed_pseudogene	MGI Symbol	1	predicted gene 8170 [Source:MGI Symbol;Acc:MGI:3644928]	0.811925	-0.532329	2.83794	0.00641532	0.0794548	-2.39106
ENSMUSG00000117521	Gm50024	lincRNA	MGI Symbol	1	predicted gene, 50024 [Source:MGI Symbol;Acc:MGI:6275323]	0.479353	3.68545	3.12513	0.00287804	0.0526978	-2.3914
ENSMUSG00000038695	Josd2	protein_coding	MGI Symbol	19	Josephin domain containing 2 [Source:MGI Symbol;Acc:MGI:1913374]	-0.291926	5.88016	-3.25251	0.00198984	0.0428386	-2.39188
ENSMUSG00000026499	Acbd3	protein_coding	MGI Symbol	2	acyl-Coenzyme A binding domain containing 3 [Source:MGI Symbol;Acc:MGI:2181074]	0.207372	4.50447	3.1865	0.0024116	0.0480393	-2.39227
ENSMUSG00000027466	Rbck1	protein_coding	MGI Symbol	8	RanBP-type and C3HC4-type zinc finger containing 1 [Source:MGI Symbol;Acc:MGI:1344372]	-0.276719	6.28493	-3.25714	0.00196299	0.0426581	-2.39653
ENSMUSG00000000861	Bcl11a	protein_coding	MGI Symbol	6	B cell CLL/lymphoma 11A (zinc finger protein) [Source:MGI Symbol;Acc:MGI:106190]	-0.320085	7.12081	-3.26732	0.00190527	0.042372	-2.39679
ENSMUSG00000031167	Rbm3	protein_coding	MGI Symbol	11	RNA binding motif (RNP1, RRM) protein 3 [Source:MGI Symbol;Acc:MGI:1099460]	-0.331665	7.00861	-3.26359	0.00192625	0.0424611	-2.39882
ENSMUSG00000020774	Aspa	protein_coding	MGI Symbol	6	aspartoacylase [Source:MGI Symbol;Acc:MGI:87914]	-0.312327	4.85134	-3.21295	0.00223337	0.0460576	-2.40253
ENSMUSG00000106791	4930553P18Rik	lincRNA	MGI Symbol	1	RIKEN cDNA 4930553P18 gene [Source:MGI Symbol;Acc:MGI:1922605]	0.730429	-0.143476	2.85243	0.00616749	0.0786942	-2.40552
ENSMUSG00000009575	Cbx5	protein_coding	MGI Symbol	4	chromobox 5 [Source:MGI Symbol;Acc:MGI:109372]	0.144881	7.89104	3.26527	0.00191677	0.0423944	-2.41133
ENSMUSG00000003363	Pld3	protein_coding	MGI Symbol	8	phospholipase D family, member 3 [Source:MGI Symbol;Acc:MGI:1333782]	-0.228991	8.54042	-3.27094	0.00188512	0.0421383	-2.41197
ENSMUSG00000026754	Golga1	protein_coding	MGI Symbol	11	golgi autoantigen, golgin subfamily a, 1 [Source:MGI Symbol;Acc:MGI:1924149]	0.160436	4.8941	3.20305	0.00229859	0.0467071	-2.41345
ENSMUSG00000041992	Rapgef5	protein_coding	MGI Symbol	7	Rap guanine nucleotide exchange factor (GEF) 5 [Source:MGI Symbol;Acc:MGI:2444365]	0.170289	7.58829	3.2616	0.00193751	0.0424611	-2.41692
ENSMUSG00000020585	Laptm4a	protein_coding	MGI Symbol	1	lysosomal-associated protein transmembrane 4A [Source:MGI Symbol;Acc:MGI:108017]	-0.169582	8.22291	-3.26666	0.00190895	0.0423944	-2.41741
ENSMUSG00000020257	Wdr82	protein_coding	MGI Symbol	6	WD repeat domain containing 82 [Source:MGI Symbol;Acc:MGI:1924555]	0.182075	6.35758	3.24431	0.00203812	0.0433013	-2.42327
ENSMUSG00000030450	Oca2	protein_coding	MGI Symbol	6	oculocutaneous albinism II [Source:MGI Symbol;Acc:MGI:97454]	-0.467785	0.415761	-2.9147	0.00520043	0.0716281	-2.42732
ENSMUSG00000031671	Setd6	protein_coding	MGI Symbol	6	SET domain containing 6 [Source:MGI Symbol;Acc:MGI:1913333]	-0.356086	2.65449	-3.07553	0.00331556	0.0559562	-2.42811
ENSMUSG00000063804	Lin28b	protein_coding	MGI Symbol	3	lin-28 homolog B (C. elegans) [Source:MGI Symbol;Acc:MGI:3584032]	-0.625557	0.127759	-2.88025	0.00571656	0.0752037	-2.42887
ENSMUSG00000102753	Gm37056	TEC	MGI Symbol	1	predicted gene, 37056 [Source:MGI Symbol;Acc:MGI:5610284]	-0.656155	0.0604382	-2.8981	0.00544345	0.0732804	-2.42904
ENSMUSG00000105561	Gm43462	sense_intronic	MGI Symbol	1	predicted gene 43462 [Source:MGI Symbol;Acc:MGI:5663599]	-0.863329	-0.755195	-2.84179	0.00634853	0.0792334	-2.43912
ENSMUSG00000024420	Zfp521	protein_coding	MGI Symbol	7	zinc finger protein 521 [Source:MGI Symbol;Acc:MGI:95459]	0.38102	2.18681	3.0097	0.00399287	0.0620487	-2.43938
ENSMUSG00000058743	Kcnj14	protein_coding	MGI Symbol	2	potassium inwardly-rectifying channel, subfamily J, member 14 [Source:MGI Symbol;Acc:MGI:2384820]	-0.572452	0.162115	-2.88856	0.00558787	0.0744812	-2.44494
ENSMUSG00000044134	Pheta1	protein_coding	MGI Symbol	3	PH domain containing endocytic trafficking adaptor 1 [Source:MGI Symbol;Acc:MGI:2442708]	-0.468149	2.52134	-3.06567	0.00340969	0.0569145	-2.44695
ENSMUSG00000037640	Zfp60	protein_coding	MGI Symbol	8	zinc finger protein 60 [Source:MGI Symbol;Acc:MGI:99207]	0.227797	4.77077	3.18126	0.00244853	0.048455	-2.44995
ENSMUSG00000049985	Ankrd55	protein_coding	MGI Symbol	6	ankyrin repeat domain 55 [Source:MGI Symbol;Acc:MGI:1924568]	0.580573	0.74088	2.89351	0.00551243	0.073925	-2.45223
ENSMUSG00000009035	Tmem184b	protein_coding	MGI Symbol	8	transmembrane protein 184b [Source:MGI Symbol;Acc:MGI:2445179]	-0.283685	4.42112	-3.17327	0.00250573	0.0488104	-2.4588
ENSMUSG00000020721	Helz	protein_coding	MGI Symbol	8	helicase with zinc finger domain [Source:MGI Symbol;Acc:MGI:1925705]	0.191601	6.04387	3.2253	0.00215449	0.045034	-2.45917
ENSMUSG00000037339	Fam53a	protein_coding	MGI Symbol	8	family with sequence similarity 53, member A [Source:MGI Symbol;Acc:MGI:1919225]	-0.713048	4.34924	-3.18302	0.00243607	0.0483268	-2.45986
ENSMUSG00000035285	Nat14	protein_coding	MGI Symbol	5	N-acetyltransferase 14 [Source:MGI Symbol;Acc:MGI:3039561]	-0.227463	6.27798	-3.23305	0.00210634	0.0442851	-2.45996
ENSMUSG00000020928	Higd1b	protein_coding	MGI Symbol	3	HIG1 domain family, member 1B [Source:MGI Symbol;Acc:MGI:1922939]	0.393028	1.70778	2.96103	0.00457445	0.0674815	-2.46281
ENSMUSG00000068206	Pick1	protein_coding	MGI Symbol	11	protein interacting with C kinase 1 [Source:MGI Symbol;Acc:MGI:894645]	-0.262233	4.25756	-3.16144	0.00259281	0.0497619	-2.46339
ENSMUSG00000004558	Ndrg2	protein_coding	MGI Symbol	13	N-myc downstream regulated gene 2 [Source:MGI Symbol;Acc:MGI:1352498]	0.299363	8.94409	3.25276	0.00198838	0.0428386	-2.46407
ENSMUSG00000027359	Slc27a2	protein_coding	MGI Symbol	4	solute carrier family 27 (fatty acid transporter), member 2 [Source:MGI Symbol;Acc:MGI:1347099]	-0.421984	1.35924	-2.97195	0.0044375	0.066064	-2.46491
ENSMUSG00000049562	Ap5b1	protein_coding	MGI Symbol	3	adaptor-related protein complex 5, beta 1 subunit [Source:MGI Symbol;Acc:MGI:2685808]	-0.4334	1.30214	-2.9694	0.00446906	0.0663493	-2.46564
ENSMUSG00000024924	Vldlr	protein_coding	MGI Symbol	8	very low density lipoprotein receptor [Source:MGI Symbol;Acc:MGI:98935]	-0.285151	5.38929	-3.20785	0.00226676	0.0464498	-2.47262
ENSMUSG00000068551	Zfp467	protein_coding	MGI Symbol	11	zinc finger protein 467 [Source:MGI Symbol;Acc:MGI:1916160]	-0.453535	3.36175	-3.10653	0.00303534	0.0537518	-2.47343
ENSMUSG00000041633	Kctd12b	protein_coding	MGI Symbol	2	potassium channel tetramerisation domain containing 12b [Source:MGI Symbol;Acc:MGI:2444667]	0.495181	0.95877	2.89389	0.00550678	0.073925	-2.47582
ENSMUSG00000021948	Prkcd	protein_coding	MGI Symbol	13	protein kinase C, delta [Source:MGI Symbol;Acc:MGI:97598]	-0.383797	5.12633	-3.20447	0.00228914	0.046672	-2.47595
ENSMUSG00000032135	Mcam	protein_coding	MGI Symbol	6	melanoma cell adhesion molecule [Source:MGI Symbol;Acc:MGI:1933966]	-0.418104	2.41993	-3.03948	0.00367185	0.059248	-2.47612
ENSMUSG00000026803	Ttf1	protein_coding	MGI Symbol	4	transcription termination factor, RNA polymerase I [Source:MGI Symbol;Acc:MGI:105044]	0.231867	3.53238	3.09295	0.00315526	0.0547747	-2.47703
ENSMUSG00000025188	Hps1	protein_coding	MGI Symbol	9	HPS1, biogenesis of lysosomal organelles complex 3 subunit 1 [Source:MGI Symbol;Acc:MGI:2177763]	-0.303196	2.59463	-3.0515	0.00354925	0.0581018	-2.47715
ENSMUSG00000041930	Fam222a	protein_coding	MGI Symbol	2	family with sequence similarity 222, member A [Source:MGI Symbol;Acc:MGI:3605543]	-0.552468	1.19027	-2.95101	0.00470353	0.0679816	-2.48093
ENSMUSG00000030986	Dhx32	protein_coding	MGI Symbol	10	DEAH (Asp-Glu-Ala-His) box polypeptide 32 [Source:MGI Symbol;Acc:MGI:2141813]	-0.284554	5.01112	-3.19194	0.0023739	0.0476194	-2.4849
ENSMUSG00000077493	Snord91a	snoRNA	MGI Symbol	1	small nucleolar RNA, C/D box 91A [Source:MGI Symbol;Acc:MGI:3819564]	0.335477	1.13323	2.90644	0.00532004	0.0724001	-2.48549
ENSMUSG00000038383	Pigu	protein_coding	MGI Symbol	5	phosphatidylinositol glycan anchor biosynthesis, class U [Source:MGI Symbol;Acc:MGI:3039607]	-0.234001	4.2011	-3.14524	0.00271661	0.0509484	-2.48812
ENSMUSG00000006301	Tmbim1	protein_coding	MGI Symbol	8	transmembrane BAX inhibitor motif containing 1 [Source:MGI Symbol;Acc:MGI:1916910]	-0.304316	4.85493	-3.17979	0.00245895	0.0484886	-2.49225
ENSMUSG00000038271	Iffo1	protein_coding	MGI Symbol	10	intermediate filament family orphan 1 [Source:MGI Symbol;Acc:MGI:2444516]	-0.338564	4.42923	-3.15811	0.00261782	0.0498527	-2.49254
ENSMUSG00000037405	Icam1	protein_coding	MGI Symbol	2	intercellular adhesion molecule 1 [Source:MGI Symbol;Acc:MGI:96392]	-0.766235	-0.369438	-2.84189	0.00634689	0.0792334	-2.49467
ENSMUSG00000020601	Trib2	protein_coding	MGI Symbol	4	tribbles pseudokinase 2 [Source:MGI Symbol;Acc:MGI:2145021]	0.258076	5.34789	3.18964	0.00238981	0.0477607	-2.49962
ENSMUSG00000026748	Plxdc2	protein_coding	MGI Symbol	4	plexin domain containing 2 [Source:MGI Symbol;Acc:MGI:1914698]	-0.308925	4.29781	-3.1514	0.00266889	0.0505276	-2.5014
ENSMUSG00000040430	Pitpnc1	protein_coding	MGI Symbol	4	phosphatidylinositol transfer protein, cytoplasmic 1 [Source:MGI Symbol;Acc:MGI:1919045]	0.238407	7.38078	3.22627	0.00214837	0.0449933	-2.50779
ENSMUSG00000019936	Epyc	protein_coding	MGI Symbol	2	epiphycan [Source:MGI Symbol;Acc:MGI:107942]	0.603116	0.074246	2.8258	0.00662999	0.0807181	-2.50912
ENSMUSG00000041263	Rusc1	protein_coding	MGI Symbol	7	RUN and SH3 domain containing 1 [Source:MGI Symbol;Acc:MGI:1919546]	-0.202577	5.06441	-3.18402	0.00242903	0.0482464	-2.50959
ENSMUSG00000089911	Mfsd14a	protein_coding	MGI Symbol	5	major facilitator superfamily domain containing 14A [Source:MGI Symbol;Acc:MGI:1201609]	-0.455628	4.1465	-3.14282	0.0027356	0.051014	-2.50993
ENSMUSG00000053117	E330013P04Rik	lincRNA	MGI Symbol	4	RIKEN cDNA E330013P04 gene [Source:MGI Symbol;Acc:MGI:2147732]	0.46814	1.53711	2.9191	0.00513773	0.071486	-2.51231
ENSMUSG00000045176	Borcs6	protein_coding	MGI Symbol	1	BLOC-1 related complex subunit 6 [Source:MGI Symbol;Acc:MGI:1919173]	-0.266943	3.73404	-3.10818	0.00302107	0.0536676	-2.51473
ENSMUSG00000020300	Cpeb4	protein_coding	MGI Symbol	3	cytoplasmic polyadenylation element binding protein 4 [Source:MGI Symbol;Acc:MGI:1914829]	0.195238	5.97626	3.20291	0.00229953	0.0467071	-2.51509
ENSMUSG00000016349	Eef1a2	protein_coding	MGI Symbol	1	eukaryotic translation elongation factor 1 alpha 2 [Source:MGI Symbol;Acc:MGI:1096317]	0.239533	5.15712	3.17225	0.00251315	0.0488374	-2.51691
ENSMUSG00000070287	Slc35g2	protein_coding	MGI Symbol	2	solute carrier family 35, member G2 [Source:MGI Symbol;Acc:MGI:2685365]	-0.357518	3.29801	-3.08456	0.00323155	0.0551718	-2.51694
ENSMUSG00000084910	C630043F03Rik	processed_transcript	MGI Symbol	1	RIKEN cDNA C630043F03 gene [Source:MGI Symbol;Acc:MGI:1915535]	0.209328	4.0878	3.11036	0.00300237	0.0536676	-2.51993
ENSMUSG00000028307	Aldob	protein_coding	MGI Symbol	3	aldolase B, fructose-bisphosphate [Source:MGI Symbol;Acc:MGI:87995]	-0.598451	-0.0511616	-2.83737	0.00642527	0.0794825	-2.52311
ENSMUSG00000041515	Irf8	protein_coding	MGI Symbol	7	interferon regulatory factor 8 [Source:MGI Symbol;Acc:MGI:96395]	-0.32152	2.92496	-3.05143	0.00354998	0.0581018	-2.52525
ENSMUSG00000004934	Pias4	protein_coding	MGI Symbol	5	protein inhibitor of activated STAT 4 [Source:MGI Symbol;Acc:MGI:2136940]	-0.300934	4.56583	-3.15542	0.00263814	0.0501216	-2.52655
ENSMUSG00000036053	Fmnl2	protein_coding	MGI Symbol	5	formin-like 2 [Source:MGI Symbol;Acc:MGI:1918659]	0.226283	4.21921	3.11824	0.0029354	0.0533254	-2.52761
ENSMUSG00000027198	Ext2	protein_coding	MGI Symbol	12	exostosin glycosyltransferase 2 [Source:MGI Symbol;Acc:MGI:108050]	-0.469458	3.33163	-3.08131	0.00326156	0.0553967	-2.52979
ENSMUSG00000075227	Znhit2	protein_coding	MGI Symbol	1	zinc finger, HIT domain containing 2 [Source:MGI Symbol;Acc:MGI:1352481]	-0.88972	3.52684	-3.09539	0.00313338	0.0546588	-2.53112
ENSMUSG00000036585	Fgf1	protein_coding	MGI Symbol	11	fibroblast growth factor 1 [Source:MGI Symbol;Acc:MGI:95515]	0.263763	4.94899	3.15957	0.00260679	0.0497619	-2.53404
ENSMUSG00000108081	Gm44026	antisense	MGI Symbol	1	predicted gene, 44026 [Source:MGI Symbol;Acc:MGI:5690418]	-0.900123	0.00879297	-2.84696	0.00625997	0.0789478	-2.5366
ENSMUSG00000015714	Cers2	protein_coding	MGI Symbol	9	ceramide synthase 2 [Source:MGI Symbol;Acc:MGI:1924143]	-0.288084	5.48316	-3.18795	0.00240152	0.0479355	-2.53724
ENSMUSG00000003226	Ranbp2	protein_coding	MGI Symbol	3	RAN binding protein 2 [Source:MGI Symbol;Acc:MGI:894323]	0.245555	4.44342	3.12913	0.00284526	0.0523346	-2.53939
ENSMUSG00000054280	Prr14l	protein_coding	MGI Symbol	4	proline rich 14-like [Source:MGI Symbol;Acc:MGI:2443658]	0.211979	5.70782	3.18566	0.0024175	0.0480765	-2.54233
ENSMUSG00000084938	BB557941	processed_transcript	MGI Symbol	1	expressed sequence BB557941 [Source:MGI Symbol;Acc:MGI:3034820]	0.608726	0.487634	2.8305	0.00654604	0.0802399	-2.54234
ENSMUSG00000029992	Gfpt1	protein_coding	MGI Symbol	7	glutamine fructose-6-phosphate transaminase 1 [Source:MGI Symbol;Acc:MGI:95698]	0.220125	4.88234	3.15186	0.00266538	0.0505276	-2.54492
ENSMUSG00000041995	Zbed3	protein_coding	MGI Symbol	3	zinc finger, BED type containing 3 [Source:MGI Symbol;Acc:MGI:1919364]	-0.753517	2.69291	-3.04822	0.00358235	0.0583691	-2.54541
ENSMUSG00000030747	Dgat2	protein_coding	MGI Symbol	6	diacylglycerol O-acyltransferase 2 [Source:MGI Symbol;Acc:MGI:1915050]	-0.470182	6.13941	-3.20088	0.0023131	0.0467614	-2.54627
ENSMUSG00000001472	Tcf25	protein_coding	MGI Symbol	11	transcription factor 25 (basic helix-loop-helix) [Source:MGI Symbol;Acc:MGI:1914105]	-0.118408	9.26242	-3.22508	0.00215588	0.045034	-2.54688
ENSMUSG00000028378	Ptgr1	protein_coding	MGI Symbol	1	prostaglandin reductase 1 [Source:MGI Symbol;Acc:MGI:1914353]	0.311753	2.81747	3.00463	0.00405001	0.062404	-2.5474
ENSMUSG00000051550	Zfp579	protein_coding	MGI Symbol	6	zinc finger protein 579 [Source:MGI Symbol;Acc:MGI:1915740]	-0.405754	2.13235	-2.99039	0.00421482	0.0638068	-2.54829
ENSMUSG00000046351	Zfp322a	protein_coding	MGI Symbol	6	zinc finger protein 322A [Source:MGI Symbol;Acc:MGI:2442566]	0.172869	5.52945	3.17941	0.00246164	0.0484886	-2.54928
ENSMUSG00000041377	Ninj2	protein_coding	MGI Symbol	2	ninjurin 2 [Source:MGI Symbol;Acc:MGI:1352751]	-0.413082	2.42543	-3.01029	0.00398627	0.0620308	-2.55092
ENSMUSG00000050192	Eif5a2	protein_coding	MGI Symbol	1	eukaryotic translation initiation factor 5A2 [Source:MGI Symbol;Acc:MGI:1933735]	0.236866	4.86812	3.14827	0.00269301	0.050649	-2.55232
ENSMUSG00000033287	Kctd17	protein_coding	MGI Symbol	11	potassium channel tetramerisation domain containing 17 [Source:MGI Symbol;Acc:MGI:1920094]	-0.613614	6.69507	-3.20623	0.00227749	0.0466107	-2.55582
ENSMUSG00000028343	Erp44	protein_coding	MGI Symbol	4	endoplasmic reticulum protein 44 [Source:MGI Symbol;Acc:MGI:1923549]	-0.245207	4.9954	-3.16195	0.00258899	0.0497619	-2.55722
ENSMUSG00000090100	Ttbk2	protein_coding	MGI Symbol	6	tau tubulin kinase 2 [Source:MGI Symbol;Acc:MGI:2155779]	0.203268	5.67184	3.17879	0.00246604	0.0484886	-2.5602
ENSMUSG00000027293	Ehd4	protein_coding	MGI Symbol	4	EH-domain containing 4 [Source:MGI Symbol;Acc:MGI:1919619]	-0.429769	2.62744	-3.02149	0.00386279	0.0609898	-2.56345
ENSMUSG00000090129	Olfr287	protein_coding	MGI Symbol	5	olfactory receptor 287 [Source:MGI Symbol;Acc:MGI:3030121]	0.414803	2.02797	2.94341	0.00480377	0.0689763	-2.56379
ENSMUSG00000036550	Cnot1	protein_coding	MGI Symbol	17	CCR4-NOT transcription complex, subunit 1 [Source:MGI Symbol;Acc:MGI:2442402]	0.197504	5.70491	3.17771	0.00247378	0.0485389	-2.56396
ENSMUSG00000031860	Pbx4	protein_coding	MGI Symbol	9	pre B cell leukemia homeobox 4 [Source:MGI Symbol;Acc:MGI:1931321]	-0.250268	4.27783	-3.12702	0.00286253	0.0524732	-2.56642
ENSMUSG00000027820	Mme	protein_coding	MGI Symbol	8	membrane metallo endopeptidase [Source:MGI Symbol;Acc:MGI:97004]	-0.371979	0.850638	-2.88754	0.00560342	0.0745241	-2.56952
ENSMUSG00000033237	Arid2	protein_coding	MGI Symbol	4	AT rich interactive domain 2 (ARID, RFX-like) [Source:MGI Symbol;Acc:MGI:1924294]	0.157189	5.29022	3.16068	0.00259847	0.0497619	-2.57144
ENSMUSG00000061273	Mmgt1	protein_coding	MGI Symbol	1	membrane magnesium transporter 1 [Source:MGI Symbol;Acc:MGI:2384305]	0.251558	4.49983	3.11917	0.00292762	0.0533254	-2.57202
ENSMUSG00000085181	Gm12709	antisense	MGI Symbol	1	predicted gene 12709 [Source:MGI Symbol;Acc:MGI:3651946]	0.253201	2.91004	3.01472	0.00393697	0.0616195	-2.57209
ENSMUSG00000028461	Ccdc107	protein_coding	MGI Symbol	6	coiled-coil domain containing 107 [Source:MGI Symbol;Acc:MGI:1913423]	-0.256714	4.8482	-3.14813	0.0026941	0.050649	-2.57484
ENSMUSG00000036820	Amdhd2	protein_coding	MGI Symbol	8	amidohydrolase domain containing 2 [Source:MGI Symbol;Acc:MGI:2443978]	-0.227277	5.1469	-3.16018	0.00260224	0.0497619	-2.57635
ENSMUSG00000053774	Ubxn7	protein_coding	MGI Symbol	4	UBX domain protein 7 [Source:MGI Symbol;Acc:MGI:2146388]	0.364926	3.32985	3.03896	0.00367723	0.0592756	-2.57873
ENSMUSG00000027360	Hdc	protein_coding	MGI Symbol	5	histidine decarboxylase [Source:MGI Symbol;Acc:MGI:96062]	-0.438347	1.27514	-2.92118	0.00510827	0.0711374	-2.57883
ENSMUSG00000061778	Mospd2	protein_coding	MGI Symbol	9	motile sperm domain containing 2 [Source:MGI Symbol;Acc:MGI:1924013]	0.226232	3.39342	3.0445	0.00362025	0.058745	-2.58777
ENSMUSG00000051022	Hs3st1	protein_coding	MGI Symbol	4	heparan sulfate (glucosamine) 3-O-sulfotransferase 1 [Source:MGI Symbol;Acc:MGI:1201606]	-0.247444	4.7017	-3.13628	0.0027875	0.0515066	-2.58833
ENSMUSG00000037331	Larp1	protein_coding	MGI Symbol	3	La ribonucleoprotein domain family, member 1 [Source:MGI Symbol;Acc:MGI:1890165]	0.191019	5.88119	3.17442	0.00249742	0.048766	-2.58973
ENSMUSG00000001962	Fam50a	protein_coding	MGI Symbol	3	family with sequence similarity 50, member A [Source:MGI Symbol;Acc:MGI:1351626]	-0.197631	5.27454	-3.15906	0.00261061	0.0497741	-2.59001
ENSMUSG00000037300	Ttc13	protein_coding	MGI Symbol	12	tetratricopeptide repeat domain 13 [Source:MGI Symbol;Acc:MGI:2384573]	-0.339923	3.51278	-3.06697	0.00339711	0.0568576	-2.59386
ENSMUSG00000042992	Borcs5	protein_coding	MGI Symbol	5	BLOC-1 related complex subunit 5 [Source:MGI Symbol;Acc:MGI:1915024]	-0.201548	6.00389	-3.17927	0.00246261	0.0484886	-2.59526
ENSMUSG00000052911	Lamb2	protein_coding	MGI Symbol	7	laminin, beta 2 [Source:MGI Symbol;Acc:MGI:99916]	-0.509605	1.46852	-2.92346	0.00507622	0.0708131	-2.59738
ENSMUSG00000085521	4930526A20Rik	transcribed_processed_pseudogene	MGI Symbol	2	RIKEN cDNA 4930526A20 gene [Source:MGI Symbol;Acc:MGI:3612449]	-0.664983	0.518273	-2.85283	0.0061608	0.0786942	-2.59792
ENSMUSG00000017697	Ada	protein_coding	MGI Symbol	2	adenosine deaminase [Source:MGI Symbol;Acc:MGI:87916]	0.640972	0.404322	2.81411	0.00684292	0.0815902	-2.5987
ENSMUSG00000005089	Slc1a2	protein_coding	MGI Symbol	12	solute carrier family 1 (glial high affinity glutamate transporter), member 2 [Source:MGI Symbol;Acc:MGI:101931]	0.270603	9.34311	3.20492	0.00228616	0.0466701	-2.60044
ENSMUSG00000021250	Fos	protein_coding	MGI Symbol	4	FBJ osteosarcoma oncogene [Source:MGI Symbol;Acc:MGI:95574]	0.728922	4.40548	3.08691	0.00321006	0.0550367	-2.60552
ENSMUSG00000025422	Agap2	protein_coding	MGI Symbol	3	ArfGAP with GTPase domain, ankyrin repeat and PH domain 2 [Source:MGI Symbol;Acc:MGI:3580016]	0.330183	5.46076	3.15094	0.00267241	0.0505351	-2.60663
ENSMUSG00000004947	Dtx2	protein_coding	MGI Symbol	9	deltex 2, E3 ubiquitin ligase [Source:MGI Symbol;Acc:MGI:1921448]	-0.35064	2.94394	-3.03233	0.00374669	0.0599332	-2.60696
ENSMUSG00000030870	Ubfd1	protein_coding	MGI Symbol	5	ubiquitin family domain containing 1 [Source:MGI Symbol;Acc:MGI:107301]	0.174905	5.73292	3.15956	0.0026069	0.0497619	-2.6172
ENSMUSG00000007029	Vars	protein_coding	MGI Symbol	13	valyl-tRNA synthetase [Source:MGI Symbol;Acc:MGI:90675]	-0.283825	4.42274	-3.10928	0.00301161	0.0536676	-2.62236
ENSMUSG00000034164	Emid1	protein_coding	MGI Symbol	8	EMI domain containing 1 [Source:MGI Symbol;Acc:MGI:2155091]	-0.520085	0.34046	-2.82441	0.00665487	0.0808763	-2.62248
ENSMUSG00000020713	Gh	protein_coding	MGI Symbol	1	growth hormone [Source:MGI Symbol;Acc:MGI:95707]	2.72564	3.71431	2.95265	0.00468217	0.0679546	-2.62482
ENSMUSG00000004360	9330159F19Rik	protein_coding	MGI Symbol	3	RIKEN cDNA 9330159F19 gene [Source:MGI Symbol;Acc:MGI:3036239]	0.194685	6.27766	3.16981	0.00253091	0.0490645	-2.62539
ENSMUSG00000075419	Dolk	protein_coding	MGI Symbol	1	dolichol kinase [Source:MGI Symbol;Acc:MGI:2677836]	-0.239572	4.32427	-3.1049	0.00304951	0.0539436	-2.62677
ENSMUSG00000002808	Epdr1	protein_coding	MGI Symbol	4	ependymin related protein 1 (zebrafish) [Source:MGI Symbol;Acc:MGI:2145369]	-0.200343	6.34765	-3.17284	0.00250885	0.0488124	-2.62701
ENSMUSG00000002055	Spag5	protein_coding	MGI Symbol	8	sperm associated antigen 5 [Source:MGI Symbol;Acc:MGI:1927470]	0.315211	1.76538	2.91408	0.00520922	0.0716281	-2.62931
ENSMUSG00000117515	Gm6883	processed_pseudogene	MGI Symbol	1	predicted gene 6883 [Source:MGI Symbol;Acc:MGI:3644521]	-0.303153	1.52734	-2.89833	0.00543998	0.0732804	-2.62936
ENSMUSG00000034413	Neurl1b	protein_coding	MGI Symbol	3	neuralized E3 ubiquitin protein ligase 1B [Source:MGI Symbol;Acc:MGI:3643092]	0.25815	4.67008	3.1093	0.00301144	0.0536676	-2.63085
ENSMUSG00000030161	Gabarapl1	protein_coding	MGI Symbol	4	gamma-aminobutyric acid (GABA) A receptor-associated protein-like 1 [Source:MGI Symbol;Acc:MGI:1914980]	-0.177984	10.0179	-3.19699	0.00233938	0.0471022	-2.63217
ENSMUSG00000056167	Cnot10	protein_coding	MGI Symbol	9	CCR4-NOT transcription complex, subunit 10 [Source:MGI Symbol;Acc:MGI:1926143]	-0.148215	5.38841	-3.14334	0.00273152	0.0509968	-2.64163
ENSMUSG00000003500	Impdh1	protein_coding	MGI Symbol	10	inosine monophosphate dehydrogenase 1 [Source:MGI Symbol;Acc:MGI:96567]	-0.252643	4.78039	-3.12088	0.00291329	0.0531626	-2.64521
ENSMUSG00000051721	Wdcp	protein_coding	MGI Symbol	6	WD repeat and coiled coil containing [Source:MGI Symbol;Acc:MGI:3040699]	0.318686	4.66608	3.10305	0.00306565	0.0540517	-2.64544
ENSMUSG00000005371	Fbxo11	protein_coding	MGI Symbol	6	F-box protein 11 [Source:MGI Symbol;Acc:MGI:2147134]	0.148395	6.39356	3.16389	0.00257455	0.049554	-2.6458
ENSMUSG00000028580	Pum1	protein_coding	MGI Symbol	7	pumilio RNA-binding family member 1 [Source:MGI Symbol;Acc:MGI:1931749]	0.142038	7.27115	3.17453	0.00249659	0.048766	-2.64635
ENSMUSG00000040669	Phc1	protein_coding	MGI Symbol	16	polyhomeotic 1 [Source:MGI Symbol;Acc:MGI:103248]	0.167827	4.7038	3.10328	0.00306369	0.0540517	-2.6474
ENSMUSG00000085776	5430402O13Rik	antisense	MGI Symbol	2	RIKEN cDNA 5430402O13 gene [Source:MGI Symbol;Acc:MGI:1918631]	-0.48014	0.395123	-2.81777	0.00677557	0.0810065	-2.6478
ENSMUSG00000021892	Sh3bp5	protein_coding	MGI Symbol	4	SH3-domain binding protein 5 (BTK-associated) [Source:MGI Symbol;Acc:MGI:1344391]	-0.333242	7.05605	-3.17329	0.00250559	0.0488104	-2.65061
ENSMUSG00000018651	Tada2a	protein_coding	MGI Symbol	5	transcriptional adaptor 2A [Source:MGI Symbol;Acc:MGI:2144471]	-0.155414	5.43676	-3.14142	0.00274662	0.0511497	-2.65318
ENSMUSG00000027993	Trim2	protein_coding	MGI Symbol	19	tripartite motif-containing 2 [Source:MGI Symbol;Acc:MGI:1933163]	0.139419	8.90665	3.18039	0.00245463	0.0484886	-2.66195
ENSMUSG00000045625	Pigz	protein_coding	MGI Symbol	4	phosphatidylinositol glycan anchor biosynthesis, class Z [Source:MGI Symbol;Acc:MGI:2443822]	-0.309084	3.13143	-3.01162	0.0039714	0.0619186	-2.66871
ENSMUSG00000019876	Pkib	protein_coding	MGI Symbol	11	protein kinase inhibitor beta, cAMP dependent, testis specific [Source:MGI Symbol;Acc:MGI:101937]	-0.241319	4.55609	-3.10048	0.00308824	0.0543908	-2.67147
ENSMUSG00000115569	Gm49169	lincRNA	MGI Symbol	1	predicted gene, 49169 [Source:MGI Symbol;Acc:MGI:6118599]	0.396788	1.07977	2.81866	0.0067592	0.0810065	-2.67159
ENSMUSG00000029528	Pxn	protein_coding	MGI Symbol	14	paxillin [Source:MGI Symbol;Acc:MGI:108295]	-0.250584	3.51738	-3.03535	0.00371488	0.0595855	-2.67264
ENSMUSG00000040138	Ndp	protein_coding	MGI Symbol	1	Norrie disease (pseudoglioma) (human) [Source:MGI Symbol;Acc:MGI:102570]	0.270106	3.54468	3.02022	0.00387663	0.061045	-2.67605
ENSMUSG00000062901	Klhl24	protein_coding	MGI Symbol	5	kelch-like 24 [Source:MGI Symbol;Acc:MGI:1923035]	0.171306	5.99022	3.14487	0.00271947	0.0509484	-2.67675
ENSMUSG00000030849	Fgfr2	protein_coding	MGI Symbol	27	fibroblast growth factor receptor 2 [Source:MGI Symbol;Acc:MGI:95523]	-0.364447	4.49357	-3.09458	0.00314065	0.0546588	-2.67707
ENSMUSG00000047897	Ripply2	protein_coding	MGI Symbol	2	ripply transcriptional repressor 2 [Source:MGI Symbol;Acc:MGI:2685968]	-0.235603	3.71264	-3.04068	0.00365943	0.0591656	-2.67737
ENSMUSG00000029130	Rnf32	protein_coding	MGI Symbol	12	ring finger protein 32 [Source:MGI Symbol;Acc:MGI:1861747]	0.229764	4.23623	3.06236	0.00344183	0.0571438	-2.67876
ENSMUSG00000060206	Zfp462	protein_coding	MGI Symbol	4	zinc finger protein 462 [Source:MGI Symbol;Acc:MGI:107690]	0.197748	4.63231	3.08888	0.00319211	0.0548459	-2.68233
ENSMUSG00000032101	Ddx25	protein_coding	MGI Symbol	1	DEAD (Asp-Glu-Ala-Asp) box polypeptide 25 [Source:MGI Symbol;Acc:MGI:1353582]	-0.181021	5.9251	-3.14405	0.00272595	0.0509968	-2.68234
ENSMUSG00000000126	Wnt9a	protein_coding	MGI Symbol	2	wingless-type MMTV integration site family, member 9A [Source:MGI Symbol;Acc:MGI:2446084]	-0.402151	2.55842	-2.95869	0.00460432	0.0676634	-2.684
ENSMUSG00000052395	Rft1	protein_coding	MGI Symbol	7	RFT1 homolog [Source:MGI Symbol;Acc:MGI:3607791]	-0.302937	3.28342	-3.01782	0.0039028	0.0612032	-2.68671
ENSMUSG00000105843	Gm19439	TEC	MGI Symbol	1	predicted gene, 19439 [Source:MGI Symbol;Acc:MGI:5011624]	0.45913	4.0011	3.04874	0.00357709	0.0583691	-2.68699
ENSMUSG00000037343	Taf2	protein_coding	MGI Symbol	6	TATA-box binding protein associated factor 2 [Source:MGI Symbol;Acc:MGI:2443028]	0.20635	4.43871	3.07369	0.00333299	0.0560747	-2.6882
ENSMUSG00000052301	Doc2a	protein_coding	MGI Symbol	9	double C2, alpha [Source:MGI Symbol;Acc:MGI:109446]	-0.498013	0.950817	-2.8534	0.00615132	0.0786824	-2.68888
ENSMUSG00000064030	Pym1	protein_coding	MGI Symbol	3	PYM homolog 1, exon junction complex associated factor [Source:MGI Symbol;Acc:MGI:1925678]	-0.175348	4.54305	-3.0891	0.00319003	0.0548459	-2.68987
ENSMUSG00000107412	Gm20383	lincRNA	MGI Symbol	2	predicted gene, 20383 [Source:MGI Symbol;Acc:MGI:5012568]	0.457141	1.05237	2.81781	0.00677469	0.0810065	-2.69057
ENSMUSG00000041351	Rap1gap	protein_coding	MGI Symbol	14	Rap1 GTPase-activating protein [Source:MGI Symbol;Acc:MGI:109338]	-0.324243	6.27604	-3.1498	0.00268119	0.0506137	-2.69063
ENSMUSG00000062098	Btbd3	protein_coding	MGI Symbol	4	BTB (POZ) domain containing 3 [Source:MGI Symbol;Acc:MGI:2385155]	0.190643	8.04156	3.16438	0.00257086	0.0495419	-2.69095
ENSMUSG00000030104	Edem1	protein_coding	MGI Symbol	5	ER degradation enhancer, mannosidase alpha-like 1 [Source:MGI Symbol;Acc:MGI:2180139]	0.272565	2.74892	2.96033	0.00458335	0.0674897	-2.69132
ENSMUSG00000030284	Creld1	protein_coding	MGI Symbol	6	cysteine-rich with EGF-like domains 1 [Source:MGI Symbol;Acc:MGI:2152539]	-0.208251	5.54788	-3.12961	0.00284133	0.0523219	-2.69246
ENSMUSG00000049112	Oxtr	protein_coding	MGI Symbol	2	oxytocin receptor [Source:MGI Symbol;Acc:MGI:109147]	-0.467717	0.736408	-2.83607	0.00644792	0.0796409	-2.69658
ENSMUSG00000020604	Arsg	protein_coding	MGI Symbol	5	arylsulfatase G [Source:MGI Symbol;Acc:MGI:1921258]	-0.444985	3.88699	-3.06004	0.00346453	0.0572746	-2.69792
ENSMUSG00000001517	Foxm1	protein_coding	MGI Symbol	8	forkhead box M1 [Source:MGI Symbol;Acc:MGI:1347487]	0.623972	-0.209968	2.72587	0.00866541	0.0932151	-2.69898
ENSMUSG00000071724	Smpd5	protein_coding	MGI Symbol	4	sphingomyelin phosphodiesterase 5 [Source:MGI Symbol;Acc:MGI:3709877]	-0.561338	-0.316207	-2.75166	0.00809129	0.0900355	-2.69951
ENSMUSG00000083761	Pgam1-ps1	processed_pseudogene	MGI Symbol	1	phosphoglycerate mutase 1, pseudogene 1 [Source:MGI Symbol;Acc:MGI:1933119]	-0.387426	0.728507	-2.82026	0.00673012	0.0808763	-2.69962
ENSMUSG00000019803	Nr2e1	protein_coding	MGI Symbol	4	nuclear receptor subfamily 2, group E, member 1 [Source:MGI Symbol;Acc:MGI:1100526]	0.261297	2.95356	2.95879	0.00460297	0.0676634	-2.70601
ENSMUSG00000026766	Mmadhc	protein_coding	MGI Symbol	8	methylmalonic aciduria (cobalamin deficiency) cblD type, with homocystinuria [Source:MGI Symbol;Acc:MGI:1923786]	-0.184763	5.97556	-3.13568	0.00279224	0.0515352	-2.707
ENSMUSG00000040339	Fam102b	protein_coding	MGI Symbol	2	family with sequence similarity 102, member B [Source:MGI Symbol;Acc:MGI:3036259]	0.200486	4.76033	3.08579	0.00322023	0.0550367	-2.70754
ENSMUSG00000117896	AA387883	lincRNA	MGI Symbol	2	expressed sequence AA387883 [Source:MGI Symbol;Acc:MGI:3035466]	0.425545	1.5425	2.84272	0.00633256	0.0792334	-2.7084
ENSMUSG00000020546	Stxbp4	protein_coding	MGI Symbol	7	syntaxin binding protein 4 [Source:MGI Symbol;Acc:MGI:1342296]	0.205529	4.47402	3.06497	0.00341647	0.0569459	-2.70954
ENSMUSG00000117465	Gm49980	lincRNA	MGI Symbol	1	predicted gene, 49980 [Source:MGI Symbol;Acc:MGI:6275257]	0.894908	0.792738	2.7889	0.00732374	0.0846997	-2.71036
ENSMUSG00000032557	Uba5	protein_coding	MGI Symbol	5	ubiquitin-like modifier activating enzyme 5 [Source:MGI Symbol;Acc:MGI:1913913]	-0.35475	5.18857	-3.11369	0.00297385	0.0536023	-2.71121
ENSMUSG00000025377	Tepsin	protein_coding	MGI Symbol	6	TEPSIN, adaptor related protein complex 4 accessory protein [Source:MGI Symbol;Acc:MGI:1926027]	-0.208987	3.91024	-3.04797	0.00358489	0.0583691	-2.71278
ENSMUSG00000005718	Tfap4	protein_coding	MGI Symbol	3	transcription factor AP4 [Source:MGI Symbol;Acc:MGI:103239]	-0.377119	2.23319	-2.92674	0.00503042	0.0706005	-2.71367
ENSMUSG00000040746	Rnf167	protein_coding	MGI Symbol	10	ring finger protein 167 [Source:MGI Symbol;Acc:MGI:1917760]	-0.167712	6.77974	-3.14552	0.00271439	0.0509484	-2.7144
ENSMUSG00000008136	Fhl2	protein_coding	MGI Symbol	3	four and a half LIM domains 2 [Source:MGI Symbol;Acc:MGI:1338762]	-0.2531	6.45889	-3.14011	0.002757	0.051177	-2.71781
ENSMUSG00000071632	2510002D24Rik	protein_coding	MGI Symbol	4	RIKEN cDNA 2510002D24 gene [Source:MGI Symbol;Acc:MGI:1919557]	-0.211709	5.37186	-3.11431	0.00296864	0.0535681	-2.71864
ENSMUSG00000035407	Kank4	protein_coding	MGI Symbol	2	KN motif and ankyrin repeat domains 4 [Source:MGI Symbol;Acc:MGI:3043381]	0.603519	0.127804	2.73645	0.0084256	0.0922481	-2.72025
ENSMUSG00000021852	Slc35f4	protein_coding	MGI Symbol	6	solute carrier family 35, member F4 [Source:MGI Symbol;Acc:MGI:1922538]	-0.381222	2.81562	-2.97323	0.0044216	0.0659487	-2.72044
ENSMUSG00000022768	Ccdc116	protein_coding	MGI Symbol	5	coiled-coil domain containing 116 [Source:MGI Symbol;Acc:MGI:1924122]	-0.596513	-0.389291	-2.7456	0.00822292	0.090998	-2.72221
ENSMUSG00000001844	Zdhhc4	protein_coding	MGI Symbol	13	zinc finger, DHHC domain containing 4 [Source:MGI Symbol;Acc:MGI:1920131]	-0.179342	5.53705	-3.11882	0.00293054	0.0533254	-2.72271
ENSMUSG00000015396	Cd83	protein_coding	MGI Symbol	2	CD83 antigen [Source:MGI Symbol;Acc:MGI:1328316]	-0.262992	4.43499	-3.07215	0.00334758	0.0561353	-2.72544
ENSMUSG00000027475	Kif3b	protein_coding	MGI Symbol	1	kinesin family member 3B [Source:MGI Symbol;Acc:MGI:107688]	0.160303	5.46687	3.10941	0.00301048	0.0536676	-2.72602
ENSMUSG00000027544	Nfatc2	protein_coding	MGI Symbol	9	nuclear factor of activated T cells, cytoplasmic, calcineurin dependent 2 [Source:MGI Symbol;Acc:MGI:102463]	-0.29533	4.02397	-3.05632	0.00350122	0.0577629	-2.72826
ENSMUSG00000040423	Rc3h1	protein_coding	MGI Symbol	4	RING CCCH (C3H) domains 1 [Source:MGI Symbol;Acc:MGI:2685397]	0.220126	5.03783	3.08919	0.00318925	0.0548459	-2.72994
ENSMUSG00000006931	P3h4	protein_coding	MGI Symbol	2	prolyl 3-hydroxylase family member 4 (non-enzymatic) [Source:MGI Symbol;Acc:MGI:1913430]	-0.322221	2.53496	-2.94558	0.00477487	0.0687743	-2.73021
ENSMUSG00000060780	Lrrtm1	protein_coding	MGI Symbol	4	leucine rich repeat transmembrane neuronal 1 [Source:MGI Symbol;Acc:MGI:2389173]	-0.181814	6.79609	-3.13874	0.00276788	0.05132	-2.73374
ENSMUSG00000057335	Cep170	protein_coding	MGI Symbol	15	centrosomal protein 170 [Source:MGI Symbol;Acc:MGI:1918348]	0.202239	5.61102	3.11242	0.00298468	0.0536676	-2.73389
ENSMUSG00000026667	Uhmk1	protein_coding	MGI Symbol	3	U2AF homology motif (UHM) kinase 1 [Source:MGI Symbol;Acc:MGI:1341908]	0.181862	6.88796	3.13828	0.00277154	0.051329	-2.73401
ENSMUSG00000111594	Gm3365	unprocessed_pseudogene	MGI Symbol	1	predicted gene 3365 [Source:MGI Symbol;Acc:MGI:3781543]	-0.402315	0.392855	-2.7758	0.00758561	0.0864982	-2.73796
ENSMUSG00000081534	Slc48a1	protein_coding	MGI Symbol	4	solute carrier family 48 (heme transporter), member 1 [Source:MGI Symbol;Acc:MGI:1914989]	-0.245138	7.45109	-3.14341	0.00273097	0.0509968	-2.74033
ENSMUSG00000037234	Hook3	protein_coding	MGI Symbol	10	hook microtubule tethering protein 3 [Source:MGI Symbol;Acc:MGI:2443554]	0.187806	5.63694	3.10878	0.00301591	0.0536676	-2.74171
ENSMUSG00000112947	Gm47493	TEC	MGI Symbol	1	predicted gene, 47493 [Source:MGI Symbol;Acc:MGI:6096474]	-0.938786	-0.39343	-2.73395	0.00848166	0.0925164	-2.74276
ENSMUSG00000108526	Gm45828	TEC	MGI Symbol	1	predicted gene 45828 [Source:MGI Symbol;Acc:MGI:5804943]	-0.700616	0.520573	-2.80212	0.00706785	0.0830139	-2.74543
ENSMUSG00000030031	Kbtbd8	protein_coding	MGI Symbol	4	kelch repeat and BTB (POZ) domain containing 8 [Source:MGI Symbol;Acc:MGI:2661430]	0.321343	2.35631	2.90556	0.00533289	0.0724001	-2.75157
ENSMUSG00000029478	Ncor2	protein_coding	MGI Symbol	15	nuclear receptor co-repressor 2 [Source:MGI Symbol;Acc:MGI:1337080]	-0.286674	5.74912	-3.11432	0.00296851	0.0535681	-2.75276
ENSMUSG00000024660	Incenp	protein_coding	MGI Symbol	9	inner centromere protein [Source:MGI Symbol;Acc:MGI:1313288]	-0.315321	2.43773	-2.92879	0.00500206	0.0704471	-2.75432
ENSMUSG00000000167	Pih1d2	protein_coding	MGI Symbol	7	PIH1 domain containing 2 [Source:MGI Symbol;Acc:MGI:1919864]	-0.347896	1.32038	-2.84542	0.00628623	0.0791556	-2.75697
ENSMUSG00000002083	Bbc3	protein_coding	MGI Symbol	4	BCL2 binding component 3 [Source:MGI Symbol;Acc:MGI:2181667]	-0.500622	0.864539	-2.80261	0.00705848	0.0830139	-2.76065
ENSMUSG00000097204	Gm17690	antisense	MGI Symbol	2	predicted gene, 17690 [Source:MGI Symbol;Acc:MGI:4937324]	-0.516437	0.040039	-2.73893	0.00837025	0.0918829	-2.76233
ENSMUSG00000030257	Srgap3	protein_coding	MGI Symbol	5	SLIT-ROBO Rho GTPase activating protein 3 [Source:MGI Symbol;Acc:MGI:2152938]	0.177211	7.53769	3.13384	0.00280709	0.0517504	-2.76251
ENSMUSG00000022678	Nde1	protein_coding	MGI Symbol	8	nudE neurodevelopment protein 1 [Source:MGI Symbol;Acc:MGI:1914453]	0.209974	5.17718	3.08274	0.00324831	0.0553039	-2.76505
ENSMUSG00000034055	Phka1	protein_coding	MGI Symbol	7	phosphorylase kinase alpha 1 [Source:MGI Symbol;Acc:MGI:97576]	0.230984	3.47489	2.98143	0.00432169	0.0649602	-2.76609
ENSMUSG00000021209	Ppp4r4	protein_coding	MGI Symbol	5	protein phosphatase 4, regulatory subunit 4 [Source:MGI Symbol;Acc:MGI:1921771]	0.167956	4.96066	3.07253	0.00334396	0.0561353	-2.76801
ENSMUSG00000074629	4930518I15Rik	TEC	MGI Symbol	2	RIKEN cDNA 4930518I15 gene [Source:MGI Symbol;Acc:MGI:1921954]	-0.683444	1.15776	-2.82126	0.00671195	0.0808763	-2.77131
ENSMUSG00000060981	H4c8	protein_coding	MGI Symbol	1	H4 clustered histone 8 [Source:MGI Symbol;Acc:MGI:2448427]	0.493158	1.86511	2.84407	0.00630943	0.0792334	-2.77306
ENSMUSG00000079610	Ankrd39	protein_coding	MGI Symbol	6	ankyrin repeat domain 39 [Source:MGI Symbol;Acc:MGI:1914816]	-0.252742	3.74383	-3.01219	0.0039651	0.06188	-2.7753
ENSMUSG00000015837	Sqstm1	protein_coding	MGI Symbol	7	sequestosome 1 [Source:MGI Symbol;Acc:MGI:107931]	-0.153692	8.87302	-3.13668	0.00278429	0.0515061	-2.78101
ENSMUSG00000022500	Litaf	protein_coding	MGI Symbol	5	LPS-induced TN factor [Source:MGI Symbol;Acc:MGI:1929512]	-0.237288	5.7811	-3.10352	0.00306156	0.0540517	-2.78353
ENSMUSG00000028064	Sema4a	protein_coding	MGI Symbol	19	sema domain, immunoglobulin domain (Ig), transmembrane domain (TM) and short cytoplasmic domain, (semaphorin) 4A [Source:MGI Symbol;Acc:MGI:107560]	-0.33395	3.39536	-2.99288	0.00418558	0.0635422	-2.7848
ENSMUSG00000063801	Ap3s2	protein_coding	MGI Symbol	2	adaptor-related protein complex 3, sigma 2 subunit [Source:MGI Symbol;Acc:MGI:1337060]	0.143745	6.26697	3.11046	0.00300146	0.0536676	-2.7856
ENSMUSG00000001103	Sebox	protein_coding	MGI Symbol	2	SEBOX homeobox [Source:MGI Symbol;Acc:MGI:108012]	0.207853	4.28791	3.02446	0.00383061	0.060719	-2.78855
ENSMUSG00000060639	H4c9	protein_coding	MGI Symbol	1	H4 clustered histone 9 [Source:MGI Symbol;Acc:MGI:2448432]	0.381939	1.78962	2.82127	0.00671163	0.0808763	-2.7946
ENSMUSG00000024429	Gnl1	protein_coding	MGI Symbol	2	guanine nucleotide binding protein-like 1 [Source:MGI Symbol;Acc:MGI:95764]	-0.212056	6.20088	-3.10842	0.00301907	0.0536676	-2.79475
ENSMUSG00000091905	Dnajb6-ps	processed_pseudogene	MGI Symbol	1	DnaJ heat shock protein family (Hsp40) member B6, pseudogene [Source:MGI Symbol;Acc:MGI:3645295]	-0.393334	0.815986	-2.77514	0.00759915	0.0865843	-2.79705
ENSMUSG00000022129	Dct	protein_coding	MGI Symbol	4	dopachrome tautomerase [Source:MGI Symbol;Acc:MGI:102563]	0.405335	2.15675	2.86087	0.00602738	0.0775264	-2.79905
ENSMUSG00000056724	Nbeal2	protein_coding	MGI Symbol	11	neurobeachin-like 2 [Source:MGI Symbol;Acc:MGI:2448554]	-0.355072	1.30161	-2.82111	0.00671457	0.0808763	-2.79992
ENSMUSG00000025608	Podxl	protein_coding	MGI Symbol	2	podocalyxin-like [Source:MGI Symbol;Acc:MGI:1351317]	-0.402337	1.54636	-2.84085	0.00636479	0.0792334	-2.80124
ENSMUSG00000074925	Ptar1	protein_coding	MGI Symbol	5	protein prenyltransferase alpha subunit repeat containing 1 [Source:MGI Symbol;Acc:MGI:1921875]	0.192488	5.13275	3.06559	0.00341047	0.0569145	-2.80554
ENSMUSG00000084845	Tmem240	protein_coding	MGI Symbol	3	transmembrane protein 240 [Source:MGI Symbol;Acc:MGI:3648074]	-0.418499	2.6671	-2.92424	0.00506527	0.0707825	-2.80597
ENSMUSG00000037463	Fbxo27	protein_coding	MGI Symbol	5	F-box protein 27 [Source:MGI Symbol;Acc:MGI:2685007]	-0.421722	3.70666	-3.00217	0.00407809	0.0624972	-2.8063
ENSMUSG00000055078	Gabra5	protein_coding	MGI Symbol	3	gamma-aminobutyric acid (GABA) A receptor, subunit alpha 5 [Source:MGI Symbol;Acc:MGI:95617]	-0.169272	7.33855	-3.11641	0.00295086	0.0535461	-2.80714
ENSMUSG00000027905	Ddx20	protein_coding	MGI Symbol	3	DEAD (Asp-Glu-Ala-Asp) box polypeptide 20 [Source:MGI Symbol;Acc:MGI:1858415]	-0.387498	3.10722	-2.95089	0.00470506	0.0679816	-2.80959
ENSMUSG00000040855	Reps2	protein_coding	MGI Symbol	5	RALBP1 associated Eps domain containing protein 2 [Source:MGI Symbol;Acc:MGI:2663511]	0.184141	6.86055	3.10872	0.00301646	0.0536676	-2.81083
ENSMUSG00000029832	Nfe2l3	protein_coding	MGI Symbol	3	nuclear factor, erythroid derived 2, like 3 [Source:MGI Symbol;Acc:MGI:1339958]	-0.541634	0.516936	-2.74125	0.0083186	0.091685	-2.81205
ENSMUSG00000036864	Proser3	protein_coding	MGI Symbol	6	proline and serine rich 3 [Source:MGI Symbol;Acc:MGI:2681861]	0.455393	0.142553	2.70291	0.00920796	0.0963826	-2.81276
ENSMUSG00000021460	Auh	protein_coding	MGI Symbol	14	AU RNA binding protein/enoyl-coenzyme A hydratase [Source:MGI Symbol;Acc:MGI:1338011]	-0.558539	5.82757	-3.09575	0.00313021	0.0546588	-2.81392
ENSMUSG00000059714	Flot1	protein_coding	MGI Symbol	11	flotillin 1 [Source:MGI Symbol;Acc:MGI:1100500]	-0.217968	7.03865	-3.11029	0.00300294	0.0536676	-2.81792
ENSMUSG00000055323	Gm9967	processed_transcript	MGI Symbol	3	predicted gene 9967 [Source:MGI Symbol;Acc:MGI:3704300]	-0.427575	0.215446	-2.72319	0.0087274	0.0935087	-2.81944
ENSMUSG00000032826	Ank2	protein_coding	MGI Symbol	29	ankyrin 2, brain [Source:MGI Symbol;Acc:MGI:88025]	0.199744	7.89641	3.1149	0.00296363	0.0535681	-2.82032
ENSMUSG00000014353	Tmem87b	protein_coding	MGI Symbol	5	transmembrane protein 87B [Source:MGI Symbol;Acc:MGI:1919727]	-0.217051	4.97217	-3.06321	0.00343356	0.0571317	-2.82138
ENSMUSG00000024259	Slc25a46	protein_coding	MGI Symbol	2	solute carrier family 25, member 46 [Source:MGI Symbol;Acc:MGI:1914703]	-0.243663	6.14	-3.09619	0.00312623	0.0546588	-2.82261
ENSMUSG00000036138	Acaa1a	protein_coding	MGI Symbol	10	acetyl-Coenzyme A acyltransferase 1A [Source:MGI Symbol;Acc:MGI:2148491]	-0.726015	5.22425	-3.07811	0.00329139	0.0556645	-2.82591
ENSMUSG00000052557	Gan	protein_coding	MGI Symbol	2	giant axonal neuropathy [Source:MGI Symbol;Acc:MGI:1890619]	0.234948	4.32146	3.01108	0.00397748	0.0619536	-2.82923
ENSMUSG00000040649	Rimklb	protein_coding	MGI Symbol	7	ribosomal modification protein rimK-like family member B [Source:MGI Symbol;Acc:MGI:1918325]	0.195454	4.97306	3.05138	0.0035505	0.0581018	-2.83066
ENSMUSG00000068798	Rap1a	protein_coding	MGI Symbol	4	RAS-related protein 1a [Source:MGI Symbol;Acc:MGI:97852]	-0.168408	6.33992	-3.09564	0.00313117	0.0546588	-2.8322
ENSMUSG00000037594	Clba1	protein_coding	MGI Symbol	2	clathrin binding box of aftiphilin containing 1 [Source:MGI Symbol;Acc:MGI:2443738]	-0.541876	3.34633	-2.96684	0.00450109	0.0665816	-2.83615
ENSMUSG00000039824	Myl6b	protein_coding	MGI Symbol	2	myosin, light polypeptide 6B [Source:MGI Symbol;Acc:MGI:1917789]	-0.307813	2.03227	-2.86394	0.00597707	0.0771863	-2.83626
ENSMUSG00000118012	Gm46620	lincRNA	MGI Symbol	1	predicted gene, 46620 [Source:MGI Symbol;Acc:MGI:5826257]	0.463766	0.699103	2.72008	0.00879952	0.0938461	-2.84836
ENSMUSG00000032718	Mansc1	protein_coding	MGI Symbol	1	MANSC domain containing 1 [Source:MGI Symbol;Acc:MGI:1914979]	-0.348162	3.05498	-2.93777	0.0048793	0.0695053	-2.84864
ENSMUSG00000064065	Ipcef1	protein_coding	MGI Symbol	9	interaction protein for cytohesin exchange factors 1 [Source:MGI Symbol;Acc:MGI:2444159]	0.251701	3.9549	2.97565	0.00439191	0.065627	-2.8488
ENSMUSG00000028010	Gar1	protein_coding	MGI Symbol	6	GAR1 ribonucleoprotein [Source:MGI Symbol;Acc:MGI:1930948]	-0.673838	2.76369	-2.92617	0.00503845	0.070651	-2.84991
ENSMUSG00000018040	Rrp7a	protein_coding	MGI Symbol	5	ribosomal RNA processing 7 homolog A (S. cerevisiae) [Source:MGI Symbol;Acc:MGI:1922028]	-0.181759	6.6338	-3.09319	0.00315308	0.0547747	-2.85107
ENSMUSG00000113121	Gm35161	antisense	MGI Symbol	2	predicted gene, 35161 [Source:MGI Symbol;Acc:MGI:5594320]	0.615125	-0.280318	2.65123	0.0105451	0.104597	-2.85319
ENSMUSG00000040490	Lrfn2	protein_coding	MGI Symbol	1	leucine rich repeat and fibronectin type III domain containing 2 [Source:MGI Symbol;Acc:MGI:1917780]	-0.295513	3.33546	-2.95183	0.0046928	0.0679816	-2.85611
ENSMUSG00000032763	Ilvbl	protein_coding	MGI Symbol	12	ilvB (bacterial acetolactate synthase)-like [Source:MGI Symbol;Acc:MGI:1351911]	-0.25073	4.16067	-3.00879	0.00400309	0.0620487	-2.85627
ENSMUSG00000029036	Atad3a	protein_coding	MGI Symbol	9	ATPase family, AAA domain containing 3A [Source:MGI Symbol;Acc:MGI:1919214]	-0.458225	4.62755	-3.03984	0.00366811	0.0592468	-2.85635
ENSMUSG00000000804	Usp32	protein_coding	MGI Symbol	9	ubiquitin specific peptidase 32 [Source:MGI Symbol;Acc:MGI:2144475]	0.163599	6.02063	3.07761	0.00329607	0.0556854	-2.85743
ENSMUSG00000021175	Cdca7l	protein_coding	MGI Symbol	4	cell division cycle associated 7 like [Source:MGI Symbol;Acc:MGI:2384982]	-0.503303	-0.0246851	-2.70046	0.00926774	0.0967339	-2.86477
ENSMUSG00000100551	Gm19503	processed_pseudogene	MGI Symbol	1	predicted gene, 19503 [Source:MGI Symbol;Acc:MGI:5011688]	0.386804	1.85423	2.79774	0.00715158	0.0833647	-2.86509
ENSMUSG00000035284	Vps13c	protein_coding	MGI Symbol	5	vacuolar protein sorting 13C [Source:MGI Symbol;Acc:MGI:2444207]	0.188499	5.91238	3.07184	0.00335048	0.0561353	-2.86649
ENSMUSG00000035521	Gnptg	protein_coding	MGI Symbol	2	N-acetylglucosamine-1-phosphotransferase, gamma subunit [Source:MGI Symbol;Acc:MGI:2147006]	-0.155142	6.30056	-3.08128	0.00326185	0.0553967	-2.8671
ENSMUSG00000091735	Gpr62	protein_coding	MGI Symbol	1	G protein-coupled receptor 62 [Source:MGI Symbol;Acc:MGI:3525078]	-0.450325	1.03891	-2.77459	0.00761031	0.0866503	-2.86717
ENSMUSG00000044176	Spink10	protein_coding	MGI Symbol	7	serine peptidase inhibitor, Kazal type 10 [Source:MGI Symbol;Acc:MGI:3584533]	0.256408	2.86062	2.89495	0.00549068	0.0738546	-2.86779
ENSMUSG00000045896	Paip2b	protein_coding	MGI Symbol	5	poly(A) binding protein interacting protein 2B [Source:MGI Symbol;Acc:MGI:2386865]	0.160234	5.37336	3.05239	0.00354032	0.0581018	-2.86779
ENSMUSG00000021477	Ctsl	protein_coding	MGI Symbol	7	cathepsin L [Source:MGI Symbol;Acc:MGI:88564]	-0.224506	6.19769	-3.08022	0.00327167	0.0554469	-2.86882
ENSMUSG00000037752	Xkr8	protein_coding	MGI Symbol	3	X-linked Kx blood group related 8 [Source:MGI Symbol;Acc:MGI:2685877]	-0.480772	0.668578	-2.753	0.00806238	0.0899552	-2.86887
ENSMUSG00000024524	Gnal	protein_coding	MGI Symbol	8	guanine nucleotide binding protein, alpha stimulating, olfactory type [Source:MGI Symbol;Acc:MGI:95774]	0.157626	6.10855	3.07419	0.00332824	0.0560531	-2.87098
ENSMUSG00000057818	1600029O15Rik	transcribed_processed_pseudogene	MGI Symbol	2	RIKEN cDNA 1600029O15 gene [Source:MGI Symbol;Acc:MGI:3045362]	-0.36379	1.89905	-2.83432	0.00647868	0.0797992	-2.87123
ENSMUSG00000071856	Mcc	protein_coding	MGI Symbol	5	mutated in colorectal cancers [Source:MGI Symbol;Acc:MGI:96930]	0.262762	3.10218	2.90532	0.00533651	0.0724001	-2.87268
ENSMUSG00000087095	Emx2os	antisense	MGI Symbol	1	Emx2 opposite strand/antisense transcript (non-protein coding) [Source:MGI Symbol;Acc:MGI:3052329]	-0.227866	4.88507	-3.03682	0.00369949	0.0594566	-2.87431
ENSMUSG00000036995	Asap3	protein_coding	MGI Symbol	1	ArfGAP with SH3 domain, ankyrin repeat and PH domain 3 [Source:MGI Symbol;Acc:MGI:2684986]	-0.444327	0.747618	-2.75782	0.00795941	0.0891806	-2.87652
ENSMUSG00000032766	Gng11	protein_coding	MGI Symbol	1	guanine nucleotide binding protein (G protein), gamma 11 [Source:MGI Symbol;Acc:MGI:1913316]	-0.29939	4.27448	-3.00322	0.00406614	0.062418	-2.87685
ENSMUSG00000064247	Plcxd1	protein_coding	MGI Symbol	4	phosphatidylinositol-specific phospholipase C, X domain containing 1 [Source:MGI Symbol;Acc:MGI:2685422]	-0.317095	1.85215	-2.84117	0.00635923	0.0792334	-2.87692
ENSMUSG00000063765	Chadl	protein_coding	MGI Symbol	4	chondroadherin-like [Source:MGI Symbol;Acc:MGI:3036284]	-0.601829	2.24791	-2.87756	0.00575874	0.0755129	-2.87709
ENSMUSG00000046432	Bex3	protein_coding	MGI Symbol	4	brain expressed X-linked 3 [Source:MGI Symbol;Acc:MGI:1338016]	-0.190744	8.42435	-3.098	0.00311016	0.0546576	-2.87858
ENSMUSG00000032803	Cdv3	protein_coding	MGI Symbol	7	carnitine deficiency-associated gene expressed in ventricle 3 [Source:MGI Symbol;Acc:MGI:2448759]	0.342135	6.82274	3.08062	0.00326796	0.0554422	-2.88157
ENSMUSG00000036095	Dgkb	protein_coding	MGI Symbol	8	diacylglycerol kinase, beta [Source:MGI Symbol;Acc:MGI:2442474]	0.171429	7.76186	3.09044	0.00317792	0.0548459	-2.88247
ENSMUSG00000034259	Exosc4	protein_coding	MGI Symbol	3	exosome component 4 [Source:MGI Symbol;Acc:MGI:1923576]	-0.232421	6.0507	-3.07237	0.00334549	0.0561353	-2.88269
ENSMUSG00000002844	Adprh	protein_coding	MGI Symbol	2	ADP-ribosylarginine hydrolase [Source:MGI Symbol;Acc:MGI:1098234]	-0.215323	7.16647	-3.08696	0.00320958	0.0550367	-2.88287
ENSMUSG00000075502	Kbtbd6	protein_coding	MGI Symbol	2	kelch repeat and BTB (POZ) domain containing 6 [Source:MGI Symbol;Acc:MGI:3643058]	-0.59133	-0.328722	-2.67245	0.00997576	0.101439	-2.88566
ENSMUSG00000049225	Pdp1	protein_coding	MGI Symbol	6	pyruvate dehyrogenase phosphatase catalytic subunit 1 [Source:MGI Symbol;Acc:MGI:2685870]	0.180778	5.8848	3.06229	0.00344248	0.0571438	-2.88711
ENSMUSG00000100980	Gm29100	antisense	MGI Symbol	1	predicted gene 29100 [Source:MGI Symbol;Acc:MGI:5579806]	0.672823	0.0560607	2.65527	0.0104342	0.103816	-2.88821
ENSMUSG00000030493	Faap24	protein_coding	MGI Symbol	3	Fanconi anemia core complex associated protein 24 [Source:MGI Symbol;Acc:MGI:2142208]	0.227467	3.65293	2.94195	0.00482324	0.0691331	-2.89095
ENSMUSG00000032186	Tmod2	protein_coding	MGI Symbol	9	tropomodulin 2 [Source:MGI Symbol;Acc:MGI:1355335]	0.109321	8.88532	3.09472	0.00313944	0.0546588	-2.89218
ENSMUSG00000038115	Ano2	protein_coding	MGI Symbol	6	anoctamin 2 [Source:MGI Symbol;Acc:MGI:2387214]	-0.620859	-0.19835	-2.7092	0.00905637	0.0953278	-2.89225
ENSMUSG00000021288	Klc1	protein_coding	MGI Symbol	11	kinesin light chain 1 [Source:MGI Symbol;Acc:MGI:107978]	-0.319772	8.19531	-3.09036	0.00317866	0.0548459	-2.89673
ENSMUSG00000049086	Bmyc	protein_coding	MGI Symbol	1	brain expressed myelocytomatosis oncogene [Source:MGI Symbol;Acc:MGI:88184]	-0.230144	5.36018	-3.04587	0.00360622	0.0585983	-2.89904
ENSMUSG00000112160	BC024063	protein_coding	MGI Symbol	1	cDNA sequence BC024063 [Source:MGI Symbol;Acc:MGI:2670978]	0.365154	1.64231	2.77577	0.00758625	0.0864982	-2.90179
ENSMUSG00000006576	Slc4a3	protein_coding	MGI Symbol	12	solute carrier family 4 (anion exchanger), member 3 [Source:MGI Symbol;Acc:MGI:109350]	-0.25039	5.0426	-3.03559	0.00371241	0.0595855	-2.90206
ENSMUSG00000044933	Sstr3	protein_coding	MGI Symbol	2	somatostatin receptor 3 [Source:MGI Symbol;Acc:MGI:98329]	-0.233473	4.02547	-2.9813	0.00432318	0.0649602	-2.90675
ENSMUSG00000028943	Espn	protein_coding	MGI Symbol	20	espin [Source:MGI Symbol;Acc:MGI:1861630]	-0.347396	2.1636	-2.8534	0.00615131	0.0786824	-2.90839
ENSMUSG00000018501	Ncor1	protein_coding	MGI Symbol	25	nuclear receptor co-repressor 1 [Source:MGI Symbol;Acc:MGI:1349717]	0.161325	7.63796	3.07938	0.00327952	0.0555217	-2.90891
ENSMUSG00000031217	Efnb1	protein_coding	MGI Symbol	2	ephrin B1 [Source:MGI Symbol;Acc:MGI:102708]	-0.386141	2.18313	-2.84893	0.00622647	0.0788737	-2.91279
ENSMUSG00000052415	Tchh	protein_coding	MGI Symbol	1	trichohyalin [Source:MGI Symbol;Acc:MGI:2177944]	-0.334406	2.26809	-2.84784	0.00624504	0.078915	-2.91289
ENSMUSG00000034928	Rnf44	protein_coding	MGI Symbol	18	ring finger protein 44 [Source:MGI Symbol;Acc:MGI:2145310]	0.133989	6.18589	3.06043	0.0034607	0.0572699	-2.91351
ENSMUSG00000021192	Golga5	protein_coding	MGI Symbol	3	golgi autoantigen, golgin subfamily a, 5 [Source:MGI Symbol;Acc:MGI:1351475]	-0.238724	4.26473	-2.99092	0.00420858	0.0638068	-2.91453
ENSMUSG00000021708	Rasgrf2	protein_coding	MGI Symbol	6	RAS protein-specific guanine nucleotide-releasing factor 2 [Source:MGI Symbol;Acc:MGI:109137]	0.211511	5.96799	3.05302	0.00353407	0.0581018	-2.9147
ENSMUSG00000004460	Dnajb11	protein_coding	MGI Symbol	4	DnaJ heat shock protein family (Hsp40) member B11 [Source:MGI Symbol;Acc:MGI:1915088]	-0.230856	5.01851	-3.02695	0.00380387	0.0605325	-2.91508
ENSMUSG00000032036	Kirrel3	protein_coding	MGI Symbol	9	kirre like nephrin family adhesion molecule 3 [Source:MGI Symbol;Acc:MGI:1914953]	-0.245814	4.26578	-2.98816	0.00424113	0.0640846	-2.91559
ENSMUSG00000050821	Fam131a	protein_coding	MGI Symbol	5	family with sequence similarity 131, member A [Source:MGI Symbol;Acc:MGI:1925658]	-0.219536	10.2453	-3.09249	0.00315938	0.0547747	-2.91628
ENSMUSG00000102386	2900022M07Rik	TEC	MGI Symbol	1	RIKEN cDNA 2900022M07 gene [Source:MGI Symbol;Acc:MGI:1920201]	-0.774519	-0.147413	-2.67201	0.00998738	0.101493	-2.91834
ENSMUSG00000069729	Arid1b	protein_coding	MGI Symbol	7	AT rich interactive domain 1B (SWI-like) [Source:MGI Symbol;Acc:MGI:1926129]	0.196547	6.52653	3.06309	0.00343469	0.0571317	-2.91895
ENSMUSG00000105891	A230001M10Rik	lincRNA	MGI Symbol	3	RIKEN cDNA A230001M10 gene [Source:MGI Symbol;Acc:MGI:2443043]	-0.593131	1.44665	-2.7955	0.00719497	0.0835692	-2.91954
ENSMUSG00000022454	Nell2	protein_coding	MGI Symbol	4	NEL-like 2 [Source:MGI Symbol;Acc:MGI:1858510]	-0.246814	8.74275	-3.08328	0.00324331	0.0553039	-2.92253
ENSMUSG00000038522	Mfsd4b1	protein_coding	MGI Symbol	3	major facilitator superfamily domain containing 4B1 [Source:MGI Symbol;Acc:MGI:2143575]	-0.776148	-0.536178	-2.64892	0.0106086	0.104777	-2.92277
ENSMUSG00000029407	Uso1	protein_coding	MGI Symbol	5	USO1 vesicle docking factor [Source:MGI Symbol;Acc:MGI:1929095]	0.140587	5.69315	3.04427	0.00362251	0.058745	-2.92583
ENSMUSG00000097885	5031434O11Rik	processed_transcript	MGI Symbol	3	RIKEN cDNA 5031434O11 gene [Source:MGI Symbol;Acc:MGI:1923230]	-0.408133	1.6786	-2.80518	0.00700967	0.0827285	-2.92669
ENSMUSG00000029499	Pxmp2	protein_coding	MGI Symbol	4	peroxisomal membrane protein 2 [Source:MGI Symbol;Acc:MGI:107487]	0.355406	2.68458	2.8501	0.00620671	0.0788737	-2.9286
ENSMUSG00000038013	Wipf2	protein_coding	MGI Symbol	4	WAS/WASL interacting protein family, member 2 [Source:MGI Symbol;Acc:MGI:1924462]	0.19516	6.3137	3.05502	0.00351416	0.0578584	-2.93001
ENSMUSG00000053214	Gm9899	processed_transcript	MGI Symbol	3	predicted gene 9899 [Source:MGI Symbol;Acc:MGI:3708711]	0.356347	2.48463	2.84107	0.00636096	0.0792334	-2.93079
ENSMUSG00000020993	Trappc6b	protein_coding	MGI Symbol	10	trafficking protein particle complex 6B [Source:MGI Symbol;Acc:MGI:1925482]	-0.584302	6.03441	-3.05527	0.0035116	0.0578584	-2.93419
ENSMUSG00000005873	Reep5	protein_coding	MGI Symbol	5	receptor accessory protein 5 [Source:MGI Symbol;Acc:MGI:1270152]	-0.190538	8.07385	-3.07468	0.00332359	0.0560331	-2.93485
ENSMUSG00000020696	Rffl	protein_coding	MGI Symbol	7	ring finger and FYVE like domain containing protein [Source:MGI Symbol;Acc:MGI:1914588]	-0.437685	2.76354	-2.88437	0.00565239	0.0747545	-2.93555
ENSMUSG00000049323	Smcr8	protein_coding	MGI Symbol	2	Smith-Magenis syndrome chromosome region, candidate 8 homolog (human) [Source:MGI Symbol;Acc:MGI:2444720]	0.253536	4.19051	2.96205	0.00456146	0.0673513	-2.93681
ENSMUSG00000017400	Stac2	protein_coding	MGI Symbol	2	SH3 and cysteine rich domain 2 [Source:MGI Symbol;Acc:MGI:2144518]	0.210704	5.25343	3.02043	0.00387432	0.061045	-2.93816
ENSMUSG00000026678	Rgs5	protein_coding	MGI Symbol	2	regulator of G-protein signaling 5 [Source:MGI Symbol;Acc:MGI:1098434]	0.26236	4.37913	2.96908	0.00447308	0.0663493	-2.93894
ENSMUSG00000081225	Cyp2j12	protein_coding	MGI Symbol	2	cytochrome P450, family 2, subfamily j, polypeptide 12 [Source:MGI Symbol;Acc:MGI:3717097]	-0.410841	2.82576	-2.88744	0.00560498	0.0745241	-2.94081
ENSMUSG00000097842	9330104G04Rik	lincRNA	MGI Symbol	2	RIKEN cDNA 9330104G04 gene [Source:MGI Symbol;Acc:MGI:2445112]	-0.254984	2.17952	-2.83055	0.0065452	0.0802399	-2.94435
ENSMUSG00000020660	Pomc	protein_coding	MGI Symbol	5	pro-opiomelanocortin-alpha [Source:MGI Symbol;Acc:MGI:97742]	1.16922	2.9115	2.84071	0.00636728	0.0792334	-2.94477
ENSMUSG00000064347	mt-Ta	Mt_tRNA	MGI Symbol	1	mitochondrially encoded tRNA alanine [Source:MGI Symbol;Acc:MGI:102491]	0.778476	0.217316	2.63182	0.0110914	0.107455	-2.94572
ENSMUSG00000018974	Sart3	protein_coding	MGI Symbol	7	squamous cell carcinoma antigen recognized by T cells 3 [Source:MGI Symbol;Acc:MGI:1858230]	-0.224343	5.35507	-3.02919	0.00377993	0.0603296	-2.94718
ENSMUSG00000025930	Msc	protein_coding	MGI Symbol	4	musculin [Source:MGI Symbol;Acc:MGI:1333884]	-0.448207	0.62695	-2.71052	0.00902477	0.0952718	-2.95274
ENSMUSG00000046378	Asphd1	protein_coding	MGI Symbol	3	aspartate beta-hydroxylase domain containing 1 [Source:MGI Symbol;Acc:MGI:2685014]	-0.250687	3.57783	-2.93251	0.00495091	0.0701546	-2.9579
ENSMUSG00000035697	Arhgap45	protein_coding	MGI Symbol	5	Rho GTPase activating protein 45 [Source:MGI Symbol;Acc:MGI:1917969]	-0.402084	1.63221	-2.79205	0.00726197	0.084166	-2.95864
ENSMUSG00000035877	Zhx3	protein_coding	MGI Symbol	6	zinc fingers and homeoboxes 3 [Source:MGI Symbol;Acc:MGI:2444772]	0.305365	6.58186	3.04875	0.00357694	0.0583691	-2.95977
ENSMUSG00000024290	Rock1	protein_coding	MGI Symbol	8	Rho-associated coiled-coil containing protein kinase 1 [Source:MGI Symbol;Acc:MGI:107927]	0.212889	5.14137	3.00415	0.00405552	0.062404	-2.96361
ENSMUSG00000045078	Rnf216	protein_coding	MGI Symbol	9	ring finger protein 216 [Source:MGI Symbol;Acc:MGI:1344349]	0.144052	5.82195	3.0319	0.00375126	0.0599332	-2.96487
ENSMUSG00000030224	Strap	protein_coding	MGI Symbol	3	serine/threonine kinase receptor associated protein [Source:MGI Symbol;Acc:MGI:1329037]	-0.441066	6.76698	-3.05239	0.0035404	0.0581018	-2.9653
ENSMUSG00000032380	Dapk2	protein_coding	MGI Symbol	5	death-associated protein kinase 2 [Source:MGI Symbol;Acc:MGI:1341297]	-0.551722	0.397964	-2.6987	0.00931077	0.0969952	-2.96569
ENSMUSG00000070056	Mfhas1	protein_coding	MGI Symbol	3	malignant fibrous histiocytoma amplified sequence 1 [Source:MGI Symbol;Acc:MGI:1098644]	0.161103	5.59064	3.02521	0.00382253	0.0606503	-2.96695
ENSMUSG00000050822	Slc29a4	protein_coding	MGI Symbol	2	solute carrier family 29 (nucleoside transporters), member 4 [Source:MGI Symbol;Acc:MGI:2385330]	-0.280209	4.28257	-2.96847	0.00448073	0.0664018	-2.96854
ENSMUSG00000022897	Dyrk1a	protein_coding	MGI Symbol	6	dual-specificity tyrosine-(Y)-phosphorylation regulated kinase 1a [Source:MGI Symbol;Acc:MGI:1330299]	0.21054	6.18437	3.03724	0.00369512	0.0594454	-2.97027
ENSMUSG00000046230	Vps13a	protein_coding	MGI Symbol	12	vacuolar protein sorting 13A [Source:MGI Symbol;Acc:MGI:2444304]	0.190909	4.55564	2.97057	0.00445458	0.0662573	-2.97242
ENSMUSG00000055024	Ep300	protein_coding	MGI Symbol	10	E1A binding protein p300 [Source:MGI Symbol;Acc:MGI:1276116]	0.241102	3.91817	2.92724	0.0050236	0.0706005	-2.97401
ENSMUSG00000061603	Akap6	protein_coding	MGI Symbol	2	A kinase (PRKA) anchor protein 6 [Source:MGI Symbol;Acc:MGI:3050566]	0.203335	6.51072	3.04153	0.00365074	0.0590843	-2.97691
ENSMUSG00000003031	Cdkn1b	protein_coding	MGI Symbol	3	cyclin-dependent kinase inhibitor 1B [Source:MGI Symbol;Acc:MGI:104565]	0.341691	4.99711	2.98592	0.00426779	0.0644273	-2.97732
ENSMUSG00000012640	Zfp715	protein_coding	MGI Symbol	7	zinc finger protein 715 [Source:MGI Symbol;Acc:MGI:1917180]	0.261994	4.34283	2.95372	0.00466821	0.0678832	-2.97807
ENSMUSG00000044352	Sowaha	protein_coding	MGI Symbol	1	sosondowah ankyrin repeat domain family member A [Source:MGI Symbol;Acc:MGI:2687280]	0.189831	6.54075	3.03844	0.00368264	0.0593037	-2.98244
ENSMUSG00000070000	Fcho1	protein_coding	MGI Symbol	12	FCH domain only 1 [Source:MGI Symbol;Acc:MGI:1921265]	-0.261111	4.43352	-2.97658	0.00438049	0.0655775	-2.98518
ENSMUSG00000027001	Dusp19	protein_coding	MGI Symbol	5	dual specificity phosphatase 19 [Source:MGI Symbol;Acc:MGI:1915332]	0.177051	3.99082	2.93096	0.00497209	0.070265	-2.98824
ENSMUSG00000026956	Uap1l1	protein_coding	MGI Symbol	6	UDP-N-acteylglucosamine pyrophosphorylase 1-like 1 [Source:MGI Symbol;Acc:MGI:2443318]	-0.459001	3.24267	-2.89977	0.00541856	0.0732012	-2.98957
ENSMUSG00000004892	Bcan	protein_coding	MGI Symbol	6	brevican [Source:MGI Symbol;Acc:MGI:1096385]	-0.413122	6.09684	-3.03324	0.00373704	0.0598815	-2.99096
ENSMUSG00000032965	Ift57	protein_coding	MGI Symbol	4	intraflagellar transport 57 [Source:MGI Symbol;Acc:MGI:1921166]	-0.459953	4.6098	-2.9824	0.00430996	0.0648822	-2.99131
ENSMUSG00000034158	Lrrc58	protein_coding	MGI Symbol	1	leucine rich repeat containing 58 [Source:MGI Symbol;Acc:MGI:2443542]	0.314626	7.59097	3.04753	0.00358937	0.0583832	-2.99148
ENSMUSG00000021036	Sptlc2	protein_coding	MGI Symbol	5	serine palmitoyltransferase, long chain base subunit 2 [Source:MGI Symbol;Acc:MGI:108074]	-0.313892	3.67919	-2.92916	0.00499695	0.0704365	-2.99178
ENSMUSG00000092384	Gm4189	processed_transcript	MGI Symbol	2	predicted gene 4189 [Source:MGI Symbol;Acc:MGI:3782365]	-0.483943	-0.154027	-2.62096	0.0114082	0.108849	-2.99439
ENSMUSG00000021374	Nup153	protein_coding	MGI Symbol	9	nucleoporin 153 [Source:MGI Symbol;Acc:MGI:2385621]	0.201153	4.28166	2.94294	0.00480992	0.0690033	-3.00237
ENSMUSG00000030717	Nupr1	protein_coding	MGI Symbol	6	nuclear protein transcription regulator 1 [Source:MGI Symbol;Acc:MGI:1891834]	0.415177	3.55132	2.87003	0.00587845	0.0765126	-3.00503
ENSMUSG00000020491	2810021J22Rik	protein_coding	MGI Symbol	2	RIKEN cDNA 2810021J22 gene [Source:MGI Symbol;Acc:MGI:1917194]	0.236237	3.29257	2.87615	0.00578104	0.0756825	-3.00597
ENSMUSG00000098923	Tmem185b	protein_coding	MGI Symbol	2	transmembrane protein 185B [Source:MGI Symbol;Acc:MGI:1917634]	-0.355778	3.55868	-2.91403	0.00520996	0.0716281	-3.01131
ENSMUSG00000023882	Zfp54	protein_coding	MGI Symbol	3	zinc finger protein 54 [Source:MGI Symbol;Acc:MGI:99201]	-0.500727	0.230111	-2.64164	0.0108118	0.105815	-3.01502
ENSMUSG00000060166	Zdhhc8	protein_coding	MGI Symbol	2	zinc finger, DHHC domain containing 8 [Source:MGI Symbol;Acc:MGI:1338012]	-0.302959	4.40525	-2.9556	0.00464396	0.0678832	-3.02094
ENSMUSG00000064349	mt-Tc	Mt_tRNA	MGI Symbol	1	mitochondrially encoded tRNA cysteine [Source:MGI Symbol;Acc:MGI:102490]	0.637048	0.354865	2.60369	0.0119293	0.110339	-3.02333
ENSMUSG00000017376	Nlk	protein_coding	MGI Symbol	4	nemo like kinase [Source:MGI Symbol;Acc:MGI:1201387]	0.160949	5.82198	3.00813	0.00401045	0.0620487	-3.0235
ENSMUSG00000031796	Cfap20	protein_coding	MGI Symbol	8	cilia and flagella associated protein 20 [Source:MGI Symbol;Acc:MGI:107428]	-0.190147	6.54322	-3.02617	0.0038122	0.0605775	-3.02506
ENSMUSG00000060657	Marf1	protein_coding	MGI Symbol	3	meiosis regulator and mRNA stability 1 [Source:MGI Symbol;Acc:MGI:2444505]	0.431711	7.40364	3.03188	0.00375138	0.0599332	-3.02771
ENSMUSG00000036091	Hyal3	protein_coding	MGI Symbol	3	hyaluronoglucosaminidase 3 [Source:MGI Symbol;Acc:MGI:1330288]	-0.615341	-0.522509	-2.59975	0.012051	0.110751	-3.02798
ENSMUSG00000024952	Rps6ka4	protein_coding	MGI Symbol	8	ribosomal protein S6 kinase, polypeptide 4 [Source:MGI Symbol;Acc:MGI:1930076]	-0.405613	3.95271	-2.938	0.00487629	0.0695053	-3.03042
ENSMUSG00000035232	Pdk3	protein_coding	MGI Symbol	3	pyruvate dehydrogenase kinase, isoenzyme 3 [Source:MGI Symbol;Acc:MGI:2384308]	-0.405079	4.90714	-2.97982	0.00434112	0.0651087	-3.03128
ENSMUSG00000021311	Mtr	protein_coding	MGI Symbol	4	5-methyltetrahydrofolate-homocysteine methyltransferase [Source:MGI Symbol;Acc:MGI:894292]	0.281131	2.85926	2.828	0.0065905	0.0805406	-3.03173
ENSMUSG00000029815	Malsu1	protein_coding	MGI Symbol	5	mitochondrial assembly of ribosomal large subunit 1 [Source:MGI Symbol;Acc:MGI:1922843]	-0.980207	2.77496	-2.86174	0.00601303	0.0774034	-3.03219
ENSMUSG00000023984	Gm20517	protein_coding	MGI Symbol	3	predicted gene 20517 [Source:MGI Symbol;Acc:MGI:5141982]	0.40378	0.241747	2.6079	0.0118002	0.109982	-3.03246
ENSMUSG00000027775	Mfsd1	protein_coding	MGI Symbol	2	major facilitator superfamily domain containing 1 [Source:MGI Symbol;Acc:MGI:1914118]	-0.476502	3.88518	-2.93067	0.00497609	0.070265	-3.03385
ENSMUSG00000049612	Omg	protein_coding	MGI Symbol	1	oligodendrocyte myelin glycoprotein [Source:MGI Symbol;Acc:MGI:106586]	-0.242285	6.31472	-3.01892	0.00389075	0.0611327	-3.03396
ENSMUSG00000029233	Srd5a3	protein_coding	MGI Symbol	8	steroid 5 alpha-reductase 3 [Source:MGI Symbol;Acc:MGI:1930252]	-0.509973	3.36902	-2.8934	0.0055142	0.073925	-3.03637
ENSMUSG00000003062	Stard3nl	protein_coding	MGI Symbol	10	STARD3 N-terminal like [Source:MGI Symbol;Acc:MGI:1923455]	-0.145834	5.87417	-3.00709	0.00402224	0.0621123	-3.04024
ENSMUSG00000051339	2900026A02Rik	protein_coding	MGI Symbol	3	RIKEN cDNA 2900026A02 gene [Source:MGI Symbol;Acc:MGI:1920194]	0.160273	6.03297	3.00754	0.00401711	0.0620924	-3.0426
ENSMUSG00000067071	Hes6	protein_coding	MGI Symbol	5	hairy and enhancer of split 6 [Source:MGI Symbol;Acc:MGI:1859852]	-0.301897	3.65196	-2.90955	0.00527469	0.072211	-3.0426
ENSMUSG00000042700	Sipa1l1	protein_coding	MGI Symbol	11	signal-induced proliferation-associated 1 like 1 [Source:MGI Symbol;Acc:MGI:2443679]	0.172311	7.62906	3.02783	0.00379445	0.060442	-3.04452
ENSMUSG00000009075	Cabp7	protein_coding	MGI Symbol	1	calcium binding protein 7 [Source:MGI Symbol;Acc:MGI:2183437]	-0.269671	6.23302	-3.01409	0.00394398	0.0616696	-3.04741
ENSMUSG00000034640	Tiparp	protein_coding	MGI Symbol	3	TCDD-inducible poly(ADP-ribose) polymerase [Source:MGI Symbol;Acc:MGI:2159210]	0.282425	3.84354	2.88825	0.00559254	0.0744812	-3.04826
ENSMUSG00000106981	Gm45495	lincRNA	MGI Symbol	1	predicted gene 45495 [Source:MGI Symbol;Acc:MGI:5791331]	0.348532	2.73388	2.80798	0.006957	0.0825344	-3.04895
ENSMUSG00000035047	Kri1	protein_coding	MGI Symbol	7	KRI1 homolog [Source:MGI Symbol;Acc:MGI:2384899]	-0.445001	2.60082	-2.83778	0.00641811	0.0794548	-3.0505
ENSMUSG00000063802	Hspbp1	protein_coding	MGI Symbol	6	HSPA (heat shock 70kDa) binding protein, cytoplasmic cochaperone 1 [Source:MGI Symbol;Acc:MGI:1913495]	-0.237735	7.3888	-3.02407	0.00383489	0.0607272	-3.05336
ENSMUSG00000039154	Shd	protein_coding	MGI Symbol	7	src homology 2 domain-containing transforming protein D [Source:MGI Symbol;Acc:MGI:1099461]	-0.241028	4.51337	-2.95448	0.00465846	0.0678832	-3.05521
ENSMUSG00000026603	Smyd2	protein_coding	MGI Symbol	4	SET and MYND domain containing 2 [Source:MGI Symbol;Acc:MGI:1915889]	-0.598071	3.708	-2.91423	0.00520712	0.0716281	-3.05735
ENSMUSG00000085251	Gm12326	lincRNA	MGI Symbol	2	predicted gene 12326 [Source:MGI Symbol;Acc:MGI:3651350]	-0.522083	-0.0919392	-2.60871	0.0117756	0.109957	-3.05873
ENSMUSG00000074591	Ankub1	protein_coding	MGI Symbol	4	ankrin repeat and ubiquitin domain containing 1 [Source:MGI Symbol;Acc:MGI:2685256]	-0.452772	1.39705	-2.72355	0.00871885	0.0934791	-3.05933
ENSMUSG00000043252	Tmem64	protein_coding	MGI Symbol	1	transmembrane protein 64 [Source:MGI Symbol;Acc:MGI:2140359]	0.223002	4.46843	2.93268	0.0049486	0.0701546	-3.05981
ENSMUSG00000051354	Samd3	protein_coding	MGI Symbol	6	sterile alpha motif domain containing 3 [Source:MGI Symbol;Acc:MGI:2685469]	-1.2296	-1.3646	-2.57063	0.0129875	0.114932	-3.0606
ENSMUSG00000070003	Ssbp4	protein_coding	MGI Symbol	15	single stranded DNA binding protein 4 [Source:MGI Symbol;Acc:MGI:1924150]	-0.459266	3.89114	-2.91225	0.00523566	0.0718265	-3.06202
ENSMUSG00000051285	Pcmtd1	protein_coding	MGI Symbol	8	protein-L-isoaspartate (D-aspartate) O-methyltransferase domain containing 1 [Source:MGI Symbol;Acc:MGI:2441773]	0.133868	6.24057	3.00308	0.00406772	0.062418	-3.06228
ENSMUSG00000047786	Lix1	protein_coding	MGI Symbol	2	limb and CNS expressed 1 [Source:MGI Symbol;Acc:MGI:1913893]	0.160666	6.59273	3.00902	0.00400055	0.0620487	-3.06496
ENSMUSG00000115632	Gm17922	processed_pseudogene	MGI Symbol	1	predicted gene, 17922 [Source:MGI Symbol;Acc:MGI:5010107]	-0.630451	1.33272	-2.72717	0.00863572	0.0931898	-3.06647
ENSMUSG00000083424	Rpl35a-ps4	processed_pseudogene	MGI Symbol	1	ribosomal protein 35A, pseudogene 4 [Source:MGI Symbol;Acc:MGI:3650995]	0.501257	0.111121	2.57513	0.0128385	0.114491	-3.06731
ENSMUSG00000097777	Gm16794	antisense	MGI Symbol	4	predicted gene, 16794 [Source:MGI Symbol;Acc:MGI:4439718]	-0.38308	1.07561	-2.68471	0.00965995	0.0993525	-3.06794
ENSMUSG00000031010	Usp9x	protein_coding	MGI Symbol	7	ubiquitin specific peptidase 9, X chromosome [Source:MGI Symbol;Acc:MGI:894681]	0.306784	4.86928	2.95143	0.00469805	0.0679816	-3.07003
ENSMUSG00000040260	Daam2	protein_coding	MGI Symbol	4	dishevelled associated activator of morphogenesis 2 [Source:MGI Symbol;Acc:MGI:1923691]	0.256039	4.45663	2.92557	0.0050468	0.070651	-3.07009
ENSMUSG00000023348	Trip6	protein_coding	MGI Symbol	4	thyroid hormone receptor interactor 6 [Source:MGI Symbol;Acc:MGI:1343458]	-0.367246	1.87692	-2.76439	0.00782088	0.0884119	-3.07041
ENSMUSG00000109708	Gm45809	TEC	MGI Symbol	1	predicted gene 45809 [Source:MGI Symbol;Acc:MGI:5804924]	-1.08543	-1.01357	-2.5608	0.0133181	0.116471	-3.07718
ENSMUSG00000046574	Prr12	protein_coding	MGI Symbol	2	proline rich 12 [Source:MGI Symbol;Acc:MGI:2679002]	-0.239263	5.18098	-2.96994	0.00446237	0.0663122	-3.07971
ENSMUSG00000023852	Chd1	protein_coding	MGI Symbol	5	chromodomain helicase DNA binding protein 1 [Source:MGI Symbol;Acc:MGI:88393]	0.278771	3.56448	2.85939	0.00605164	0.0777148	-3.08047
ENSMUSG00000051412	Vamp7	protein_coding	MGI Symbol	1	vesicle-associated membrane protein 7 [Source:MGI Symbol;Acc:MGI:1096399]	0.220085	6.76354	3.00487	0.00404736	0.062404	-3.08178
ENSMUSG00000006373	Pgrmc1	protein_coding	MGI Symbol	1	progesterone receptor membrane component 1 [Source:MGI Symbol;Acc:MGI:1858305]	-0.181214	8.04287	-3.01858	0.00389453	0.0611327	-3.08188
ENSMUSG00000026594	Ralgps2	protein_coding	MGI Symbol	15	Ral GEF with PH domain and SH3 binding motif 2 [Source:MGI Symbol;Acc:MGI:1925505]	0.164351	5.60042	2.98055	0.00433224	0.0650359	-3.08269
ENSMUSG00000029725	Ppp1r35	protein_coding	MGI Symbol	4	protein phosphatase 1, regulatory subunit 35 [Source:MGI Symbol;Acc:MGI:1922853]	-0.484017	1.89757	-2.75927	0.00792855	0.0889583	-3.08336
ENSMUSG00000008730	Hipk1	protein_coding	MGI Symbol	7	homeodomain interacting protein kinase 1 [Source:MGI Symbol;Acc:MGI:1314873]	0.418731	6.35157	2.9958	0.0041515	0.0632029	-3.08391
ENSMUSG00000024758	Rtn3	protein_coding	MGI Symbol	5	reticulon 3 [Source:MGI Symbol;Acc:MGI:1339970]	-0.20076	8.93907	-3.02307	0.00384563	0.0607782	-3.08407
ENSMUSG00000029151	Slc30a3	protein_coding	MGI Symbol	6	solute carrier family 30 (zinc transporter), member 3 [Source:MGI Symbol;Acc:MGI:1345280]	-0.220449	6.55609	-3.00296	0.00406906	0.062418	-3.08411
ENSMUSG00000035342	Lzts2	protein_coding	MGI Symbol	8	leucine zipper, putative tumor suppressor 2 [Source:MGI Symbol;Acc:MGI:2385095]	-0.377367	2.53672	-2.81264	0.00687012	0.0817939	-3.08563
ENSMUSG00000027457	Snph	protein_coding	MGI Symbol	11	syntaphilin [Source:MGI Symbol;Acc:MGI:2139270]	0.1802	7.36736	3.00834	0.00400812	0.0620487	-3.08996
ENSMUSG00000020120	Plek	protein_coding	MGI Symbol	3	pleckstrin [Source:MGI Symbol;Acc:MGI:1860485]	0.24312	3.44016	2.84769	0.0062476	0.078915	-3.0932
ENSMUSG00000029404	Arl6ip4	protein_coding	MGI Symbol	5	ADP-ribosylation factor-like 6 interacting protein 4 [Source:MGI Symbol;Acc:MGI:1929500]	-0.198274	6.58289	-2.99971	0.00410625	0.0628447	-3.09634
ENSMUSG00000022052	Ppp2r2a	protein_coding	MGI Symbol	5	protein phosphatase 2, regulatory subunit B, alpha [Source:MGI Symbol;Acc:MGI:1919228]	-0.245969	6.30184	-2.99296	0.00418468	0.0635422	-3.09922
ENSMUSG00000022807	Osbpl11	protein_coding	MGI Symbol	4	oxysterol binding protein-like 11 [Source:MGI Symbol;Acc:MGI:2146553]	0.198584	3.83005	2.87293	0.0058321	0.0761044	-3.09979
ENSMUSG00000030711	Sult1a1	protein_coding	MGI Symbol	3	sulfotransferase family 1A, phenol-preferring, member 1 [Source:MGI Symbol;Acc:MGI:102896]	0.487216	3.19011	2.81834	0.00676501	0.0810065	-3.10401
ENSMUSG00000045983	Eif4g1	protein_coding	MGI Symbol	25	eukaryotic translation initiation factor 4, gamma 1 [Source:MGI Symbol;Acc:MGI:2384784]	-0.217082	6.85213	-2.99902	0.00411427	0.0628729	-3.10575
ENSMUSG00000020777	Acox1	protein_coding	MGI Symbol	7	acyl-Coenzyme A oxidase 1, palmitoyl [Source:MGI Symbol;Acc:MGI:1330812]	0.166052	7.0784	2.99951	0.00410854	0.0628447	-3.1059
ENSMUSG00000042594	Sh2b3	protein_coding	MGI Symbol	8	SH2B adaptor protein 3 [Source:MGI Symbol;Acc:MGI:893598]	0.308431	2.7065	2.7832	0.00743667	0.0856374	-3.11368
ENSMUSG00000019935	Slc17a8	protein_coding	MGI Symbol	2	solute carrier family 17 (sodium-dependent inorganic phosphate cotransporter), member 8 [Source:MGI Symbol;Acc:MGI:3039629]	-0.45621	1.33986	-2.70233	0.00922216	0.0963826	-3.11447
ENSMUSG00000051098	Mblac2	protein_coding	MGI Symbol	2	metallo-beta-lactamase domain containing 2 [Source:MGI Symbol;Acc:MGI:1920102]	-0.155944	5.77941	-2.97613	0.00438602	0.0655995	-3.11572
ENSMUSG00000092626	9130230N09Rik	processed_transcript	MGI Symbol	1	RIKEN cDNA 9130230N09 gene [Source:MGI Symbol;Acc:MGI:1924921]	0.633274	-0.0941736	2.53479	0.0142304	0.120649	-3.11632
ENSMUSG00000105983	Gm42770	TEC	MGI Symbol	1	predicted gene 42770 [Source:MGI Symbol;Acc:MGI:5662907]	-0.50254	0.527923	-2.62572	0.0112684	0.108445	-3.11994
ENSMUSG00000007817	Zmiz1	protein_coding	MGI Symbol	8	zinc finger, MIZ-type containing 1 [Source:MGI Symbol;Acc:MGI:3040693]	0.168716	6.4605	2.98434	0.00428664	0.0646515	-3.12276
ENSMUSG00000097944	A130014A01Rik	bidirectional_promoter_lncRNA	MGI Symbol	1	RIKEN cDNA A130014A01 gene [Source:MGI Symbol;Acc:MGI:3028043]	-0.420283	2.02234	-2.74739	0.00818397	0.0907533	-3.12295
ENSMUSG00000026955	Sapcd2	protein_coding	MGI Symbol	7	suppressor APC domain containing 2 [Source:MGI Symbol;Acc:MGI:1919330]	-0.634339	0.176275	-2.60423	0.0119125	0.110339	-3.12309
ENSMUSG00000087150	BC064078	transcribed_unprocessed_pseudogene	MGI Symbol	2	cDNA sequence BC064078 [Source:MGI Symbol;Acc:MGI:3040692]	0.460285	0.749023	2.59506	0.0121976	0.111356	-3.12348
ENSMUSG00000091568	Gm8206	protein_coding	MGI Symbol	3	predicted gene 8206 [Source:MGI Symbol;Acc:MGI:3779788]	-0.479919	0.072477	-2.59691	0.0121395	0.111076	-3.12488
ENSMUSG00000017390	Aldoc	protein_coding	MGI Symbol	6	aldolase C, fructose-bisphosphate [Source:MGI Symbol;Acc:MGI:101863]	0.265035	10.3928	3.01229	0.00396393	0.06188	-3.12604
ENSMUSG00000030643	Rab30	protein_coding	MGI Symbol	5	RAB30, member RAS oncogene family [Source:MGI Symbol;Acc:MGI:1923235]	0.180166	5.07727	2.9407	0.00483993	0.0691839	-3.12774
ENSMUSG00000050310	Rictor	protein_coding	MGI Symbol	5	RPTOR independent companion of MTOR, complex 2 [Source:MGI Symbol;Acc:MGI:1926007]	0.248455	4.8991	2.9269	0.00502829	0.0706005	-3.13125
ENSMUSG00000026568	Mpc2	protein_coding	MGI Symbol	5	mitochondrial pyruvate carrier 2 [Source:MGI Symbol;Acc:MGI:1917706]	-0.245224	7.77028	-2.99679	0.00414003	0.0630876	-3.13273
ENSMUSG00000050144	Slc25a44	protein_coding	MGI Symbol	4	solute carrier family 25, member 44 [Source:MGI Symbol;Acc:MGI:2444391]	0.15844	6.65548	2.98305	0.00430212	0.0648245	-3.13515
ENSMUSG00000112203	Gm49167	TEC	MGI Symbol	1	predicted gene, 49167 [Source:MGI Symbol;Acc:MGI:6118596]	-0.702418	0.708834	-2.63358	0.0110406	0.107328	-3.13617
ENSMUSG00000087249	Gm16062	antisense	MGI Symbol	1	predicted gene 16062 [Source:MGI Symbol;Acc:MGI:3802162]	0.466323	0.335513	2.56075	0.0133198	0.116471	-3.14094
ENSMUSG00000026782	Abi2	protein_coding	MGI Symbol	12	abl-interactor 2 [Source:MGI Symbol;Acc:MGI:106913]	0.186213	8.04254	2.99364	0.0041767	0.0635267	-3.14337
ENSMUSG00000084950	Gm5577	antisense	MGI Symbol	3	predicted gene 5577 [Source:MGI Symbol;Acc:MGI:3648213]	-0.79759	-0.333188	-2.56621	0.0131351	0.11551	-3.14617
ENSMUSG00000034973	Dop1a	protein_coding	MGI Symbol	18	DOP1 leucine zipper like protein A [Source:MGI Symbol;Acc:MGI:1289294]	0.225372	4.30504	2.88422	0.00565467	0.0747545	-3.14689
ENSMUSG00000102722	Gm37935	TEC	MGI Symbol	1	predicted gene, 37935 [Source:MGI Symbol;Acc:MGI:5611163]	-0.53525	-0.316025	-2.54698	0.0137962	0.1189	-3.14886
ENSMUSG00000057982	Zfp809	protein_coding	MGI Symbol	6	zinc finger protein 809 [Source:MGI Symbol;Acc:MGI:2143362]	0.23476	3.72823	2.84377	0.00631454	0.0792334	-3.14921
ENSMUSG00000027652	Ralgapb	protein_coding	MGI Symbol	10	Ral GTPase activating protein, beta subunit (non-catalytic) [Source:MGI Symbol;Acc:MGI:2444531]	0.206615	5.29089	2.94081	0.00483843	0.0691839	-3.14984
ENSMUSG00000004187	Kifc2	protein_coding	MGI Symbol	6	kinesin family member C2 [Source:MGI Symbol;Acc:MGI:109187]	-0.341979	7.65983	-2.99039	0.00421485	0.0638068	-3.15022
ENSMUSG00000037434	Slc30a1	protein_coding	MGI Symbol	2	solute carrier family 30 (zinc transporter), member 1 [Source:MGI Symbol;Acc:MGI:1345281]	-0.250491	3.31181	-2.82996	0.00655554	0.0802955	-3.15197
ENSMUSG00000040524	Zfp609	protein_coding	MGI Symbol	3	zinc finger protein 609 [Source:MGI Symbol;Acc:MGI:2674092]	0.240384	4.06606	2.86311	0.00599058	0.0772378	-3.15541
ENSMUSG00000022559	Fbxl6	protein_coding	MGI Symbol	6	F-box and leucine-rich repeat protein 6 [Source:MGI Symbol;Acc:MGI:1354705]	-0.536804	3.48953	-2.84817	0.00623938	0.078915	-3.15584
ENSMUSG00000040848	Sft2d2	protein_coding	MGI Symbol	3	SFT2 domain containing 2 [Source:MGI Symbol;Acc:MGI:1917362]	0.294691	3.4141	2.82016	0.00673194	0.0808763	-3.15601
ENSMUSG00000028636	Ppcs	protein_coding	MGI Symbol	3	phosphopantothenoylcysteine synthetase [Source:MGI Symbol;Acc:MGI:1915237]	-0.21281	4.07391	-2.88177	0.0056927	0.0751344	-3.15641
ENSMUSG00000006575	Rundc3a	protein_coding	MGI Symbol	10	RUN domain containing 3A [Source:MGI Symbol;Acc:MGI:1858752]	-0.399472	6.69483	-2.9785	0.00435712	0.0652881	-3.15678
ENSMUSG00000034175	Rhbdd3	protein_coding	MGI Symbol	10	rhomboid domain containing 3 [Source:MGI Symbol;Acc:MGI:2444684]	-0.206592	3.93623	-2.8754	0.00579284	0.0757755	-3.15832
ENSMUSG00000029427	Zcchc8	protein_coding	MGI Symbol	9	zinc finger, CCHC domain containing 8 [Source:MGI Symbol;Acc:MGI:1917900]	-0.234512	5.0661	-2.93581	0.00490583	0.0698217	-3.16073
ENSMUSG00000051375	Pcdh1	protein_coding	MGI Symbol	6	protocadherin 1 [Source:MGI Symbol;Acc:MGI:104692]	-0.307833	4.38551	-2.90009	0.00541379	0.0732012	-3.1615
ENSMUSG00000041073	Nacad	protein_coding	MGI Symbol	3	NAC alpha domain containing [Source:MGI Symbol;Acc:MGI:3603030]	-0.296965	3.92634	-2.87142	0.00585629	0.0763584	-3.16451
ENSMUSG00000071646	Mta2	protein_coding	MGI Symbol	6	metastasis-associated gene family, member 2 [Source:MGI Symbol;Acc:MGI:1346340]	-0.225211	5.59845	-2.95345	0.00467177	0.0678832	-3.16595
ENSMUSG00000056201	Cfl1	protein_coding	MGI Symbol	4	cofilin 1, non-muscle [Source:MGI Symbol;Acc:MGI:101757]	-0.248266	10.8451	-2.99811	0.00412475	0.0629736	-3.17041
ENSMUSG00000042708	Shcbp1l	protein_coding	MGI Symbol	3	Shc SH2-domain binding protein 1-like [Source:MGI Symbol;Acc:MGI:1919086]	-0.450213	0.48813	-2.58562	0.0124974	0.112745	-3.1709
ENSMUSG00000032549	Rab6b	protein_coding	MGI Symbol	2	RAB6B, member RAS oncogene family [Source:MGI Symbol;Acc:MGI:107283]	0.139686	9.00868	2.98928	0.00422792	0.0639448	-3.17091
ENSMUSG00000021518	Ptdss1	protein_coding	MGI Symbol	6	phosphatidylserine synthase 1 [Source:MGI Symbol;Acc:MGI:1276575]	-0.209967	4.86242	-2.91811	0.0051517	0.0715853	-3.17901
ENSMUSG00000032754	Slc8b1	protein_coding	MGI Symbol	7	solute carrier family 8 (sodium/lithium/calcium exchanger), member B1 [Source:MGI Symbol;Acc:MGI:2180781]	-0.356883	1.93031	-2.71833	0.00884028	0.0940946	-3.18039
ENSMUSG00000058709	Egln2	protein_coding	MGI Symbol	4	egl-9 family hypoxia-inducible factor 2 [Source:MGI Symbol;Acc:MGI:1932287]	-0.199388	6.10088	-2.95809	0.00461189	0.0676634	-3.18224
ENSMUSG00000038644	Pold1	protein_coding	MGI Symbol	9	polymerase (DNA directed), delta 1, catalytic subunit [Source:MGI Symbol;Acc:MGI:97741]	-0.315921	2.55215	-2.76581	0.00779135	0.0882147	-3.18249
ENSMUSG00000021807	Rtraf	protein_coding	MGI Symbol	2	RNA transcription, translation and transport factor [Source:MGI Symbol;Acc:MGI:1915295]	-0.199653	7.57624	-2.97519	0.00439758	0.0656511	-3.18325
ENSMUSG00000022437	Samm50	protein_coding	MGI Symbol	7	SAMM50 sorting and assembly machinery component [Source:MGI Symbol;Acc:MGI:1915903]	-0.168441	6.69939	-2.96623	0.00450869	0.0666331	-3.18546
ENSMUSG00000034255	Arhgap27	protein_coding	MGI Symbol	11	Rho GTPase activating protein 27 [Source:MGI Symbol;Acc:MGI:1916903]	-0.180598	4.93306	-2.9142	0.00520759	0.0716281	-3.18643
ENSMUSG00000029401	Rilpl2	protein_coding	MGI Symbol	2	Rab interacting lysosomal protein-like 2 [Source:MGI Symbol;Acc:MGI:1933112]	-0.183655	4.83756	-2.91221	0.00523616	0.0718265	-3.1866
ENSMUSG00000020132	Rab21	protein_coding	MGI Symbol	2	RAB21, member RAS oncogene family [Source:MGI Symbol;Acc:MGI:894308]	0.17275	5.98494	2.94816	0.00474083	0.0683762	-3.18954
ENSMUSG00000021647	Cartpt	protein_coding	MGI Symbol	2	CART prepropeptide [Source:MGI Symbol;Acc:MGI:1351330]	-0.435165	1.50328	-2.66692	0.0101214	0.102399	-3.1915
ENSMUSG00000109904	Gm45819	TEC	MGI Symbol	1	predicted gene 45819 [Source:MGI Symbol;Acc:MGI:5804934]	0.316592	1.41489	2.64532	0.0107086	0.105186	-3.19318
ENSMUSG00000013663	Pten	protein_coding	MGI Symbol	3	phosphatase and tensin homolog [Source:MGI Symbol;Acc:MGI:109583]	0.14	5.85995	2.94344	0.00480335	0.0689763	-3.19493
ENSMUSG00000020375	Rufy1	protein_coding	MGI Symbol	3	RUN and FYVE domain containing 1 [Source:MGI Symbol;Acc:MGI:2429762]	-0.16404	5.03401	-2.91631	0.00517735	0.0716281	-3.19652
ENSMUSG00000022003	Slc25a30	protein_coding	MGI Symbol	6	solute carrier family 25, member 30 [Source:MGI Symbol;Acc:MGI:1914804]	0.260172	3.84925	2.83363	0.00649082	0.0798657	-3.19936
ENSMUSG00000032556	Bfsp2	protein_coding	MGI Symbol	2	beaded filament structural protein 2, phakinin [Source:MGI Symbol;Acc:MGI:1333828]	-0.332301	3.07352	-2.79645	0.00717649	0.0835423	-3.20051
ENSMUSG00000095041	AC149090.1	protein_coding	Clone-based (Ensembl) gene	2		0.305907	6.75919	2.95841	0.0046079	0.0676634	-3.20057
ENSMUSG00000059995	Atxn7l3	protein_coding	MGI Symbol	6	ataxin 7-like 3 [Source:MGI Symbol;Acc:MGI:3036270]	-0.252887	6.13886	-2.95335	0.00467306	0.0678832	-3.2013
ENSMUSG00000069372	Ctxn3	protein_coding	MGI Symbol	3	cortexin 3 [Source:MGI Symbol;Acc:MGI:3642816]	-0.712998	1.79036	-2.72884	0.00859744	0.0931382	-3.20244
ENSMUSG00000108042	B130021K23Rik	TEC	MGI Symbol	1	RIKEN cDNA B130021K23 gene [Source:MGI Symbol;Acc:MGI:2442518]	0.412089	0.681599	2.57023	0.0130007	0.114956	-3.20305
ENSMUSG00000071064	Zfp827	protein_coding	MGI Symbol	9	zinc finger protein 827 [Source:MGI Symbol;Acc:MGI:2444807]	0.184802	4.65067	2.88644	0.00562044	0.0746421	-3.20359
ENSMUSG00000078861	Zfp931	protein_coding	MGI Symbol	4	zinc finger protein 931 [Source:MGI Symbol;Acc:MGI:2441662]	0.178559	4.9409	2.90296	0.00537116	0.0727921	-3.20421
ENSMUSG00000030898	Cckbr	protein_coding	MGI Symbol	2	cholecystokinin B receptor [Source:MGI Symbol;Acc:MGI:99479]	-0.295304	2.60568	-2.76123	0.00788724	0.0887568	-3.20431
ENSMUSG00000028524	Sgip1	protein_coding	MGI Symbol	15	SH3-domain GRB2-like (endophilin) interacting protein 1 [Source:MGI Symbol;Acc:MGI:1920344]	0.146845	6.72988	2.95662	0.00463078	0.0678174	-3.20449
ENSMUSG00000041444	Arhgap32	protein_coding	MGI Symbol	7	Rho GTPase activating protein 32 [Source:MGI Symbol;Acc:MGI:2450166]	0.192799	5.71487	2.93428	0.00492676	0.0699891	-3.20487
ENSMUSG00000116138	C030006K11Rik	protein_coding	MGI Symbol	6	RIKEN cDNA C030006K11 gene [Source:MGI Symbol;Acc:MGI:1925941]	-0.569713	1.59292	-2.67845	0.00981999	0.100424	-3.20513
ENSMUSG00000025793	Hgs	protein_coding	MGI Symbol	5	HGF-regulated tyrosine kinase substrate [Source:MGI Symbol;Acc:MGI:104681]	-0.271755	6.34495	-2.95443	0.00465913	0.0678832	-3.20561
ENSMUSG00000000253	Gmpr	protein_coding	MGI Symbol	4	guanosine monophosphate reductase [Source:MGI Symbol;Acc:MGI:1913605]	-0.17037	7.59719	-2.96741	0.00449387	0.0665356	-3.20666
ENSMUSG00000024896	Minpp1	protein_coding	MGI Symbol	2	multiple inositol polyphosphate histidine phosphatase 1 [Source:MGI Symbol;Acc:MGI:1336159]	-0.244168	4.54631	-2.88899	0.00558119	0.0744812	-3.20689
ENSMUSG00000039714	Cplx3	protein_coding	MGI Symbol	3	complexin 3 [Source:MGI Symbol;Acc:MGI:2384571]	0.404955	2.27507	2.69411	0.00942407	0.0977063	-3.20884
ENSMUSG00000044646	Zbtb7c	protein_coding	MGI Symbol	3	zinc finger and BTB domain containing 7C [Source:MGI Symbol;Acc:MGI:2443302]	0.60174	-0.0410811	2.49861	0.0155939	0.128896	-3.20992
ENSMUSG00000011884	Gltp	protein_coding	MGI Symbol	3	glycolipid transfer protein [Source:MGI Symbol;Acc:MGI:1929253]	-0.256294	6.02018	-2.94543	0.00477694	0.0687743	-3.21337
ENSMUSG00000003438	Timm50	protein_coding	MGI Symbol	6	translocase of inner mitochondrial membrane 50 [Source:MGI Symbol;Acc:MGI:1913775]	-0.256686	5.10718	-2.9166	0.00517328	0.0716281	-3.21437
ENSMUSG00000030120	Mlf2	protein_coding	MGI Symbol	8	myeloid leukemia factor 2 [Source:MGI Symbol;Acc:MGI:1353554]	-0.378919	9.01756	-2.97287	0.00442604	0.0659541	-3.21753
ENSMUSG00000032431	Crtap	protein_coding	MGI Symbol	2	cartilage associated protein [Source:MGI Symbol;Acc:MGI:1891221]	-0.547181	-0.145805	-2.53592	0.0141896	0.120577	-3.22016
ENSMUSG00000045752	Tssc4	protein_coding	MGI Symbol	8	tumor-suppressing subchromosomal transferable fragment 4 [Source:MGI Symbol;Acc:MGI:1861712]	-0.208042	6.13674	-2.94385	0.0047978	0.0689763	-3.22219
ENSMUSG00000019647	Sema6a	protein_coding	MGI Symbol	10	sema domain, transmembrane domain (TM), and cytoplasmic domain, (semaphorin) 6A [Source:MGI Symbol;Acc:MGI:1203727]	-0.298459	3.78934	-2.83991	0.00638103	0.0792384	-3.224
ENSMUSG00000054910	4931415C17Rik	processed_transcript	MGI Symbol	2	RIKEN cDNA 4931415C17 gene [Source:MGI Symbol;Acc:MGI:1918216]	-0.343115	1.46751	-2.65789	0.0103633	0.103483	-3.22408
ENSMUSG00000053137	Mapk11	protein_coding	MGI Symbol	4	mitogen-activated protein kinase 11 [Source:MGI Symbol;Acc:MGI:1338024]	-0.237199	4.07335	-2.85889	0.00605996	0.0777599	-3.22437
ENSMUSG00000030020	Prickle2	protein_coding	MGI Symbol	4	prickle planar cell polarity protein 2 [Source:MGI Symbol;Acc:MGI:1925144]	0.174834	7.48369	2.95706	0.0046252	0.0677972	-3.22473
ENSMUSG00000002028	Kmt2a	protein_coding	MGI Symbol	6	lysine (K)-specific methyltransferase 2A [Source:MGI Symbol;Acc:MGI:96995]	0.226819	6.25192	2.94018	0.00484693	0.0691839	-3.22585
ENSMUSG00000104696	Gm42946	TEC	MGI Symbol	1	predicted gene 42946 [Source:MGI Symbol;Acc:MGI:5663083]	-0.73761	0.529395	-2.59136	0.0123144	0.11179	-3.22613
ENSMUSG00000116610	Gm49678	lincRNA	MGI Symbol	1	predicted gene, 49678 [Source:MGI Symbol;Acc:MGI:6215126]	-0.457714	0.115028	-2.54255	0.0139526	0.119547	-3.22646
ENSMUSG00000049176	Frmpd4	protein_coding	MGI Symbol	7	FERM and PDZ domain containing 4 [Source:MGI Symbol;Acc:MGI:3042378]	0.190512	5.71357	2.92693	0.00502779	0.0706005	-3.22702
ENSMUSG00000027419	Pcsk2	protein_coding	MGI Symbol	2	proprotein convertase subtilisin/kexin type 2 [Source:MGI Symbol;Acc:MGI:97512]	-0.231366	7.11953	-2.95394	0.00466541	0.0678832	-3.22937
ENSMUSG00000040204	Pclaf	protein_coding	MGI Symbol	3	PCNA clamp associated factor [Source:MGI Symbol;Acc:MGI:1915276]	0.536083	0.253393	2.51888	0.0148162	0.124505	-3.22963
ENSMUSG00000041096	Tspyl2	protein_coding	MGI Symbol	5	TSPY-like 2 [Source:MGI Symbol;Acc:MGI:106244]	-0.277643	6.0754	-2.94008	0.00484818	0.0691839	-3.23056
ENSMUSG00000047407	Tgif1	protein_coding	MGI Symbol	12	TGFB-induced factor homeobox 1 [Source:MGI Symbol;Acc:MGI:1194497]	-0.394696	1.05164	-2.62372	0.011327	0.108693	-3.23097
ENSMUSG00000053519	Kcnip1	protein_coding	MGI Symbol	7	Kv channel-interacting protein 1 [Source:MGI Symbol;Acc:MGI:1917607]	-0.202052	4.08105	-2.84935	0.00621952	0.0788737	-3.23272
ENSMUSG00000038807	Rap1gap2	protein_coding	MGI Symbol	6	RAP1 GTPase activating protein 2 [Source:MGI Symbol;Acc:MGI:3028623]	0.223013	5.78801	2.92554	0.00504712	0.070651	-3.23645
ENSMUSG00000040794	C1qtnf4	protein_coding	MGI Symbol	1	C1q and tumor necrosis factor related protein 4 [Source:MGI Symbol;Acc:MGI:1914695]	-0.29136	3.7486	-2.82931	0.00656718	0.0803771	-3.23715
ENSMUSG00000026150	Mff	protein_coding	MGI Symbol	16	mitochondrial fission factor [Source:MGI Symbol;Acc:MGI:1922984]	-0.483437	7.10606	-2.95001	0.00471657	0.0680871	-3.23998
ENSMUSG00000029120	Ppp2r2c	protein_coding	MGI Symbol	3	protein phosphatase 2, regulatory subunit B, gamma [Source:MGI Symbol;Acc:MGI:2442660]	0.136772	8.04537	2.95541	0.0046464	0.0678832	-3.24219
ENSMUSG00000105230	Gm42433	TEC	MGI Symbol	1	predicted gene 42433 [Source:MGI Symbol;Acc:MGI:5662570]	0.290642	2.96683	2.74089	0.00832665	0.091685	-3.24563
ENSMUSG00000042203	Tbc1d22b	protein_coding	MGI Symbol	3	TBC1 domain family, member 22B [Source:MGI Symbol;Acc:MGI:2681867]	-0.256006	4.98896	-2.89971	0.00541946	0.0732012	-3.24727
ENSMUSG00000030509	Asb7	protein_coding	MGI Symbol	6	ankyrin repeat and SOCS box-containing 7 [Source:MGI Symbol;Acc:MGI:2152835]	0.192429	4.2378	2.84703	0.00625888	0.0789478	-3.24729
ENSMUSG00000071054	Safb	protein_coding	MGI Symbol	12	scaffold attachment factor B [Source:MGI Symbol;Acc:MGI:2146974]	-0.35813	5.38391	-2.91557	0.00518789	0.0716281	-3.24971
ENSMUSG00000024827	Gldc	protein_coding	MGI Symbol	3	glycine decarboxylase [Source:MGI Symbol;Acc:MGI:1341155]	0.249725	3.98341	2.81955	0.00674302	0.0808763	-3.25182
ENSMUSG00000001305	Rrp15	protein_coding	MGI Symbol	2	ribosomal RNA processing 15 homolog (S. cerevisiae) [Source:MGI Symbol;Acc:MGI:1914473]	-0.18158	4.31498	-2.85536	0.00611848	0.0784033	-3.25319
ENSMUSG00000039781	Cep131	protein_coding	MGI Symbol	7	centrosomal protein 131 [Source:MGI Symbol;Acc:MGI:107440]	-0.356105	1.99065	-2.68734	0.00959342	0.0988277	-3.25785
ENSMUSG00000030729	Pgm2l1	protein_coding	MGI Symbol	4	phosphoglucomutase 2-like 1 [Source:MGI Symbol;Acc:MGI:1918224]	0.140764	8.53607	2.95224	0.00468753	0.0679713	-3.25963
ENSMUSG00000074227	Spint2	protein_coding	MGI Symbol	4	serine protease inhibitor, Kunitz type 2 [Source:MGI Symbol;Acc:MGI:1338031]	-0.383127	3.60876	-2.82222	0.00669441	0.0808763	-3.26146
ENSMUSG00000026826	Nr4a2	protein_coding	MGI Symbol	6	nuclear receptor subfamily 4, group A, member 2 [Source:MGI Symbol;Acc:MGI:1352456]	0.33467	5.77965	2.9121	0.00523772	0.0718265	-3.26239
ENSMUSG00000087408	Cers1	protein_coding	MGI Symbol	3	ceramide synthase 1 [Source:MGI Symbol;Acc:MGI:2136690]	-0.53598	1.79416	-2.67892	0.0098079	0.100363	-3.26547
ENSMUSG00000027674	Pex5l	protein_coding	MGI Symbol	12	peroxisomal biogenesis factor 5-like [Source:MGI Symbol;Acc:MGI:1916672]	0.232203	5.91987	2.91479	0.00519914	0.0716281	-3.26645
ENSMUSG00000023911	Flywch2	protein_coding	MGI Symbol	3	FLYWCH family member 2 [Source:MGI Symbol;Acc:MGI:1924167]	-0.238824	4.7265	-2.88094	0.00570577	0.0751841	-3.26654
ENSMUSG00000054752	Fsd1l	protein_coding	MGI Symbol	7	fibronectin type III and SPRY domain containing 1-like [Source:MGI Symbol;Acc:MGI:2442443]	0.209779	3.98758	2.81736	0.00678302	0.0810065	-3.27103
ENSMUSG00000036769	Wdr44	protein_coding	MGI Symbol	5	WD repeat domain 44 [Source:MGI Symbol;Acc:MGI:1919654]	0.187503	4.35564	2.84019	0.00637625	0.0792384	-3.27155
ENSMUSG00000072066	6720489N17Rik	protein_coding	MGI Symbol	3	RIKEN cDNA 6720489N17 gene [Source:MGI Symbol;Acc:MGI:2443901]	0.328749	2.07741	2.65258	0.0105077	0.104291	-3.27231
ENSMUSG00000052712	BC004004	protein_coding	MGI Symbol	26	cDNA sequence BC004004 [Source:MGI Symbol;Acc:MGI:2136782]	-0.168381	5.92933	-2.91797	0.00515372	0.0715853	-3.27255
ENSMUSG00000034919	Ttc22	protein_coding	MGI Symbol	2	tetratricopeptide repeat domain 22 [Source:MGI Symbol;Acc:MGI:3045307]	-0.570151	-0.397159	-2.48786	0.0160213	0.131089	-3.27548
ENSMUSG00000014599	Csf1	protein_coding	MGI Symbol	7	colony stimulating factor 1 (macrophage) [Source:MGI Symbol;Acc:MGI:1339753]	-0.368144	3.59447	-2.80651	0.0069846	0.0827081	-3.27671
ENSMUSG00000018126	Baiap2l2	protein_coding	MGI Symbol	5	BAI1-associated protein 2-like 2 [Source:MGI Symbol;Acc:MGI:2652819]	-0.526985	0.133926	-2.52363	0.0146389	0.123336	-3.27706
ENSMUSG00000040552	C3ar1	protein_coding	MGI Symbol	1	complement component 3a receptor 1 [Source:MGI Symbol;Acc:MGI:1097680]	-0.406079	0.794259	-2.57012	0.0130044	0.114956	-3.2773
ENSMUSG00000035355	Kcnh4	protein_coding	MGI Symbol	2	potassium voltage-gated channel, subfamily H (eag-related), member 4 [Source:MGI Symbol;Acc:MGI:2156184]	-0.574103	-0.473369	-2.48284	0.0162243	0.131895	-3.27834
ENSMUSG00000091896	Ube2d2a	protein_coding	MGI Symbol	10	ubiquitin-conjugating enzyme E2D 2A [Source:MGI Symbol;Acc:MGI:1930715]	-0.211374	5.90694	-2.91488	0.00519783	0.0716281	-3.2784
ENSMUSG00000085875	Gm12905	processed_transcript	MGI Symbol	4	predicted gene 12905 [Source:MGI Symbol;Acc:MGI:3702581]	-0.570638	0.962042	-2.60712	0.011824	0.109994	-3.28149
ENSMUSG00000014767	Tbp	protein_coding	MGI Symbol	12	TATA box binding protein [Source:MGI Symbol;Acc:MGI:101838]	-0.184323	4.9299	-2.87874	0.00574024	0.0753925	-3.2829
ENSMUSG00000032388	Spg21	protein_coding	MGI Symbol	4	SPG21, maspardin [Source:MGI Symbol;Acc:MGI:106403]	-0.616436	5.05341	-2.89136	0.00554511	0.0741518	-3.28419
ENSMUSG00000039585	Myo9a	protein_coding	MGI Symbol	8	myosin IXa [Source:MGI Symbol;Acc:MGI:107735]	0.189533	6.20177	2.91542	0.00519015	0.0716281	-3.28668
ENSMUSG00000048540	Nhlh2	protein_coding	MGI Symbol	3	nescient helix loop helix 2 [Source:MGI Symbol;Acc:MGI:97324]	-0.416156	0.522857	-2.55604	0.0134811	0.117564	-3.28891
ENSMUSG00000021540	Smad5	protein_coding	MGI Symbol	6	SMAD family member 5 [Source:MGI Symbol;Acc:MGI:1328787]	0.23303	4.26798	2.82618	0.00662302	0.0807181	-3.29004
ENSMUSG00000038759	Nup205	protein_coding	MGI Symbol	7	nucleoporin 205 [Source:MGI Symbol;Acc:MGI:2141625]	0.212717	3.50426	2.77679	0.00756552	0.0864447	-3.2902
ENSMUSG00000046854	Pip5kl1	protein_coding	MGI Symbol	4	phosphatidylinositol-4-phosphate 5-kinase-like 1 [Source:MGI Symbol;Acc:MGI:2448520]	0.424114	0.875073	2.55193	0.013623	0.118227	-3.29145
ENSMUSG00000024037	Wdr4	protein_coding	MGI Symbol	14	WD repeat domain 4 [Source:MGI Symbol;Acc:MGI:1889002]	0.197726	4.45298	2.83904	0.00639623	0.0793663	-3.2919
ENSMUSG00000031808	Slc27a1	protein_coding	MGI Symbol	9	solute carrier family 27 (fatty acid transporter), member 1 [Source:MGI Symbol;Acc:MGI:1347098]	-0.199162	5.75941	-2.90756	0.00530372	0.0723023	-3.29314
ENSMUSG00000032554	Trf	protein_coding	MGI Symbol	9	transferrin [Source:MGI Symbol;Acc:MGI:98821]	-0.441506	8.66375	-2.94101	0.00483573	0.0691839	-3.29462
ENSMUSG00000087413	Gm11266	antisense	MGI Symbol	1	predicted gene 11266 [Source:MGI Symbol;Acc:MGI:3649705]	0.288714	2.51675	2.68826	0.00957035	0.0986821	-3.29649
ENSMUSG00000087075	Lbhd2	protein_coding	MGI Symbol	1	LBH domain containing 2 [Source:MGI Symbol;Acc:MGI:2685744]	-0.598539	1.84801	-2.68721	0.00959671	0.0988277	-3.29743
ENSMUSG00000028224	Nbn	protein_coding	MGI Symbol	2	nibrin [Source:MGI Symbol;Acc:MGI:1351625]	-0.325407	4.05765	-2.82367	0.00666823	0.0808763	-3.29921
ENSMUSG00000029500	Pgam5	protein_coding	MGI Symbol	4	phosphoglycerate mutase family member 5 [Source:MGI Symbol;Acc:MGI:1919792]	-0.542366	5.66863	-2.90523	0.00533776	0.0724001	-3.29926
ENSMUSG00000037455	Slc18b1	protein_coding	MGI Symbol	6	solute carrier family 18, subfamily B, member 1 [Source:MGI Symbol;Acc:MGI:1923556]	-0.204014	3.69642	-2.80085	0.00709192	0.0830885	-3.29939
ENSMUSG00000030357	Fkbp4	protein_coding	MGI Symbol	4	FK506 binding protein 4 [Source:MGI Symbol;Acc:MGI:95543]	-0.316525	6.96041	-2.92514	0.00505271	0.070668	-3.29957
ENSMUSG00000033147	Slc22a15	protein_coding	MGI Symbol	7	solute carrier family 22 (organic anion/cation transporter), member 15 [Source:MGI Symbol;Acc:MGI:3607704]	-0.354892	1.78651	-2.64645	0.0106772	0.105016	-3.30031
ENSMUSG00000029461	Fam168a	protein_coding	MGI Symbol	10	family with sequence similarity 168, member A [Source:MGI Symbol;Acc:MGI:2442372]	0.131181	7.96113	2.93174	0.00496143	0.0701805	-3.30126
ENSMUSG00000026491	Ahctf1	protein_coding	MGI Symbol	9	AT hook containing transcription factor 1 [Source:MGI Symbol;Acc:MGI:1915033]	0.229461	4.19781	2.8209	0.00671832	0.0808763	-3.30185
ENSMUSG00000085436	Zfp335os	antisense	MGI Symbol	2	zinc finger protein 335, opposite strand [Source:MGI Symbol;Acc:MGI:3649775]	-0.324429	1.48048	-2.616	0.0115558	0.109451	-3.30318
ENSMUSG00000028698	Pik3r3	protein_coding	MGI Symbol	3	phosphoinositide-3-kinase regulatory subunit 3 [Source:MGI Symbol;Acc:MGI:109277]	0.205721	4.16544	2.82116	0.00671363	0.0808763	-3.30452
ENSMUSG00000021700	Rab3c	protein_coding	MGI Symbol	5	RAB3C, member RAS oncogene family [Source:MGI Symbol;Acc:MGI:1914545]	0.145231	8.36361	2.93213	0.00495608	0.0701663	-3.30727
ENSMUSG00000046834	Krt1	protein_coding	MGI Symbol	3	keratin 1 [Source:MGI Symbol;Acc:MGI:96698]	-0.643237	0.929613	-2.585	0.0125173	0.112745	-3.30833
ENSMUSG00000024588	Fech	protein_coding	MGI Symbol	15	ferrochelatase [Source:MGI Symbol;Acc:MGI:95513]	-0.186083	6.01861	-2.90758	0.0053034	0.0723023	-3.30876
ENSMUSG00000111128	Gm49338	TEC	MGI Symbol	1	predicted gene, 49338 [Source:MGI Symbol;Acc:MGI:6121528]	0.206603	2.7458	2.70383	0.00918575	0.0963826	-3.31052
ENSMUSG00000044952	Kctd21	protein_coding	MGI Symbol	1	potassium channel tetramerisation domain containing 21 [Source:MGI Symbol;Acc:MGI:3643121]	0.221508	3.91016	2.79588	0.00718749	0.0835423	-3.31127
ENSMUSG00000035847	Ids	protein_coding	MGI Symbol	2	iduronate 2-sulfatase [Source:MGI Symbol;Acc:MGI:96417]	0.220157	6.45669	2.91019	0.00526544	0.0721454	-3.31132
ENSMUSG00000020888	Dvl2	protein_coding	MGI Symbol	7	dishevelled segment polarity protein 2 [Source:MGI Symbol;Acc:MGI:106613]	-0.324845	2.4224	-2.7025	0.0092181	0.0963826	-3.31294
ENSMUSG00000030759	Far1	protein_coding	MGI Symbol	11	fatty acyl CoA reductase 1 [Source:MGI Symbol;Acc:MGI:1914670]	0.190735	6.24081	2.9064	0.00532059	0.0724001	-3.31346
ENSMUSG00000042249	Grk3	protein_coding	MGI Symbol	6	G protein-coupled receptor kinase 3 [Source:MGI Symbol;Acc:MGI:87941]	0.173664	5.46276	2.88533	0.00563755	0.0747114	-3.31369
ENSMUSG00000031610	Scrg1	protein_coding	MGI Symbol	1	scrapie responsive gene 1 [Source:MGI Symbol;Acc:MGI:1328308]	0.347142	4.44957	2.82366	0.00666844	0.0808763	-3.31448
ENSMUSG00000021264	Yy1	protein_coding	MGI Symbol	2	YY1 transcription factor [Source:MGI Symbol;Acc:MGI:99150]	0.187392	5.46263	2.88224	0.00568539	0.0750991	-3.31536
ENSMUSG00000034648	Lrrn1	protein_coding	MGI Symbol	1	leucine rich repeat protein 1, neuronal [Source:MGI Symbol;Acc:MGI:106038]	-0.336386	5.20229	-2.88055	0.00571184	0.0752028	-3.31555
ENSMUSG00000079418	Atg4a	protein_coding	MGI Symbol	3	autophagy related 4A, cysteine peptidase [Source:MGI Symbol;Acc:MGI:2147903]	-0.306858	2.38193	-2.69024	0.00952047	0.098293	-3.31727
ENSMUSG00000071573	Rnls	polymorphic_pseudogene	MGI Symbol	2	renalase, FAD-dependent amine oxidase [Source:MGI Symbol;Acc:MGI:1915045]	-0.234556	3.05617	-2.73842	0.00838153	0.0919352	-3.31818
ENSMUSG00000024084	Qpct	protein_coding	MGI Symbol	3	glutaminyl-peptide cyclotransferase (glutaminyl cyclase) [Source:MGI Symbol;Acc:MGI:1917786]	-0.270077	3.90491	-2.80561	0.00700166	0.0827285	-3.3192
ENSMUSG00000022641	Bbx	protein_coding	MGI Symbol	9	bobby sox HMG box containing [Source:MGI Symbol;Acc:MGI:1917758]	0.163817	5.79583	2.89107	0.00554946	0.0741518	-3.32184
ENSMUSG00000022365	Derl1	protein_coding	MGI Symbol	2	Der1-like domain family, member 1 [Source:MGI Symbol;Acc:MGI:1915069]	-0.271661	5.58328	-2.89306	0.00551927	0.0739317	-3.32194
ENSMUSG00000035576	L3mbtl1	protein_coding	MGI Symbol	7	L3MBTL1 histone methyl-lysine binding protein [Source:MGI Symbol;Acc:MGI:2676663]	0.482562	0.500376	2.50597	0.0153073	0.127375	-3.3237
ENSMUSG00000028413	B4galt1	protein_coding	MGI Symbol	2	UDP-Gal:betaGlcNAc beta 1,4- galactosyltransferase, polypeptide 1 [Source:MGI Symbol;Acc:MGI:95705]	0.392307	2.85493	2.70327	0.00919937	0.0963826	-3.32411
ENSMUSG00000018405	Mrm1	protein_coding	MGI Symbol	3	mitochondrial rRNA methyltransferase 1 [Source:MGI Symbol;Acc:MGI:2443470]	-0.348205	3.16534	-2.7609	0.00789413	0.0887568	-3.32493
ENSMUSG00000032009	Sesn3	protein_coding	MGI Symbol	7	sestrin 3 [Source:MGI Symbol;Acc:MGI:1922997]	0.180883	5.26983	2.86954	0.00588645	0.0765126	-3.32643
ENSMUSG00000026520	Pycr2	protein_coding	MGI Symbol	4	pyrroline-5-carboxylate reductase family, member 2 [Source:MGI Symbol;Acc:MGI:1277956]	-0.202712	6.50671	-2.90892	0.00528379	0.0722424	-3.32759
ENSMUSG00000013858	Tmem259	protein_coding	MGI Symbol	5	transmembrane protein 259 [Source:MGI Symbol;Acc:MGI:2177957]	-1.03056	1.25844	-2.61422	0.0116089	0.109698	-3.332
ENSMUSG00000058979	Hdhd5	protein_coding	MGI Symbol	4	haloacid dehalogenase like hydrolase domain containing 5 [Source:MGI Symbol;Acc:MGI:2136976]	-0.257635	3.24685	-2.75165	0.00809139	0.0900355	-3.33577
ENSMUSG00000073433	Arhgdig	protein_coding	MGI Symbol	4	Rho GDP dissociation inhibitor (GDI) gamma [Source:MGI Symbol;Acc:MGI:108430]	-0.411996	4.83662	-2.86485	0.00596218	0.0770555	-3.33644
ENSMUSG00000024339	Tap2	protein_coding	MGI Symbol	5	transporter 2, ATP-binding cassette, sub-family B (MDR/TAP) [Source:MGI Symbol;Acc:MGI:98484]	-0.400886	1.91922	-2.64641	0.0106782	0.105016	-3.33646
ENSMUSG00000038605	Samd10	protein_coding	MGI Symbol	3	sterile alpha motif domain containing 10 [Source:MGI Symbol;Acc:MGI:2443872]	-0.250408	3.26467	-2.75482	0.00802329	0.0897099	-3.33698
ENSMUSG00000000794	Kcnn3	protein_coding	MGI Symbol	2	potassium intermediate/small conductance calcium-activated channel, subfamily N, member 3 [Source:MGI Symbol;Acc:MGI:2153183]	0.339069	1.74275	2.61029	0.0117275	0.109957	-3.33751
ENSMUSG00000027603	Ggt7	protein_coding	MGI Symbol	5	gamma-glutamyltransferase 7 [Source:MGI Symbol;Acc:MGI:1913385]	-0.22029	6.71617	-2.90799	0.00529744	0.0723023	-3.33764
ENSMUSG00000075284	Wipf1	protein_coding	MGI Symbol	7	WAS/WASL interacting protein family, member 1 [Source:MGI Symbol;Acc:MGI:2178801]	-0.273718	2.91254	-2.72486	0.00868875	0.093306	-3.33841
ENSMUSG00000031847	1700030J22Rik	protein_coding	MGI Symbol	2	RIKEN cDNA 1700030J22 gene [Source:MGI Symbol;Acc:MGI:1916778]	0.304581	2.61868	2.68884	0.00955579	0.0985948	-3.33892
ENSMUSG00000102498	Gm19445	TEC	MGI Symbol	1	predicted gene, 19445 [Source:MGI Symbol;Acc:MGI:5011630]	-0.762096	-0.0916778	-2.48338	0.0162022	0.131844	-3.34223
ENSMUSG00000001627	Ifrd1	protein_coding	MGI Symbol	10	interferon-related developmental regulator 1 [Source:MGI Symbol;Acc:MGI:1316717]	-0.48834	4.59464	-2.85014	0.00620612	0.0788737	-3.3432
ENSMUSG00000025171	Ubtd1	protein_coding	MGI Symbol	2	ubiquitin domain containing 1 [Source:MGI Symbol;Acc:MGI:2385092]	-0.414812	2.94655	-2.73427	0.00847441	0.0925147	-3.34601
ENSMUSG00000021278	Amn	protein_coding	MGI Symbol	3	amnionless [Source:MGI Symbol;Acc:MGI:1934943]	-0.810352	1.31387	-2.64459	0.0107292	0.105324	-3.34617
ENSMUSG00000020538	Srebf1	protein_coding	MGI Symbol	12	sterol regulatory element binding transcription factor 1 [Source:MGI Symbol;Acc:MGI:107606]	-0.255938	4.03845	-2.80657	0.00698351	0.0827081	-3.34728
ENSMUSG00000016942	Tmprss6	protein_coding	MGI Symbol	7	transmembrane serine protease 6 [Source:MGI Symbol;Acc:MGI:1919003]	0.432097	2.37844	2.64077	0.0108364	0.105927	-3.3477
ENSMUSG00000027806	Tsc22d2	protein_coding	MGI Symbol	4	TSC22 domain family, member 2 [Source:MGI Symbol;Acc:MGI:1919283]	0.173115	4.87369	2.84094	0.00636321	0.0792334	-3.34951
ENSMUSG00000047363	Cstad	protein_coding	MGI Symbol	2	CSA-conditional, T cell activation-dependent protein [Source:MGI Symbol;Acc:MGI:1925867]	-0.255448	2.94013	-2.72104	0.00877714	0.0937311	-3.35122
ENSMUSG00000020882	Cacnb1	protein_coding	MGI Symbol	7	calcium channel, voltage-dependent, beta 1 subunit [Source:MGI Symbol;Acc:MGI:102522]	-0.289567	5.88325	-2.88627	0.00562309	0.0746421	-3.35504
ENSMUSG00000042761	Mrap2	protein_coding	MGI Symbol	3	melanocortin 2 receptor accessory protein 2 [Source:MGI Symbol;Acc:MGI:3609239]	-0.301805	1.63127	-2.62253	0.0113618	0.108799	-3.35536
ENSMUSG00000034126	Pomt2	protein_coding	MGI Symbol	4	protein-O-mannosyltransferase 2 [Source:MGI Symbol;Acc:MGI:2444430]	-0.312597	2.63823	-2.70253	0.00921736	0.0963826	-3.35573
ENSMUSG00000024691	Fam111a	protein_coding	MGI Symbol	4	family with sequence similarity 111, member A [Source:MGI Symbol;Acc:MGI:1915508]	0.57186	0.094865	2.43699	0.0181901	0.140836	-3.35607
ENSMUSG00000084843	B230312C02Rik	lincRNA	MGI Symbol	1	RIKEN cDNA B230312C02 gene [Source:MGI Symbol;Acc:MGI:2444130]	0.358408	1.72605	2.59031	0.0123477	0.111922	-3.35637
ENSMUSG00000027333	Smox	protein_coding	MGI Symbol	17	spermine oxidase [Source:MGI Symbol;Acc:MGI:2445356]	0.210518	5.40901	2.86538	0.00595356	0.0770555	-3.35654
ENSMUSG00000113216	Gm40841	lincRNA	MGI Symbol	3	predicted gene, 40841 [Source:MGI Symbol;Acc:MGI:5623726]	0.366246	1.79439	2.59434	0.0122202	0.111374	-3.35673
ENSMUSG00000067370	B3galt4	protein_coding	MGI Symbol	1	UDP-Gal:betaGlcNAc beta 1,3-galactosyltransferase, polypeptide 4 [Source:MGI Symbol;Acc:MGI:1859517]	-0.284107	2.72711	-2.70442	0.00917129	0.0963492	-3.35743
ENSMUSG00000027404	Snrpb	protein_coding	MGI Symbol	4	small nuclear ribonucleoprotein B [Source:MGI Symbol;Acc:MGI:98342]	-0.234655	7.73243	-2.90878	0.00528592	0.0722424	-3.35764
ENSMUSG00000059866	Tnip2	protein_coding	MGI Symbol	6	TNFAIP3 interacting protein 2 [Source:MGI Symbol;Acc:MGI:2386643]	-0.252193	4.56352	-2.83523	0.00646257	0.0797001	-3.35864
ENSMUSG00000024066	Xdh	protein_coding	MGI Symbol	14	xanthine dehydrogenase [Source:MGI Symbol;Acc:MGI:98973]	0.699229	0.166927	2.44033	0.0180399	0.140226	-3.36164
ENSMUSG00000065037	Rn7sk	misc_RNA	MGI Symbol	1	RNA, 7SK, nuclear [Source:MGI Symbol;Acc:MGI:103186]	0.45271	0.556331	2.47832	0.0164092	0.132454	-3.3631
ENSMUSG00000038838	Vars2	protein_coding	MGI Symbol	12	valyl-tRNA synthetase 2, mitochondrial [Source:MGI Symbol;Acc:MGI:1916165]	-0.221912	2.74788	-2.70108	0.00925262	0.0966384	-3.36447
ENSMUSG00000029512	Ulk1	protein_coding	MGI Symbol	11	unc-51 like kinase 1 [Source:MGI Symbol;Acc:MGI:1270126]	0.142438	5.39428	2.86311	0.00599061	0.0772378	-3.36568
ENSMUSG00000043872	Zmym1	protein_coding	MGI Symbol	7	zinc finger, MYM domain containing 1 [Source:MGI Symbol;Acc:MGI:1915560]	0.267473	3.25252	2.72151	0.00876617	0.0937311	-3.36593
ENSMUSG00000020455	Trim11	protein_coding	MGI Symbol	3	tripartite motif-containing 11 [Source:MGI Symbol;Acc:MGI:2137355]	-0.318775	4.80821	-2.84643	0.00626906	0.0790009	-3.36651
ENSMUSG00000038046	Mrm3	protein_coding	MGI Symbol	3	mitochondrial rRNA methyltransferase 3 [Source:MGI Symbol;Acc:MGI:1914640]	-0.176984	4.73684	-2.83535	0.00646057	0.0797001	-3.36698
ENSMUSG00000055320	Tead1	protein_coding	MGI Symbol	17	TEA domain family member 1 [Source:MGI Symbol;Acc:MGI:101876]	0.252792	3.58423	2.74166	0.00830954	0.091685	-3.36824
ENSMUSG00000027313	Chac1	protein_coding	MGI Symbol	1	ChaC, cation transport regulator 1 [Source:MGI Symbol;Acc:MGI:1916315]	-0.30444	3.75766	-2.76192	0.00787262	0.0887568	-3.36927
ENSMUSG00000035585	Tsen34	protein_coding	MGI Symbol	12	tRNA splicing endonuclease subunit 34 [Source:MGI Symbol;Acc:MGI:1913328]	-0.654486	5.42509	-2.86946	0.00588769	0.0765126	-3.37007
ENSMUSG00000064338	mt-Tv	Mt_tRNA	MGI Symbol	1	mitochondrially encoded tRNA valine [Source:MGI Symbol;Acc:MGI:102472]	0.710106	0.78111	2.48006	0.0163377	0.132338	-3.37025
ENSMUSG00000086606	Gm13205	antisense	MGI Symbol	1	predicted gene 13205 [Source:MGI Symbol;Acc:MGI:3700976]	0.367996	1.12969	2.52785	0.0144832	0.122279	-3.37139
ENSMUSG00000027770	Dhx36	protein_coding	MGI Symbol	4	DEAH (Asp-Glu-Ala-His) box polypeptide 36 [Source:MGI Symbol;Acc:MGI:1919412]	0.13603	6.1594	2.88125	0.00570093	0.0751816	-3.37174
ENSMUSG00000051735	Rinl	protein_coding	MGI Symbol	6	Ras and Rab interactor-like [Source:MGI Symbol;Acc:MGI:2444024]	-0.31237	1.51088	-2.59649	0.0121526	0.111133	-3.37595
ENSMUSG00000017221	Psmd3	protein_coding	MGI Symbol	5	proteasome (prosome, macropain) 26S subunit, non-ATPase, 3 [Source:MGI Symbol;Acc:MGI:98858]	-0.495551	6.21598	-2.88853	0.00558824	0.0744812	-3.37731
ENSMUSG00000021684	Pde8b	protein_coding	MGI Symbol	14	phosphodiesterase 8B [Source:MGI Symbol;Acc:MGI:2443999]	0.169917	5.2336	2.84874	0.0062297	0.0788737	-3.3778
ENSMUSG00000035505	Cox18	protein_coding	MGI Symbol	7	cytochrome c oxidase assembly protein 18 [Source:MGI Symbol;Acc:MGI:2448532]	-0.558531	3.50454	-2.76356	0.00783828	0.0884981	-3.37906
ENSMUSG00000043257	Pigv	protein_coding	MGI Symbol	3	phosphatidylinositol glycan anchor biosynthesis, class V [Source:MGI Symbol;Acc:MGI:2442480]	-0.261234	2.56121	-2.68342	0.00969273	0.099563	-3.37917
ENSMUSG00000034617	Mtrr	protein_coding	MGI Symbol	9	5-methyltetrahydrofolate-homocysteine methyltransferase reductase [Source:MGI Symbol;Acc:MGI:1891037]	0.236667	4.36201	2.80177	0.00707437	0.0830139	-3.37937
ENSMUSG00000037740	Mrps26	protein_coding	MGI Symbol	2	mitochondrial ribosomal protein S26 [Source:MGI Symbol;Acc:MGI:1333830]	-0.513752	5.74664	-2.87827	0.00574755	0.0754272	-3.37965
ENSMUSG00000085133	B930095G15Rik	sense_intronic	MGI Symbol	1	RIKEN cDNA B930095G15 gene [Source:MGI Symbol;Acc:MGI:2443701]	0.252749	5.69153	2.86581	0.00594671	0.0770555	-3.37978
ENSMUSG00000082396	Zfp389	transcribed_processed_pseudogene	MGI Symbol	2	zinc finger protein 389 [Source:MGI Symbol;Acc:MGI:3641940]	0.579096	-0.391094	2.3905	0.0204	0.148746	-3.37982
ENSMUSG00000038524	Fchsd1	protein_coding	MGI Symbol	10	FCH and double SH3 domains 1 [Source:MGI Symbol;Acc:MGI:2441771]	-0.410561	0.819765	-2.55381	0.0135578	0.117851	-3.38143
ENSMUSG00000040651	Tasor	protein_coding	MGI Symbol	4	transcription activation suppressor [Source:MGI Symbol;Acc:MGI:1921694]	0.246705	3.87975	2.76022	0.00790845	0.088856	-3.38223
ENSMUSG00000026663	Atf6	protein_coding	MGI Symbol	2	activating transcription factor 6 [Source:MGI Symbol;Acc:MGI:1926157]	0.203246	5.4159	2.85189	0.00617658	0.0786942	-3.38268
ENSMUSG00000028370	Pappa	protein_coding	MGI Symbol	1	pregnancy-associated plasma protein A [Source:MGI Symbol;Acc:MGI:97479]	0.625945	0.064692	2.42585	0.0186989	0.142291	-3.38357
ENSMUSG00000027823	Gmps	protein_coding	MGI Symbol	1	guanine monophosphate synthetase [Source:MGI Symbol;Acc:MGI:2448526]	0.179949	7.3587	2.89398	0.00550532	0.073925	-3.3836
ENSMUSG00000048960	Prex2	protein_coding	MGI Symbol	8	phosphatidylinositol-3,4,5-trisphosphate-dependent Rac exchange factor 2 [Source:MGI Symbol;Acc:MGI:1923385]	0.272394	4.12453	2.7778	0.00754507	0.0863795	-3.38411
ENSMUSG00000106678	Gm43457	TEC	MGI Symbol	1	predicted gene 43457 [Source:MGI Symbol;Acc:MGI:5663594]	0.465842	0.608327	2.47043	0.0167365	0.134091	-3.38567
ENSMUSG00000019564	Arid3a	protein_coding	MGI Symbol	5	AT rich interactive domain 3A (BRIGHT-like) [Source:MGI Symbol;Acc:MGI:1328360]	-0.273007	2.1843	-2.65367	0.0104781	0.104061	-3.38622
ENSMUSG00000046415	B430212C06Rik	processed_transcript	MGI Symbol	5	RIKEN cDNA B430212C06 gene [Source:MGI Symbol;Acc:MGI:2442134]	-0.394457	0.829041	-2.53543	0.0142074	0.120644	-3.38739
ENSMUSG00000079084	Ccdc82	protein_coding	MGI Symbol	6	coiled-coil domain containing 82 [Source:MGI Symbol;Acc:MGI:1913646]	0.202775	3.59021	2.73638	0.00842717	0.0922481	-3.3874
ENSMUSG00000028070	Naxe	protein_coding	MGI Symbol	1	NAD(P)HX epimerase [Source:MGI Symbol;Acc:MGI:2180167]	-0.175212	6.73481	-2.88466	0.00564787	0.0747545	-3.39358
ENSMUSG00000038214	Bend3	protein_coding	MGI Symbol	4	BEN domain containing 3 [Source:MGI Symbol;Acc:MGI:2677212]	0.332981	1.37819	2.53842	0.0140999	0.120086	-3.39924
ENSMUSG00000033703	Fcsk	protein_coding	MGI Symbol	4	fucose kinase [Source:MGI Symbol;Acc:MGI:1916071]	-0.30407	3.29975	-2.73495	0.00845923	0.0924738	-3.40174
ENSMUSG00000105352	C030018K13Rik	lincRNA	MGI Symbol	3	RIKEN cDNA C030018K13 gene [Source:MGI Symbol;Acc:MGI:1924632]	0.406286	0.699929	2.47668	0.0164768	0.132752	-3.40386
ENSMUSG00000103693	Gm37529	sense_intronic	MGI Symbol	1	predicted gene, 37529 [Source:MGI Symbol;Acc:MGI:5610757]	-0.835741	-0.86747	-2.39939	0.0199595	0.146751	-3.40475
ENSMUSG00000115143	Fkbp1a-ps1	processed_pseudogene	MGI Symbol	1	FK506 binding protein 1a, pseudogene 1 [Source:MGI Symbol;Acc:MGI:108477]	-0.520199	1.63615	-2.60415	0.011915	0.110339	-3.40541
ENSMUSG00000058230	Arhgap35	protein_coding	MGI Symbol	2	Rho GTPase activating protein 35 [Source:MGI Symbol;Acc:MGI:1929494]	0.192508	6.3989	2.87295	0.00583179	0.0761044	-3.40543
ENSMUSG00000061666	Gdpd1	protein_coding	MGI Symbol	1	glycerophosphodiester phosphodiesterase domain containing 1 [Source:MGI Symbol;Acc:MGI:1913819]	-0.180507	5.89398	-2.86512	0.00595778	0.0770555	-3.40636
ENSMUSG00000029659	Medag	protein_coding	MGI Symbol	3	mesenteric estrogen dependent adipogenesis [Source:MGI Symbol;Acc:MGI:1917967]	-0.288372	2.36037	-2.66068	0.010288	0.103123	-3.40731
ENSMUSG00000042816	Gpr151	protein_coding	MGI Symbol	1	G protein-coupled receptor 151 [Source:MGI Symbol;Acc:MGI:2441887]	-0.380429	0.532944	-2.49169	0.0158678	0.130417	-3.40761
ENSMUSG00000044005	Gls2	protein_coding	MGI Symbol	11	glutaminase 2 (liver, mitochondrial) [Source:MGI Symbol;Acc:MGI:2143539]	-0.290824	3.80314	-2.76756	0.0077549	0.0879251	-3.40882
ENSMUSG00000079388	2610042L04Rik	protein_coding	MGI Symbol	2	RIKEN cDNA 2610042L04 gene [Source:MGI Symbol;Acc:MGI:1914305]	-0.54225	-0.108916	-2.46096	0.0171371	0.13582	-3.40958
ENSMUSG00000042670	Immp1l	protein_coding	MGI Symbol	1	IMP1 inner mitochondrial membrane peptidase-like (S. cerevisiae) [Source:MGI Symbol;Acc:MGI:1913791]	0.202572	5.76782	2.85218	0.00617167	0.0786942	-3.41017
ENSMUSG00000037972	Snn	protein_coding	MGI Symbol	2	stannin [Source:MGI Symbol;Acc:MGI:1276549]	-0.216677	6.764	-2.87934	0.00573074	0.0753289	-3.41034
ENSMUSG00000106990	Gm42547	TEC	MGI Symbol	1	predicted gene 42547 [Source:MGI Symbol;Acc:MGI:5662684]	0.303923	2.66287	2.6607	0.0102875	0.103123	-3.41108
ENSMUSG00000027931	Npr1	protein_coding	MGI Symbol	5	natriuretic peptide receptor 1 [Source:MGI Symbol;Acc:MGI:97371]	-0.325918	1.4239	-2.57411	0.0128722	0.114565	-3.41136
ENSMUSG00000026888	Grb14	protein_coding	MGI Symbol	8	growth factor receptor bound protein 14 [Source:MGI Symbol;Acc:MGI:1355324]	-0.247879	5.23593	-2.84325	0.00632348	0.0792334	-3.41182
ENSMUSG00000106988	Tsg101-ps	processed_pseudogene	MGI Symbol	1	tumor susceptibility gene 101, pseudogene [Source:MGI Symbol;Acc:MGI:1335078]	-0.261748	2.19503	-2.63145	0.011102	0.107484	-3.41235
ENSMUSG00000044528	Tram1l1	protein_coding	MGI Symbol	1	translocation associated membrane protein 1-like 1 [Source:MGI Symbol;Acc:MGI:2443503]	-0.209077	5.08096	-2.83209	0.00651795	0.0800776	-3.4142
ENSMUSG00000002015	Bcap31	protein_coding	MGI Symbol	1	B cell receptor associated protein 31 [Source:MGI Symbol;Acc:MGI:1350933]	-0.197621	6.07616	-2.86197	0.00600924	0.0774034	-3.42398
ENSMUSG00000069565	Dazap1	protein_coding	MGI Symbol	7	DAZ associated protein 1 [Source:MGI Symbol;Acc:MGI:1917498]	-0.274806	3.44879	-2.72772	0.00862306	0.0931898	-3.42455
ENSMUSG00000082431	Prdx2-ps1	processed_pseudogene	MGI Symbol	1	peroxiredoxin 2, pseudogene 1 [Source:MGI Symbol;Acc:MGI:1321403]	0.245252	2.89518	2.6666	0.01013	0.102399	-3.42466
ENSMUSG00000032078	Zpr1	protein_coding	MGI Symbol	6	ZPR1 zinc finger [Source:MGI Symbol;Acc:MGI:1330262]	-0.355145	5.10875	-2.83818	0.0064111	0.0794548	-3.42467
ENSMUSG00000028020	Glrb	protein_coding	MGI Symbol	6	glycine receptor, beta subunit [Source:MGI Symbol;Acc:MGI:95751]	-0.232517	6.3679	-2.86758	0.00591799	0.0767914	-3.42495
ENSMUSG00000048215	A630023P12Rik	lincRNA	MGI Symbol	5	RIKEN cDNA A630023P12 gene [Source:MGI Symbol;Acc:MGI:2445162]	0.632134	-0.210153	2.38862	0.020494	0.149054	-3.4271
ENSMUSG00000050677	Ccdc96	protein_coding	MGI Symbol	1	coiled-coil domain containing 96 [Source:MGI Symbol;Acc:MGI:1913967]	-0.374514	1.10214	-2.53945	0.0140629	0.120086	-3.42809
ENSMUSG00000022811	Zfp148	protein_coding	MGI Symbol	5	zinc finger protein 148 [Source:MGI Symbol;Acc:MGI:1332234]	0.115536	7.2103	2.87468	0.00580428	0.0758639	-3.4284
ENSMUSG00000034958	Atcay	protein_coding	MGI Symbol	3	ataxia, cerebellar, Cayman type [Source:MGI Symbol;Acc:MGI:2448730]	0.153772	6.86889	2.87107	0.00586176	0.0763682	-3.42895
ENSMUSG00000030403	Vasp	protein_coding	MGI Symbol	4	vasodilator-stimulated phosphoprotein [Source:MGI Symbol;Acc:MGI:109268]	-0.237334	2.42145	-2.64377	0.0107518	0.105483	-3.43009
ENSMUSG00000018634	Crhr1	protein_coding	MGI Symbol	1	corticotropin releasing hormone receptor 1 [Source:MGI Symbol;Acc:MGI:88498]	-0.323815	2.10755	-2.62921	0.0111669	0.107724	-3.43284
ENSMUSG00000031145	Prickle3	protein_coding	MGI Symbol	5	prickle planar cell polarity protein 3 [Source:MGI Symbol;Acc:MGI:1859635]	-0.510824	-0.0968703	-2.42424	0.018774	0.142414	-3.43455
ENSMUSG00000107455	Gm43868	TEC	MGI Symbol	1	predicted gene, 43868 [Source:MGI Symbol;Acc:MGI:5690260]	-0.662753	-0.280911	-2.43183	0.0184243	0.14185	-3.43521
ENSMUSG00000038459	Abhd17c	protein_coding	MGI Symbol	3	abhydrolase domain containing 17C [Source:MGI Symbol;Acc:MGI:1917428]	0.204954	5.55115	2.83421	0.00648048	0.0797992	-3.43569
ENSMUSG00000056770	Setd3	protein_coding	MGI Symbol	8	SET domain containing 3 [Source:MGI Symbol;Acc:MGI:1289184]	-0.103204	6.93491	-2.86921	0.00589177	0.0765126	-3.43839
ENSMUSG00000118257	9630014M24Rik	lincRNA	MGI Symbol	4	RIKEN cDNA 9630014M24 gene [Source:MGI Symbol;Acc:MGI:3588234]	0.279	1.36998	2.53282	0.0143017	0.121126	-3.44223
ENSMUSG00000060510	Zfp266	protein_coding	MGI Symbol	6	zinc finger protein 266 [Source:MGI Symbol;Acc:MGI:1924769]	0.3377	6.04741	2.8491	0.00622367	0.0788737	-3.44258
ENSMUSG00000053334	Ficd	protein_coding	MGI Symbol	1	FIC domain containing [Source:MGI Symbol;Acc:MGI:1098550]	-0.275271	3.33522	-2.71734	0.0088636	0.0942681	-3.44355
ENSMUSG00000105449	Gm43379	TEC	MGI Symbol	1	predicted gene 43379 [Source:MGI Symbol;Acc:MGI:5663516]	0.351735	1.9366	2.57093	0.0129773	0.114932	-3.44463
ENSMUSG00000110342	Gm45263	TEC	MGI Symbol	1	predicted gene 45263 [Source:MGI Symbol;Acc:MGI:5791099]	-0.984397	-0.671082	-2.40135	0.0198636	0.146361	-3.44527
ENSMUSG00000033377	Palmd	protein_coding	MGI Symbol	4	palmdelphin [Source:MGI Symbol;Acc:MGI:2148896]	-0.310775	4.6473	-2.80265	0.00705774	0.0830139	-3.44534
ENSMUSG00000021124	Vti1b	protein_coding	MGI Symbol	4	vesicle transport through interaction with t-SNAREs 1B [Source:MGI Symbol;Acc:MGI:1855688]	-0.176285	8.10979	-2.87697	0.00576807	0.0755739	-3.44617
ENSMUSG00000109157	Gm44829	TEC	MGI Symbol	1	predicted gene 44829 [Source:MGI Symbol;Acc:MGI:5753405]	-0.566559	0.506848	-2.47669	0.0164763	0.132752	-3.44799
ENSMUSG00000022555	Dgat1	protein_coding	MGI Symbol	12	diacylglycerol O-acyltransferase 1 [Source:MGI Symbol;Acc:MGI:1333825]	-0.388478	2.94838	-2.6934	0.00944178	0.0977303	-3.44839
ENSMUSG00000033788	Dysf	protein_coding	MGI Symbol	16	dysferlin [Source:MGI Symbol;Acc:MGI:1349385]	-0.501913	0.0929916	-2.44324	0.0179103	0.139553	-3.44892
ENSMUSG00000110926	Gm5917	processed_pseudogene	MGI Symbol	1	predicted gene 5917 [Source:MGI Symbol;Acc:MGI:3646334]	-0.378089	0.0479549	-2.42484	0.0187457	0.142291	-3.44933
ENSMUSG00000042625	Safb2	protein_coding	MGI Symbol	17	scaffold attachment factor B2 [Source:MGI Symbol;Acc:MGI:2146808]	-0.223692	4.6095	-2.79458	0.0072127	0.083715	-3.45326
ENSMUSG00000021752	Kctd6	protein_coding	MGI Symbol	2	potassium channel tetramerisation domain containing 6 [Source:MGI Symbol;Acc:MGI:1918643]	0.153231	5.22482	2.8156	0.00681534	0.0813213	-3.45434
ENSMUSG00000117771	Gm25432	processed_pseudogene	MGI Symbol	1	predicted gene, 25432 [Source:MGI Symbol;Acc:MGI:5455209]	0.350951	0.569157	2.43799	0.0181452	0.140705	-3.45644
ENSMUSG00000042148	Cox10	protein_coding	MGI Symbol	2	heme A:farnesyltransferase cytochrome c oxidase assembly factor 10 [Source:MGI Symbol;Acc:MGI:1917633]	-0.140361	5.28139	-2.82315	0.00667763	0.0808763	-3.45776
ENSMUSG00000083674	Zfp133-ps	transcribed_unitary_pseudogene	MGI Symbol	4	zinc finger protein 133, pseudogene [Source:MGI Symbol;Acc:MGI:2176612]	0.259516	2.42062	2.61815	0.0114915	0.10897	-3.45868
ENSMUSG00000054162	Spock3	protein_coding	MGI Symbol	6	sparc/osteonectin, cwcv and kazal-like domains proteoglycan 3 [Source:MGI Symbol;Acc:MGI:1920152]	-0.342897	5.87339	-2.84482	0.00629655	0.0792238	-3.46092
ENSMUSG00000026849	Tor1a	protein_coding	MGI Symbol	5	torsin family 1, member A (torsin A) [Source:MGI Symbol;Acc:MGI:1353568]	-0.180213	6.14516	-2.84985	0.00621096	0.0788737	-3.46104
ENSMUSG00000045767	B230219D22Rik	protein_coding	MGI Symbol	1	RIKEN cDNA B230219D22 gene [Source:MGI Symbol;Acc:MGI:1925771]	0.153711	6.15012	2.84401	0.00631031	0.0792334	-3.46177
ENSMUSG00000030616	Sytl2	protein_coding	MGI Symbol	20	synaptotagmin-like 2 [Source:MGI Symbol;Acc:MGI:1933366]	-0.255118	4.80837	-2.80473	0.00701833	0.0827285	-3.46284
ENSMUSG00000105942	Gm43175	TEC	MGI Symbol	1	predicted gene 43175 [Source:MGI Symbol;Acc:MGI:5663312]	-0.745384	-0.0757554	-2.4502	0.0176027	0.137688	-3.46293
ENSMUSG00000055531	Cpsf6	protein_coding	MGI Symbol	8	cleavage and polyadenylation specific factor 6 [Source:MGI Symbol;Acc:MGI:1913948]	0.16446	6.06725	2.84247	0.00633681	0.0792334	-3.46359
ENSMUSG00000005312	Ubqln1	protein_coding	MGI Symbol	4	ubiquilin 1 [Source:MGI Symbol;Acc:MGI:1860276]	0.120755	7.12057	2.85953	0.00604944	0.0777148	-3.46386
ENSMUSG00000020608	Smc6	protein_coding	MGI Symbol	12	structural maintenance of chromosomes 6 [Source:MGI Symbol;Acc:MGI:1914491]	-0.137067	6.20656	-2.84897	0.00622579	0.0788737	-3.46387
ENSMUSG00000029048	Rer1	protein_coding	MGI Symbol	3	retention in endoplasmic reticulum sorting receptor 1 [Source:MGI Symbol;Acc:MGI:1915080]	-0.193198	6.58004	-2.85528	0.0061198	0.0784033	-3.4649
ENSMUSG00000060284	Sp7	protein_coding	MGI Symbol	3	Sp7 transcription factor 7 [Source:MGI Symbol;Acc:MGI:2153568]	-0.563282	-0.10796	-2.41361	0.0192729	0.144261	-3.46639
ENSMUSG00000026893	Gca	protein_coding	MGI Symbol	2	grancalcin [Source:MGI Symbol;Acc:MGI:1918521]	0.267893	4.02823	2.74113	0.00832142	0.091685	-3.46666
ENSMUSG00000022580	Rhpn1	protein_coding	MGI Symbol	8	rhophilin, Rho GTPase binding protein 1 [Source:MGI Symbol;Acc:MGI:1098783]	-0.280655	2.9243	-2.67964	0.0097894	0.100237	-3.4701
ENSMUSG00000013495	Tmem175	protein_coding	MGI Symbol	6	transmembrane protein 175 [Source:MGI Symbol;Acc:MGI:1919642]	-0.216075	4.79083	-2.80043	0.00710008	0.083121	-3.47161
ENSMUSG00000020424	Castor1	protein_coding	MGI Symbol	1	cytosolic arginine sensor for mTORC1 subunit 1 [Source:MGI Symbol;Acc:MGI:1919212]	0.377645	2.22315	2.58904	0.0123879	0.112081	-3.47161
ENSMUSG00000023046	Igfbp6	protein_coding	MGI Symbol	1	insulin-like growth factor binding protein 6 [Source:MGI Symbol;Acc:MGI:96441]	0.345765	4.33143	2.75139	0.00809703	0.0900364	-3.47218
ENSMUSG00000082872	Gm15773	processed_pseudogene	MGI Symbol	1	predicted gene 15773 [Source:MGI Symbol;Acc:MGI:3783214]	0.383156	0.854024	2.4507	0.0175809	0.137584	-3.47233
ENSMUSG00000010045	Tmem115	protein_coding	MGI Symbol	1	transmembrane protein 115 [Source:MGI Symbol;Acc:MGI:1930765]	-0.149035	5.0853	-2.81026	0.00691443	0.0822004	-3.47285
ENSMUSG00000075467	Dnlz	protein_coding	MGI Symbol	2	DNL-type zinc finger [Source:MGI Symbol;Acc:MGI:106559]	-0.575941	4.94847	-2.81128	0.00689535	0.0820339	-3.47323
ENSMUSG00000056476	Med12l	protein_coding	MGI Symbol	6	mediator complex subunit 12-like [Source:MGI Symbol;Acc:MGI:2139916]	0.349898	2.89033	2.64308	0.0107712	0.105537	-3.47641
ENSMUSG00000026765	Lypd6b	protein_coding	MGI Symbol	3	LY6/PLAUR domain containing 6B [Source:MGI Symbol;Acc:MGI:1919147]	-0.265685	2.18675	-2.60239	0.0119693	0.110423	-3.47682
ENSMUSG00000057604	Lmcd1	protein_coding	MGI Symbol	1	LIM and cysteine-rich domains 1 [Source:MGI Symbol;Acc:MGI:1353635]	-0.254485	3.46852	-2.70992	0.00903927	0.0952718	-3.47873
ENSMUSG00000028755	Cda	protein_coding	MGI Symbol	2	cytidine deaminase [Source:MGI Symbol;Acc:MGI:1919519]	0.402757	0.423764	2.43018	0.0184996	0.141944	-3.47963
ENSMUSG00000052632	Asap2	protein_coding	MGI Symbol	5	ArfGAP with SH3 domain, ankyrin repeat and PH domain 2 [Source:MGI Symbol;Acc:MGI:2685438]	0.23497	3.82243	2.72043	0.00879143	0.0938216	-3.47963
ENSMUSG00000028066	Pmf1	protein_coding	MGI Symbol	7	polyamine-modulated factor 1 [Source:MGI Symbol;Acc:MGI:1914287]	0.260485	2.68173	2.63041	0.0111322	0.107545	-3.48027
ENSMUSG00000030822	Prr14	protein_coding	MGI Symbol	11	proline rich 14 [Source:MGI Symbol;Acc:MGI:2384565]	-0.17541	4.28828	-2.76249	0.00786074	0.0886898	-3.4807
ENSMUSG00000078201	Tmem203	protein_coding	MGI Symbol	1	transmembrane protein 203 [Source:MGI Symbol;Acc:MGI:2443597]	-0.498139	1.56004	-2.58056	0.0126608	0.113849	-3.48184
ENSMUSG00000029587	Zfp12	protein_coding	MGI Symbol	5	zinc finger protein 12 [Source:MGI Symbol;Acc:MGI:99157]	0.211407	3.96876	2.72829	0.00861019	0.0931791	-3.48201
ENSMUSG00000004099	Dnmt1	protein_coding	MGI Symbol	7	DNA methyltransferase (cytosine-5) 1 [Source:MGI Symbol;Acc:MGI:94912]	0.15853	4.7805	2.77965	0.00750779	0.0861505	-3.48473
ENSMUSG00000051067	Lingo3	protein_coding	MGI Symbol	2	leucine rich repeat and Ig domain containing 3 [Source:MGI Symbol;Acc:MGI:3609246]	-0.334705	4.63263	-2.78294	0.00744189	0.0856374	-3.4867
ENSMUSG00000020923	Ubtf	protein_coding	MGI Symbol	13	upstream binding transcription factor, RNA polymerase I [Source:MGI Symbol;Acc:MGI:98512]	-0.154449	7.10349	-2.85201	0.00617465	0.0786942	-3.48677
ENSMUSG00000025776	Crispld1	protein_coding	MGI Symbol	3	cysteine-rich secretory protein LCCL domain containing 1 [Source:MGI Symbol;Acc:MGI:1934666]	0.272402	2.57201	2.61959	0.0114489	0.108849	-3.48824
ENSMUSG00000026527	Rgs7	protein_coding	MGI Symbol	8	regulator of G protein signaling 7 [Source:MGI Symbol;Acc:MGI:1346089]	-0.127819	5.7971	-2.82596	0.00662708	0.0807181	-3.49337
ENSMUSG00000031870	Pgr	protein_coding	MGI Symbol	4	progesterone receptor [Source:MGI Symbol;Acc:MGI:97567]	-0.199511	3.84324	-2.72698	0.00864	0.0931898	-3.49371
ENSMUSG00000045211	Nudt18	protein_coding	MGI Symbol	3	nudix (nucleoside diphosphate linked moiety X)-type motif 18 [Source:MGI Symbol;Acc:MGI:2385853]	-0.192925	5.63397	-2.82307	0.00667908	0.0808763	-3.49588
ENSMUSG00000004207	Psap	protein_coding	MGI Symbol	5	prosaposin [Source:MGI Symbol;Acc:MGI:97783]	-0.252301	9.48514	-2.86498	0.00596016	0.0770555	-3.49666
ENSMUSG00000042726	Trafd1	protein_coding	MGI Symbol	9	TRAF type zinc finger domain containing 1 [Source:MGI Symbol;Acc:MGI:1923551]	-0.171151	5.81068	-2.82737	0.00660176	0.0805564	-3.49763
ENSMUSG00000026972	Arrdc1	protein_coding	MGI Symbol	12	arrestin domain containing 1 [Source:MGI Symbol;Acc:MGI:2446136]	-0.273392	2.54518	-2.63178	0.0110924	0.107455	-3.49965
ENSMUSG00000032291	Crabp1	protein_coding	MGI Symbol	1	cellular retinoic acid binding protein I [Source:MGI Symbol;Acc:MGI:88490]	-0.35907	1.01616	-2.4816	0.0162748	0.131895	-3.50429
ENSMUSG00000097412	1810014B01Rik	transcribed_unprocessed_pseudogene	MGI Symbol	6	RIKEN cDNA 1810014B01 gene [Source:MGI Symbol;Acc:MGI:1913513]	-0.245395	2.95343	-2.65974	0.0103134	0.103312	-3.50457
ENSMUSG00000049232	Tigd2	protein_coding	MGI Symbol	1	tigger transposable element derived 2 [Source:MGI Symbol;Acc:MGI:1915390]	-0.219197	4.6127	-2.7762	0.00757759	0.0864982	-3.50482
ENSMUSG00000087361	0610043K17Rik	lincRNA	MGI Symbol	2	RIKEN cDNA 0610043K17 gene [Source:MGI Symbol;Acc:MGI:1915650]	0.590551	0.215954	2.38033	0.0209141	0.150552	-3.50713
ENSMUSG00000020091	Eif4ebp2	protein_coding	MGI Symbol	2	eukaryotic translation initiation factor 4E binding protein 2 [Source:MGI Symbol;Acc:MGI:109198]	0.237398	5.06723	2.78294	0.00744181	0.0856374	-3.50953
ENSMUSG00000038462	Uqcrfs1	protein_coding	MGI Symbol	1	ubiquinol-cytochrome c reductase, Rieske iron-sulfur polypeptide 1 [Source:MGI Symbol;Acc:MGI:1913944]	-0.724285	6.78149	-2.84102	0.00636185	0.0792334	-3.51098
ENSMUSG00000030407	Qpctl	protein_coding	MGI Symbol	2	glutaminyl-peptide cyclotransferase-like [Source:MGI Symbol;Acc:MGI:1914619]	-0.186069	4.23986	-2.75106	0.00810432	0.0900554	-3.511
ENSMUSG00000033467	Crlf2	protein_coding	MGI Symbol	3	cytokine receptor-like factor 2 [Source:MGI Symbol;Acc:MGI:1889506]	-0.47478	1.71394	-2.56427	0.0132004	0.115866	-3.51349
ENSMUSG00000061981	Flot2	protein_coding	MGI Symbol	5	flotillin 2 [Source:MGI Symbol;Acc:MGI:103309]	-0.304579	6.26824	-2.83107	0.00653599	0.0802383	-3.51713
ENSMUSG00000039201	Tbc1d25	protein_coding	MGI Symbol	5	TBC1 domain family, member 25 [Source:MGI Symbol;Acc:MGI:2444862]	-0.311247	3.31852	-2.69266	0.00946011	0.0978308	-3.51763
ENSMUSG00000047220	Ccdc36	protein_coding	MGI Symbol	1	coiled-coil domain containing 36 [Source:MGI Symbol;Acc:MGI:3612242]	0.522328	1.69272	2.50267	0.0154351	0.12802	-3.51967
ENSMUSG00000003581	Rnf215	protein_coding	MGI Symbol	4	ring finger protein 215 [Source:MGI Symbol;Acc:MGI:1918923]	-0.442242	2.53575	-2.61964	0.0114472	0.108849	-3.51982
ENSMUSG00000022614	Lmf2	protein_coding	MGI Symbol	9	lipase maturation factor 2 [Source:MGI Symbol;Acc:MGI:2146015]	-0.243868	3.11154	-2.66459	0.0101833	0.102402	-3.5199
ENSMUSG00000063897	CAAA01118383.1	protein_coding	Clone-based (Ensembl) gene	1	dehydrogenase/reductase (SDR family) X chromosome [Source:NCBI gene;Acc:236082]	-0.455332	1.25794	-2.52165	0.0147126	0.123763	-3.52028
ENSMUSG00000056755	Grm7	protein_coding	MGI Symbol	5	glutamate receptor, metabotropic 7 [Source:MGI Symbol;Acc:MGI:1351344]	-0.247349	4.07046	-2.73333	0.00849578	0.0925164	-3.5222
ENSMUSG00000103657	Gm37204	TEC	MGI Symbol	1	predicted gene, 37204 [Source:MGI Symbol;Acc:MGI:5610432]	-0.628666	0.00375611	-2.39108	0.0203712	0.148696	-3.52337
ENSMUSG00000035722	Abca7	protein_coding	MGI Symbol	3	ATP-binding cassette, sub-family A (ABC1), member 7 [Source:MGI Symbol;Acc:MGI:1351646]	-0.342898	1.77687	-2.55561	0.0134958	0.117565	-3.52402
ENSMUSG00000081010	Gm13880	processed_pseudogene	MGI Symbol	1	predicted gene 13880 [Source:MGI Symbol;Acc:MGI:3649539]	-0.600592	-0.576592	-2.3538	0.0223113	0.155286	-3.52595
ENSMUSG00000003680	Taf6l	protein_coding	MGI Symbol	12	TATA-box binding protein associated factor 6 like [Source:MGI Symbol;Acc:MGI:2444957]	-1.08278	2.11133	-2.61174	0.0116837	0.109955	-3.5264
ENSMUSG00000047714	Ppp1r2	protein_coding	MGI Symbol	2	protein phosphatase 1, regulatory inhibitor subunit 2 [Source:MGI Symbol;Acc:MGI:1914099]	-0.254186	6.38921	-2.82764	0.00659698	0.0805564	-3.52711
ENSMUSG00000078154	Gm12184	protein_coding	MGI Symbol	1	predicted gene 12184 [Source:MGI Symbol;Acc:MGI:3652174]	0.421915	-0.163311	2.33754	0.0232082	0.159145	-3.52715
ENSMUSG00000033009	Ogfod1	protein_coding	MGI Symbol	7	2-oxoglutarate and iron-dependent oxygenase domain containing 1 [Source:MGI Symbol;Acc:MGI:2442978]	0.182941	6.21565	2.81985	0.00673747	0.0808763	-3.53168
ENSMUSG00000071647	Eml3	protein_coding	MGI Symbol	6	echinoderm microtubule associated protein like 3 [Source:MGI Symbol;Acc:MGI:2387612]	-0.231652	2.99499	-2.65463	0.0104517	0.103862	-3.5334
ENSMUSG00000029674	Limk1	protein_coding	MGI Symbol	6	LIM-domain containing, protein kinase [Source:MGI Symbol;Acc:MGI:104572]	-0.29819	2.79815	-2.64016	0.0108535	0.10603	-3.53355
ENSMUSG00000023236	Scg5	protein_coding	MGI Symbol	2	secretogranin V [Source:MGI Symbol;Acc:MGI:98289]	-0.223922	7.86155	-2.8405	0.00637082	0.0792334	-3.53488
ENSMUSG00000002963	Pnkp	protein_coding	MGI Symbol	17	polynucleotide kinase 3prime- phosphatase [Source:MGI Symbol;Acc:MGI:1891698]	-0.177654	5.03182	-2.78137	0.00747319	0.0858753	-3.53488
ENSMUSG00000028542	Slc6a9	protein_coding	MGI Symbol	12	solute carrier family 6 (neurotransmitter transporter, glycine), member 9 [Source:MGI Symbol;Acc:MGI:95760]	-0.421131	2.81347	-2.64643	0.0106776	0.105016	-3.53514
ENSMUSG00000047485	Klhl34	protein_coding	MGI Symbol	1	kelch-like 34 [Source:MGI Symbol;Acc:MGI:2685234]	0.342165	3.76347	2.69684	0.00935665	0.0973175	-3.53573
ENSMUSG00000009640	Dmap1	protein_coding	MGI Symbol	6	DNA methyltransferase 1-associated protein 1 [Source:MGI Symbol;Acc:MGI:1913483]	-0.160638	5.25925	-2.79023	0.00729763	0.0845187	-3.53581
ENSMUSG00000037784	Dzip1l	protein_coding	MGI Symbol	7	DAZ interacting protein 1-like [Source:MGI Symbol;Acc:MGI:1919757]	0.223581	3.25753	2.65468	0.0104505	0.103862	-3.53588
ENSMUSG00000058446	Znrf2	protein_coding	MGI Symbol	3	zinc and ring finger 2 [Source:MGI Symbol;Acc:MGI:1196246]	0.22675	3.83665	2.69671	0.00935977	0.0973175	-3.536
ENSMUSG00000025355	Mmp19	protein_coding	MGI Symbol	3	matrix metallopeptidase 19 [Source:MGI Symbol;Acc:MGI:1927899]	0.615474	-0.262984	2.33639	0.0232727	0.159361	-3.53618
ENSMUSG00000025176	Hoga1	protein_coding	MGI Symbol	4	4-hydroxy-2-oxoglutarate aldolase 1 [Source:MGI Symbol;Acc:MGI:1914682]	-0.42809	0.796611	-2.45151	0.0175456	0.137559	-3.53841
ENSMUSG00000068394	Cep152	protein_coding	MGI Symbol	1	centrosomal protein 152 [Source:MGI Symbol;Acc:MGI:2139083]	0.389161	1.23202	2.46276	0.0170603	0.135664	-3.53927
ENSMUSG00000074247	Dda1	protein_coding	MGI Symbol	11	DET1 and DDB1 associated 1 [Source:MGI Symbol;Acc:MGI:1913748]	-0.429006	6.2593	-2.82293	0.00668156	0.0808763	-3.54054
ENSMUSG00000037096	Gm9762	processed_pseudogene	MGI Symbol	1	predicted pseudogene 9762 [Source:MGI Symbol;Acc:MGI:3704220]	-0.52768	1.02521	-2.48532	0.0161237	0.131509	-3.5438
ENSMUSG00000061613	U2af1	protein_coding	MGI Symbol	9	U2 small nuclear ribonucleoprotein auxiliary factor (U2AF) 1 [Source:MGI Symbol;Acc:MGI:98884]	-0.184656	6.27915	-2.81731	0.00678395	0.0810065	-3.54552
ENSMUSG00000038954	Supt3	protein_coding	MGI Symbol	4	SPT3, SAGA and STAGA complex component [Source:MGI Symbol;Acc:MGI:1923723]	-0.181364	4.18212	-2.73073	0.00855448	0.092892	-3.54563
ENSMUSG00000000085	Scmh1	protein_coding	MGI Symbol	14	sex comb on midleg homolog 1 [Source:MGI Symbol;Acc:MGI:1352762]	0.155858	4.90191	2.76626	0.00778197	0.0881702	-3.54597
ENSMUSG00000055675	Kbtbd11	protein_coding	MGI Symbol	4	kelch repeat and BTB (POZ) domain containing 11 [Source:MGI Symbol;Acc:MGI:1922151]	0.150762	6.79594	2.82194	0.00669953	0.0808763	-3.54663
ENSMUSG00000111151	Gm5120	processed_pseudogene	MGI Symbol	1	predicted gene 5120 [Source:MGI Symbol;Acc:MGI:3646745]	0.384798	-0.300452	2.33341	0.0234413	0.159887	-3.54666
ENSMUSG00000022889	Mrpl39	protein_coding	MGI Symbol	2	mitochondrial ribosomal protein L39 [Source:MGI Symbol;Acc:MGI:1351620]	-0.195859	5.86313	-2.80634	0.00698784	0.0827081	-3.5493
ENSMUSG00000039715	Wdr34	protein_coding	MGI Symbol	4	WD repeat domain 34 [Source:MGI Symbol;Acc:MGI:1919070]	-0.209345	4.90028	-2.77268	0.00764941	0.0870342	-3.55056
ENSMUSG00000028034	Fubp1	protein_coding	MGI Symbol	20	far upstream element (FUSE) binding protein 1 [Source:MGI Symbol;Acc:MGI:1196294]	0.130288	6.30297	2.81342	0.00685552	0.0816802	-3.55125
ENSMUSG00000024423	Impact	protein_coding	MGI Symbol	9	impact, RWD domain protein [Source:MGI Symbol;Acc:MGI:1098233]	0.19656	8.58893	2.83707	0.00643047	0.0794861	-3.55186
ENSMUSG00000034845	Plvap	protein_coding	MGI Symbol	1	plasmalemma vesicle associated protein [Source:MGI Symbol;Acc:MGI:1890497]	-0.273146	5.08241	-2.77794	0.00754238	0.0863795	-3.55191
ENSMUSG00000021820	Camk2g	protein_coding	MGI Symbol	17	calcium/calmodulin-dependent protein kinase II gamma [Source:MGI Symbol;Acc:MGI:88259]	-0.149724	7.81744	-2.83292	0.00650322	0.0799575	-3.55232
ENSMUSG00000054146	Krt15	protein_coding	MGI Symbol	2	keratin 15 [Source:MGI Symbol;Acc:MGI:96689]	-0.591128	0.411504	-2.44104	0.0180083	0.140048	-3.55247
ENSMUSG00000035606	Ky	protein_coding	MGI Symbol	2	kyphoscoliosis peptidase [Source:MGI Symbol;Acc:MGI:96709]	0.369036	1.47701	2.4902	0.0159273	0.130584	-3.55427
ENSMUSG00000057143	Trim12c	protein_coding	MGI Symbol	2	tripartite motif-containing 12C [Source:MGI Symbol;Acc:MGI:4821183]	0.430663	0.467746	2.38262	0.0207974	0.150113	-3.55499
ENSMUSG00000074867	Zfp808	protein_coding	MGI Symbol	7	zinc finger protein 808 [Source:MGI Symbol;Acc:MGI:3704127]	0.415326	0.671286	2.40712	0.0195837	0.145331	-3.556
ENSMUSG00000027808	Serp1	protein_coding	MGI Symbol	1	stress-associated endoplasmic reticulum protein 1 [Source:MGI Symbol;Acc:MGI:92638]	-0.474937	5.53971	-2.7999	0.00711011	0.083121	-3.55775
ENSMUSG00000034570	Inpp5j	protein_coding	MGI Symbol	6	inositol polyphosphate 5-phosphatase J [Source:MGI Symbol;Acc:MGI:2158663]	-0.270958	5.63665	-2.80113	0.00708667	0.0830872	-3.55829
ENSMUSG00000015957	Wnt11	protein_coding	MGI Symbol	6	wingless-type MMTV integration site family, member 11 [Source:MGI Symbol;Acc:MGI:101948]	-0.584246	-0.118876	-2.36949	0.0214752	0.152574	-3.56265
ENSMUSG00000074024	4632427E13Rik	bidirectional_promoter_lncRNA	MGI Symbol	4	RIKEN cDNA 4632427E13 gene [Source:MGI Symbol;Acc:MGI:1915436]	-0.38533	2.24836	-2.58033	0.0126685	0.113855	-3.56279
ENSMUSG00000027363	Usp8	protein_coding	MGI Symbol	3	ubiquitin specific peptidase 8 [Source:MGI Symbol;Acc:MGI:1934029]	0.19206	5.83047	2.79631	0.00717924	0.0835423	-3.56343
ENSMUSG00000039616	Mocos	protein_coding	MGI Symbol	2	molybdenum cofactor sulfurase [Source:MGI Symbol;Acc:MGI:1915841]	-0.44194	0.413059	-2.41207	0.0193463	0.144558	-3.56392
ENSMUSG00000049556	Lingo1	protein_coding	MGI Symbol	8	leucine rich repeat and Ig domain containing 1 [Source:MGI Symbol;Acc:MGI:1915522]	-0.224757	7.13687	-2.82167	0.00670446	0.0808763	-3.56398
ENSMUSG00000057173	Rfx8	protein_coding	MGI Symbol	2	regulatory factor X 8 [Source:MGI Symbol;Acc:MGI:3588206]	-0.575497	-0.611745	-2.3458	0.0227486	0.156986	-3.56514
ENSMUSG00000042444	Mindy2	protein_coding	MGI Symbol	3	MINDY lysine 48 deubiquitinase 2 [Source:MGI Symbol;Acc:MGI:2443086]	0.21335	5.55403	2.78435	0.00741381	0.0855578	-3.56556
ENSMUSG00000113031	Gm34552	lincRNA	MGI Symbol	1	predicted gene, 34552 [Source:MGI Symbol;Acc:MGI:5593711]	0.45767	0.71644	2.39085	0.0203825	0.148712	-3.57024
ENSMUSG00000052763	Zfp212	protein_coding	MGI Symbol	2	Zinc finger protein 212 [Source:MGI Symbol;Acc:MGI:2682609]	-0.242636	4.66538	-2.75357	0.00805019	0.0899485	-3.57126
ENSMUSG00000031703	Itfg1	protein_coding	MGI Symbol	4	integrin alpha FG-GAP repeat containing 1 [Source:MGI Symbol;Acc:MGI:106419]	-0.256441	6.14952	-2.80488	0.00701538	0.0827285	-3.57141
ENSMUSG00000028098	Rnf115	protein_coding	MGI Symbol	3	ring finger protein 115 [Source:MGI Symbol;Acc:MGI:1915095]	-0.328686	5.84448	-2.7988	0.00713117	0.0832468	-3.57302
ENSMUSG00000104586	4921539H07Rik	lincRNA	MGI Symbol	2	RIKEN cDNA 4921539H07 gene [Source:MGI Symbol;Acc:MGI:1925506]	0.263104	4.96473	2.74823	0.00816548	0.0906105	-3.57309
ENSMUSG00000040488	Ltbp4	protein_coding	MGI Symbol	9	latent transforming growth factor beta binding protein 4 [Source:MGI Symbol;Acc:MGI:1321395]	-0.233505	3.59806	-2.68256	0.00971466	0.0997249	-3.57349
ENSMUSG00000015027	Galns	protein_coding	MGI Symbol	3	galactosamine (N-acetyl)-6-sulfate sulfatase [Source:MGI Symbol;Acc:MGI:1355303]	-0.316149	2.80809	-2.6201	0.0114337	0.108849	-3.57544
ENSMUSG00000051113	Fam71e1	protein_coding	MGI Symbol	9	family with sequence similarity 71, member E1 [Source:MGI Symbol;Acc:MGI:1922788]	-0.314895	2.50407	-2.60363	0.0119311	0.110339	-3.57584
ENSMUSG00000028743	Akr7a5	protein_coding	MGI Symbol	2	aldo-keto reductase family 7, member A5 (aflatoxin aldehyde reductase) [Source:MGI Symbol;Acc:MGI:107796]	-0.633959	4.39468	-2.74683	0.00819616	0.0907903	-3.57631
ENSMUSG00000004894	Hapln2	protein_coding	MGI Symbol	4	hyaluronan and proteoglycan link protein 2 [Source:MGI Symbol;Acc:MGI:2137300]	-0.649	0.273102	-2.38695	0.0205781	0.149197	-3.57911
ENSMUSG00000001151	Pcnt	protein_coding	MGI Symbol	8	pericentrin (kendrin) [Source:MGI Symbol;Acc:MGI:102722]	-0.178505	4.18909	-2.71574	0.00890105	0.0943686	-3.57988
ENSMUSG00000086602	Gm15609	lincRNA	MGI Symbol	1	predicted gene 15609 [Source:MGI Symbol;Acc:MGI:3783055]	-0.511495	-0.345772	-2.34006	0.0230669	0.158478	-3.58126
ENSMUSG00000048644	Ctxn1	protein_coding	MGI Symbol	1	cortexin 1 [Source:MGI Symbol;Acc:MGI:88566]	-0.18631	9.0199	-2.82862	0.00657948	0.0804667	-3.5815
ENSMUSG00000032006	Pdgfd	protein_coding	MGI Symbol	3	platelet-derived growth factor, D polypeptide [Source:MGI Symbol;Acc:MGI:1919035]	0.566882	0.903408	2.40636	0.0196204	0.14538	-3.58159
ENSMUSG00000022853	Ehhadh	protein_coding	MGI Symbol	1	enoyl-Coenzyme A, hydratase/3-hydroxyacyl Coenzyme A dehydrogenase [Source:MGI Symbol;Acc:MGI:1277964]	-0.293448	1.8818	-2.53899	0.0140794	0.120086	-3.58165
ENSMUSG00000024135	Srbd1	protein_coding	MGI Symbol	6	S1 RNA binding domain 1 [Source:MGI Symbol;Acc:MGI:1925836]	0.242207	2.87935	2.60637	0.0118468	0.110143	-3.58286
ENSMUSG00000032601	Prkar2a	protein_coding	MGI Symbol	6	protein kinase, cAMP dependent regulatory, type II alpha [Source:MGI Symbol;Acc:MGI:108025]	0.161533	5.60864	2.78146	0.00747152	0.0858753	-3.5831
ENSMUSG00000071052	Rpl7a-ps5	processed_pseudogene	MGI Symbol	1	ribosomal protein L7A, pseudogene 5 [Source:MGI Symbol;Acc:MGI:3643553]	0.345263	0.734297	2.38981	0.0204343	0.148888	-3.58341
ENSMUSG00000028821	Syf2	protein_coding	MGI Symbol	3	SYF2 homolog, RNA splicing factor (S. cerevisiae) [Source:MGI Symbol;Acc:MGI:1915842]	-0.155991	6.51686	-2.80582	0.0069977	0.0827285	-3.58374
ENSMUSG00000026736	4930426L09Rik	bidirectional_promoter_lncRNA	MGI Symbol	2	RIKEN cDNA 4930426L09 gene [Source:MGI Symbol;Acc:MGI:1921879]	-0.579199	-0.461998	-2.32547	0.0238945	0.161118	-3.58485
ENSMUSG00000033721	Vav3	protein_coding	MGI Symbol	6	vav 3 oncogene [Source:MGI Symbol;Acc:MGI:1888518]	0.249618	3.0323	2.60892	0.0117691	0.109957	-3.58638
ENSMUSG00000002980	Bcam	protein_coding	MGI Symbol	5	basal cell adhesion molecule [Source:MGI Symbol;Acc:MGI:1929940]	-0.538628	0.439072	-2.40343	0.0197622	0.146097	-3.58691
ENSMUSG00000031596	Slc7a2	protein_coding	MGI Symbol	5	solute carrier family 7 (cationic amino acid transporter, y+ system), member 2 [Source:MGI Symbol;Acc:MGI:99828]	0.336984	2.63633	2.57532	0.0128323	0.114491	-3.58743
ENSMUSG00000052915	Msl1	protein_coding	MGI Symbol	6	male specific lethal 1 [Source:MGI Symbol;Acc:MGI:1921276]	0.163188	6.69267	2.80462	0.00702025	0.0827285	-3.58758
ENSMUSG00000039852	Rere	protein_coding	MGI Symbol	8	arginine glutamic acid dipeptide (RE) repeats [Source:MGI Symbol;Acc:MGI:2683486]	0.156274	6.56681	2.80223	0.00706563	0.0830139	-3.58868
ENSMUSG00000044709	Gemin7	protein_coding	MGI Symbol	7	gem nuclear organelle associated protein 7 [Source:MGI Symbol;Acc:MGI:1916981]	-0.370865	5.44138	-2.78325	0.00743575	0.0856374	-3.58964
ENSMUSG00000028266	Lmo4	protein_coding	MGI Symbol	8	LIM domain only 4 [Source:MGI Symbol;Acc:MGI:109360]	-0.170106	8.43264	-2.82148	0.00670786	0.0808763	-3.5906
ENSMUSG00000048120	Entpd1	protein_coding	MGI Symbol	11	ectonucleoside triphosphate diphosphohydrolase 1 [Source:MGI Symbol;Acc:MGI:102805]	0.243389	2.40384	2.56222	0.0132699	0.116349	-3.59113
ENSMUSG00000044647	Csrnp3	protein_coding	MGI Symbol	8	cysteine-serine-rich nuclear protein 3 [Source:MGI Symbol;Acc:MGI:1925021]	0.130724	6.33756	2.79825	0.00714185	0.0833113	-3.59113
ENSMUSG00000025940	Tmem70	protein_coding	MGI Symbol	4	transmembrane protein 70 [Source:MGI Symbol;Acc:MGI:1915068]	-0.602636	5.25611	-2.7776	0.00754912	0.0863795	-3.59154
ENSMUSG00000025875	Tspan17	protein_coding	MGI Symbol	9	tetraspanin 17 [Source:MGI Symbol;Acc:MGI:1921507]	-0.514844	4.42289	-2.74299	0.0082802	0.0914442	-3.59293
ENSMUSG00000033014	Trim33	protein_coding	MGI Symbol	7	tripartite motif-containing 33 [Source:MGI Symbol;Acc:MGI:2137357]	0.161493	5.25689	2.76098	0.00789256	0.0887568	-3.5947
ENSMUSG00000027510	Rbm38	protein_coding	MGI Symbol	8	RNA binding motif protein 38 [Source:MGI Symbol;Acc:MGI:1889294]	-0.526746	0.187412	-2.38799	0.0205259	0.149197	-3.59838
ENSMUSG00000087038	2900079G21Rik	lincRNA	MGI Symbol	4	RIKEN cDNA 2900079G21 gene [Source:MGI Symbol;Acc:MGI:1920268]	-0.328122	2.70391	-2.59977	0.0120504	0.110751	-3.60003
ENSMUSG00000019960	Dusp6	protein_coding	MGI Symbol	4	dual specificity phosphatase 6 [Source:MGI Symbol;Acc:MGI:1914853]	0.258414	6.8695	2.80173	0.00707528	0.0830139	-3.60107
ENSMUSG00000067629	Syngap1	protein_coding	MGI Symbol	14	synaptic Ras GTPase activating protein 1 homolog (rat) [Source:MGI Symbol;Acc:MGI:3039785]	0.258128	5.35808	2.75934	0.00792724	0.0889583	-3.60306
ENSMUSG00000020238	Ncln	protein_coding	MGI Symbol	9	nicalin [Source:MGI Symbol;Acc:MGI:1926081]	-0.421212	5.02165	-2.76419	0.00782518	0.0884119	-3.60309
ENSMUSG00000118140	Gm4949	processed_pseudogene	MGI Symbol	1	predicted gene 4949 [Source:MGI Symbol;Acc:MGI:3646890]	0.400785	1.08064	2.40951	0.0194686	0.144855	-3.60566
ENSMUSG00000036442	Thap11	protein_coding	MGI Symbol	1	THAP domain containing 11 [Source:MGI Symbol;Acc:MGI:1930964]	-0.273265	4.62112	-2.73179	0.00853038	0.0927499	-3.60864
ENSMUSG00000012123	Crybg2	protein_coding	MGI Symbol	13	crystallin beta-gamma domain containing 2 [Source:MGI Symbol;Acc:MGI:1334463]	-0.539758	0.0209435	-2.35915	0.0220231	0.153876	-3.60882
ENSMUSG00000025813	Homer2	protein_coding	MGI Symbol	9	homer scaffolding protein 2 [Source:MGI Symbol;Acc:MGI:1347354]	0.177449	5.82266	2.77723	0.0075566	0.0864039	-3.60976
ENSMUSG00000060371	Caln1	protein_coding	MGI Symbol	5	calneuron 1 [Source:MGI Symbol;Acc:MGI:2155987]	0.166726	7.07941	2.8001	0.0071063	0.083121	-3.61154
ENSMUSG00000024516	Sec11c	protein_coding	MGI Symbol	11	SEC11 homolog C, signal peptidase complex subunit [Source:MGI Symbol;Acc:MGI:1913536]	-0.160387	6.66893	-2.79609	0.00718354	0.0835423	-3.61257
ENSMUSG00000024645	Timm21	protein_coding	MGI Symbol	8	translocase of inner mitochondrial membrane 21 [Source:MGI Symbol;Acc:MGI:1920595]	0.184377	4.03164	2.68005	0.00977896	0.100194	-3.61297
ENSMUSG00000043903	Zfp469	protein_coding	MGI Symbol	2	zinc finger protein 469 [Source:MGI Symbol;Acc:MGI:2684868]	0.693157	-0.513136	2.26734	0.0274603	0.173136	-3.61516
ENSMUSG00000031353	Rbbp7	protein_coding	MGI Symbol	5	retinoblastoma binding protein 7, chromatin remodeling factor [Source:MGI Symbol;Acc:MGI:1194910]	-0.189182	7.93932	-2.80794	0.00695772	0.0825344	-3.61562
ENSMUSG00000022240	Ctnnd2	protein_coding	MGI Symbol	12	catenin (cadherin associated protein), delta 2 [Source:MGI Symbol;Acc:MGI:1195966]	0.168766	7.21721	2.79956	0.00711674	0.0831384	-3.61661
ENSMUSG00000048706	Lurap1l	protein_coding	MGI Symbol	1	leucine rich adaptor protein 1-like [Source:MGI Symbol;Acc:MGI:106510]	-0.285988	5.50302	-2.77074	0.00768911	0.087363	-3.61729
ENSMUSG00000002266	Zim1	protein_coding	MGI Symbol	4	zinc finger, imprinted 1 [Source:MGI Symbol;Acc:MGI:1341879]	0.419777	0.475522	2.36012	0.0219714	0.153664	-3.61739
ENSMUSG00000004933	Matk	protein_coding	MGI Symbol	11	megakaryocyte-associated tyrosine kinase [Source:MGI Symbol;Acc:MGI:99259]	-0.185721	7.96624	-2.80794	0.00695784	0.0825344	-3.61748
ENSMUSG00000032220	Myo1e	protein_coding	MGI Symbol	4	myosin IE [Source:MGI Symbol;Acc:MGI:106621]	-0.250146	2.8005	-2.60205	0.0119797	0.110423	-3.61752
ENSMUSG00000015214	Mtmr1	protein_coding	MGI Symbol	10	myotubularin related protein 1 [Source:MGI Symbol;Acc:MGI:1858271]	0.183037	5.20511	2.74672	0.00819853	0.0907903	-3.61756
ENSMUSG00000019370	Calm3	protein_coding	MGI Symbol	4	calmodulin 3 [Source:MGI Symbol;Acc:MGI:103249]	-0.127706	10.3021	-2.81966	0.00674092	0.0808763	-3.61827
ENSMUSG00000033499	Larp4b	protein_coding	MGI Symbol	7	La ribonucleoprotein domain family, member 4B [Source:MGI Symbol;Acc:MGI:106330]	0.146355	6.40856	2.7871	0.00735913	0.0850481	-3.61847
ENSMUSG00000019558	Slc6a8	protein_coding	MGI Symbol	13	solute carrier family 6 (neurotransmitter transporter, creatine), member 8 [Source:MGI Symbol;Acc:MGI:2147834]	0.173509	5.68925	2.76887	0.00772771	0.0876784	-3.6204
ENSMUSG00000055026	Gabrg3	protein_coding	MGI Symbol	3	gamma-aminobutyric acid (GABA) A receptor, subunit gamma 3 [Source:MGI Symbol;Acc:MGI:95624]	-0.258948	3.1999	-2.63072	0.0111231	0.107545	-3.62102
ENSMUSG00000029710	Ephb4	protein_coding	MGI Symbol	5	Eph receptor B4 [Source:MGI Symbol;Acc:MGI:104757]	0.744627	-0.455138	2.25975	0.0279594	0.175273	-3.62109
ENSMUSG00000016503	Gtf3a	protein_coding	MGI Symbol	4	general transcription factor III A [Source:MGI Symbol;Acc:MGI:1913846]	-0.504917	1.4236	-2.48219	0.016251	0.131895	-3.62146
ENSMUSG00000029781	Fkbp9	protein_coding	MGI Symbol	2	FK506 binding protein 9 [Source:MGI Symbol;Acc:MGI:1350921]	-0.306005	3.21005	-2.63445	0.0110159	0.107227	-3.62409
ENSMUSG00000112964	E430024I08Rik	lincRNA	MGI Symbol	8	RIKEN cDNA E430024I08 gene [Source:MGI Symbol;Acc:MGI:3649010]	0.323063	1.71551	2.4715	0.0166919	0.133924	-3.625
ENSMUSG00000050550	Gm11868	processed_pseudogene	MGI Symbol	1	predicted gene 11868 [Source:MGI Symbol;Acc:MGI:3650507]	-0.440002	0.354173	-2.38531	0.0206612	0.149529	-3.62615
ENSMUSG00000027223	Mapk8ip1	protein_coding	MGI Symbol	3	mitogen-activated protein kinase 8 interacting protein 1 [Source:MGI Symbol;Acc:MGI:1309464]	-0.210386	6.09542	-2.78044	0.00749189	0.086029	-3.62958
ENSMUSG00000018697	Aatf	protein_coding	MGI Symbol	4	apoptosis antagonizing transcription factor [Source:MGI Symbol;Acc:MGI:1929608]	-0.188871	4.50903	-2.71122	0.00900821	0.0951926	-3.6314
ENSMUSG00000083911	Gm4342	processed_pseudogene	MGI Symbol	1	predicted gene 4342 [Source:MGI Symbol;Acc:MGI:3782526]	0.413938	0.162813	2.31165	0.024703	0.164091	-3.63378
ENSMUSG00000020775	Mrpl38	protein_coding	MGI Symbol	6	mitochondrial ribosomal protein L38 [Source:MGI Symbol;Acc:MGI:1926269]	-0.196456	6.08007	-2.7779	0.00754307	0.0863795	-3.63451
ENSMUSG00000043410	Hfm1	protein_coding	MGI Symbol	7	HFM1, ATP-dependent DNA helicase homolog [Source:MGI Symbol;Acc:MGI:3036246]	0.391806	0.778579	2.37365	0.0212587	0.151689	-3.63649
ENSMUSG00000032513	Gorasp1	protein_coding	MGI Symbol	3	golgi reassembly stacking protein 1 [Source:MGI Symbol;Acc:MGI:1921748]	-0.18881	4.70271	-2.7287	0.00860065	0.0931382	-3.63702
ENSMUSG00000041923	Nol4	protein_coding	MGI Symbol	9	nucleolar protein 4 [Source:MGI Symbol;Acc:MGI:2441684]	0.165968	6.0882	2.77229	0.00765728	0.0870625	-3.63814
ENSMUSG00000028431	Elp1	protein_coding	MGI Symbol	6	elongator complex protein 1 [Source:MGI Symbol;Acc:MGI:1914544]	0.152146	5.63181	2.75818	0.00795169	0.089156	-3.63876
ENSMUSG00000025782	Taf3	protein_coding	MGI Symbol	5	TATA-box binding protein associated factor 3 [Source:MGI Symbol;Acc:MGI:2388097]	0.135221	4.93808	2.72623	0.00865724	0.0932151	-3.64037
ENSMUSG00000018900	Slc22a5	protein_coding	MGI Symbol	3	solute carrier family 22 (organic cation transporter), member 5 [Source:MGI Symbol;Acc:MGI:1329012]	-0.312963	2.30651	-2.54704	0.013794	0.1189	-3.64133
ENSMUSG00000105135	Gm43667	TEC	MGI Symbol	1	predicted gene 43667 [Source:MGI Symbol;Acc:MGI:5663804]	0.424435	0.839451	2.37564	0.0211553	0.151384	-3.6417
ENSMUSG00000053395	Cacng8	protein_coding	MGI Symbol	3	calcium channel, voltage-dependent, gamma subunit 8 [Source:MGI Symbol;Acc:MGI:1932376]	-0.37791	3.25445	-2.62537	0.0112785	0.108478	-3.64219
ENSMUSG00000055737	Ghr	protein_coding	MGI Symbol	10	growth hormone receptor [Source:MGI Symbol;Acc:MGI:95708]	-0.33604	1.42152	-2.46523	0.0169555	0.135429	-3.64272
ENSMUSG00000029167	Ppargc1a	protein_coding	MGI Symbol	5	peroxisome proliferative activated receptor, gamma, coactivator 1 alpha [Source:MGI Symbol;Acc:MGI:1342774]	0.16827	5.51677	2.75501	0.00801932	0.0897099	-3.643
ENSMUSG00000085156	Snhg15	lincRNA	MGI Symbol	4	small nucleolar RNA host gene 15 [Source:MGI Symbol;Acc:MGI:3650059]	-0.28864	2.4171	-2.55415	0.0135464	0.117815	-3.64346
ENSMUSG00000047284	Neurl4	protein_coding	MGI Symbol	13	neuralized E3 ubiquitin protein ligase 4 [Source:MGI Symbol;Acc:MGI:1921092]	0.159378	5.49982	2.7521	0.00808179	0.0900355	-3.64416
ENSMUSG00000105489	Gm38562	antisense	MGI Symbol	1	predicted gene, 38562 [Source:MGI Symbol;Acc:MGI:5621447]	0.748002	-0.480522	2.23933	0.0293417	0.179766	-3.64428
ENSMUSG00000097433	Gm26781	antisense	MGI Symbol	1	predicted gene, 26781 [Source:MGI Symbol;Acc:MGI:5477275]	-0.626868	-0.0765809	-2.35734	0.0221205	0.154361	-3.64445
ENSMUSG00000058622	Gm5265	processed_pseudogene	MGI Symbol	1	predicted pseudogene 5265 [Source:MGI Symbol;Acc:MGI:3643416]	-0.331212	0.687892	-2.39713	0.0200706	0.147358	-3.645
ENSMUSG00000020262	Adarb1	protein_coding	MGI Symbol	13	adenosine deaminase, RNA-specific, B1 [Source:MGI Symbol;Acc:MGI:891999]	0.159432	6.02667	2.76955	0.00771376	0.0875815	-3.64545
ENSMUSG00000052534	Pbx1	protein_coding	MGI Symbol	8	pre B cell leukemia homeobox 1 [Source:MGI Symbol;Acc:MGI:97495]	0.136499	7.39121	2.78911	0.00731959	0.0846997	-3.64709
ENSMUSG00000029552	Tes	protein_coding	MGI Symbol	5	testis derived transcript [Source:MGI Symbol;Acc:MGI:105081]	0.568336	0.0185932	2.29568	0.0256669	0.167512	-3.64951
ENSMUSG00000097636	Mirt1	processed_transcript	MGI Symbol	6	myocardial infarction associated transcript 1 [Source:MGI Symbol;Acc:MGI:1922001]	0.616883	1.65249	2.44138	0.017993	0.139996	-3.6502
ENSMUSG00000030220	Arhgdib	protein_coding	MGI Symbol	5	Rho, GDP dissociation inhibitor (GDI) beta [Source:MGI Symbol;Acc:MGI:101940]	0.251735	2.81933	2.56146	0.0132955	0.116448	-3.653
ENSMUSG00000031075	Ano1	protein_coding	MGI Symbol	11	anoctamin 1, calcium activated chloride channel [Source:MGI Symbol;Acc:MGI:2142149]	-0.543551	-0.334405	-2.32511	0.0239155	0.161118	-3.65487
ENSMUSG00000039789	Zfp597	protein_coding	MGI Symbol	5	zinc finger protein 597 [Source:MGI Symbol;Acc:MGI:1918313]	0.188312	3.92636	2.65741	0.0103761	0.103483	-3.6565
ENSMUSG00000040359	Ufl1	protein_coding	MGI Symbol	4	UFM1 specific ligase 1 [Source:MGI Symbol;Acc:MGI:1914740]	-0.149975	4.81268	-2.71942	0.00881484	0.0938856	-3.65665
ENSMUSG00000095098	Ccdc85b	protein_coding	MGI Symbol	2	coiled-coil domain containing 85B [Source:MGI Symbol;Acc:MGI:2147607]	-0.738676	4.7208	-2.7259	0.00866492	0.0932151	-3.65756
ENSMUSG00000041491	Cep78	protein_coding	MGI Symbol	3	centrosomal protein 78 [Source:MGI Symbol;Acc:MGI:1924386]	-0.399378	2.66878	-2.57468	0.0128534	0.114498	-3.65843
ENSMUSG00000028159	Dapp1	protein_coding	MGI Symbol	7	dual adaptor for phosphotyrosine and 3-phosphoinositides 1 [Source:MGI Symbol;Acc:MGI:1347063]	0.249895	2.59838	2.54504	0.0138643	0.11917	-3.6587
ENSMUSG00000104923	Gm5865	processed_pseudogene	MGI Symbol	1	predicted gene 5865 [Source:MGI Symbol;Acc:MGI:3645504]	-0.25717	1.42384	-2.46277	0.0170598	0.135664	-3.65924
ENSMUSG00000042195	Slc35f2	protein_coding	MGI Symbol	2	solute carrier family 35, member F2 [Source:MGI Symbol;Acc:MGI:1919272]	-0.388356	1.13184	-2.42777	0.0186107	0.142291	-3.66245
ENSMUSG00000097903	Gm26679	antisense	MGI Symbol	1	predicted gene, 26679 [Source:MGI Symbol;Acc:MGI:5477173]	-0.370544	0.782546	-2.39292	0.0202792	0.148158	-3.66248
ENSMUSG00000078762	Haus5	protein_coding	MGI Symbol	6	HAUS augmin-like complex, subunit 5 [Source:MGI Symbol;Acc:MGI:1919159]	-0.341126	-0.194073	-2.30527	0.0250842	0.165535	-3.66252
ENSMUSG00000035274	Tpbg	protein_coding	MGI Symbol	3	trophoblast glycoprotein [Source:MGI Symbol;Acc:MGI:1341264]	0.520409	0.629966	2.33332	0.0234465	0.159887	-3.666
ENSMUSG00000024246	Thumpd2	protein_coding	MGI Symbol	2	THUMP domain containing 2 [Source:MGI Symbol;Acc:MGI:1919417]	-0.256984	2.84049	-2.57611	0.0128063	0.114491	-3.6663
ENSMUSG00000049680	Urgcp	protein_coding	MGI Symbol	6	upregulator of cell proliferation [Source:MGI Symbol;Acc:MGI:1919296]	-0.269955	5.53152	-2.75276	0.00806748	0.0899552	-3.66657
ENSMUSG00000022982	Sod1	protein_coding	MGI Symbol	2	superoxide dismutase 1, soluble [Source:MGI Symbol;Acc:MGI:98351]	0.264308	9.15013	2.79386	0.00722665	0.0838168	-3.66741
ENSMUSG00000030051	Aplf	protein_coding	MGI Symbol	4	aprataxin and PNKP like factor [Source:MGI Symbol;Acc:MGI:1919353]	-0.187087	2.22112	-2.52695	0.0145165	0.122496	-3.66771
ENSMUSG00000026519	Tmem63a	protein_coding	MGI Symbol	8	transmembrane protein 63a [Source:MGI Symbol;Acc:MGI:2384789]	-0.334982	3.97702	-2.67023	0.010034	0.101804	-3.66981
ENSMUSG00000046109	AB041806	antisense	MGI Symbol	1	hypothetical protein, MNCb-2457 [Source:MGI Symbol;Acc:MGI:1931024]	-0.369376	0.809533	-2.39423	0.0202139	0.147882	-3.66997
ENSMUSG00000050063	Klk6	protein_coding	MGI Symbol	4	kallikrein related-peptidase 6 [Source:MGI Symbol;Acc:MGI:1343166]	-0.798518	0.19953	-2.35174	0.022423	0.155508	-3.67456
ENSMUSG00000039253	Fn3krp	protein_coding	MGI Symbol	1	fructosamine 3 kinase related protein [Source:MGI Symbol;Acc:MGI:2679256]	0.581463	4.14372	2.65072	0.010559	0.104671	-3.67504
ENSMUSG00000041058	Wwp1	protein_coding	MGI Symbol	2	WW domain containing E3 ubiquitin protein ligase 1 [Source:MGI Symbol;Acc:MGI:1861728]	0.198535	4.37697	2.67642	0.00987248	0.100705	-3.67509
ENSMUSG00000022971	Ifnar2	protein_coding	MGI Symbol	5	interferon (alpha and beta) receptor 2 [Source:MGI Symbol;Acc:MGI:1098243]	-0.461856	2.76796	-2.58612	0.0124813	0.112674	-3.67852
ENSMUSG00000015377	Dennd6b	protein_coding	MGI Symbol	6	DENN/MADD domain containing 6B [Source:MGI Symbol;Acc:MGI:1916690]	-0.216213	3.86999	-2.65721	0.0103815	0.103483	-3.67864
ENSMUSG00000020156	Pwwp3a	protein_coding	MGI Symbol	11	PWWP domain containing 3A, DNA repair factor [Source:MGI Symbol;Acc:MGI:1915364]	-0.160144	5.15054	-2.72966	0.00857894	0.0930902	-3.67911
ENSMUSG00000037259	Dzank1	protein_coding	MGI Symbol	4	double zinc ribbon and ankyrin repeat domains 1 [Source:MGI Symbol;Acc:MGI:2139080]	0.172978	6.02107	2.75305	0.00806127	0.0899552	-3.68555
ENSMUSG00000027002	Nckap1	protein_coding	MGI Symbol	5	NCK-associated protein 1 [Source:MGI Symbol;Acc:MGI:1355333]	0.110406	8.99925	2.78541	0.00739265	0.0853746	-3.68663
ENSMUSG00000024845	Tmem134	protein_coding	MGI Symbol	16	transmembrane protein 134 [Source:MGI Symbol;Acc:MGI:1914240]	-0.520362	4.77304	-2.72115	0.00877465	0.0937311	-3.68824
ENSMUSG00000009734	Pou6f2	protein_coding	MGI Symbol	8	POU domain, class 6, transcription factor 2 [Source:MGI Symbol;Acc:MGI:2443631]	-0.304071	1.48256	-2.45422	0.0174276	0.13718	-3.68874
ENSMUSG00000015126	Tsr3	protein_coding	MGI Symbol	1	TSR3 20S rRNA accumulation [Source:MGI Symbol;Acc:MGI:1915577]	-0.191624	4.97676	-2.71714	0.00886824	0.0942681	-3.68898
ENSMUSG00000023067	Cdkn1a	protein_coding	MGI Symbol	5	cyclin-dependent kinase inhibitor 1A (P21) [Source:MGI Symbol;Acc:MGI:104556]	0.316034	3.61831	2.60393	0.0119217	0.110339	-3.68912
ENSMUSG00000034472	Rasd2	protein_coding	MGI Symbol	2	RASD family, member 2 [Source:MGI Symbol;Acc:MGI:1922391]	0.207862	5.53106	2.73325	0.00849746	0.0925164	-3.6899
ENSMUSG00000082810	Gm8682	processed_pseudogene	MGI Symbol	1	predicted gene 8682 [Source:MGI Symbol;Acc:MGI:3643679]	-0.347963	0.732742	-2.38147	0.020856	0.150334	-3.69102
ENSMUSG00000056121	Fez2	protein_coding	MGI Symbol	8	fasciculation and elongation protein zeta 2 (zygin II) [Source:MGI Symbol;Acc:MGI:2675856]	-0.405249	4.93357	-2.72377	0.00871389	0.0934791	-3.69122
ENSMUSG00000039782	Cpeb2	protein_coding	MGI Symbol	7	cytoplasmic polyadenylation element binding protein 2 [Source:MGI Symbol;Acc:MGI:2442640]	0.230372	4.4484	2.67485	0.00991317	0.100957	-3.69312
ENSMUSG00000034342	Cbl	protein_coding	MGI Symbol	11	Casitas B-lineage lymphoma [Source:MGI Symbol;Acc:MGI:88279]	0.212258	5.32512	2.72183	0.00875868	0.0937311	-3.69575
ENSMUSG00000000340	Dbt	protein_coding	MGI Symbol	4	dihydrolipoamide branched chain transacylase E2 [Source:MGI Symbol;Acc:MGI:105386]	0.165337	4.5023	2.67677	0.00986345	0.100677	-3.6962
ENSMUSG00000021669	Col4a3bp	protein_coding	MGI Symbol	7	collagen, type IV, alpha 3 (Goodpasture antigen) binding protein [Source:MGI Symbol;Acc:MGI:1915268]	0.217478	3.88289	2.6325	0.0110718	0.107383	-3.69647
ENSMUSG00000020553	Pctp	protein_coding	MGI Symbol	1	phosphatidylcholine transfer protein [Source:MGI Symbol;Acc:MGI:107375]	0.376164	1.03689	2.37237	0.0213248	0.151885	-3.69657
ENSMUSG00000007458	M6pr	protein_coding	MGI Symbol	3	mannose-6-phosphate receptor, cation dependent [Source:MGI Symbol;Acc:MGI:96904]	-0.188304	6.6039	-2.76132	0.00788541	0.0887568	-3.69708
ENSMUSG00000086240	Gm7846	processed_pseudogene	MGI Symbol	1	predicted gene 7846 [Source:MGI Symbol;Acc:MGI:3645212]	-0.389729	0.268477	-2.3208	0.0241653	0.16199	-3.69755
ENSMUSG00000035078	Mtmr9	protein_coding	MGI Symbol	2	myotubularin related protein 9 [Source:MGI Symbol;Acc:MGI:2442842]	0.162024	4.92913	2.70336	0.00919718	0.0963826	-3.69874
ENSMUSG00000024283	Wac	protein_coding	MGI Symbol	16	WW domain containing adaptor with coiled-coil [Source:MGI Symbol;Acc:MGI:2387357]	0.113073	6.54043	2.75756	0.00796492	0.0891806	-3.69905
ENSMUSG00000038025	Phf2	protein_coding	MGI Symbol	1	PHD finger protein 2 [Source:MGI Symbol;Acc:MGI:1338034]	-0.299894	3.59438	-2.62497	0.0112903	0.108527	-3.69913
ENSMUSG00000039254	Pomt1	protein_coding	MGI Symbol	11	protein-O-mannosyltransferase 1 [Source:MGI Symbol;Acc:MGI:2138994]	-0.27909	2.45166	-2.53925	0.0140702	0.120086	-3.70071
ENSMUSG00000043833	2900005J15Rik	processed_transcript	MGI Symbol	2	RIKEN cDNA 2900005J15 gene [Source:MGI Symbol;Acc:MGI:1914511]	-0.322691	1.36514	-2.43098	0.0184633	0.141943	-3.70096
ENSMUSG00000090173	Fbxw10	protein_coding	MGI Symbol	6	F-box and WD-40 domain protein 10 [Source:MGI Symbol;Acc:MGI:3052463]	-0.621897	-0.343582	-2.28901	0.0260794	0.168801	-3.70364
ENSMUSG00000029669	Tspan12	protein_coding	MGI Symbol	6	tetraspanin 12 [Source:MGI Symbol;Acc:MGI:1889818]	0.324739	5.67042	2.73285	0.00850641	0.0925516	-3.70415
ENSMUSG00000020621	Rdh14	protein_coding	MGI Symbol	1	retinol dehydrogenase 14 (all-trans and 9-cis) [Source:MGI Symbol;Acc:MGI:1920402]	-0.253624	4.44417	-2.68202	0.00972852	0.0997404	-3.70584
ENSMUSG00000036192	Rorb	protein_coding	MGI Symbol	5	RAR-related orphan receptor beta [Source:MGI Symbol;Acc:MGI:1343464]	0.257669	5.12204	2.70922	0.00905583	0.0953278	-3.70684
ENSMUSG00000049252	Lrp1b	protein_coding	MGI Symbol	12	low density lipoprotein-related protein 1B [Source:MGI Symbol;Acc:MGI:2151136]	-0.25172	4.19702	-2.66593	0.0101477	0.102399	-3.70696
ENSMUSG00000037487	Ubr5	protein_coding	MGI Symbol	14	ubiquitin protein ligase E3 component n-recognin 5 [Source:MGI Symbol;Acc:MGI:1918040]	0.18323	5.54924	2.72758	0.00862633	0.0931898	-3.70878
ENSMUSG00000104394	Gm37254	TEC	MGI Symbol	1	predicted gene, 37254 [Source:MGI Symbol;Acc:MGI:5610482]	0.337624	0.83007	2.34458	0.0228163	0.157268	-3.71085
ENSMUSG00000014776	Nol3	protein_coding	MGI Symbol	1	nucleolar protein 3 (apoptosis repressor with CARD domain) [Source:MGI Symbol;Acc:MGI:1925938]	-0.202271	4.73451	-2.69373	0.00943342	0.0977063	-3.71116
ENSMUSG00000037210	Fam193a	protein_coding	MGI Symbol	5	family with sequence homology 193, member A [Source:MGI Symbol;Acc:MGI:2447768]	0.175371	4.98693	2.70018	0.00927446	0.0967416	-3.71152
ENSMUSG00000107402	4732416N19Rik	TEC	MGI Symbol	1	RIKEN cDNA 4732416N19 gene [Source:MGI Symbol;Acc:MGI:2444634]	-0.386016	0.712758	-2.36705	0.0216037	0.152918	-3.71165
ENSMUSG00000028419	Chmp5	protein_coding	MGI Symbol	1	charged multivesicular body protein 5 [Source:MGI Symbol;Acc:MGI:1924209]	0.129122	7.68896	2.76435	0.00782169	0.0884119	-3.71425
ENSMUSG00000084890	A830036E02Rik	antisense	MGI Symbol	4	RIKEN cDNA A830036E02 gene [Source:MGI Symbol;Acc:MGI:3686876]	-0.337029	3.72482	-2.63022	0.0111374	0.107545	-3.71454
ENSMUSG00000047248	C2cd3	protein_coding	MGI Symbol	14	C2 calcium-dependent domain containing 3 [Source:MGI Symbol;Acc:MGI:2142166]	0.240107	3.5018	2.59435	0.0122198	0.111374	-3.71475
ENSMUSG00000049957	Ccdc137	protein_coding	MGI Symbol	8	coiled-coil domain containing 137 [Source:MGI Symbol;Acc:MGI:1914541]	-0.181337	4.71269	-2.69252	0.00946359	0.0978308	-3.71542
ENSMUSG00000028599	Tnfrsf1b	protein_coding	MGI Symbol	2	tumor necrosis factor receptor superfamily, member 1b [Source:MGI Symbol;Acc:MGI:1314883]	-0.468763	0.490968	-2.36038	0.0219572	0.153664	-3.71647
ENSMUSG00000036639	Nudt1	protein_coding	MGI Symbol	7	nudix (nucleoside diphosphate linked moiety X)-type motif 1 [Source:MGI Symbol;Acc:MGI:109280]	0.280508	2.27234	2.48921	0.0159668	0.130776	-3.71779
ENSMUSG00000074527	Gm14296	protein_coding	MGI Symbol	5	predicted gene 14296 [Source:MGI Symbol;Acc:MGI:3708667]	0.346017	0.936472	2.35517	0.0222371	0.154836	-3.71898
ENSMUSG00000013766	Ly6g6e	protein_coding	MGI Symbol	4	lymphocyte antigen 6 complex, locus G6E [Source:MGI Symbol;Acc:MGI:1917524]	0.596552	1.32408	2.38614	0.0206191	0.149359	-3.71925
ENSMUSG00000064344	mt-Tm	Mt_tRNA	MGI Symbol	1	mitochondrially encoded tRNA methionine [Source:MGI Symbol;Acc:MGI:102480]	0.643489	0.598119	2.299	0.0254637	0.167135	-3.72098
ENSMUSG00000055172	C1ra	protein_coding	MGI Symbol	1	complement component 1, r subcomponent A [Source:MGI Symbol;Acc:MGI:1355313]	-0.487357	-0.357726	-2.28188	0.0265271	0.170197	-3.72165
ENSMUSG00000000915	Hip1r	protein_coding	MGI Symbol	7	huntingtin interacting protein 1 related [Source:MGI Symbol;Acc:MGI:1352504]	-0.243008	4.36255	-2.67158	0.00999851	0.101543	-3.72276
ENSMUSG00000030016	Zfp638	protein_coding	MGI Symbol	22	zinc finger protein 638 [Source:MGI Symbol;Acc:MGI:1203484]	0.137218	6.23	2.74007	0.00834496	0.0917832	-3.72623
ENSMUSG00000073600	Prob1	protein_coding	MGI Symbol	3	proline rich basic protein 1 [Source:MGI Symbol;Acc:MGI:2686460]	-0.364744	0.909385	-2.38477	0.0206882	0.149529	-3.72839
ENSMUSG00000038312	Edem2	protein_coding	MGI Symbol	4	ER degradation enhancer, mannosidase alpha-like 2 [Source:MGI Symbol;Acc:MGI:1915540]	-0.24742	4.63792	-2.68348	0.00969115	0.099563	-3.7307
ENSMUSG00000109324	Prmt1	protein_coding	MGI Symbol	14	protein arginine N-methyltransferase 1 [Source:MGI Symbol;Acc:MGI:107846]	-0.179661	6.73307	-2.74915	0.00814548	0.0904506	-3.7308
ENSMUSG00000029576	Radil	protein_coding	MGI Symbol	8	Ras association and DIL domains [Source:MGI Symbol;Acc:MGI:2443088]	-0.2936	2.00917	-2.48259	0.0162346	0.131895	-3.73188
ENSMUSG00000049396	Gemin4	protein_coding	MGI Symbol	2	gem nuclear organelle associated protein 4 [Source:MGI Symbol;Acc:MGI:2449313]	-0.348319	-0.280241	-2.2673	0.027463	0.173136	-3.73221
ENSMUSG00000037493	Cib2	protein_coding	MGI Symbol	1	calcium and integrin binding family member 2 [Source:MGI Symbol;Acc:MGI:1929293]	-0.497448	4.10574	-2.66581	0.0101507	0.102399	-3.73276
ENSMUSG00000028233	Tgs1	protein_coding	MGI Symbol	5	trimethylguanosine synthase 1 [Source:MGI Symbol;Acc:MGI:2151797]	0.109615	5.71067	2.72521	0.00868079	0.093306	-3.73297
ENSMUSG00000030286	Emc3	protein_coding	MGI Symbol	3	ER membrane protein complex subunit 3 [Source:MGI Symbol;Acc:MGI:1913337]	-0.174386	5.9664	-2.73461	0.00846694	0.0924956	-3.7337
ENSMUSG00000026141	Col19a1	protein_coding	MGI Symbol	3	collagen, type XIX, alpha 1 [Source:MGI Symbol;Acc:MGI:1095415]	-0.359939	2.1816	-2.50254	0.0154403	0.12802	-3.73416
ENSMUSG00000029560	Snx8	protein_coding	MGI Symbol	7	sorting nexin 8 [Source:MGI Symbol;Acc:MGI:2443816]	-0.193117	3.50143	-2.59942	0.0120613	0.110751	-3.73537
ENSMUSG00000117743	Gm50232	antisense	MGI Symbol	1	predicted gene, 50232 [Source:MGI Symbol;Acc:MGI:6303036]	-0.640789	-0.560568	-2.25022	0.0285975	0.177491	-3.73624
ENSMUSG00000055917	Zfp277	protein_coding	MGI Symbol	5	zinc finger protein 277 [Source:MGI Symbol;Acc:MGI:1890393]	-0.199898	6.03229	-2.73356	0.00849051	0.0925164	-3.73742
ENSMUSG00000002565	Scin	protein_coding	MGI Symbol	2	scinderin [Source:MGI Symbol;Acc:MGI:1306794]	0.560862	-0.434328	2.22886	0.0300733	0.181834	-3.73864
ENSMUSG00000053702	Nebl	protein_coding	MGI Symbol	13	nebulette [Source:MGI Symbol;Acc:MGI:1921353]	0.195065	6.07652	2.73071	0.00855493	0.092892	-3.73954
ENSMUSG00000084873	C030047K22Rik	lincRNA	MGI Symbol	1	RIKEN cDNA C030047K22 gene [Source:MGI Symbol;Acc:MGI:1924868]	0.481599	-0.309161	2.2225	0.0305262	0.18368	-3.74096
ENSMUSG00000037904	Ankrd9	protein_coding	MGI Symbol	7	ankyrin repeat domain 9 [Source:MGI Symbol;Acc:MGI:1921501]	-0.737678	2.49953	-2.54722	0.0137877	0.1189	-3.74343
ENSMUSG00000030452	Nipa2	protein_coding	MGI Symbol	11	non imprinted in Prader-Willi/Angelman syndrome 2 homolog (human) [Source:MGI Symbol;Acc:MGI:1913918]	-0.464076	3.50368	-2.61038	0.011725	0.109957	-3.74377
ENSMUSG00000083567	Gm11451	processed_pseudogene	MGI Symbol	1	predicted gene 11451 [Source:MGI Symbol;Acc:MGI:3705412]	-0.408018	-0.0911205	-2.29358	0.0257962	0.167769	-3.74383
ENSMUSG00000089633	A230009B12Rik	antisense	MGI Symbol	4	RIKEN cDNA A230009B12 gene [Source:MGI Symbol;Acc:MGI:2442666]	-0.325864	1.74857	-2.45585	0.017357	0.136759	-3.74518
ENSMUSG00000040225	Prrc2c	protein_coding	MGI Symbol	14	proline-rich coiled-coil 2C [Source:MGI Symbol;Acc:MGI:1913754]	0.154347	6.93534	2.74368	0.00826516	0.091403	-3.74548
ENSMUSG00000055489	Ano5	protein_coding	MGI Symbol	3	anoctamin 5 [Source:MGI Symbol;Acc:MGI:3576659]	0.41167	1.30716	2.38154	0.0208524	0.150334	-3.74662
ENSMUSG00000110331	Nudc-ps1	processed_pseudogene	MGI Symbol	1	nuclear distribution gene C homolog (Aspergillus), pseudogene 1 [Source:MGI Symbol;Acc:MGI:2142657]	-0.316023	1.65464	-2.43015	0.0185012	0.141944	-3.74747
ENSMUSG00000003228	Grk5	protein_coding	MGI Symbol	3	G protein-coupled receptor kinase 5 [Source:MGI Symbol;Acc:MGI:109161]	0.243876	2.57298	2.50232	0.0154487	0.128024	-3.74818
ENSMUSG00000010175	Prox1	protein_coding	MGI Symbol	3	prospero homeobox 1 [Source:MGI Symbol;Acc:MGI:97772]	0.196802	6.57016	2.73659	0.0084225	0.0922481	-3.74824
ENSMUSG00000024299	Adamts10	protein_coding	MGI Symbol	15	a disintegrin-like and metallopeptidase (reprolysin type) with thrombospondin type 1 motif, 10 [Source:MGI Symbol;Acc:MGI:2449112]	-0.332619	1.41771	-2.41931	0.0190038	0.142909	-3.74859
ENSMUSG00000031367	Ap1s2	protein_coding	MGI Symbol	4	adaptor-related protein complex 1, sigma 2 subunit [Source:MGI Symbol;Acc:MGI:1889383]	-0.47142	5.54237	-2.7197	0.00880837	0.0938786	-3.74924
ENSMUSG00000029027	Dffb	protein_coding	MGI Symbol	5	DNA fragmentation factor, beta subunit [Source:MGI Symbol;Acc:MGI:1196287]	-0.209321	3.19408	-2.56777	0.013083	0.115336	-3.74925
ENSMUSG00000046096	Mosmo	protein_coding	MGI Symbol	8	modulator of smoothened [Source:MGI Symbol;Acc:MGI:2446240]	0.18174	6.11291	2.72611	0.0086601	0.0932151	-3.74943
ENSMUSG00000038014	Fam120a	protein_coding	MGI Symbol	1	family with sequence similarity 120, member A [Source:MGI Symbol;Acc:MGI:2446163]	0.157013	6.14135	2.72746	0.00862914	0.0931898	-3.75202
ENSMUSG00000021057	Akap5	protein_coding	MGI Symbol	3	A kinase (PRKA) anchor protein 5 [Source:MGI Symbol;Acc:MGI:2685104]	0.130329	6.92906	2.74072	0.00833036	0.091685	-3.75342
ENSMUSG00000057880	Abat	protein_coding	MGI Symbol	7	4-aminobutyrate aminotransferase [Source:MGI Symbol;Acc:MGI:2443582]	0.174424	7.12869	2.74322	0.00827526	0.0914442	-3.7538
ENSMUSG00000000976	Heatr6	protein_coding	MGI Symbol	5	HEAT repeat containing 6 [Source:MGI Symbol;Acc:MGI:1919790]	0.148226	4.86011	2.67505	0.00990797	0.100957	-3.75391
ENSMUSG00000097929	Tunar	protein_coding	MGI Symbol	3	Tcl1 upstream neural differentiation associated RNA [Source:MGI Symbol;Acc:MGI:1917202]	-0.198606	4.27233	-2.64924	0.0105997	0.104753	-3.75524
ENSMUSG00000027624	Epb41l1	protein_coding	MGI Symbol	9	erythrocyte membrane protein band 4.1 like 1 [Source:MGI Symbol;Acc:MGI:103010]	0.19263	6.92473	2.73889	0.00837107	0.0918829	-3.75579
ENSMUSG00000041598	Cdc42ep4	protein_coding	MGI Symbol	4	CDC42 effector protein (Rho GTPase binding) 4 [Source:MGI Symbol;Acc:MGI:1929760]	-0.199108	5.5166	-2.71254	0.00897683	0.0949231	-3.75617
ENSMUSG00000083200	Gm15066	processed_pseudogene	MGI Symbol	1	predicted gene 15066 [Source:MGI Symbol;Acc:MGI:3706256]	0.420775	1.13209	2.3489	0.0225785	0.156137	-3.75693
ENSMUSG00000108761	Atp6v0c-ps1	processed_pseudogene	MGI Symbol	1	ATPase, H+ transporting, lysosomal V0 subunit C, pseudogene 1 [Source:MGI Symbol;Acc:MGI:2151814]	-0.304133	0.880411	-2.36007	0.0219737	0.153664	-3.75774
ENSMUSG00000007050	Lsm2	protein_coding	MGI Symbol	11	LSM2 homolog, U6 small nuclear RNA and mRNA degradation associated [Source:MGI Symbol;Acc:MGI:90676]	-0.579543	3.34744	-2.58506	0.0125155	0.112745	-3.76122
ENSMUSG00000041840	Haus1	protein_coding	MGI Symbol	3	HAUS augmin-like complex, subunit 1 [Source:MGI Symbol;Acc:MGI:2385076]	-0.175968	4.34985	-2.64748	0.0106484	0.104978	-3.7614
ENSMUSG00000025498	Irf7	protein_coding	MGI Symbol	13	interferon regulatory factor 7 [Source:MGI Symbol;Acc:MGI:1859212]	0.525066	1.3678	2.35325	0.0223409	0.155291	-3.76156
ENSMUSG00000019232	Etnppl	protein_coding	MGI Symbol	6	ethanolamine phosphate phospholyase [Source:MGI Symbol;Acc:MGI:1919010]	0.628478	3.83139	2.57999	0.0126796	0.113891	-3.76157
ENSMUSG00000051439	Cd14	protein_coding	MGI Symbol	2	CD14 antigen [Source:MGI Symbol;Acc:MGI:88318]	-0.335416	1.74943	-2.45145	0.0175482	0.137559	-3.7624
ENSMUSG00000025555	Farp1	protein_coding	MGI Symbol	4	FERM, RhoGEF (Arhgef) and pleckstrin domain protein 1 (chondrocyte-derived) [Source:MGI Symbol;Acc:MGI:2446173]	0.212768	3.96249	2.60861	0.0117785	0.109957	-3.76249
ENSMUSG00000073096	Lrrc61	protein_coding	MGI Symbol	6	leucine rich repeat containing 61 [Source:MGI Symbol;Acc:MGI:2652848]	-0.329892	3.63802	-2.61361	0.0116274	0.109699	-3.76257
ENSMUSG00000025157	Zdhhc16	protein_coding	MGI Symbol	11	zinc finger, DHHC domain containing 16 [Source:MGI Symbol;Acc:MGI:1921418]	-0.19263	4.27181	-2.64658	0.0106736	0.105016	-3.76363
ENSMUSG00000042751	Nmnat2	protein_coding	MGI Symbol	6	nicotinamide nucleotide adenylyltransferase 2 [Source:MGI Symbol;Acc:MGI:2444155]	0.162231	7.18678	2.73911	0.00836615	0.0918829	-3.76486
ENSMUSG00000074682	Zcchc3	protein_coding	MGI Symbol	1	zinc finger, CCHC domain containing 3 [Source:MGI Symbol;Acc:MGI:1915167]	-0.193197	3.47828	-2.58746	0.0124385	0.112475	-3.76513
ENSMUSG00000033917	Gde1	protein_coding	MGI Symbol	4	glycerophosphodiester phosphodiesterase 1 [Source:MGI Symbol;Acc:MGI:1891827]	-0.761154	6.04124	-2.7293	0.00858699	0.093115	-3.76586
ENSMUSG00000071757	Zhx2	protein_coding	MGI Symbol	2	zinc fingers and homeoboxes 2 [Source:MGI Symbol;Acc:MGI:2683087]	0.218111	4.15097	2.62324	0.011341	0.108755	-3.76651
ENSMUSG00000020167	Tcf3	protein_coding	MGI Symbol	14	transcription factor 3 [Source:MGI Symbol;Acc:MGI:98510]	-0.295216	2.86184	-2.53888	0.0140835	0.120086	-3.76687
ENSMUSG00000033805	Ephx4	protein_coding	MGI Symbol	4	epoxide hydrolase 4 [Source:MGI Symbol;Acc:MGI:2686228]	-0.15205	5.21743	-2.69508	0.00940004	0.0976107	-3.76716
ENSMUSG00000000214	Th	protein_coding	MGI Symbol	6	tyrosine hydroxylase [Source:MGI Symbol;Acc:MGI:98735]	0.818541	-0.461492	2.1885	0.0330478	0.191169	-3.76749
ENSMUSG00000041774	Ydjc	protein_coding	MGI Symbol	9	YdjC homolog (bacterial) [Source:MGI Symbol;Acc:MGI:1916351]	-0.737289	2.88618	-2.55055	0.0136711	0.11839	-3.76754
ENSMUSG00000086013	Gm15706	lincRNA	MGI Symbol	1	predicted gene 15706 [Source:MGI Symbol;Acc:MGI:3783146]	-0.256273	2.13733	-2.47389	0.0165924	0.133333	-3.76792
ENSMUSG00000046947	Adck2	protein_coding	MGI Symbol	6	aarF domain containing kinase 2 [Source:MGI Symbol;Acc:MGI:1889336]	-0.225913	3.41241	-2.58479	0.0125242	0.112745	-3.76879
ENSMUSG00000035504	Reep6	protein_coding	MGI Symbol	7	receptor accessory protein 6 [Source:MGI Symbol;Acc:MGI:1917585]	-0.375222	2.08076	-2.47619	0.0164969	0.13283	-3.76881
ENSMUSG00000051678	Pcdhb6	protein_coding	MGI Symbol	2	protocadherin beta 6 [Source:MGI Symbol;Acc:MGI:2136740]	0.379198	1.52923	2.36775	0.0215666	0.1528	-3.76995
ENSMUSG00000041560	Nop53	protein_coding	MGI Symbol	4	NOP53 ribosome biogenesis factor [Source:MGI Symbol;Acc:MGI:2154441]	-0.215964	6.96546	-2.73541	0.0084488	0.0924224	-3.771
ENSMUSG00000104973	A530041M06Rik	sense_intronic	MGI Symbol	1	RIKEN cDNA A530041M06 gene [Source:MGI Symbol;Acc:MGI:3026943]	-0.562197	1.43857	-2.42559	0.0187111	0.142291	-3.77204
ENSMUSG00000046637	Ttc34	protein_coding	MGI Symbol	3	tetratricopeptide repeat domain 34 [Source:MGI Symbol;Acc:MGI:2445205]	-0.308415	2.48521	-2.51122	0.0151058	0.126152	-3.77215
ENSMUSG00000022200	Golph3	protein_coding	MGI Symbol	5	golgi phosphoprotein 3 [Source:MGI Symbol;Acc:MGI:1913879]	0.137507	5.68555	2.70635	0.00912473	0.0959224	-3.77327
ENSMUSG00000048924	Ccdc125	protein_coding	MGI Symbol	2	coiled-coil domain containing 125 [Source:MGI Symbol;Acc:MGI:1923291]	0.26259	2.05324	2.43647	0.0182136	0.140836	-3.77353
ENSMUSG00000024018	Ccdc167	protein_coding	MGI Symbol	7	coiled-coil domain containing 167 [Source:MGI Symbol;Acc:MGI:1915847]	0.292619	1.16892	2.35558	0.0222153	0.154751	-3.77389
ENSMUSG00000033726	Emx1	protein_coding	MGI Symbol	2	empty spiracles homeobox 1 [Source:MGI Symbol;Acc:MGI:95387]	-0.283712	3.61234	-2.59743	0.0121233	0.111053	-3.77459
ENSMUSG00000035258	Abi3bp	protein_coding	MGI Symbol	8	ABI gene family, member 3 (NESH) binding protein [Source:MGI Symbol;Acc:MGI:2444583]	0.475348	-0.434516	2.19278	0.0327207	0.190837	-3.77559
ENSMUSG00000081049	Rps24-ps3	processed_pseudogene	MGI Symbol	1	ribosomal protein S24, pseudogene 3 [Source:MGI Symbol;Acc:MGI:3644407]	0.269537	2.56531	2.47572	0.0165165	0.132921	-3.77584
ENSMUSG00000034317	Trim59	protein_coding	MGI Symbol	4	tripartite motif-containing 59 [Source:MGI Symbol;Acc:MGI:1914199]	-0.319743	3.6366	-2.59323	0.0122553	0.111567	-3.77746
ENSMUSG00000037169	Mycn	protein_coding	MGI Symbol	3	v-myc avian myelocytomatosis viral related oncogene, neuroblastoma derived [Source:MGI Symbol;Acc:MGI:97357]	-0.32399	2.57852	-2.5137	0.0150114	0.125493	-3.77768
ENSMUSG00000037466	Tedc1	protein_coding	MGI Symbol	6	tubulin epsilon and delta complex 1 [Source:MGI Symbol;Acc:MGI:2144738]	-0.489669	0.220531	-2.29375	0.0257857	0.167768	-3.77925
ENSMUSG00000026219	Trip12	protein_coding	MGI Symbol	18	thyroid hormone receptor interactor 12 [Source:MGI Symbol;Acc:MGI:1309481]	0.18811	6.20003	2.71625	0.00888917	0.0943686	-3.78138
ENSMUSG00000021240	Abcd4	protein_coding	MGI Symbol	10	ATP-binding cassette, sub-family D (ALD), member 4 [Source:MGI Symbol;Acc:MGI:1349217]	-0.249688	3.19073	-2.56178	0.0132849	0.116418	-3.7825
ENSMUSG00000027004	Frzb	protein_coding	MGI Symbol	2	frizzled-related protein [Source:MGI Symbol;Acc:MGI:892032]	-0.232779	3.83478	-2.60446	0.0119056	0.110339	-3.78304
ENSMUSG00000014867	Surf4	protein_coding	MGI Symbol	3	surfeit gene 4 [Source:MGI Symbol;Acc:MGI:98445]	-0.184537	5.74383	-2.71005	0.00903595	0.0952718	-3.78319
ENSMUSG00000039611	Tmem246	protein_coding	MGI Symbol	3	transmembrane protein 246 [Source:MGI Symbol;Acc:MGI:1914313]	-0.159942	6.03017	-2.71613	0.008892	0.0943686	-3.78382
ENSMUSG00000058126	Tpm3-rs7	protein_coding	MGI Symbol	1	tropomyosin 3, related sequence 7 [Source:MGI Symbol;Acc:MGI:99705]	-0.190006	3.3121	-2.55609	0.0134793	0.117564	-3.78488
ENSMUSG00000035696	Rnf38	protein_coding	MGI Symbol	17	ring finger protein 38 [Source:MGI Symbol;Acc:MGI:1920719]	0.202941	4.61177	2.64786	0.010638	0.104939	-3.78524
ENSMUSG00000020439	Smtn	protein_coding	MGI Symbol	10	smoothelin [Source:MGI Symbol;Acc:MGI:1354727]	-0.38113	1.15739	-2.37908	0.0209785	0.150639	-3.78716
ENSMUSG00000020492	Ska2	protein_coding	MGI Symbol	3	spindle and kinetochore associated complex subunit 2 [Source:MGI Symbol;Acc:MGI:1913390]	0.151895	4.13285	2.61247	0.0116615	0.109813	-3.78758
ENSMUSG00000026159	Agfg1	protein_coding	MGI Symbol	8	ArfGAP with FG repeats 1 [Source:MGI Symbol;Acc:MGI:1333754]	0.168245	5.49047	2.69044	0.00951559	0.098293	-3.78939
ENSMUSG00000115785	Gm6740	TEC	MGI Symbol	1	predicted gene 6740 [Source:MGI Symbol;Acc:MGI:3643503]	-0.340607	0.0104125	-2.26674	0.0275	0.173206	-3.79491
ENSMUSG00000051246	Msantd1	protein_coding	MGI Symbol	4	Myb/SANT-like DNA-binding domain containing 1 [Source:MGI Symbol;Acc:MGI:2684990]	-0.332857	1.73429	-2.42602	0.0186914	0.142291	-3.79527
ENSMUSG00000033508	Asprv1	protein_coding	MGI Symbol	1	aspartic peptidase, retroviral-like 1 [Source:MGI Symbol;Acc:MGI:1915105]	0.574328	-0.414965	2.19021	0.032917	0.191169	-3.79541
ENSMUSG00000040455	Usp45	protein_coding	MGI Symbol	8	ubiquitin specific petidase 45 [Source:MGI Symbol;Acc:MGI:101850]	0.177522	5.00986	2.66497	0.0101732	0.102402	-3.79572
ENSMUSG00000060216	Arrb2	protein_coding	MGI Symbol	13	arrestin, beta 2 [Source:MGI Symbol;Acc:MGI:99474]	-0.223576	5.14066	-2.67808	0.00982969	0.100432	-3.79953
ENSMUSG00000024862	Klc2	protein_coding	MGI Symbol	9	kinesin light chain 2 [Source:MGI Symbol;Acc:MGI:107953]	-0.290832	6.58598	-2.72137	0.00876935	0.0937311	-3.79955
ENSMUSG00000021277	Traf3	protein_coding	MGI Symbol	5	TNF receptor-associated factor 3 [Source:MGI Symbol;Acc:MGI:108041]	0.206181	4.5123	2.63723	0.0109365	0.106647	-3.80027
ENSMUSG00000040565	Btaf1	protein_coding	MGI Symbol	3	B-TFIID TATA-box binding protein associated factor 1 [Source:MGI Symbol;Acc:MGI:2147538]	0.264577	3.89331	2.58066	0.0126577	0.113849	-3.80096
ENSMUSG00000085072	Ict1os	antisense	MGI Symbol	1	immature colon carcinoma transcript 1, opposite strand [Source:MGI Symbol;Acc:MGI:2441927]	-0.702304	-0.660596	-2.19732	0.0323771	0.189802	-3.8016
ENSMUSG00000078870	Gm14410	protein_coding	MGI Symbol	3	predicted gene 14410 [Source:MGI Symbol;Acc:MGI:3709158]	0.213882	2.82932	2.49614	0.0156913	0.129373	-3.80244
ENSMUSG00000112110	Gm15608	lincRNA	MGI Symbol	2	predicted gene 15608 [Source:MGI Symbol;Acc:MGI:3801804]	0.458109	0.175464	2.23447	0.0296797	0.180592	-3.80482
ENSMUSG00000022615	Tymp	protein_coding	MGI Symbol	1	thymidine phosphorylase [Source:MGI Symbol;Acc:MGI:1920212]	-0.358956	1.42939	-2.39876	0.0199903	0.146844	-3.80516
ENSMUSG00000056481	Cd248	protein_coding	MGI Symbol	1	CD248 antigen, endosialin [Source:MGI Symbol;Acc:MGI:1917695]	-0.553771	-0.373524	-2.21812	0.0308408	0.184924	-3.80721
ENSMUSG00000029521	Chek2	protein_coding	MGI Symbol	6	checkpoint kinase 2 [Source:MGI Symbol;Acc:MGI:1355321]	0.34517	1.87884	2.40625	0.0196256	0.14538	-3.80893
ENSMUSG00000110924	Gm40518	lincRNA	MGI Symbol	2	predicted gene, 40518 [Source:MGI Symbol;Acc:MGI:5623403]	0.889986	-0.586005	2.16067	0.0352469	0.198079	-3.80974
ENSMUSG00000041570	Camsap2	protein_coding	MGI Symbol	6	calmodulin regulated spectrin-associated protein family, member 2 [Source:MGI Symbol;Acc:MGI:1922434]	0.147468	6.46003	2.70998	0.00903783	0.0952718	-3.81142
ENSMUSG00000072872	Rybp	protein_coding	MGI Symbol	3	RING1 and YY1 binding protein [Source:MGI Symbol;Acc:MGI:1929059]	0.190542	3.96895	2.5924	0.0122813	0.111679	-3.81174
ENSMUSG00000062014	Gmfb	protein_coding	MGI Symbol	8	glia maturation factor, beta [Source:MGI Symbol;Acc:MGI:1927133]	0.200064	7.74346	2.72475	0.00869117	0.093306	-3.81177
ENSMUSG00000038578	Susd1	protein_coding	MGI Symbol	5	sushi domain containing 1 [Source:MGI Symbol;Acc:MGI:3651543]	-0.330657	1.7532	-2.42653	0.0186675	0.142291	-3.81377
ENSMUSG00000029581	Fscn1	protein_coding	MGI Symbol	7	fascin actin-bundling protein 1 [Source:MGI Symbol;Acc:MGI:1352745]	-0.543591	6.65037	-2.71529	0.00891163	0.0944189	-3.81612
ENSMUSG00000018068	Ints2	protein_coding	MGI Symbol	11	integrator complex subunit 2 [Source:MGI Symbol;Acc:MGI:1917672]	0.227272	3.4667	2.54623	0.0138225	0.119	-3.81748
ENSMUSG00000085433	Gm16001	lincRNA	MGI Symbol	2	predicted gene 16001 [Source:MGI Symbol;Acc:MGI:3802119]	-0.292401	1.18825	-2.37358	0.021262	0.151689	-3.81823
ENSMUSG00000100546	Gm29483	lincRNA	MGI Symbol	1	predicted gene 29483 [Source:MGI Symbol;Acc:MGI:5580189]	-0.350334	1.32319	-2.37963	0.0209504	0.150603	-3.81835
ENSMUSG00000028243	Ubxn2b	protein_coding	MGI Symbol	1	UBX domain protein 2B [Source:MGI Symbol;Acc:MGI:1915303]	0.161642	6.03325	2.69446	0.00941528	0.0977062	-3.82367
ENSMUSG00000037708	Spag6	protein_coding	MGI Symbol	4	sperm associated antigen 6 [Source:MGI Symbol;Acc:MGI:3040687]	-0.587832	0.798925	-2.31013	0.024793	0.164403	-3.82368
ENSMUSG00000002265	Peg3	protein_coding	MGI Symbol	5	paternally expressed 3 [Source:MGI Symbol;Acc:MGI:104748]	0.168828	7.21742	2.71481	0.00892318	0.0944793	-3.82402
ENSMUSG00000018672	Copz2	protein_coding	MGI Symbol	5	coatomer protein complex, subunit zeta 2 [Source:MGI Symbol;Acc:MGI:1929008]	-0.636519	1.61254	-2.42033	0.0189561	0.142755	-3.82457
ENSMUSG00000116965	Gm36742	lincRNA	MGI Symbol	1	predicted gene, 36742 [Source:MGI Symbol;Acc:MGI:5595901]	0.375604	1.60058	2.35294	0.0223578	0.155309	-3.82533
ENSMUSG00000066537	Vmn2r57	protein_coding	MGI Symbol	3	vomeronasal 2, receptor 57 [Source:MGI Symbol;Acc:MGI:3703084]	0.251068	2.00334	2.41291	0.0193064	0.144378	-3.82564
ENSMUSG00000048100	Taf13	protein_coding	MGI Symbol	4	TATA-box binding protein associated factor 13 [Source:MGI Symbol;Acc:MGI:1913500]	0.172247	5.34006	2.66702	0.0101188	0.102399	-3.82632
ENSMUSG00000024052	Lpin2	protein_coding	MGI Symbol	13	lipin 2 [Source:MGI Symbol;Acc:MGI:1891341]	0.152349	6.19341	2.69827	0.00932131	0.0970425	-3.82749
ENSMUSG00000014361	Mertk	protein_coding	MGI Symbol	2	MER proto-oncogene tyrosine kinase [Source:MGI Symbol;Acc:MGI:96965]	0.250222	3.83348	2.57553	0.0128254	0.114491	-3.82891
ENSMUSG00000044024	Rell2	protein_coding	MGI Symbol	15	RELT-like 2 [Source:MGI Symbol;Acc:MGI:1918044]	-0.324549	3.03669	-2.53012	0.0144003	0.121643	-3.82929
ENSMUSG00000071723	Gspt2	protein_coding	MGI Symbol	2	G1 to S phase transition 2 [Source:MGI Symbol;Acc:MGI:1316727]	-0.140122	4.81648	-2.64836	0.0106243	0.104868	-3.82952
ENSMUSG00000036781	Rps27l	protein_coding	MGI Symbol	6	ribosomal protein S27-like [Source:MGI Symbol;Acc:MGI:1915191]	0.218055	5.37287	2.66626	0.0101388	0.102399	-3.83069
ENSMUSG00000001918	Slc1a5	protein_coding	MGI Symbol	8	solute carrier family 1 (neutral amino acid transporter), member 5 [Source:MGI Symbol;Acc:MGI:105305]	0.590366	-0.322026	2.17466	0.0341264	0.19486	-3.83203
ENSMUSG00000074909	Ranbp6	protein_coding	MGI Symbol	2	RAN binding protein 6 [Source:MGI Symbol;Acc:MGI:2683212]	0.191134	5.23472	2.66228	0.0102451	0.102884	-3.83251
ENSMUSG00000022940	Pigp	protein_coding	MGI Symbol	8	phosphatidylinositol glycan anchor biosynthesis, class P [Source:MGI Symbol;Acc:MGI:1860433]	-0.169174	5.61081	-2.68203	0.00972825	0.0997404	-3.83295
ENSMUSG00000099696	2900052N01Rik	lincRNA	MGI Symbol	3	RIKEN cDNA 2900052N01 gene [Source:MGI Symbol;Acc:MGI:1920290]	0.391596	4.67665	2.62076	0.0114142	0.108849	-3.83381
ENSMUSG00000055480	Zfp458	protein_coding	MGI Symbol	4	zinc finger protein 458 [Source:MGI Symbol;Acc:MGI:3040691]	0.263429	1.57979	2.36988	0.0214551	0.152544	-3.83541
ENSMUSG00000032841	Prr5l	protein_coding	MGI Symbol	10	proline rich 5 like [Source:MGI Symbol;Acc:MGI:1919696]	-0.294899	4.29393	-2.62292	0.0113503	0.10878	-3.83586
ENSMUSG00000114019	Gm47155	TEC	MGI Symbol	1	predicted gene, 47155 [Source:MGI Symbol;Acc:MGI:6095924]	0.340696	1.27936	2.33414	0.0234001	0.159836	-3.83809
ENSMUSG00000063558	Aox1	protein_coding	MGI Symbol	2	aldehyde oxidase 1 [Source:MGI Symbol;Acc:MGI:88035]	0.368581	0.948189	2.30307	0.0252166	0.165944	-3.83867
ENSMUSG00000022475	Hdac7	protein_coding	MGI Symbol	13	histone deacetylase 7 [Source:MGI Symbol;Acc:MGI:1891835]	-0.263113	2.94305	-2.5102	0.0151447	0.126281	-3.83972
ENSMUSG00000097961	Gm27000	lincRNA	MGI Symbol	1	predicted gene, 27000 [Source:MGI Symbol;Acc:MGI:5504115]	-0.524249	2.02664	-2.43454	0.0183009	0.141235	-3.84419
ENSMUSG00000104986	1600023N17Rik	TEC	MGI Symbol	1	RIKEN cDNA 1600023N17 gene [Source:MGI Symbol;Acc:MGI:1917038]	-0.379459	0.217241	-2.24093	0.0292316	0.17958	-3.84504
ENSMUSG00000019762	Iyd	protein_coding	MGI Symbol	2	iodotyrosine deiodinase [Source:MGI Symbol;Acc:MGI:1917587]	-0.217272	3.69262	-2.57213	0.0129378	0.114807	-3.84508
ENSMUSG00000038026	Kcnj9	protein_coding	MGI Symbol	3	potassium inwardly-rectifying channel, subfamily J, member 9 [Source:MGI Symbol;Acc:MGI:108007]	-0.218753	5.34621	-2.67012	0.0100369	0.101804	-3.84547
ENSMUSG00000029125	Stx18	protein_coding	MGI Symbol	9	syntaxin 18 [Source:MGI Symbol;Acc:MGI:1918366]	-0.165158	5.17311	-2.65933	0.0103244	0.103359	-3.84567
ENSMUSG00000029055	Plch2	protein_coding	MGI Symbol	12	phospholipase C, eta 2 [Source:MGI Symbol;Acc:MGI:2443078]	-0.270695	4.27063	-2.61074	0.0117138	0.109957	-3.84827
ENSMUSG00000096361	Gm5814	processed_pseudogene	MGI Symbol	1	predicted pseudogene 5814 [Source:MGI Symbol;Acc:MGI:3648910]	-0.578554	1.56031	-2.41117	0.0193893	0.144684	-3.84849
ENSMUSG00000062309	Rpp25	protein_coding	MGI Symbol	1	ribonuclease P/MRP 25 subunit [Source:MGI Symbol;Acc:MGI:2143151]	-0.365918	3.99622	-2.59165	0.0123051	0.111769	-3.84934
ENSMUSG00000031352	Hccs	protein_coding	MGI Symbol	3	holocytochrome c synthetase [Source:MGI Symbol;Acc:MGI:106911]	-0.143186	4.39738	-2.61332	0.0116361	0.109699	-3.84962
ENSMUSG00000029141	Slc4a1ap	protein_coding	MGI Symbol	13	solute carrier family 4 (anion exchanger), member 1, adaptor protein [Source:MGI Symbol;Acc:MGI:1196608]	-0.121782	4.70767	-2.63566	0.0109813	0.10702	-3.84991
ENSMUSG00000043487	Acot6	protein_coding	MGI Symbol	2	acyl-CoA thioesterase 6 [Source:MGI Symbol;Acc:MGI:1921287]	0.260283	2.55591	2.45136	0.0175522	0.137559	-3.85133
ENSMUSG00000077637	Gm22771	snoRNA	MGI Symbol	1	predicted gene, 22771 [Source:MGI Symbol;Acc:MGI:5452548]	0.401127	0.199958	2.20506	0.0317976	0.187903	-3.85257
ENSMUSG00000020327	Fgf22	protein_coding	MGI Symbol	3	fibroblast growth factor 22 [Source:MGI Symbol;Acc:MGI:1914362]	-0.375848	0.873722	-2.32018	0.0242012	0.16209	-3.8531
ENSMUSG00000039318	Rab3gap2	protein_coding	MGI Symbol	6	RAB3 GTPase activating protein subunit 2 [Source:MGI Symbol;Acc:MGI:1916043]	0.210759	4.63459	2.61898	0.0114669	0.108849	-3.85372
ENSMUSG00000054766	Set	protein_coding	MGI Symbol	7	SET nuclear oncogene [Source:MGI Symbol;Acc:MGI:1860267]	0.146658	9.03202	2.71587	0.00889816	0.0943686	-3.85607
ENSMUSG00000038543	BC028528	protein_coding	MGI Symbol	5	cDNA sequence BC028528 [Source:MGI Symbol;Acc:MGI:2385885]	0.511682	-0.2249	2.17099	0.0344168	0.195542	-3.85714
ENSMUSG00000031820	Babam1	protein_coding	MGI Symbol	5	BRISC and BRCA1 A complex member 1 [Source:MGI Symbol;Acc:MGI:1915501]	-0.143218	6.5489	-2.69377	0.00943245	0.0977063	-3.85874
ENSMUSG00000055660	Mettl4	protein_coding	MGI Symbol	3	methyltransferase like 4 [Source:MGI Symbol;Acc:MGI:1924031]	0.206373	3.99983	2.5748	0.0128494	0.114498	-3.85909
ENSMUSG00000030265	Kras	protein_coding	MGI Symbol	7	Kirsten rat sarcoma viral oncogene homolog [Source:MGI Symbol;Acc:MGI:96680]	0.142803	5.59163	2.66484	0.0101767	0.102402	-3.86013
ENSMUSG00000021339	Mrs2	protein_coding	MGI Symbol	4	MRS2 magnesium transporter [Source:MGI Symbol;Acc:MGI:2685748]	0.178099	4.46638	2.60337	0.0119391	0.110339	-3.86175
ENSMUSG00000030806	Stx1b	protein_coding	MGI Symbol	2	syntaxin 1B [Source:MGI Symbol;Acc:MGI:1930705]	0.124218	8.22294	2.7082	0.00908043	0.0955188	-3.86237
ENSMUSG00000029787	Avl9	protein_coding	MGI Symbol	5	AVL9 cell migration associated [Source:MGI Symbol;Acc:MGI:1926187]	0.187638	4.43912	2.60188	0.011985	0.110423	-3.86251
ENSMUSG00000001802	Lrp3	protein_coding	MGI Symbol	4	low density lipoprotein receptor-related protein 3 [Source:MGI Symbol;Acc:MGI:3584516]	-0.231082	4.31879	-2.60729	0.0118187	0.109994	-3.86391
ENSMUSG00000027378	Nphp1	protein_coding	MGI Symbol	4	nephronophthisis 1 (juvenile) homolog (human) [Source:MGI Symbol;Acc:MGI:1858233]	-0.212923	3.66371	-2.55779	0.0134209	0.117228	-3.86464
ENSMUSG00000046442	Ppm1e	protein_coding	MGI Symbol	2	protein phosphatase 1E (PP2C domain containing) [Source:MGI Symbol;Acc:MGI:2444096]	0.153457	7.70851	2.70263	0.00921487	0.0963826	-3.86554
ENSMUSG00000020812	Snhg16	antisense	MGI Symbol	14	small nucleolar RNA host gene 16 [Source:MGI Symbol;Acc:MGI:1913543]	-0.272115	2.19809	-2.43506	0.0182776	0.141124	-3.86704
ENSMUSG00000118059	Gm6975	processed_pseudogene	MGI Symbol	1	predicted gene 6975 [Source:MGI Symbol;Acc:MGI:3644403]	-0.268625	1.19185	-2.34012	0.0230637	0.158478	-3.86733
ENSMUSG00000032010	Usp2	protein_coding	MGI Symbol	9	ubiquitin specific peptidase 2 [Source:MGI Symbol;Acc:MGI:1858178]	-0.159596	7.41759	-2.69954	0.00929015	0.0968428	-3.8688
ENSMUSG00000031156	Slc35a2	protein_coding	MGI Symbol	12	solute carrier family 35 (UDP-galactose transporter), member A2 [Source:MGI Symbol;Acc:MGI:1345297]	-0.178331	4.74304	-2.62783	0.0112069	0.108006	-3.86927
ENSMUSG00000092118	Fancf	protein_coding	MGI Symbol	1	Fanconi anemia, complementation group F [Source:MGI Symbol;Acc:MGI:3689889]	-0.313201	0.771805	-2.28154	0.0265486	0.170197	-3.87101
ENSMUSG00000020955	Ap4s1	protein_coding	MGI Symbol	2	adaptor-related protein complex AP-4, sigma 1 [Source:MGI Symbol;Acc:MGI:1337065]	-0.35076	5.06109	-2.64994	0.0105806	0.104753	-3.8726
ENSMUSG00000041431	Ccnb1	protein_coding	MGI Symbol	7	cyclin B1 [Source:MGI Symbol;Acc:MGI:88302]	0.561847	-0.241904	2.16076	0.0352396	0.198079	-3.87381
ENSMUSG00000023170	Gps2	protein_coding	MGI Symbol	5	G protein pathway suppressor 2 [Source:MGI Symbol;Acc:MGI:1891751]	-0.167307	4.78891	-2.62774	0.0112094	0.108006	-3.87583
ENSMUSG00000080768	Gm12219	processed_pseudogene	MGI Symbol	1	predicted gene 12219 [Source:MGI Symbol;Acc:MGI:3649338]	-0.38005	0.33661	-2.23558	0.0296022	0.180267	-3.87623
ENSMUSG00000050558	Prokr2	protein_coding	MGI Symbol	5	prokineticin receptor 2 [Source:MGI Symbol;Acc:MGI:2181363]	-0.37239	0.763224	-2.29841	0.0254999	0.167135	-3.87708
ENSMUSG00000002109	Ddb2	protein_coding	MGI Symbol	5	damage specific DNA binding protein 2 [Source:MGI Symbol;Acc:MGI:1355314]	-0.233067	2.04839	-2.42126	0.0189124	0.142753	-3.87709
ENSMUSG00000042515	Pwwp3b	protein_coding	MGI Symbol	8	PWWP domain containing 3B [Source:MGI Symbol;Acc:MGI:2445062]	0.232161	2.36588	2.42166	0.0188937	0.142678	-3.87761
ENSMUSG00000027799	Nbea	protein_coding	MGI Symbol	10	neurobeachin [Source:MGI Symbol;Acc:MGI:1347075]	0.150792	7.53882	2.69557	0.00938795	0.0975478	-3.87812
ENSMUSG00000032262	Elovl4	protein_coding	MGI Symbol	2	elongation of very long chain fatty acids (FEN1/Elo2, SUR4/Elo3, yeast)-like 4 [Source:MGI Symbol;Acc:MGI:1933331]	-0.205425	5.89241	-2.67405	0.0099341	0.101079	-3.87864
ENSMUSG00000033487	Fndc3a	protein_coding	MGI Symbol	7	fibronectin type III domain containing 3A [Source:MGI Symbol;Acc:MGI:1196463]	0.171694	4.87148	2.62369	0.0113278	0.108693	-3.87876
ENSMUSG00000015937	Macroh2a1	protein_coding	MGI Symbol	8	macroH2A.1 histone [Source:MGI Symbol;Acc:MGI:1349392]	0.20494	5.68231	2.65758	0.0103715	0.103483	-3.8794
ENSMUSG00000049882	Vcpkmt	protein_coding	MGI Symbol	5	valosin containing protein lysine (K) methyltransferase [Source:MGI Symbol;Acc:MGI:2684917]	-0.173552	4.26063	-2.59372	0.0122396	0.111487	-3.88045
ENSMUSG00000052291	5330438D12Rik	processed_transcript	MGI Symbol	5	RIKEN cDNA 5330438D12 gene [Source:MGI Symbol;Acc:MGI:3026931]	-0.257675	2.56986	-2.461	0.0171353	0.13582	-3.88063
ENSMUSG00000021643	Serf1	protein_coding	MGI Symbol	5	small EDRK-rich factor 1 [Source:MGI Symbol;Acc:MGI:1337114]	0.215067	3.41586	2.51513	0.0149574	0.125168	-3.88069
ENSMUSG00000015133	Lrrk1	protein_coding	MGI Symbol	7	leucine-rich repeat kinase 1 [Source:MGI Symbol;Acc:MGI:2142227]	0.574689	0.315086	2.19747	0.0323658	0.189802	-3.8812
ENSMUSG00000001983	Taco1	protein_coding	MGI Symbol	1	translational activator of mitochondrially encoded cytochrome c oxidase I [Source:MGI Symbol;Acc:MGI:1917457]	0.235216	3.07695	2.48172	0.01627	0.131895	-3.88489
ENSMUSG00000029009	Mthfr	protein_coding	MGI Symbol	7	methylenetetrahydrofolate reductase [Source:MGI Symbol;Acc:MGI:106639]	0.21733	3.57352	2.53493	0.0142254	0.120649	-3.88489
ENSMUSG00000097520	4930488L21Rik	antisense	MGI Symbol	2	RIKEN cDNA 4930488L21 gene [Source:MGI Symbol;Acc:MGI:1923059]	0.474206	-0.0292013	2.19013	0.0329232	0.191169	-3.88521
ENSMUSG00000117698	BC037704	processed_transcript	MGI Symbol	2	cDNA sequence BC037704 [Source:MGI Symbol;Acc:MGI:2652856]	-0.437243	0.501961	-2.26884	0.0273628	0.172881	-3.88591
ENSMUSG00000023791	Pigx	protein_coding	MGI Symbol	12	phosphatidylinositol glycan anchor biosynthesis, class X [Source:MGI Symbol;Acc:MGI:1919334]	-0.495919	3.92016	-2.58507	0.012515	0.112745	-3.88637
ENSMUSG00000037652	Phc3	protein_coding	MGI Symbol	10	polyhomeotic 3 [Source:MGI Symbol;Acc:MGI:2181434]	0.261879	4.77543	2.60849	0.0117822	0.109957	-3.887
ENSMUSG00000025870	Arl10	protein_coding	MGI Symbol	4	ADP-ribosylation factor-like 10 [Source:MGI Symbol;Acc:MGI:1930788]	-0.484417	0.718459	-2.29979	0.025416	0.166908	-3.88712
ENSMUSG00000038172	Ttc39b	protein_coding	MGI Symbol	7	tetratricopeptide repeat domain 39B [Source:MGI Symbol;Acc:MGI:1917113]	0.214266	4.6089	2.59967	0.0120534	0.110751	-3.88811
ENSMUSG00000006676	Usp19	protein_coding	MGI Symbol	16	ubiquitin specific peptidase 19 [Source:MGI Symbol;Acc:MGI:1918722]	-0.155626	5.27177	-2.64556	0.0107019	0.105185	-3.88915
ENSMUSG00000049439	Cyp20a1	protein_coding	MGI Symbol	3	cytochrome P450, family 20, subfamily a, polypeptide 1 [Source:MGI Symbol;Acc:MGI:1925201]	-0.184339	3.95784	-2.5659	0.0131456	0.11551	-3.8895
ENSMUSG00000045730	Adrb2	protein_coding	MGI Symbol	1	adrenergic receptor, beta 2 [Source:MGI Symbol;Acc:MGI:87938]	-0.352731	1.17272	-2.33022	0.0236223	0.160431	-3.88969
ENSMUSG00000020374	Rasgef1c	protein_coding	MGI Symbol	4	RasGEF domain family, member 1C [Source:MGI Symbol;Acc:MGI:1921813]	-0.467322	0.0760252	-2.21724	0.0309045	0.184924	-3.89262
ENSMUSG00000032087	Dscaml1	protein_coding	MGI Symbol	11	DS cell adhesion molecule like 1 [Source:MGI Symbol;Acc:MGI:2150309]	-0.260904	4.73729	-2.62097	0.0114078	0.108849	-3.89325
ENSMUSG00000060519	Tor3a	protein_coding	MGI Symbol	8	torsin family 3, member A [Source:MGI Symbol;Acc:MGI:1353652]	-0.280169	1.9524	-2.40804	0.0195396	0.145115	-3.89551
ENSMUSG00000045598	Zfp553	protein_coding	MGI Symbol	3	zinc finger protein 553 [Source:MGI Symbol;Acc:MGI:2384725]	-0.359842	4.52708	-2.61453	0.0115996	0.109674	-3.89552
ENSMUSG00000022951	Rcan1	protein_coding	MGI Symbol	7	regulator of calcineurin 1 [Source:MGI Symbol;Acc:MGI:1890564]	0.186388	4.95237	2.61917	0.0114611	0.108849	-3.89602
ENSMUSG00000022957	Itsn1	protein_coding	MGI Symbol	31	intersectin 1 (SH3 domain protein 1A) [Source:MGI Symbol;Acc:MGI:1338069]	0.142927	6.07651	2.66651	0.0101322	0.102399	-3.89654
ENSMUSG00000103945	Gm38228	TEC	MGI Symbol	1	predicted gene, 38228 [Source:MGI Symbol;Acc:MGI:5611456]	-0.738582	-0.825009	-2.13543	0.0373516	0.204643	-3.89685
ENSMUSG00000022972	Cfap298	protein_coding	MGI Symbol	7	cilia and flagella associate protien 298 [Source:MGI Symbol;Acc:MGI:1915251]	-0.23333	4.59004	-2.61057	0.0117192	0.109957	-3.89698
ENSMUSG00000116029	Gm41414	lincRNA	MGI Symbol	1	predicted gene, 41414 [Source:MGI Symbol;Acc:MGI:5624299]	-0.462266	0.052195	-2.21806	0.0308451	0.184924	-3.89767
ENSMUSG00000035969	Rusc2	protein_coding	MGI Symbol	18	RUN and SH3 domain containing 2 [Source:MGI Symbol;Acc:MGI:2140371]	-0.235888	5.19942	-2.64334	0.0107641	0.105537	-3.89773
ENSMUSG00000047143	Dmrta2	protein_coding	MGI Symbol	1	doublesex and mab-3 related transcription factor like family A2 [Source:MGI Symbol;Acc:MGI:2653629]	0.383199	0.0378925	2.18612	0.0332312	0.191886	-3.89826
ENSMUSG00000039037	St6galnac5	protein_coding	MGI Symbol	2	ST6 (alpha-N-acetyl-neuraminyl-2,3-beta-galactosyl-1,3)-N-acetylgalactosaminide alpha-2,6-sialyltransferase 5 [Source:MGI Symbol;Acc:MGI:1349471]	-0.138658	7.20701	-2.68491	0.00965503	0.0993525	-3.89857
ENSMUSG00000055373	Fut9	protein_coding	MGI Symbol	3	fucosyltransferase 9 [Source:MGI Symbol;Acc:MGI:1330859]	0.23038	5.63016	2.64956	0.0105911	0.104753	-3.89971
ENSMUSG00000076439	Mog	protein_coding	MGI Symbol	2	myelin oligodendrocyte glycoprotein [Source:MGI Symbol;Acc:MGI:97435]	-0.293686	6.57368	-2.67794	0.00983326	0.100432	-3.89987
ENSMUSG00000029580	Actb	protein_coding	MGI Symbol	9	actin, beta [Source:MGI Symbol;Acc:MGI:87904]	0.282431	12.9732	2.713	0.00896583	0.0948689	-3.90132
ENSMUSG00000018470	Kcnab3	protein_coding	MGI Symbol	3	potassium voltage-gated channel, shaker-related subfamily, beta member 3 [Source:MGI Symbol;Acc:MGI:1336208]	-0.210024	4.41888	-2.60042	0.0120304	0.110751	-3.90178
ENSMUSG00000043165	Lor	protein_coding	MGI Symbol	1	loricrin [Source:MGI Symbol;Acc:MGI:96816]	-0.361196	1.12063	-2.32078	0.0241665	0.16199	-3.90225
ENSMUSG00000110679	Rpl10-ps5	processed_pseudogene	MGI Symbol	1	ribosomal protein L10, pseudogene 5 [Source:MGI Symbol;Acc:MGI:3781583]	0.327852	1.01026	2.26632	0.0275274	0.173311	-3.90245
ENSMUSG00000031155	Pim2	protein_coding	MGI Symbol	3	proviral integration site 2 [Source:MGI Symbol;Acc:MGI:97587]	-0.169373	5.97871	-2.66541	0.0101614	0.102402	-3.90517
ENSMUSG00000055653	Gpc3	protein_coding	MGI Symbol	2	glypican 3 [Source:MGI Symbol;Acc:MGI:104903]	-0.433883	1.1313	-2.29467	0.0257289	0.167628	-3.90517
ENSMUSG00000024866	Acy3	protein_coding	MGI Symbol	7	aspartoacylase (aminoacylase) 3 [Source:MGI Symbol;Acc:MGI:1918920]	-0.340639	1.55124	-2.36262	0.0218379	0.153444	-3.907
ENSMUSG00000067851	Arfgef1	protein_coding	MGI Symbol	8	ADP-ribosylation factor guanine nucleotide-exchange factor 1(brefeldin A-inhibited) [Source:MGI Symbol;Acc:MGI:2442988]	0.139525	6.21994	2.66455	0.0101844	0.102402	-3.90746
ENSMUSG00000034748	Sirt6	protein_coding	MGI Symbol	4	sirtuin 6 [Source:MGI Symbol;Acc:MGI:1354161]	0.157231	4.92697	2.61334	0.0116356	0.109699	-3.91046
ENSMUSG00000109509	Rps12-ps4	processed_pseudogene	MGI Symbol	1	ribosomal protein S12, pseudogene 4 [Source:MGI Symbol;Acc:MGI:3780139]	0.340469	0.975151	2.25073	0.0285627	0.177343	-3.91085
ENSMUSG00000041617	Ccdc74a	protein_coding	MGI Symbol	10	coiled-coil domain containing 74A [Source:MGI Symbol;Acc:MGI:1919565]	-0.214819	3.55317	-2.53808	0.014112	0.120086	-3.9118
ENSMUSG00000026469	Xpr1	protein_coding	MGI Symbol	7	xenotropic and polytropic retrovirus receptor 1 [Source:MGI Symbol;Acc:MGI:97932]	0.199845	5.79668	2.64974	0.0105861	0.104753	-3.9127
ENSMUSG00000038481	Cdk19	protein_coding	MGI Symbol	5	cyclin-dependent kinase 19 [Source:MGI Symbol;Acc:MGI:1925584]	0.177283	5.10639	2.61881	0.0114719	0.108849	-3.91344
ENSMUSG00000114501	Gm48582	TEC	MGI Symbol	1	predicted gene, 48582 [Source:MGI Symbol;Acc:MGI:6098150]	-0.599922	1.79013	-2.38498	0.0206777	0.149529	-3.91377
ENSMUSG00000052928	Ctif	protein_coding	MGI Symbol	2	CBP80/20-dependent translation initiation factor [Source:MGI Symbol;Acc:MGI:2685518]	0.128546	5.57012	2.64288	0.010777	0.105537	-3.91469
ENSMUSG00000026490	Cdc42bpa	protein_coding	MGI Symbol	18	CDC42 binding protein kinase alpha [Source:MGI Symbol;Acc:MGI:2441841]	0.159356	7.00387	2.67475	0.00991587	0.100957	-3.9151
ENSMUSG00000062075	Lmnb2	protein_coding	MGI Symbol	4	lamin B2 [Source:MGI Symbol;Acc:MGI:96796]	-0.26182	4.07958	-2.57402	0.0128751	0.114565	-3.91591
ENSMUSG00000041040	Fam117b	protein_coding	MGI Symbol	3	family with sequence similarity 117, member B [Source:MGI Symbol;Acc:MGI:1920000]	0.176105	5.40865	2.63394	0.0110304	0.107304	-3.91598
ENSMUSG00000026181	Ppm1f	protein_coding	MGI Symbol	2	protein phosphatase 1F (PP2C domain containing) [Source:MGI Symbol;Acc:MGI:1918464]	0.213112	5.38743	2.63482	0.0110054	0.10719	-3.91685
ENSMUSG00000060771	Tsga10	protein_coding	MGI Symbol	9	testis specific 10 [Source:MGI Symbol;Acc:MGI:2685063]	0.196213	4.18525	2.56077	0.0133192	0.116471	-3.91874
ENSMUSG00000030748	Il4ra	protein_coding	MGI Symbol	5	interleukin 4 receptor, alpha [Source:MGI Symbol;Acc:MGI:105367]	0.469152	0.327483	2.19145	0.0328218	0.191023	-3.92031
ENSMUSG00000045515	Pou3f3	protein_coding	MGI Symbol	2	POU domain, class 3, transcription factor 3 [Source:MGI Symbol;Acc:MGI:102564]	0.138787	6.1496	2.6564	0.0104035	0.103574	-3.92277
ENSMUSG00000041530	Ago1	protein_coding	MGI Symbol	7	argonaute RISC catalytic subunit 1 [Source:MGI Symbol;Acc:MGI:2446630]	0.144985	5.2285	2.62239	0.011366	0.108799	-3.92281
ENSMUSG00000031101	Sash3	protein_coding	MGI Symbol	1	SAM and SH3 domain containing 3 [Source:MGI Symbol;Acc:MGI:1921381]	0.321887	1.11514	2.28674	0.0262214	0.169241	-3.92295
ENSMUSG00000111088	9430081H08Rik	TEC	MGI Symbol	1	RIKEN cDNA 9430081H08 gene [Source:MGI Symbol;Acc:MGI:1924680]	0.307185	1.56981	2.31633	0.0244265	0.163126	-3.92334
ENSMUSG00000005373	Mlxipl	protein_coding	MGI Symbol	10	MLX interacting protein-like [Source:MGI Symbol;Acc:MGI:1927999]	-0.484731	0.290371	-2.21241	0.0312561	0.18627	-3.92414
ENSMUSG00000037949	Ano10	protein_coding	MGI Symbol	8	anoctamin 10 [Source:MGI Symbol;Acc:MGI:2143103]	-0.237024	3.40959	-2.51592	0.0149273	0.125114	-3.92678
ENSMUSG00000017167	Cntnap1	protein_coding	MGI Symbol	2	contactin associated protein-like 1 [Source:MGI Symbol;Acc:MGI:1858201]	-0.198373	5.22623	-2.63008	0.0111417	0.107545	-3.92829
ENSMUSG00000006219	Fblim1	protein_coding	MGI Symbol	15	filamin binding LIM protein 1 [Source:MGI Symbol;Acc:MGI:1921452]	0.525056	-0.336546	2.12859	0.0379401	0.205929	-3.92838
ENSMUSG00000032607	Amt	protein_coding	MGI Symbol	4	aminomethyltransferase [Source:MGI Symbol;Acc:MGI:3646700]	0.396181	4.57827	2.57675	0.0127853	0.114396	-3.92975
ENSMUSG00000084328	Gm14046	processed_pseudogene	MGI Symbol	1	predicted gene 14046 [Source:MGI Symbol;Acc:MGI:3650215]	-0.36343	0.815494	-2.28166	0.0265409	0.170197	-3.93001
ENSMUSG00000036873	2410004B18Rik	protein_coding	MGI Symbol	7	RIKEN cDNA 2410004B18 gene [Source:MGI Symbol;Acc:MGI:1913671]	-0.656528	4.49817	-2.60184	0.0119862	0.110423	-3.9305
ENSMUSG00000001120	Pcbp3	protein_coding	MGI Symbol	9	poly(rC) binding protein 3 [Source:MGI Symbol;Acc:MGI:1890470]	-0.175765	6.2728	-2.65889	0.0103362	0.103413	-3.93213
ENSMUSG00000079559	Colca2	protein_coding	MGI Symbol	3	COLCA2 homolog [Source:MGI Symbol;Acc:MGI:2685530]	-0.370803	0.941858	-2.27721	0.026824	0.171081	-3.93338
ENSMUSG00000115222	Gm49747	antisense	MGI Symbol	1	predicted gene, 49747 [Source:MGI Symbol;Acc:MGI:6215240]	-0.413263	1.5612	-2.34165	0.0229786	0.158295	-3.9341
ENSMUSG00000025155	Dus1l	protein_coding	MGI Symbol	9	dihydrouridine synthase 1-like (S. cerevisiae) [Source:MGI Symbol;Acc:MGI:1915980]	-0.168043	5.35368	-2.63252	0.0110711	0.107383	-3.93537
ENSMUSG00000082136	Gm15660	processed_pseudogene	MGI Symbol	1	predicted gene 15660 [Source:MGI Symbol;Acc:MGI:3783102]	-0.363879	0.977286	-2.28523	0.0263159	0.169441	-3.9359
ENSMUSG00000024696	Lpxn	protein_coding	MGI Symbol	2	leupaxin [Source:MGI Symbol;Acc:MGI:2147677]	0.359672	1.28407	2.28163	0.0265425	0.170197	-3.93606
ENSMUSG00000070705	Eid2b	protein_coding	MGI Symbol	1	EP300 interacting inhibitor of differentiation 2B [Source:MGI Symbol;Acc:MGI:1924095]	-0.452903	3.04589	-2.48529	0.0161249	0.131509	-3.93641
ENSMUSG00000017639	Rab11fip4	protein_coding	MGI Symbol	2	RAB11 family interacting protein 4 (class II) [Source:MGI Symbol;Acc:MGI:2442920]	0.130702	6.99408	2.66575	0.0101525	0.102399	-3.9368
ENSMUSG00000019433	Gipc1	protein_coding	MGI Symbol	3	GIPC PDZ domain containing family, member 1 [Source:MGI Symbol;Acc:MGI:1926252]	-0.219095	5.93211	-2.64929	0.0105983	0.104753	-3.94071
ENSMUSG00000027763	Mbnl1	protein_coding	MGI Symbol	25	muscleblind like splicing factor 1 [Source:MGI Symbol;Acc:MGI:1928482]	0.244696	6.7001	2.65744	0.0103753	0.103483	-3.9441
ENSMUSG00000015305	Sash1	protein_coding	MGI Symbol	4	SAM and SH3 domain containing 1 [Source:MGI Symbol;Acc:MGI:1917347]	0.284595	3.44529	2.47884	0.0163877	0.132454	-3.94744
ENSMUSG00000015488	Cacfd1	protein_coding	MGI Symbol	8	calcium channel flower domain containing 1 [Source:MGI Symbol;Acc:MGI:1924317]	-0.246983	5.1901	-2.6217	0.0113864	0.108849	-3.94826
ENSMUSG00000047115	Fam221a	protein_coding	MGI Symbol	6	family with sequence similarity 221, member A [Source:MGI Symbol;Acc:MGI:2442161]	-0.414938	0.572899	-2.23993	0.0293004	0.179647	-3.94847
ENSMUSG00000036499	Eea1	protein_coding	MGI Symbol	5	early endosome antigen 1 [Source:MGI Symbol;Acc:MGI:2442192]	0.131934	5.51065	2.62412	0.0113152	0.108693	-3.95083
ENSMUSG00000024947	Men1	protein_coding	MGI Symbol	14	multiple endocrine neoplasia 1 [Source:MGI Symbol;Acc:MGI:1316736]	-0.149561	5.58995	-2.63339	0.0110462	0.107328	-3.95491
ENSMUSG00000029238	Clock	protein_coding	MGI Symbol	6	circadian locomotor output cycles kaput [Source:MGI Symbol;Acc:MGI:99698]	0.163227	5.74269	2.63057	0.0111275	0.107545	-3.9555
ENSMUSG00000074649	BC029722	protein_coding	MGI Symbol	1	cDNA sequence BC029722 [Source:MGI Symbol;Acc:MGI:3584273]	-0.246893	4.99387	-2.6094	0.0117545	0.109957	-3.95648
[truncated: 14,169 more rows]

## Sheet: 4b-KO Met vs KO Male
ensembl_gene_id	external_gene_name	gene_biotype	external_gene_source	transcript_count	description	logFC	AveExpr	t	P.Value	adj.P.Val	B
ENSMUSG00000056673	Kdm5d	protein_coding	MGI Symbol	9	lysine (K)-specific demethylase 5D [Source:MGI Symbol;Acc:MGI:99780]	-9.49187	-4.22615	-22.2137	1.43761e-28	2.32433e-24	27.8181
ENSMUSG00000069045	Ddx3y	protein_coding	MGI Symbol	4	DEAD (Asp-Glu-Ala-Asp) box polypeptide 3, Y-linked [Source:MGI Symbol;Acc:MGI:1349406]	-10.785	-2.22213	-21.0267	1.98711e-27	1.60638e-23	27.2858
ENSMUSG00000069049	Eif2s3y	protein_coding	MGI Symbol	6	eukaryotic translation initiation factor 2, subunit 3, structural gene Y-linked [Source:MGI Symbol;Acc:MGI:1349430]	-10.6873	-2.96645	-20.249	1.1841e-26	6.38153e-23	26.7472
ENSMUSG00000068457	Uty	protein_coding	MGI Symbol	12	ubiquitously transcribed tetratricopeptide repeat gene, Y chromosome [Source:MGI Symbol;Acc:MGI:894810]	-8.45979	-2.74166	-16.742	7.54075e-23	3.04797e-19	23.6925
ENSMUSG00000086503	Xist	lincRNA	MGI Symbol	2	inactive X specific transcripts [Source:MGI Symbol;Acc:MGI:98974]	3.86022	0.562233	7.99029	1.13661e-10	3.67534e-07	12.033
ENSMUSG00000037369	Kdm6a	protein_coding	MGI Symbol	10	lysine (K)-specific demethylase 6A [Source:MGI Symbol;Acc:MGI:1095419]	0.593002	4.42784	6.21204	8.22274e-08	0.000221576	7.71371
ENSMUSG00000059436	Max	protein_coding	MGI Symbol	7	Max protein [Source:MGI Symbol;Acc:MGI:96921]	0.686205	6.15403	6.05195	1.48196e-07	0.00034229	7.00804
ENSMUSG00000035150	Eif2s3x	protein_coding	MGI Symbol	3	eukaryotic translation initiation factor 2, subunit 3, structural gene X-linked [Source:MGI Symbol;Acc:MGI:1349431]	0.818428	5.44432	5.91868	2.41601e-07	0.000488276	6.57059
ENSMUSG00000029328	Hnrnpdl	protein_coding	MGI Symbol	7	heterogeneous nuclear ribonucleoprotein D-like [Source:MGI Symbol;Acc:MGI:1355299]	-0.394411	7.62797	-5.63732	6.73953e-07	0.00121072	5.48466
ENSMUSG00000040938	Slc16a11	protein_coding	MGI Symbol	11	solute carrier family 16 (monocarboxylic acid transporters), member 11 [Source:MGI Symbol;Acc:MGI:2663709]	-1.10047	1.90182	-5.20514	3.19177e-06	0.00516046	4.4005
ENSMUSG00000045193	Cirbp	protein_coding	MGI Symbol	7	cold inducible RNA binding protein [Source:MGI Symbol;Acc:MGI:893588]	-0.57782	7.90789	-5.06684	5.2153e-06	0.00766554	3.48031
ENSMUSG00000087174	5530601H04Rik	processed_transcript	MGI Symbol	16	RIKEN cDNA 5530601H04 gene [Source:MGI Symbol;Acc:MGI:1918695]	0.344977	4.95513	4.87539	1.02263e-05	0.0137783	2.97245
ENSMUSG00000079297	Gm2223	processed_pseudogene	MGI Symbol	1	predicted pseudogene 2223 [Source:MGI Symbol;Acc:MGI:3780393]	1.27377	0.572458	4.71621	1.77897e-05	0.0173574	2.80542
ENSMUSG00000036120	Rfxank	protein_coding	MGI Symbol	4	regulatory factor X-associated ankyrin-containing protein [Source:MGI Symbol;Acc:MGI:1333865]	0.395449	3.38183	4.7673	1.49032e-05	0.0160636	2.77796
ENSMUSG00000001774	Chordc1	protein_coding	MGI Symbol	9	cysteine and histidine-rich domain (CHORD)-containing, zinc-binding protein 1 [Source:MGI Symbol;Acc:MGI:1914167]	0.38774	6.5338	4.8283	1.2054e-05	0.0149914	2.69723
ENSMUSG00000025332	Kdm5c	protein_coding	MGI Symbol	6	lysine (K)-specific demethylase 5C [Source:MGI Symbol;Acc:MGI:99781]	0.507359	4.91443	4.78296	1.41146e-05	0.0160636	2.65685
ENSMUSG00000041688	Amot	protein_coding	MGI Symbol	6	angiomotin [Source:MGI Symbol;Acc:MGI:108440]	0.611964	2.6218	4.67972	2.01798e-05	0.0181259	2.59662
ENSMUSG00000023009	Nckap5l	protein_coding	MGI Symbol	4	NCK-associated protein 5-like [Source:MGI Symbol;Acc:MGI:3609653]	-0.674815	2.20388	-4.65476	2.19931e-05	0.018715	2.56883
ENSMUSG00000024830	Rps6kb2	protein_coding	MGI Symbol	12	ribosomal protein S6 kinase, polypeptide 2 [Source:MGI Symbol;Acc:MGI:1927343]	-0.450598	3.93491	-4.70882	1.82506e-05	0.0173574	2.52389
ENSMUSG00000036009	Mettl25	protein_coding	MGI Symbol	4	methyltransferase like 25 [Source:MGI Symbol;Acc:MGI:3041259]	-0.625757	2.43445	-4.5818	2.82546e-05	0.0198617	2.29564
ENSMUSG00000087178	A230056P14Rik	processed_transcript	MGI Symbol	2	RIKEN cDNA A230056P14 gene [Source:MGI Symbol;Acc:MGI:2444856]	0.516803	2.75526	4.59253	2.72355e-05	0.0198617	2.28775
ENSMUSG00000043822	Adamtsl5	protein_coding	MGI Symbol	7	ADAMTS-like 5 [Source:MGI Symbol;Acc:MGI:1913798]	-0.820056	1.39348	-4.51762	3.51805e-05	0.0236999	2.17889
ENSMUSG00000117679	Apbb3	protein_coding	MGI Symbol	12	amyloid beta (A4) precursor protein-binding, family B, member 3 [Source:MGI Symbol;Acc:MGI:108404]	-0.412428	5.39278	-4.6186	2.49051e-05	0.0198617	2.05432
ENSMUSG00000117499	Gm50010	TEC	MGI Symbol	1	predicted gene, 50010 [Source:MGI Symbol;Acc:MGI:6275297]	0.528243	2.66538	4.47666	4.04398e-05	0.0242159	1.92163
ENSMUSG00000032905	Atg12	protein_coding	MGI Symbol	3	autophagy related 12 [Source:MGI Symbol;Acc:MGI:1914776]	0.300578	6.60973	4.58696	2.77602e-05	0.0198617	1.88303
ENSMUSG00000024565	Sall3	protein_coding	MGI Symbol	3	spalt like transcription factor 3 [Source:MGI Symbol;Acc:MGI:109295]	0.648388	2.26324	4.44034	4.57385e-05	0.0257435	1.85781
ENSMUSG00000073147	5031425E22Rik	lincRNA	MGI Symbol	5	RIKEN cDNA 5031425E22 gene [Source:MGI Symbol;Acc:MGI:1923227]	-0.575015	3.56052	-4.48517	3.92879e-05	0.0242159	1.85583
ENSMUSG00000034595	Ppp1r18	protein_coding	MGI Symbol	6	protein phosphatase 1, regulatory subunit 18 [Source:MGI Symbol;Acc:MGI:1923698]	-0.667035	2.75206	-4.4269	4.78663e-05	0.0257967	1.76821
ENSMUSG00000025958	Creb1	protein_coding	MGI Symbol	11	cAMP responsive element binding protein 1 [Source:MGI Symbol;Acc:MGI:88494]	0.340726	5.43431	4.49778	3.76392e-05	0.0242159	1.65417
ENSMUSG00000049482	Ctu2	protein_coding	MGI Symbol	10	cytosolic thiouridylase subunit 2 [Source:MGI Symbol;Acc:MGI:1914215]	-0.473725	3.63853	-4.39682	5.29842e-05	0.027417	1.54551
ENSMUSG00000042599	Kdm7a	protein_coding	MGI Symbol	2	lysine (K)-specific demethylase 7A [Source:MGI Symbol;Acc:MGI:2443388]	0.424163	5.94283	4.43753	4.61753e-05	0.0257435	1.42147
ENSMUSG00000105332	Gm43316	TEC	MGI Symbol	1	predicted gene 43316 [Source:MGI Symbol;Acc:MGI:5663453]	-2.48781	-0.495183	-4.2818	7.79367e-05	0.0354752	1.24038
ENSMUSG00000063019	Manbal	protein_coding	MGI Symbol	1	mannosidase, beta A, lysosomal-like [Source:MGI Symbol;Acc:MGI:1916411]	-0.379103	6.65399	-4.38974	5.42642e-05	0.027417	1.23774
ENSMUSG00000020491	2810021J22Rik	protein_coding	MGI Symbol	2	RIKEN cDNA 2810021J22 gene [Source:MGI Symbol;Acc:MGI:1917194]	0.451482	3.29257	4.26161	8.3365e-05	0.0354752	1.13479
ENSMUSG00000063632	Sox11	protein_coding	MGI Symbol	1	SRY (sex determining region Y)-box 11 [Source:MGI Symbol;Acc:MGI:98359]	0.528589	6.32706	4.32867	6.66279e-05	0.0326436	1.04975
ENSMUSG00000038034	Igsf8	protein_coding	MGI Symbol	8	immunoglobulin superfamily, member 8 [Source:MGI Symbol;Acc:MGI:2154090]	-0.638145	5.81554	-4.29366	7.49113e-05	0.0354752	0.962002
ENSMUSG00000023994	Nfya	protein_coding	MGI Symbol	13	nuclear transcription factor-Y alpha [Source:MGI Symbol;Acc:MGI:97316]	0.621317	2.2835	4.15834	0.000117391	0.0403825	0.947437
ENSMUSG00000034560	Washc4	protein_coding	MGI Symbol	4	WASH complex subunit 4 [Source:MGI Symbol;Acc:MGI:2441787]	0.39672	5.0881	4.26664	8.19784e-05	0.0354752	0.928511
ENSMUSG00000021504	B4galt7	protein_coding	MGI Symbol	4	xylosylprotein beta1,4-galactosyltransferase, polypeptide 7 (galactosyltransferase I) [Source:MGI Symbol;Acc:MGI:2384987]	-0.300537	4.96081	-4.22832	9.31263e-05	0.0358492	0.82326
ENSMUSG00000026893	Gca	protein_coding	MGI Symbol	2	grancalcin [Source:MGI Symbol;Acc:MGI:1918521]	0.52762	4.02823	4.19373	0.000104438	0.0383761	0.81472
ENSMUSG00000010095	Slc3a2	protein_coding	MGI Symbol	9	solute carrier family 3 (activators of dibasic and neutral amino acid transport), member 2 [Source:MGI Symbol;Acc:MGI:96955]	-0.37527	6.04097	-4.24655	8.7651e-05	0.0354752	0.797986
ENSMUSG00000097451	Rian	processed_transcript	MGI Symbol	69	RNA imprinted and accumulated in nucleus [Source:MGI Symbol;Acc:MGI:1922995]	0.444675	7.03146	4.24233	8.88879e-05	0.0354752	0.749812
ENSMUSG00000025656	Arhgef9	protein_coding	MGI Symbol	20	CDC42 guanine nucleotide exchange factor (GEF) 9 [Source:MGI Symbol;Acc:MGI:2442233]	0.221509	7.90987	4.24098	8.929e-05	0.0354752	0.727716
ENSMUSG00000026473	Glul	protein_coding	MGI Symbol	5	glutamate-ammonia ligase (glutamine synthetase) [Source:MGI Symbol;Acc:MGI:95739]	0.376276	8.39732	4.23872	8.99607e-05	0.0354752	0.712898
ENSMUSG00000055943	Emc7	protein_coding	MGI Symbol	1	ER membrane protein complex subunit 7 [Source:MGI Symbol;Acc:MGI:1920274]	-0.366224	6.5909	-4.21872	9.61381e-05	0.0361479	0.687847
ENSMUSG00000028975	Pex14	protein_coding	MGI Symbol	5	peroxisomal biogenesis factor 14 [Source:MGI Symbol;Acc:MGI:1927868]	-0.416891	4.71886	-4.1683	0.000113595	0.039926	0.663556
ENSMUSG00000058743	Kcnj14	protein_coding	MGI Symbol	2	potassium inwardly-rectifying channel, subfamily J, member 14 [Source:MGI Symbol;Acc:MGI:2384820]	-1.22362	0.162115	-3.98828	0.000204661	0.0527999	0.593333
ENSMUSG00000032803	Cdv3	protein_coding	MGI Symbol	7	carnitine deficiency-associated gene expressed in ventricle 3 [Source:MGI Symbol;Acc:MGI:2448759]	0.618078	6.82274	4.18379	0.000107929	0.0387777	0.566671
ENSMUSG00000031813	Mvb12a	protein_coding	MGI Symbol	7	multivesicular body subunit 12A [Source:MGI Symbol;Acc:MGI:1920961]	-0.406835	5.12489	-4.13797	0.000125538	0.0422854	0.519118
ENSMUSG00000059423	Zfp933	protein_coding	MGI Symbol	2	zinc finger protein 933 [Source:MGI Symbol;Acc:MGI:1922865]	0.402694	4.14857	4.08338	0.000150166	0.0449608	0.46822
ENSMUSG00000038535	Zfp280d	protein_coding	MGI Symbol	21	zinc finger protein 280D [Source:MGI Symbol;Acc:MGI:2384583]	0.362633	4.78151	4.09564	0.000144261	0.0440078	0.428578
ENSMUSG00000025817	Nudt5	protein_coding	MGI Symbol	6	nudix (nucleoside diphosphate linked moiety X)-type motif 5 [Source:MGI Symbol;Acc:MGI:1858232]	0.266663	5.18166	4.10793	0.000138561	0.0439266	0.419619
ENSMUSG00000000325	Arvcf	protein_coding	MGI Symbol	13	armadillo repeat gene deleted in velocardiofacial syndrome [Source:MGI Symbol;Acc:MGI:109620]	-0.545165	3.56825	-4.04468	0.000170399	0.0500912	0.414461
ENSMUSG00000024188	Luc7l	protein_coding	MGI Symbol	9	Luc7-like [Source:MGI Symbol;Acc:MGI:1914228]	0.341721	6.28068	4.12875	0.000129405	0.0426984	0.411167
ENSMUSG00000047246	H2bc6	protein_coding	MGI Symbol	3	H2B clustered histone 6 [Source:MGI Symbol;Acc:MGI:2448380]	0.650435	2.77917	3.98639	0.000205916	0.0527999	0.381006
ENSMUSG00000043833	2900005J15Rik	processed_transcript	MGI Symbol	2	RIKEN cDNA 2900005J15 gene [Source:MGI Symbol;Acc:MGI:1914511]	-0.776611	1.36514	-3.91999	0.000255105	0.0577115	0.378125
ENSMUSG00000079084	Ccdc82	protein_coding	MGI Symbol	6	coiled-coil domain containing 82 [Source:MGI Symbol;Acc:MGI:1913646]	0.38731	3.59021	4.02402	0.000182249	0.0516323	0.366875
ENSMUSG00000035152	Ap2b1	protein_coding	MGI Symbol	7	adaptor-related protein complex 2, beta 1 subunit [Source:MGI Symbol;Acc:MGI:1919020]	0.376933	7.48314	4.11517	0.000135309	0.0437536	0.336635
ENSMUSG00000000787	Ddx3x	protein_coding	MGI Symbol	5	DEAD/H (Asp-Glu-Ala-Asp/His) box polypeptide 3, X-linked [Source:MGI Symbol;Acc:MGI:103064]	0.277963	7.65043	4.1006	0.000141932	0.0440078	0.289729
ENSMUSG00000026380	Tfcp2l1	protein_coding	MGI Symbol	2	transcription factor CP2-like 1 [Source:MGI Symbol;Acc:MGI:2444691]	0.659814	1.8683	3.90915	0.000264142	0.0577115	0.27431
ENSMUSG00000027274	Mkks	protein_coding	MGI Symbol	3	McKusick-Kaufman syndrome [Source:MGI Symbol;Acc:MGI:1891836]	0.409403	4.08357	4.01904	0.000185222	0.0516323	0.271312
ENSMUSG00000114624	Gm48267	TEC	MGI Symbol	1	predicted gene, 48267 [Source:MGI Symbol;Acc:MGI:6097690]	-1.3816	0.662513	-3.87133	0.00029816	0.0599889	0.269287
ENSMUSG00000054383	Pnma1	protein_coding	MGI Symbol	1	paraneoplastic antigen MA1 [Source:MGI Symbol;Acc:MGI:2180564]	-0.702815	1.47829	-3.87697	0.000292828	0.0599889	0.215057
ENSMUSG00000091556	Gm14569	protein_coding	MGI Symbol	4	predicted gene 14569 [Source:MGI Symbol;Acc:MGI:3705243]	0.931343	1.51646	3.86884	0.000300538	0.0599889	0.188388
ENSMUSG00000045251	Zfp688	protein_coding	MGI Symbol	6	zinc finger protein 688 [Source:MGI Symbol;Acc:MGI:1916484]	-0.40694	4.39367	-3.99339	0.000201301	0.0527999	0.167694
ENSMUSG00000030532	Hddc3	protein_coding	MGI Symbol	10	HD domain containing 3 [Source:MGI Symbol;Acc:MGI:1915945]	0.436998	2.41693	3.89866	0.000273189	0.0588922	0.152266
ENSMUSG00000039632	Ccdc151	protein_coding	MGI Symbol	3	coiled-coil domain containing 151 [Source:MGI Symbol;Acc:MGI:1924859]	0.6124	1.98446	3.87363	0.000295971	0.0599889	0.124658
ENSMUSG00000090063	Dlx6os1	antisense	MGI Symbol	3	distal-less homeobox 6, opposite strand 1 [Source:MGI Symbol;Acc:MGI:2443217]	0.388643	4.16959	3.96992	0.00021719	0.0527999	0.110476
ENSMUSG00000000126	Wnt9a	protein_coding	MGI Symbol	2	wingless-type MMTV integration site family, member 9A [Source:MGI Symbol;Acc:MGI:2446084]	-0.766902	2.55842	-3.86992	0.000299506	0.0599889	0.0938461
ENSMUSG00000003380	Rabac1	protein_coding	MGI Symbol	6	Rab acceptor 1 (prenylated) [Source:MGI Symbol;Acc:MGI:1201692]	-0.376393	7.18259	-4.02233	0.000183257	0.0516323	0.054021
ENSMUSG00000059013	Sh2d3c	protein_coding	MGI Symbol	6	SH2 domain containing 3C [Source:MGI Symbol;Acc:MGI:1351631]	-0.612056	3.80409	-3.93521	0.00024292	0.0569206	0.0343503
ENSMUSG00000022639	Dubr	lincRNA	MGI Symbol	5	Dppa2 upstream binding RNA [Source:MGI Symbol;Acc:MGI:1915440]	0.37767	3.48115	3.90923	0.000264074	0.0577115	0.0312718
ENSMUSG00000007036	Abhd16a	protein_coding	MGI Symbol	7	abhydrolase domain containing 16A [Source:MGI Symbol;Acc:MGI:99476]	-0.466861	5.85449	-4.00005	0.000197	0.0527999	0.0264842
ENSMUSG00000031503	Col4a2	protein_coding	MGI Symbol	3	collagen, type IV, alpha 2 [Source:MGI Symbol;Acc:MGI:88455]	-0.780542	2.03438	-3.83218	0.000337787	0.0625939	0.0244479
ENSMUSG00000002625	Akap8l	protein_coding	MGI Symbol	13	A kinase (PRKA) anchor protein 8-like [Source:MGI Symbol;Acc:MGI:1860606]	-0.346635	5.49698	-3.97426	0.000214159	0.0527999	-0.018103
ENSMUSG00000003273	Car11	protein_coding	MGI Symbol	5	carbonic anhydrase 11 [Source:MGI Symbol;Acc:MGI:1336193]	-0.500185	5.81354	-3.98052	0.00020987	0.0527999	-0.0230634
ENSMUSG00000021711	Trappc13	protein_coding	MGI Symbol	5	trafficking protein particle complex 13 [Source:MGI Symbol;Acc:MGI:1914225]	0.225921	6.67632	3.96888	0.000217918	0.0527999	-0.100529
ENSMUSG00000071753	Cdr1os	lincRNA	MGI Symbol	9	cerebellar degeneration related antigen 1, opposite strand [Source:MGI Symbol;Acc:MGI:5637821]	0.325334	7.34629	3.96763	0.000218802	0.0527999	-0.121241
ENSMUSG00000052085	Dock8	protein_coding	MGI Symbol	6	dedicator of cytokinesis 8 [Source:MGI Symbol;Acc:MGI:1921396]	1.03831	0.197092	3.721	0.000479916	0.0724836	-0.146153
ENSMUSG00000042772	Smg7	protein_coding	MGI Symbol	6	Smg-7 homolog, nonsense mediated mRNA decay factor (C. elegans) [Source:MGI Symbol;Acc:MGI:2682334]	0.236685	7.00861	3.95129	0.000230655	0.0548416	-0.162964
ENSMUSG00000029344	Tpst2	protein_coding	MGI Symbol	8	protein-tyrosine sulfotransferase 2 [Source:MGI Symbol;Acc:MGI:1309516]	-0.467972	5.23515	-3.91244	0.000261366	0.0577115	-0.190235
ENSMUSG00000025608	Podxl	protein_coding	MGI Symbol	2	podocalyxin-like [Source:MGI Symbol;Acc:MGI:1351317]	-0.784104	1.54636	-3.7317	0.000464063	0.0724836	-0.191252
ENSMUSG00000001082	Mfsd10	protein_coding	MGI Symbol	21	major facilitator superfamily domain containing 10 [Source:MGI Symbol;Acc:MGI:1915544]	-0.590273	3.44345	-3.8351	0.000334666	0.0625939	-0.195884
ENSMUSG00000022306	Zfpm2	protein_coding	MGI Symbol	4	zinc finger protein, multitype 2 [Source:MGI Symbol;Acc:MGI:1334444]	0.321811	4.62349	3.87579	0.000293941	0.0599889	-0.217032
ENSMUSG00000023973	Cnpy3	protein_coding	MGI Symbol	5	canopy FGF signaling regulator 3 [Source:MGI Symbol;Acc:MGI:1919279]	-0.339885	5.89247	-3.91438	0.00025975	0.0577115	-0.23368
ENSMUSG00000116305	Lncppara	processed_transcript	MGI Symbol	2	long noncoding RNA near Ppara [Source:MGI Symbol;Acc:MGI:5568843]	-0.77593	1.38166	-3.71818	0.00048418	0.0724836	-0.239665
ENSMUSG00000010307	Tmem86a	protein_coding	MGI Symbol	2	transmembrane protein 86A [Source:MGI Symbol;Acc:MGI:1915143]	-0.502238	3.9399	-3.82949	0.000340689	0.0625939	-0.295934
ENSMUSG00000021342	Prl	protein_coding	MGI Symbol	4	prolactin [Source:MGI Symbol;Acc:MGI:97762]	4.83541	3.53972	3.69675	0.000517786	0.0743071	-0.306106
ENSMUSG00000039763	Dnajc28	protein_coding	MGI Symbol	4	DnaJ heat shock protein family (Hsp40) member C28 [Source:MGI Symbol;Acc:MGI:2181053]	0.359192	3.81549	3.80398	0.00036943	0.0654847	-0.326397
ENSMUSG00000000948	Gm38393	protein_coding	MGI Symbol	4	predicted gene, 38393 [Source:MGI Symbol;Acc:MGI:5613898]	0.49933	3.12068	3.75984	0.000424749	0.0701999	-0.355462
ENSMUSG00000042757	Tmem108	protein_coding	MGI Symbol	6	transmembrane protein 108 [Source:MGI Symbol;Acc:MGI:1932411]	-0.393564	4.90239	-3.83881	0.000330741	0.0625939	-0.367675
ENSMUSG00000048807	Slc35e4	protein_coding	MGI Symbol	2	solute carrier family 35, member E4 [Source:MGI Symbol;Acc:MGI:2144150]	-0.386172	4.47047	-3.80126	0.000372624	0.0654847	-0.447915
ENSMUSG00000035133	Arhgap5	protein_coding	MGI Symbol	4	Rho GTPase activating protein 5 [Source:MGI Symbol;Acc:MGI:1332637]	0.240148	6.91724	3.85589	0.000313219	0.0610136	-0.452683
ENSMUSG00000113204	Gm46430	lincRNA	MGI Symbol	10	predicted gene, 46430 [Source:MGI Symbol;Acc:MGI:5826067]	0.548942	2.52783	3.69897	0.000514205	0.0743071	-0.456747
ENSMUSG00000028565	Nfia	protein_coding	MGI Symbol	8	nuclear factor I/A [Source:MGI Symbol;Acc:MGI:108056]	0.264143	8.31597	3.86312	0.000306082	0.0603504	-0.460211
ENSMUSG00000024914	Drap1	protein_coding	MGI Symbol	10	Dr1 associated protein 1 (negative cofactor 2 alpha) [Source:MGI Symbol;Acc:MGI:1913806]	-0.344105	6.35907	-3.8464	0.000322845	0.0621399	-0.462685
ENSMUSG00000037868	Egr2	protein_coding	MGI Symbol	7	early growth response 2 [Source:MGI Symbol;Acc:MGI:95296]	1.56416	1.47951	3.6454	0.000607638	0.0778054	-0.470385
ENSMUSG00000085881	Gm15912	processed_transcript	MGI Symbol	2	predicted gene 15912 [Source:MGI Symbol;Acc:MGI:3801895]	-0.50739	3.27391	-3.73238	0.00046307	0.0724836	-0.470677
ENSMUSG00000032806	Slc10a3	protein_coding	MGI Symbol	4	solute carrier family 10 (sodium/bile acid cotransporter family), member 3 [Source:MGI Symbol;Acc:MGI:95048]	-0.6978	1.07073	-3.61778	0.000661943	0.0804684	-0.472392
ENSMUSG00000044787	Spata32	protein_coding	MGI Symbol	1	spermatogenesis associated 32 [Source:MGI Symbol;Acc:MGI:3045340]	-1.11824	-0.301961	-3.601	0.000697173	0.0828815	-0.477255
ENSMUSG00000028329	Xpa	protein_coding	MGI Symbol	6	xeroderma pigmentosum, complementation group A [Source:MGI Symbol;Acc:MGI:99135]	-0.447931	2.38017	-3.66774	0.000566844	0.0776672	-0.498145
ENSMUSG00000057551	Zfp317	protein_coding	MGI Symbol	5	zinc finger protein 317 [Source:MGI Symbol;Acc:MGI:107775]	0.603432	4.90854	3.7885	0.000387989	0.0667341	-0.514669
ENSMUSG00000087231	E230016M11Rik	processed_transcript	MGI Symbol	4	RIKEN cDNA E230016M11 gene [Source:MGI Symbol;Acc:MGI:2443524]	-0.795699	0.667786	-3.58005	0.000743676	0.0840822	-0.550871
ENSMUSG00000000560	Gabra2	protein_coding	MGI Symbol	6	gamma-aminobutyric acid (GABA) A receptor, subunit alpha 2 [Source:MGI Symbol;Acc:MGI:95614]	-0.723027	7.11585	-3.82352	0.000347222	0.0630774	-0.556665
ENSMUSG00000042331	Specc1	protein_coding	MGI Symbol	17	sperm antigen with calponin homology and coiled-coil domains 1 [Source:MGI Symbol;Acc:MGI:2442356]	0.30826	5.86895	3.80644	0.000366565	0.0654847	-0.559787
ENSMUSG00000038866	Zcchc2	protein_coding	MGI Symbol	5	zinc finger, CCHC domain containing 2 [Source:MGI Symbol;Acc:MGI:2444114]	0.389349	3.47177	3.70374	0.000506583	0.0743071	-0.584074
ENSMUSG00000031111	Igsf1	protein_coding	MGI Symbol	5	immunoglobulin superfamily, member 1 [Source:MGI Symbol;Acc:MGI:2147913]	-0.67122	1.77329	-3.6133	0.000671183	0.0809827	-0.605041
ENSMUSG00000027001	Dusp19	protein_coding	MGI Symbol	5	dual specificity phosphatase 19 [Source:MGI Symbol;Acc:MGI:1915332]	0.29502	3.99082	3.72278	0.000477236	0.0724836	-0.608052
ENSMUSG00000044952	Kctd21	protein_coding	MGI Symbol	1	potassium channel tetramerisation domain containing 21 [Source:MGI Symbol;Acc:MGI:3643121]	0.383768	3.91016	3.71974	0.000481821	0.0724836	-0.609726
ENSMUSG00000019960	Dusp6	protein_coding	MGI Symbol	4	dual specificity phosphatase 6 [Source:MGI Symbol;Acc:MGI:1914853]	0.467033	6.8695	3.79717	0.000377487	0.0656258	-0.633522
ENSMUSG00000097343	9030407P20Rik	processed_transcript	MGI Symbol	3	RIKEN cDNA 9030407P20 gene [Source:MGI Symbol;Acc:MGI:1918818]	-0.425521	2.88759	-3.65003	0.000598956	0.0778054	-0.641065
ENSMUSG00000020564	Atxn7l1	protein_coding	MGI Symbol	14	ataxin 7-like 1 [Source:MGI Symbol;Acc:MGI:3584458]	0.299482	5.09253	3.75286	0.00043419	0.0701999	-0.654604
ENSMUSG00000027520	Zdbf2	protein_coding	MGI Symbol	4	zinc finger, DBF-type containing 2 [Source:MGI Symbol;Acc:MGI:1921134]	0.465559	3.11639	3.65869	0.000583041	0.0778054	-0.660091
ENSMUSG00000074024	4632427E13Rik	bidirectional_promoter_lncRNA	MGI Symbol	4	RIKEN cDNA 4632427E13 gene [Source:MGI Symbol;Acc:MGI:1915436]	-0.789293	2.24836	-3.59862	0.000702307	0.0828824	-0.665047
ENSMUSG00000116881	Gm49674	TEC	MGI Symbol	1	predicted gene, 49674 [Source:MGI Symbol;Acc:MGI:6215119]	-1.67833	-0.263592	-3.5273	0.000874266	0.0919699	-0.673892
ENSMUSG00000026814	Eng	protein_coding	MGI Symbol	6	endoglin [Source:MGI Symbol;Acc:MGI:95392]	-0.822859	1.34836	-3.55126	0.000812448	0.0881588	-0.679618
ENSMUSG00000000223	Drp2	protein_coding	MGI Symbol	6	dystrophin related protein 2 [Source:MGI Symbol;Acc:MGI:107432]	0.310963	4.96856	3.73743	0.000455789	0.0724836	-0.692958
ENSMUSG00000020074	Ccar1	protein_coding	MGI Symbol	12	cell division cycle and apoptosis regulator 1 [Source:MGI Symbol;Acc:MGI:1914750]	0.272798	6.21859	3.76601	0.000416555	0.0701548	-0.699793
ENSMUSG00000102498	Gm19445	TEC	MGI Symbol	1	predicted gene, 19445 [Source:MGI Symbol;Acc:MGI:5011630]	-1.81328	-0.0916778	-3.51137	0.000917815	0.0919699	-0.718175
ENSMUSG00000009079	Ewsr1	protein_coding	MGI Symbol	13	Ewing sarcoma breakpoint region 1 [Source:MGI Symbol;Acc:MGI:99960]	-0.390484	7.15714	-3.77067	0.000410484	0.06986	-0.718554
ENSMUSG00000028619	Tceanc2	protein_coding	MGI Symbol	9	transcription elongation factor A (SII) N-terminal and central domain containing 2 [Source:MGI Symbol;Acc:MGI:1913776]	0.26995	4.22328	3.68621	0.000535124	0.0747439	-0.733198
ENSMUSG00000068290	Ddrgk1	protein_coding	MGI Symbol	6	DDRGK domain containing 1 [Source:MGI Symbol;Acc:MGI:1924256]	-0.304668	6.28854	-3.7549	0.000431411	0.0701999	-0.734241
ENSMUSG00000043872	Zmym1	protein_coding	MGI Symbol	7	zinc finger, MYM domain containing 1 [Source:MGI Symbol;Acc:MGI:1915560]	0.462053	3.25252	3.64214	0.000613808	0.0778054	-0.735419
ENSMUSG00000028631	Kcnq4	protein_coding	MGI Symbol	2	potassium voltage-gated channel, subfamily Q, member 4 [Source:MGI Symbol;Acc:MGI:1926803]	-0.680666	0.692076	-3.50238	0.000943282	0.0919699	-0.769197
ENSMUSG00000020745	Pafah1b1	protein_coding	MGI Symbol	5	platelet-activating factor acetylhydrolase, isoform 1b, subunit 1 [Source:MGI Symbol;Acc:MGI:109520]	0.282829	7.76139	3.75338	0.000433479	0.0701999	-0.781725
ENSMUSG00000030123	Plxnd1	protein_coding	MGI Symbol	5	plexin D1 [Source:MGI Symbol;Acc:MGI:2154244]	-0.517276	2.28458	-3.58335	0.000736172	0.0840822	-0.798323
ENSMUSG00000022577	Ly6h	protein_coding	MGI Symbol	8	lymphocyte antigen 6 complex, locus H [Source:MGI Symbol;Acc:MGI:1346030]	-0.679339	5.99886	-3.72367	0.000475918	0.0724836	-0.821025
ENSMUSG00000017667	Zfp334	protein_coding	MGI Symbol	1	zinc finger protein 334 [Source:MGI Symbol;Acc:MGI:2388656]	0.297102	4.82544	3.68445	0.00053806	0.0747439	-0.827888
ENSMUSG00000004270	Lpcat3	protein_coding	MGI Symbol	9	lysophosphatidylcholine acyltransferase 3 [Source:MGI Symbol;Acc:MGI:1315211]	-0.371732	3.59271	-3.62248	0.000652377	0.0799063	-0.834525
ENSMUSG00000034839	Larp6	protein_coding	MGI Symbol	1	La ribonucleoprotein domain family, member 6 [Source:MGI Symbol;Acc:MGI:1914807]	-0.301431	5.38174	-3.69579	0.000519341	0.0743071	-0.852931
ENSMUSG00000072872	Rybp	protein_coding	MGI Symbol	3	RING1 and YY1 binding protein [Source:MGI Symbol;Acc:MGI:1929059]	0.34892	3.96895	3.6385	0.000620787	0.0778054	-0.859135
ENSMUSG00000028179	Cth	protein_coding	MGI Symbol	4	cystathionase (cystathionine gamma-lyase) [Source:MGI Symbol;Acc:MGI:1339968]	0.875936	1.81616	3.51814	0.000899041	0.0919699	-0.860086
ENSMUSG00000029130	Rnf32	protein_coding	MGI Symbol	12	ring finger protein 32 [Source:MGI Symbol;Acc:MGI:1861747]	0.358436	4.23623	3.64629	0.00060595	0.0778054	-0.861853
ENSMUSG00000059326	Csf2ra	protein_coding	MGI Symbol	8	colony stimulating factor 2 receptor, alpha, low-affinity (granulocyte-macrophage) [Source:MGI Symbol;Acc:MGI:1339754]	-0.583977	3.14009	-3.5883	0.000725014	0.0837288	-0.86453
ENSMUSG00000035285	Nat14	protein_coding	MGI Symbol	5	N-acetyltransferase 14 [Source:MGI Symbol;Acc:MGI:3039561]	-0.35244	6.27798	-3.70423	0.000505801	0.0743071	-0.884735
ENSMUSG00000118018	AC156546.1	lincRNA	Clone-based (Ensembl) gene	1	novel transcript	0.421056	3.47768	3.59604	0.00070792	0.0829395	-0.893226
ENSMUSG00000048148	Nwd1	protein_coding	MGI Symbol	9	NACHT and WD repeat domain containing 1 [Source:MGI Symbol;Acc:MGI:2442268]	0.470967	4.30789	3.62839	0.000640549	0.0796645	-0.913197
ENSMUSG00000025616	Usp16	protein_coding	MGI Symbol	11	ubiquitin specific peptidase 16 [Source:MGI Symbol;Acc:MGI:1921362]	-0.241916	5.1566	-3.6588	0.000582841	0.0778054	-0.93155
ENSMUSG00000003402	Prkcsh	protein_coding	MGI Symbol	5	protein kinase C substrate 80K-H [Source:MGI Symbol;Acc:MGI:107877]	-0.415375	5.04359	-3.661	0.000578872	0.0778054	-0.931588
ENSMUSG00000027823	Gmps	protein_coding	MGI Symbol	1	guanine monophosphate synthetase [Source:MGI Symbol;Acc:MGI:2448526]	0.306961	7.3587	3.69154	0.00052628	0.0746394	-0.9598
ENSMUSG00000056216	Cebpg	protein_coding	MGI Symbol	4	CCAAT/enhancer binding protein (C/EBP), gamma [Source:MGI Symbol;Acc:MGI:104982]	0.274496	5.04506	3.64471	0.000608934	0.0778054	-0.960069
ENSMUSG00000027763	Mbnl1	protein_coding	MGI Symbol	25	muscleblind like splicing factor 1 [Source:MGI Symbol;Acc:MGI:1928482]	0.451776	6.7001	3.68278	0.000540885	0.0747439	-0.969813
ENSMUSG00000018401	Mtmr4	protein_coding	MGI Symbol	6	myotubularin related protein 4 [Source:MGI Symbol;Acc:MGI:2180699]	0.293285	5.36936	3.65596	0.000588005	0.0778054	-0.976212
ENSMUSG00000056492	Adgrf5	protein_coding	MGI Symbol	6	adhesion G protein-coupled receptor F5 [Source:MGI Symbol;Acc:MGI:2182928]	-1.11231	1.17708	-3.41494	0.00122887	0.101701	-0.998532
ENSMUSG00000025262	Fam120c	protein_coding	MGI Symbol	2	family with sequence similarity 120, member C [Source:MGI Symbol;Acc:MGI:2387687]	0.493028	3.56914	3.55614	0.000800363	0.0874342	-1.02418
ENSMUSG00000047473	Zfp30	protein_coding	MGI Symbol	3	zinc finger protein 30 [Source:MGI Symbol;Acc:MGI:99178]	-0.283987	4.64304	-3.6085	0.000681212	0.081584	-1.02432
ENSMUSG00000001228	Uhrf1	protein_coding	MGI Symbol	7	ubiquitin-like, containing PHD and RING finger domains, 1 [Source:MGI Symbol;Acc:MGI:1338889]	0.964871	-0.16247	3.38246	0.0013545	0.108414	-1.04401
ENSMUSG00000085058	8030453O22Rik	processed_transcript	MGI Symbol	3	RIKEN cDNA 8030453O22 gene [Source:MGI Symbol;Acc:MGI:1924459]	0.509751	2.7441	3.49138	0.00097538	0.0919699	-1.07769
ENSMUSG00000002565	Scin	protein_coding	MGI Symbol	2	scinderin [Source:MGI Symbol;Acc:MGI:1306794]	1.0302	-0.434328	3.36747	0.00141653	0.11064	-1.08223
ENSMUSG00000056832	Ttc26	protein_coding	MGI Symbol	5	tetratricopeptide repeat domain 26 [Source:MGI Symbol;Acc:MGI:2444853]	0.474715	3.07501	3.50909	0.000924203	0.0919699	-1.09464
ENSMUSG00000037089	Slc35b2	protein_coding	MGI Symbol	8	solute carrier family 35, member B2 [Source:MGI Symbol;Acc:MGI:1921086]	-0.318146	4.83338	-3.58952	0.000722306	0.0837288	-1.11197
ENSMUSG00000017493	Igfbp4	protein_coding	MGI Symbol	6	insulin-like growth factor binding protein 4 [Source:MGI Symbol;Acc:MGI:96439]	-0.35928	6.63381	-3.62531	0.000646687	0.079814	-1.1329
ENSMUSG00000046093	Hpcal4	protein_coding	MGI Symbol	5	hippocalcin-like 4 [Source:MGI Symbol;Acc:MGI:2157521]	0.370858	8.81805	3.64037	0.000617191	0.0778054	-1.13705
ENSMUSG00000028461	Ccdc107	protein_coding	MGI Symbol	6	coiled-coil domain containing 107 [Source:MGI Symbol;Acc:MGI:1913423]	-0.401388	4.8482	-3.57294	0.000760137	0.0841773	-1.14644
ENSMUSG00000029919	Hpgds	protein_coding	MGI Symbol	3	hematopoietic prostaglandin D synthase [Source:MGI Symbol;Acc:MGI:1859384]	-0.428561	3.09744	-3.48081	0.00100721	0.092003	-1.14877
ENSMUSG00000001983	Taco1	protein_coding	MGI Symbol	1	translational activator of mitochondrially encoded cytochrome c oxidase I [Source:MGI Symbol;Acc:MGI:1917457]	0.427076	3.07695	3.48571	0.000992323	0.0919699	-1.15148
ENSMUSG00000024985	Tcf7l2	protein_coding	MGI Symbol	22	transcription factor 7 like 2, T cell specific, HMG box [Source:MGI Symbol;Acc:MGI:1202879]	0.332466	3.84189	3.52411	0.000882826	0.0919699	-1.15291
ENSMUSG00000055323	Gm9967	processed_transcript	MGI Symbol	3	predicted gene 9967 [Source:MGI Symbol;Acc:MGI:3704300]	-0.7683	0.215446	-3.34076	0.00153375	0.114275	-1.15359
ENSMUSG00000045176	Borcs6	protein_coding	MGI Symbol	1	BLOC-1 related complex subunit 6 [Source:MGI Symbol;Acc:MGI:1919173]	-0.419713	3.73404	-3.51246	0.000914751	0.0919699	-1.16079
ENSMUSG00000040940	Arhgef1	protein_coding	MGI Symbol	19	Rho guanine nucleotide exchange factor (GEF) 1 [Source:MGI Symbol;Acc:MGI:1353510]	-0.703829	2.48384	-3.44038	0.00113824	0.0973709	-1.18029
ENSMUSG00000036957	Lrfn3	protein_coding	MGI Symbol	1	leucine rich repeat and fibronectin type III domain containing 3 [Source:MGI Symbol;Acc:MGI:2442512]	-0.56435	3.42291	-3.48736	0.000987353	0.0919699	-1.19713
ENSMUSG00000027931	Npr1	protein_coding	MGI Symbol	5	natriuretic peptide receptor 1 [Source:MGI Symbol;Acc:MGI:97371]	-0.615735	1.4239	-3.35821	0.00145616	0.112647	-1.22883
ENSMUSG00000047205	Dusp18	protein_coding	MGI Symbol	2	dual specificity phosphatase 18 [Source:MGI Symbol;Acc:MGI:1922469]	0.266421	5.53518	3.57055	0.000765742	0.0842212	-1.23501
ENSMUSG00000021936	Mapk8	protein_coding	MGI Symbol	11	mitogen-activated protein kinase 8 [Source:MGI Symbol;Acc:MGI:1346861]	0.280942	5.79051	3.57769	0.000749097	0.084107	-1.23724
ENSMUSG00000006235	Epor	protein_coding	MGI Symbol	2	erythropoietin receptor [Source:MGI Symbol;Acc:MGI:95408]	-0.541871	3.87526	-3.49955	0.000951436	0.0919699	-1.24
ENSMUSG00000086448	9330162012Rik	bidirectional_promoter_lncRNA	MGI Symbol	1	cDNA RIKEN 9330162012 gene [Source:MGI Symbol;Acc:MGI:3604449]	-0.804994	0.551375	-3.31125	0.00167392	0.119225	-1.25193
ENSMUSG00000034278	Dnajc17	protein_coding	MGI Symbol	3	DnaJ heat shock protein family (Hsp40) member C17 [Source:MGI Symbol;Acc:MGI:1916658]	-0.371612	3.80877	-3.48585	0.000991909	0.0919699	-1.25426
ENSMUSG00000112964	E430024I08Rik	lincRNA	MGI Symbol	8	RIKEN cDNA E430024I08 gene [Source:MGI Symbol;Acc:MGI:3649010]	0.556413	1.71551	3.36281	0.00143634	0.111648	-1.28298
ENSMUSG00000003623	Crot	protein_coding	MGI Symbol	3	carnitine O-octanoyltransferase [Source:MGI Symbol;Acc:MGI:1921364]	0.382598	4.9039	3.53054	0.000865642	0.0919699	-1.29304
ENSMUSG00000023852	Chd1	protein_coding	MGI Symbol	5	chromodomain helicase DNA binding protein 1 [Source:MGI Symbol;Acc:MGI:88393]	0.43731	3.56448	3.4627	0.00106401	0.0941632	-1.29315
ENSMUSG00000023175	Bsg	protein_coding	MGI Symbol	6	basigin [Source:MGI Symbol;Acc:MGI:88208]	-0.31869	8.33652	-3.58207	0.000739072	0.0840822	-1.30023
ENSMUSG00000038174	Fam126b	protein_coding	MGI Symbol	9	family with sequence similarity 126, member B [Source:MGI Symbol;Acc:MGI:1098784]	0.293611	7.22762	3.5731	0.000759744	0.0841773	-1.30441
ENSMUSG00000105983	Gm42770	TEC	MGI Symbol	1	predicted gene 42770 [Source:MGI Symbol;Acc:MGI:5662907]	-0.948135	0.527923	-3.28691	0.00179859	0.123743	-1.30934
ENSMUSG00000041309	Nkx6-2	protein_coding	MGI Symbol	2	NK6 homeobox 2 [Source:MGI Symbol;Acc:MGI:1352738]	-0.6439	1.38039	-3.34126	0.00153151	0.114275	-1.31113
ENSMUSG00000001248	Gramd1a	protein_coding	MGI Symbol	14	GRAM domain containing 1A [Source:MGI Symbol;Acc:MGI:105490]	-0.422359	5.22531	-3.53385	0.000856924	0.0919699	-1.31785
ENSMUSG00000023882	Zfp54	protein_coding	MGI Symbol	3	zinc finger protein 54 [Source:MGI Symbol;Acc:MGI:99201]	-0.921987	0.230111	-3.27478	0.00186394	0.125567	-1.32135
ENSMUSG00000051721	Wdcp	protein_coding	MGI Symbol	6	WD repeat and coiled coil containing [Source:MGI Symbol;Acc:MGI:3040699]	0.470754	4.66608	3.51144	0.000917611	0.0919699	-1.32435
ENSMUSG00000102753	Gm37056	TEC	MGI Symbol	1	predicted gene, 37056 [Source:MGI Symbol;Acc:MGI:5610284]	-1.12812	0.0604382	-3.26527	0.00191676	0.127532	-1.34561
ENSMUSG00000097023	Mir9-3hg	lincRNA	MGI Symbol	7	Mir9-3 host gene [Source:MGI Symbol;Acc:MGI:2142071]	-0.390223	4.05918	-3.46434	0.00105874	0.0941632	-1.34707
ENSMUSG00000031101	Sash3	protein_coding	MGI Symbol	1	SAM and SH3 domain containing 3 [Source:MGI Symbol;Acc:MGI:1921381]	0.586412	1.11514	3.31407	0.00166006	0.119225	-1.35138
ENSMUSG00000009995	Taz	protein_coding	MGI Symbol	22	tafazzin [Source:MGI Symbol;Acc:MGI:109626]	-0.369307	4.47569	-3.48282	0.00100107	0.0919699	-1.3602
ENSMUSG00000032652	Crebl2	protein_coding	MGI Symbol	4	cAMP responsive element binding protein-like 2 [Source:MGI Symbol;Acc:MGI:1889385]	0.477916	5.95351	3.52638	0.00087672	0.0919699	-1.39415
ENSMUSG00000057637	Prdm2	protein_coding	MGI Symbol	4	PR domain containing 2, with ZNF domain [Source:MGI Symbol;Acc:MGI:107628]	0.289087	5.66559	3.51775	0.00090011	0.0919699	-1.39466
ENSMUSG00000048997	Atxn7l2	protein_coding	MGI Symbol	7	ataxin 7-like 2 [Source:MGI Symbol;Acc:MGI:1919772]	-0.320296	3.92652	-3.44403	0.00112578	0.0969342	-1.39578
ENSMUSG00000063179	Pstk	protein_coding	MGI Symbol	11	phosphoseryl-tRNA kinase [Source:MGI Symbol;Acc:MGI:2685945]	-0.342503	4.84343	-3.48723	0.000987742	0.0919699	-1.39824
ENSMUSG00000074829	2010315B03Rik	protein_coding	MGI Symbol	5	RIKEN cDNA 2010315B03 gene [Source:MGI Symbol;Acc:MGI:1919321]	0.337231	4.0335	3.45022	0.00110493	0.0960458	-1.40607
ENSMUSG00000054619	Mettl7a1	protein_coding	MGI Symbol	8	methyltransferase like 7A1 [Source:MGI Symbol;Acc:MGI:1916523]	0.636722	4.16115	3.45055	0.00110385	0.0960458	-1.4094
ENSMUSG00000063804	Lin28b	protein_coding	MGI Symbol	3	lin-28 homolog B (C. elegans) [Source:MGI Symbol;Acc:MGI:3584032]	-1.05808	0.127759	-3.23395	0.0021008	0.132162	-1.41538
ENSMUSG00000036450	Hif1an	protein_coding	MGI Symbol	2	hypoxia-inducible factor 1, alpha subunit inhibitor [Source:MGI Symbol;Acc:MGI:2442345]	0.338069	4.48355	3.46215	0.0010658	0.0941632	-1.43535
ENSMUSG00000036095	Dgkb	protein_coding	MGI Symbol	8	diacylglycerol kinase, beta [Source:MGI Symbol;Acc:MGI:2442474]	0.26213	7.76186	3.53054	0.000865649	0.0919699	-1.43901
[truncated: 15,978 more rows]

## Sheet: 4c-KO Diest vs KO Male
ensembl_gene_id	external_gene_name	gene_biotype	external_gene_source	transcript_count	description	logFC	AveExpr	t	P.Value	adj.P.Val	B
[truncated: 16,168 more rows]

## Sheet: 4d-KO Pro vs KO Male
ensembl_gene_id	external_gene_name	gene_biotype	external_gene_source	transcript_count	description	logFC	AveExpr	t	P.Value	adj.P.Val	B
[truncated: 16,168 more rows]

[truncated: 10 more sheets: 4e-KO Est vs KO Male, 4f-KO Met vs KO Diest, 4g-KO Met vs KO Est, 4h-KO Met vs KO Pro, 4i-KO Diest vs KO Est, 4j-KO Diest vs KO Pro, 4k-KO Pro vs KO Est, 4l-DEGs twixt WT, KO stagestage, 4m-Joint Geno Reclust- WT C1,3, 4n Enrchr WT1,3 2-geno subclsts]
