# Supplementary material for: Cnih3 Deletion Dysregulates Dorsal Hippocampal Transcription across the Estrous Cycle
Source: eNeuro. 2023 Mar 13;10(3):ENEURO.0153-22.2023. doi: 10.1523/ENEURO.0153-22.2023 (PMC10027183; doi:10.1523/ENEURO.0153-22.2023)
Supplement: Extended Data Table 4-2 — Samplewise expression data for filter-passing genes. Moderated log2 counts per million (CPM) values for all samples analyzed in the study. These values are the values used for generation of plots using expression/Z-scored expression (e.g., expression clusters). Download Table 4-2, XLS file. [file enu-eN-NWR-0153-22-s16.xls]

## Sheet: 4-2a-Moderated gene log2CPM
external_gene_name	gene_biotype	external_gene_source	transcript_count	description	sample.1_1	sample.10_1	sample.11_1	sample.12_1	sample.12_2	sample.12_3	sample.12_4	sample.12_5	sample.13_1	sample.14_1	sample.14_2	sample.14_4	sample.2_1	sample.2_2	sample.2_3	sample.20_2	sample.2592	sample.2593	sample.3_1	sample.3_2	sample.3_3	sample.380_1	sample.380_4	sample.4_1	sample.5_1	sample.5_2	sample.5_3	sample.5_4	sample.532	sample.548	sample.549	sample.569	sample.6_1	sample.643	sample.644	sample.645	sample.7_1	sample.7_2	sample.8_1	sample.8_2	sample.8_3	sample.8_4	sample.9_1	sample.19_1	sample.1949
Gnai3	protein_coding	MGI Symbol	1	guanine nucleotide binding protein (G protein), alpha inhibiting 3 [Source:MGI Symbol;Acc:MGI:95773]	5.20852	5.48489	5.22035	5.24112	4.9876	5.26863	5.08212	4.99171	4.97398	5.17873	4.50855	5.15612	5.13367	5.12796	5.05401	5.51813	5.06057	5.00528	4.9311	4.81893	5.11836	5.35572	5.16429	5.22643	5.0871	5.26493	5.21056	4.95761	5.28914	4.97755	5.09142	5.00035	5.1972	5.27469	5.06053	5.3428	5.20297	5.40035	5.26087	4.22066	5.20046	5.20805	5.07942	4.88347	5.43763
Cdc45	protein_coding	MGI Symbol	4	cell division cycle 45 [Source:MGI Symbol;Acc:MGI:1338073]	1.4878	1.30718	1.96405	2.22157	1.20928	1.29448	1.24644	1.03442	1.65931	1.50773	1.47969	1.56806	2.00055	1.1239	1.75079	2.10228	1.95977	0.64547	2.28841	1.21895	1.63008	1.48994	2.07551	1.37225	1.67222	1.92516	1.626	1.44054	1.71879	1.97519	2.22014	2.34408	1.96411	2.38413	1.97015	2.30372	1.60115	2.2562	2.09439	0.740062	1.61747	2.04837	1.22799	2.00817	1.48012
Narf	protein_coding	MGI Symbol	3	nuclear prelamin A recognition factor [Source:MGI Symbol;Acc:MGI:1914858]	5.8793	6.46825	6.39057	6.10514	5.91043	6.20968	5.83255	5.9774	5.9585	6.02352	5.5508	6.13494	5.8344	5.85515	6.20741	6.3354	6.2845	6.03276	5.75255	5.95849	5.94006	6.17489	6.18575	5.88113	5.86789	5.8962	6.23139	5.78159	6.30215	6.19994	5.82053	6.07767	6.15915	6.28279	6.34707	6.42021	6.11959	6.18708	5.87806	5.11665	5.81266	6.06383	6.05107	5.94764	6.39433
Cav2	protein_coding	MGI Symbol	3	caveolin 2 [Source:MGI Symbol;Acc:MGI:107571]	4.2237	4.15126	4.18935	5.46119	3.88522	4.0586	4.03804	3.97302	4.06772	4.33876	3.47753	4.18374	3.91349	4.2561	4.19485	4.58197	4.4153	3.88672	3.68673	3.67895	4.10138	4.20625	4.33334	4.13762	3.64815	4.1622	4.14977	3.88449	4.58686	4.91117	4.40792	4.3113	3.98007	4.68231	4.71151	4.85077	4.01421	3.80647	4.11836	2.9849	4.16974	4.0223	4.13986	4.06255	4.44736
Klf6	protein_coding	MGI Symbol	3	Kruppel-like factor 6 [Source:MGI Symbol;Acc:MGI:1346318]	5.56566	5.66079	5.54375	5.6845	5.41286	5.5009	5.66259	5.6834	5.37933	5.68043	5.60823	5.52928	5.47641	5.4435	5.83199	5.72393	5.61952	5.43677	5.56923	5.7974	5.53243	5.54584	5.75912	5.78593	5.71768	5.44264	5.56887	5.69117	5.62681	5.7207	5.77869	5.83232	5.75861	5.62768	5.66823	5.77152	5.51406	5.74987	5.6484	5.64108	5.55864	5.72686	5.51059	6.01971	5.88635
Scmh1	protein_coding	MGI Symbol	14	sex comb on midleg homolog 1 [Source:MGI Symbol;Acc:MGI:1352762]	4.96656	4.9915	5.20317	5.13338	5.15687	5.12409	4.79671	5.1006	4.87672	4.95903	4.65345	5.0807	5.05099	5.08199	4.69324	5.07246	5.01046	4.92328	4.8356	4.66927	4.70058	4.85043	4.96977	4.8474	4.96418	4.926	4.98157	4.8859	4.93524	4.751	4.74331	4.73074	4.90065	5.06613	5.03423	4.97669	4.97679	4.83763	4.93776	4.52632	4.78108	4.96619	5.12257	4.85445	4.96424
Cox5a	protein_coding	MGI Symbol	3	cytochrome c oxidase subunit 5A [Source:MGI Symbol;Acc:MGI:88474]	5.87726	7.8291	6.57064	7.59269	7.37136	7.29073	7.36558	7.38892	7.63199	6.84998	4.84334	7.79119	7.73135	7.66925	7.86903	7.97908	4.00766	4.27269	4.73927	4.66355	6.81169	7.5725	7.66706	7.94418	7.74937	4.42218	7.29108	8.19994	7.01029	4.00778	4.89239	6.315	7.9072	7.6893	5.08548	7.4046	7.65026	6.29775	7.26334	4.52291	7.88867	8.02163	7.59873	5.44965	7.19414
Ngfr	protein_coding	MGI Symbol	1	nerve growth factor receptor (TNFR superfamily, member 16) [Source:MGI Symbol;Acc:MGI:97323]	0.329602	-0.206652	0.230788	-2.19669	-1.22864	-1.74328	0.573846	0.27592	-0.999943	0.205164	-0.618614	-0.0383585	-0.442619	-0.660373	0.07449	-0.249095	-0.745628	-0.202527	-0.169403	-1.6786	0.5347	-0.359023	0.458202	-0.0485914	-1.00083	-0.791993	0.469198	0.525283	-0.17856	-1.11415	-0.126393	-0.311544	0.609717	-0.962092	-1.63408	-0.503631	0.339017	-0.451822	-0.615756	-1.24826	0.67769	0.545228	0.803344	0.143359	1.0371
Wnt3	protein_coding	MGI Symbol	1	wingless-type MMTV integration site family, member 3 [Source:MGI Symbol;Acc:MGI:98955]	2.11079	2.24056	2.46109	1.84979	2.451	2.63649	2.55404	2.40303	2.16214	2.99673	2.75062	2.64326	2.29533	2.3113	2.59682	2.84274	1.79931	2.20203	2.26882	2.23448	1.86284	1.89165	2.0819	3.00657	2.46442	2.48103	2.38956	2.6303	1.77717	1.74714	1.74808	2.01732	2.5091	2.34065	1.57663	2.41042	2.48586	2.52074	2.03113	2.09676	2.08932	3.1392	2.52558	2.89678	2.51157
Wnt9a	protein_coding	MGI Symbol	2	wingless-type MMTV integration site family, member 9A [Source:MGI Symbol;Acc:MGI:2446084]	2.90016	2.08522	1.97145	1.09048	2.14276	2.45312	2.34963	2.77331	3.05825	2.70766	2.70701	2.05196	3.0488	3.03017	2.45191	1.88908	2.7255	2.52453	2.94402	2.97638	2.06322	1.94189	2.59169	2.7676	3.07907	2.58568	2.44495	2.90417	2.92651	2.91166	2.75441	2.30494	1.78443	2.42633	2.03743	2.20177	2.35788	2.00581	2.46723	3.08064	2.62455	2.54794	2.56706	3.25629	2.68282
Fer	protein_coding	MGI Symbol	5	fer (fms/fps related) protein kinase [Source:MGI Symbol;Acc:MGI:105917]	4.59254	4.81136	4.77669	4.98606	4.49928	4.56161	4.28501	4.4246	4.64602	4.41944	4.38023	4.54458	4.68779	4.4744	4.395	4.73548	4.52646	4.58242	4.38329	4.52897	4.54697	4.53798	4.44154	4.35256	4.341	4.32222	4.56668	4.28982	4.86775	4.57949	4.69255	4.72652	4.55749	4.73678	4.78622	4.74146	4.50713	4.65125	4.65399	4.42234	4.50116	4.41994	4.24726	4.61418	4.94044
Xpo6	protein_coding	MGI Symbol	20	exportin 6 [Source:MGI Symbol;Acc:MGI:2429950]	5.49288	5.37179	5.51556	5.42885	5.68021	5.59089	5.50071	5.62764	5.54902	5.28736	5.60229	5.48344	5.43734	5.53033	5.23575	5.14216	5.40291	5.39848	5.47908	5.62076	5.45981	5.21977	5.27916	5.3956	5.67379	5.48723	5.4615	5.57202	5.23511	5.55418	5.42158	5.19949	5.32437	5.40109	5.60617	5.41434	5.61549	5.34242	5.39174	5.54784	5.40818	5.51612	5.49873	5.32025	5.123
Tfe3	protein_coding	MGI Symbol	14	transcription factor E3 [Source:MGI Symbol;Acc:MGI:98511]	4.6405	4.64928	4.37654	4.79308	4.65627	4.53256	4.64995	4.85409	4.43448	4.62213	4.58483	4.69719	4.50647	4.4393	4.81886	4.71562	4.39956	4.28358	4.58812	4.6334	4.48387	4.41759	4.70406	4.84427	4.72467	4.37915	4.32534	4.6565	4.55503	4.43223	4.25257	4.30989	4.49455	4.47929	4.2343	4.36471	4.63854	4.67294	4.41786	4.51779	4.42483	4.49346	4.7528	4.70104	4.33422
Axin2	protein_coding	MGI Symbol	7	axin 2 [Source:MGI Symbol;Acc:MGI:1270862]	3.34976	3.13742	3.4359	2.86014	3.42591	3.60572	3.31996	3.50025	3.56583	3.10747	3.36978	3.07275	3.36332	3.46432	3.06384	3.16919	3.1925	3.08715	3.2339	3.23603	3.29074	3.03578	3.22287	3.28415	3.39454	3.17763	3.13553	3.40019	3.04666	3.09963	2.9837	3.28064	2.91076	2.79984	2.92545	2.97138	3.48708	3.26374	3.46574	3.55076	3.17377	2.91411	3.6151	3.98712	3.03544
Brat1	protein_coding	MGI Symbol	6	BRCA1-associated ATM activator 1 [Source:MGI Symbol;Acc:MGI:1891679]	3.94529	4.37023	3.76663	4.19481	4.04813	4.3215	4.12116	4.11318	4.14732	4.20602	3.60971	4.34311	4.23252	4.31232	4.57824	4.49806	3.79284	4.05178	3.80703	3.62577	4.21747	4.37642	4.40255	4.28646	4.07622	4.22025	4.19732	4.23611	4.34913	4.01146	4.08348	4.30281	4.03256	4.29938	4.19718	4.42251	4.04112	4.27796	4.10882	3.39932	4.01676	4.30773	4.23015	4.06953	4.35437
Gna12	protein_coding	MGI Symbol	2	guanine nucleotide binding protein, alpha 12 [Source:MGI Symbol;Acc:MGI:95767]	5.70291	5.39341	5.60924	5.27943	5.80938	5.47648	5.66824	5.64612	5.51941	5.3899	5.74299	5.48485	5.51062	5.69835	5.39146	5.10918	5.31337	5.18436	5.63891	5.17174	5.48689	5.01119	5.05741	5.7384	5.45313	5.22903	5.2414	5.67762	4.93981	4.96717	4.96335	5.05699	5.11361	4.89354	5.24264	4.78508	5.6344	5.33097	5.59677	5.645	5.51741	5.31291	5.68977	5.66778	5.24889
Pih1d2	protein_coding	MGI Symbol	7	PIH1 domain containing 2 [Source:MGI Symbol;Acc:MGI:1919864]	1.00409	0.693281	1.62252	1.65417	1.05245	1.3972	1.66285	1.18064	0.899893	1.87894	0.72534	1.20701	0.605962	1.26563	1.75079	1.63077	1.12492	1.68294	1.42739	1.45996	0.915605	0.959424	1.38265	1.62657	1.21467	1.2189	1.01443	1.30047	1.0752	0.971422	1.60591	1.78509	1.51603	1.54361	0.927425	0.977174	0.783581	1.39727	0.864237	1.39	1.17859	1.03684	1.40111	1.72832	1.3254
Dlat	protein_coding	MGI Symbol	6	dihydrolipoamide S-acetyltransferase (E2 component of pyruvate dehydrogenase complex) [Source:MGI Symbol;Acc:MGI:2385311]	6.81795	7.13641	6.60315	7.08905	6.66208	6.79105	6.79354	6.97375	6.76096	7.00822	6.8143	6.92275	6.85778	6.84865	7.04524	7.22187	6.48735	6.66107	6.84734	6.82163	7.00763	7.01277	7.02826	6.83733	6.8628	6.73133	6.91705	6.9868	7.20552	7.07446	7.14993	7.05119	6.95765	7.12006	6.89592	7.28486	7.09018	7.07935	7.09015	6.42986	6.87594	7.06678	6.80226	6.743	7.05865
Sdhd	protein_coding	MGI Symbol	1	succinate dehydrogenase complex, subunit D, integral membrane protein [Source:MGI Symbol;Acc:MGI:1914175]	7.92601	8.05078	7.90073	7.93658	7.82872	7.88977	7.95367	7.95614	7.80843	8.16935	8.20066	7.84915	7.73504	7.66885	7.90701	8.02554	8.12625	8.08613	7.93531	7.96543	7.90064	7.89136	7.83034	7.87494	7.97346	8.0937	7.79573	7.83548	8.05411	8.26979	8.23536	8.35418	7.93666	8.22386	8.13714	8.10662	7.89355	8.16465	7.87799	8.17347	7.82443	7.95609	7.75847	8.48178	8.0473
Ccnd2	protein_coding	MGI Symbol	8	cyclin D2 [Source:MGI Symbol;Acc:MGI:88314]	7.49174	7.98546	7.7619	7.21422	7.64538	7.77665	7.74565	7.75281	7.58383	7.71092	8.05336	7.85544	7.53003	7.59838	7.7581	7.74584	7.37447	7.81264	7.78659	7.68836	7.61459	7.81939	7.70063	7.7898	7.57231	7.39918	7.49821	7.61651	7.90931	7.75148	7.8626	8.19084	7.82889	8.08318	7.79617	8.06231	7.95101	7.95379	7.7662	8.07911	7.54402	7.81377	7.91828	7.93676	7.63262
Gpr107	protein_coding	MGI Symbol	11	G protein-coupled receptor 107 [Source:MGI Symbol;Acc:MGI:2139054]	4.53051	4.57876	4.44457	4.65714	4.66871	4.47383	4.5255	4.66824	4.49191	4.59486	4.3236	4.44663	4.61726	4.61182	4.41469	4.38281	4.51976	4.58682	4.29569	4.22129	4.39232	4.603	4.60227	4.40448	4.28786	4.58463	4.66092	4.36207	4.10725	3.91461	3.83927	3.66987	4.58411	4.01303	4.13879	4.22713	4.68408	4.30599	4.07001	4.326	4.49087	4.15794	4.63961	4.2041	4.47584
Nalcn	protein_coding	MGI Symbol	7	sodium leak channel, non-selective [Source:MGI Symbol;Acc:MGI:2444306]	4.93708	4.58199	5.03241	4.2775	5.27842	4.98588	4.76929	4.64218	5.02351	4.82687	4.70054	4.73798	5.10692	5.13375	4.70242	4.46671	4.98392	4.78364	4.66754	4.87846	4.81397	4.82101	4.98858	4.60146	4.88832	4.90929	5.03127	4.79043	3.70918	3.92635	3.6348	3.76566	4.64545	3.89213	4.56338	3.80641	4.94951	4.67633	4.5193	4.88169	4.88297	4.45356	5.07223	4.42434	4.86661
Btbd17	protein_coding	MGI Symbol	7	BTB (POZ) domain containing 17 [Source:MGI Symbol;Acc:MGI:1919264]	-0.369644	-0.29877	0.349108	-1.16274	1.43785	0.0325051	-0.105975	-0.713273	0.653732	0.205164	-0.0213733	0.0858209	0.914451	1.91924	-0.312533	0.162219	-0.125216	0.662245	0.456532	-0.0629403	0.0156716	-0.505244	-0.632946	0.153717	0.402133	0.538653	0.311245	0.425056	-0.958434	0.0233497	-0.256161	0.279201	-0.398948	-1.64562	-1.03369	-2.66283	-0.273322	-0.0122901	-0.0392549	0.937098	0.106274	-0.782134	0.513838	-0.0856661	-0.534622
Th	protein_coding	MGI Symbol	6	tyrosine hydroxylase [Source:MGI Symbol;Acc:MGI:98735]	0.189229	0.872915	-0.573487	-0.658266	-0.546381	-0.447824	-0.0782305	-0.404323	-1.71364	-0.400557	-0.859622	-0.536812	-0.292593	-0.725961	-1.51047	-0.00351824	-0.241861	-2.38007	-0.781332	-0.329015	0.833611	0.485106	-0.0272245	-0.565382	0.2755	-0.163961	0.490414	-0.0356739	1.51822	-0.878087	-1.1737	0.0276623	-0.584162	-1.26375	0.630894	0.0884914	-1.04384	-0.913726	-0.471366	-1.67889	-1.88031	0.784566	-1.12884	1.05466	-0.248714
Drp2	protein_coding	MGI Symbol	6	dystrophin related protein 2 [Source:MGI Symbol;Acc:MGI:107432]	5.11876	5.2368	5.2804	5.00672	5.15687	5.30607	5.12974	4.92929	5.06404	4.7489	4.76043	5.20743	5.08223	5.11749	4.84604	4.77624	5.11347	4.98125	5.03426	4.82919	5.04739	4.84949	5.00546	4.81792	4.9876	4.87528	5.19288	5.0285	5.06644	5.00179	4.73373	4.70305	5.1265	4.96328	5.21141	5.1671	4.99411	4.91821	4.99895	4.81227	4.75336	5.01007	5.3796	4.57423	4.77988
Lhx2	protein_coding	MGI Symbol	7	LIM homeobox protein 2 [Source:MGI Symbol;Acc:MGI:96785]	5.33169	4.79753	4.90587	4.5853	5.30328	5.0707	5.33584	5.29109	5.22606	4.94161	5.64047	4.98026	5.01906	5.01707	4.98232	4.71562	4.95771	4.96021	5.61455	5.22557	5.0254	4.841	4.68007	4.91458	4.98051	5.14589	4.87267	5.26358	4.97765	5.2854	5.09475	5.14986	4.91295	5.20367	5.13069	4.94055	5.37484	5.02857	5.11025	5.7608	5.05174	4.9041	5.11015	5.06474	4.5569
Gmpr	protein_coding	MGI Symbol	4	guanosine monophosphate reductase [Source:MGI Symbol;Acc:MGI:1913605]	7.27507	7.77705	7.12643	7.45803	7.35151	7.56181	7.65803	7.61718	7.3684	7.6948	7.68435	7.62857	7.46633	7.27443	7.50092	7.61662	7.4104	7.50614	7.29599	7.36852	7.49766	7.56593	7.54458	7.54467	7.57197	7.42233	7.36527	7.71769	7.72945	7.8198	7.78276	7.63019	7.6994	7.80353	7.53835	7.76714	7.63087	7.76157	7.59173	7.66318	7.5006	7.80063	7.49403	7.98729	7.60486
Mid2	protein_coding	MGI Symbol	5	midline 2 [Source:MGI Symbol;Acc:MGI:1344333]	3.67522	3.64568	3.75596	3.63137	3.90447	3.86427	3.59446	3.50025	3.77308	3.25745	3.77018	3.62674	3.77376	3.84636	3.71721	3.23181	3.79654	3.67573	3.45509	3.9418	3.54117	3.70369	3.68794	3.24988	3.56124	3.39963	3.74883	3.5834	3.50223	3.48278	3.45728	3.35096	3.60864	3.51089	3.68901	3.45126	3.72978	3.50683	3.6161	3.4682	3.51836	3.40732	3.6304	3.4291	3.48622
Trim25	protein_coding	MGI Symbol	3	tripartite motif-containing 25 [Source:MGI Symbol;Acc:MGI:102749]	0.904978	0.644646	1.67784	1.32389	1.63511	1.3972	1.16753	1.30279	1.26456	1.43929	0.695897	1.09324	1.56231	0.903057	0.630883	0.990195	1.21619	0.446786	0.385565	1.26807	1.27994	0.542062	0.0529458	1.30099	0.908195	0.90508	1.14058	1.10701	0.30233	1.04504	0.926905	0.992897	0.677224	0.761199	1.19963	0.349143	1.16025	0.95081	1.20241	1.46288	1.13959	0.820862	1.34921	0.842781	1.1273
Dgke	protein_coding	MGI Symbol	3	diacylglycerol kinase, epsilon [Source:MGI Symbol;Acc:MGI:1889276]	5.32811	5.02276	5.05173	5.08298	5.60631	5.17269	5.26653	5.03642	5.08804	5.0081	4.89446	4.90006	5.09164	5.18929	4.69783	4.50689	4.93354	4.96951	5.01774	5.01421	4.87468	4.90934	4.87462	4.8824	4.91405	5.03936	5.25618	5.0846	4.19399	4.22767	3.9756	3.99729	4.8236	4.3261	4.63994	4.41113	5.05316	4.6397	5.06261	4.93518	4.8869	4.65045	5.13182	4.35317	4.70234
Scpep1	protein_coding	MGI Symbol	1	serine carboxypeptidase 1 [Source:MGI Symbol;Acc:MGI:1921867]	3.76804	3.32658	3.44656	3.43752	3.58946	2.96888	3.64528	3.24439	3.42222	3.70645	3.11	3.14947	3.25782	3.34163	3.66181	3.30201	3.58596	3.6612	3.52829	3.3854	3.4805	3.57086	3.24579	3.86243	3.48888	3.59197	3.45712	3.23537	2.84308	3.00686	3.44167	2.7708	3.40965	3.10278	2.79759	2.78122	3.35117	3.21166	3.33435	2.95489	3.65136	3.01155	3.45735	3.32792	3.77639
Mnt	protein_coding	MGI Symbol	3	max binding protein [Source:MGI Symbol;Acc:MGI:109150]	5.37977	4.66765	4.89327	4.92127	5.11369	5.19354	5.18731	5.36625	5.10552	4.97423	5.4297	4.97425	5.27707	5.19706	4.97476	4.75693	4.99765	5.00282	5.32324	5.44769	4.99083	4.87281	4.80301	5.2968	5.39568	5.12434	5.1309	5.49933	4.75503	5.04639	5.12439	5.0375	5.0664	5.10643	4.92989	4.67761	5.25204	5.05923	4.98024	5.6821	5.16287	4.85572	5.22763	5.32464	4.65331
Itgb2	protein_coding	MGI Symbol	5	integrin beta 2 [Source:MGI Symbol;Acc:MGI:96611]	1.30552	1.59858	1.64119	1.64462	1.91874	0.0578161	1.30028	1.93831	0.561368	1.938	1.73261	0.58394	0.0818024	1.31538	1.43549	1.40366	1.4219	1.98584	1.00645	0.750908	1.12312	1.36923	0.86586	1.56707	1.30822	1.4765	1.49567	1.219	0.964697	0.861599	0.911877	0.473288	1.53435	0.710867	1.46157	0.507096	1.62803	0.874053	1.45222	0.426904	1.66401	1.06737	1.15732	1.13673	1.80303
Hddc2	protein_coding	MGI Symbol	5	HD domain containing 2 [Source:MGI Symbol;Acc:MGI:1916942]	5.02378	5.00039	4.93454	4.98512	5.09873	5.12034	4.94688	5.17229	4.98957	5.12346	5.40943	4.99914	4.84784	4.84425	4.95761	5.00936	5.25673	5.13863	5.01578	4.94793	4.97466	5.03701	4.85239	4.91359	5.01561	5.39663	5.03127	5.08049	5.22541	5.664	5.57554	5.5646	5.09676	5.47332	5.21384	5.14066	5.07205	5.21905	5.15822	5.84365	4.89668	5.24942	4.81248	5.68038	5.08009
Tpd52l1	protein_coding	MGI Symbol	5	tumor protein D52-like 1 [Source:MGI Symbol;Acc:MGI:1298386]	6.21127	6.29295	6.18439	5.23953	6.07408	6.30459	6.17889	6.18696	6.15648	6.53275	6.53867	6.03497	6.09271	5.99084	6.41852	6.36607	6.21981	6.31756	6.22355	6.31794	6.16835	6.4731	6.21	6.30004	6.19097	6.17449	6.40762	6.34521	6.4256	6.72645	6.70282	6.83637	6.27126	6.45449	6.36574	6.38175	6.23593	6.65999	6.55223	6.70763	6.425	6.38685	6.20828	6.76682	6.46923
Pemt	protein_coding	MGI Symbol	10	phosphatidylethanolamine N-methyltransferase [Source:MGI Symbol;Acc:MGI:104535]	0.955383	1.43661	1.09513	1.10448	1.48975	1.69211	1.43153	1.4733	1.21993	1.59421	2.0208	1.33766	1.54248	1.41002	1.71495	0.773044	1.59342	2.00569	1.83504	1.65722	1.39875	1.50911	1.5017	1.37225	1.56801	1.63122	1.38674	1.19486	1.38511	1.48675	2.05896	1.65771	1.5967	1.45465	1.62604	1.79222	1.04529	1.81368	1.6335	2.3636	1.69124	1.5827	1.46102	1.86302	1.78731
Cdh4	protein_coding	MGI Symbol	6	cadherin 4 [Source:MGI Symbol;Acc:MGI:99218]	2.50694	2.50858	2.63422	2.34469	2.67825	2.23747	2.78684	2.42765	2.37382	1.99474	2.50113	2.46605	2.64601	2.12854	1.93345	2.42012	2.86952	2.68089	2.18075	2.26505	2.18725	2.82244	2.46065	2.67199	2.52691	2.73726	2.24101	2.59844	2.76279	2.71817	2.58	2.253	2.21753	2.57443	2.70405	2.09206	2.43094	2.08967	2.36193	2.94475	2.53222	2.326	2.52558	2.41683	2.26139
Ckmt1	protein_coding	MGI Symbol	10	creatine kinase, mitochondrial 1, ubiquitous [Source:MGI Symbol;Acc:MGI:99441]	8.30919	8.55534	8.53226	8.4106	8.26745	8.46997	8.37929	8.50687	8.21609	8.57269	8.64523	8.55808	8.27337	8.19961	8.29413	8.39301	8.87525	8.83625	8.32635	8.40719	8.46275	8.57609	8.57577	8.24578	8.43458	8.53804	8.28914	8.49636	8.78256	8.9955	8.86391	8.9126	8.56492	8.82652	8.94679	8.8155	8.40515	8.59926	8.29319	8.44011	8.33729	8.56019	8.26623	8.95482	8.61579
Bcl6b	protein_coding	MGI Symbol	3	B cell CLL/lymphoma 6, member B [Source:MGI Symbol;Acc:MGI:1278332]	0.727822	0.270251	1.41027	0.0109091	1.33945	0.154841	0.240947	0.297453	0.383972	0.60986	0.026721	0.0250669	0.605962	0.667953	0.705845	0.0698549	0.348154	0.948716	0.0299062	0.212694	0.471041	0.765783	0.979629	0.795954	0.248783	-0.221677	-0.068459	0.740743	0.513318	0.706876	0.102633	0.890846	0.947112	0.567376	1.34836	1.3068	0.0781507	0.413636	0.900082	0.0263658	0.353491	0.523368	0.126814	0.723903	0.551677
Arvcf	protein_coding	MGI Symbol	13	armadillo repeat gene deleted in velocardiofacial syndrome [Source:MGI Symbol;Acc:MGI:109620]	2.98753	3.66002	3.24459	3.37822	3.64086	3.56658	3.8826	3.70747	3.41894	3.54756	3.8256	3.52346	3.52364	3.61099	3.83878	3.85403	3.14393	2.89827	3.65942	3.51568	3.48319	3.3117	3.73932	4.34962	3.53936	2.83957	2.96792	3.88637	3.28375	3.10308	3.28428	3.45935	3.5033	3.5756	3.06457	3.13591	3.57491	3.53203	3.42634	3.54406	3.61392	3.90885	3.72304	3.65711	3.19888
Comt	protein_coding	MGI Symbol	4	catechol-O-methyltransferase [Source:MGI Symbol;Acc:MGI:88470]	6.91207	6.94884	6.70458	7.14602	6.77646	6.8443	7.0188	6.87068	6.89206	7.0173	6.98644	6.82923	7.11585	6.9407	6.94001	6.8191	6.51934	6.74122	6.83657	6.84256	6.8133	6.93626	7.00871	7.09272	7.02043	6.8785	6.81274	7.11337	6.61214	6.49021	6.7935	6.79433	7.06689	6.89154	6.61002	6.68693	6.93467	6.69556	6.76825	7.15331	6.90239	6.82743	6.88979	7.06353	6.66586
Rtca	protein_coding	MGI Symbol	5	RNA 3prime-terminal phosphate cyclase [Source:MGI Symbol;Acc:MGI:1913618]	6.19235	6.36352	5.91765	6.21694	6.0728	6.19941	6.15169	6.31883	6.1326	6.53446	6.49873	6.21574	6.16623	6.08528	6.52586	6.64947	5.8596	6.17872	6.13483	6.21367	6.25161	6.28674	6.25835	6.35311	6.36704	6.2172	6.34531	6.39042	6.45878	6.58521	6.66382	6.64895	6.37941	6.3933	6.35369	6.34747	6.21945	6.47421	6.57251	6.34661	6.29905	6.38533	6.13775	6.71154	6.37802
Dbt	protein_coding	MGI Symbol	4	dihydrolipoamide branched chain transacylase E2 [Source:MGI Symbol;Acc:MGI:105386]	4.52322	4.51254	4.8991	4.49912	4.40241	4.52691	4.63745	4.36848	4.51672	4.35897	4.07755	4.64515	4.32683	4.60683	4.62244	4.85619	4.61821	4.29438	4.4237	4.6074	4.49591	4.72178	4.44402	4.43392	4.4299	4.51786	4.4937	4.37153	4.76949	4.51488	4.73373	4.63591	4.59616	4.61776	4.78513	4.69179	4.57202	4.37447	4.46649	4.3299	4.50244	4.49767	4.51796	4.52809	4.79764
Dazap2	protein_coding	MGI Symbol	4	DAZ associated protein 2 [Source:MGI Symbol;Acc:MGI:1344344]	8.08692	8.13389	8.08296	7.99508	7.74964	8.00892	7.92279	7.95709	7.86084	8.14348	7.91666	7.89841	7.80875	7.78229	8.15225	8.31829	8.12681	8.17027	7.92895	7.97748	8.07715	8.02785	8.08165	8.14627	8.05306	8.15788	8.06762	7.97461	8.28595	8.37614	8.31802	8.39719	8.11898	8.26114	8.22164	8.22241	7.92121	8.20448	8.08133	7.69945	7.96965	8.08188	7.79555	8.48448	8.2585
Mcts1	protein_coding	MGI Symbol	5	malignant T cell amplified sequence 1 [Source:MGI Symbol;Acc:MGI:1916245]	7.07071	6.71785	6.54018	6.98381	6.64244	6.77015	6.63287	6.78586	7.08169	6.90811	7.26073	6.75547	6.88313	6.81302	6.93076	7.11831	6.87117	7.00805	7.22366	7.1423	7.11826	7.11778	6.98507	6.90498	6.9522	7.16731	6.9336	6.96131	6.92824	7.15648	7.26139	7.46752	6.8774	6.91558	6.91443	6.94758	6.85726	7.03376	7.28044	7.57347	7.12521	6.75395	6.52689	7.4751	7.11466
Rnf17	protein_coding	MGI Symbol	6	ring finger protein 17 [Source:MGI Symbol;Acc:MGI:1353419]	0.474902	-0.502784	0.0746689	-0.213964	0.00330561	1.06408	-0.488695	-1.3531	-0.248971	-1.6511	-0.122657	-0.0383585	-0.15671	-0.660373	-0.553541	-1.06765	-0.929074	0.14648	0.80363	-0.483049	0.358273	-0.226268	-1.88349	-0.521661	-0.561947	-2.13595	-0.541529	-1.5646	-0.755617	-1.74803	-2.96511	-1.9317	0.405922	0.275772	0.153192	-1.71174	-0.20847	-2.55418	0.584777	1.31325	-0.802303	1.112	-0.143637	-0.284975	0.28678
Trappc10	protein_coding	MGI Symbol	5	trafficking protein particle complex 10 [Source:MGI Symbol;Acc:MGI:1336209]	5.33229	5.14071	5.39144	5.31224	5.4888	5.28278	5.32354	5.37387	5.26684	4.31985	5.02005	5.4148	5.31044	5.40667	5.33649	5.00001	5.21377	5.13488	5.30813	5.439	5.08243	4.94849	5.02299	5.26906	5.27177	5.11708	5.22409	5.27226	5.17124	5.1342	4.94409	4.65494	4.99709	5.09503	5.05061	5.03622	5.32231	5.00446	5.09003	5.24721	5.16044	4.94681	5.32691	5.01316	4.99537
Ccm2	protein_coding	MGI Symbol	8	cerebral cavernous malformation 2 [Source:MGI Symbol;Acc:MGI:2384924]	5.37977	5.66231	5.15036	5.5133	5.55485	5.50378	5.33132	5.41816	5.3074	5.42645	5.39691	5.77679	5.8405	5.65231	5.62787	5.84252	5.15443	5.10911	5.40176	5.23795	5.41611	5.46223	5.64897	5.7546	5.72558	5.44496	5.3484	5.99938	5.46561	5.2632	5.44395	5.5347	5.56168	5.78395	5.5114	5.36949	5.42871	5.42612	5.39174	5.38767	5.40475	5.69543	5.53925	5.37975	5.41286
Tbrg4	protein_coding	MGI Symbol	12	transforming growth factor beta regulated gene 4 [Source:MGI Symbol;Acc:MGI:1100868]	4.64627	4.84314	4.55948	4.68537	4.59598	4.70167	4.54012	4.74371	4.72798	4.76879	4.21363	4.8473	4.5356	4.42992	4.72737	4.83968	4.57145	4.79129	4.47872	4.454	4.60001	4.75929	4.96546	4.6714	4.58613	4.62816	4.7938	4.5271	4.91588	4.85086	4.86339	4.80377	4.63805	4.72942	4.70347	5.05918	4.58694	4.56231	4.68385	3.79896	4.68842	4.73014	4.86332	4.65188	4.69182
Ndufa9	protein_coding	MGI Symbol	3	NADH:ubiquinone oxidoreductase subunit A9 [Source:MGI Symbol;Acc:MGI:1913358]	7.60991	7.63112	7.57041	7.80164	7.28403	7.54583	7.52373	7.41285	7.61665	7.82358	7.86365	7.54551	7.51945	7.41085	7.65458	7.689	7.74293	7.7948	7.70651	7.58145	7.69849	7.72479	7.58629	7.50013	7.65285	7.96077	7.4221	7.56858	7.87738	8.11429	8.09147	8.31944	7.57163	7.90868	7.87723	7.83589	7.4724	7.85739	7.69099	7.94658	7.64376	7.67257	7.27752	8.21541	7.8369
Egfl6	protein_coding	MGI Symbol	1	EGF-like-domain, multiple 6 [Source:MGI Symbol;Acc:MGI:1858599]	2.36499	2.32529	1.6036	1.2119	1.90351	1.90929	2.06861	1.65109	1.87612	2.24246	1.78947	1.56806	2.30714	1.90847	2.38506	2.2358	2.11012	1.87508	2.37033	1.39511	2.04147	2.05057	1.86955	1.57716	2.40516	1.58147	2.2221	1.46093	1.26201	0.533544	1.98191	1.77694	1.91601	1.3268	1.09121	1.17847	2.30887	2.36117	1.70617	2.08757	2.06177	1.31649	1.99454	2.30295	2.4329
Lck	protein_coding	MGI Symbol	8	lymphocyte protein tyrosine kinase [Source:MGI Symbol;Acc:MGI:96756]	1.07419	1.43661	1.65044	0.205412	0.967146	1.76307	0.502145	0.736337	0.697787	1.58368	1.54719	1.70023	1.2563	0.766637	1.86967	1.4502	1.55023	1.45162	1.5729	1.58152	1.71497	1.58335	1.07231	1.31312	1.57878	1.4765	1.08587	1.01347	1.4583	1.05933	1.14823	1.48834	1.25392	1.38145	1.51501	0.813984	1.00483	1.1849	0.584777	1.81436	1.7002	1.15528	1.48045	1.62784	1.65493
Cttnbp2	protein_coding	MGI Symbol	9	cortactin binding protein 2 [Source:MGI Symbol;Acc:MGI:1353467]	7.44414	7.02266	7.42137	7.08243	7.55401	7.5308	7.3127	7.39174	7.41884	7.04443	6.91237	7.29095	7.58559	7.64351	6.97073	6.8435	7.28623	7.20212	7.21558	7.3574	7.19271	7.18731	7.26687	7.10083	7.16296	6.94559	7.42486	7.4329	6.39829	5.83875	6.03554	6.08964	7.38612	6.34633	6.40555	6.39877	7.47209	6.73326	7.08359	6.81244	7.18049	7.19525	7.60953	6.47666	6.52096
Galnt1	protein_coding	MGI Symbol	8	polypeptide N-acetylgalactosaminyltransferase 1 [Source:MGI Symbol;Acc:MGI:894693]	4.18065	4.02553	4.01058	3.8938	4.37921	3.88387	4.139	4.16973	4.02729	3.96766	3.8256	3.99271	4.45701	4.12506	3.71268	3.46953	3.76098	3.76581	4.10454	3.85404	3.68605	3.97932	3.66898	4.14611	4.30417	3.63325	4.2229	4.13821	3.60712	3.71027	3.68207	3.35371	4.07072	3.69693	3.96535	3.67464	4.05275	3.72795	4.14848	4.1715	4.11216	3.82645	4.17903	3.77071	4.09653
Mkrn2	protein_coding	MGI Symbol	3	makorin, ring finger protein, 2 [Source:MGI Symbol;Acc:MGI:1914277]	5.39754	5.60574	5.48487	5.38505	5.29456	5.64878	5.23991	5.39712	5.32682	5.72544	5.47048	5.58229	5.33226	5.2577	5.65414	5.74368	5.6988	5.69038	5.32087	5.41807	5.50951	5.56142	5.50319	5.55148	5.34455	5.64592	5.30415	5.52377	5.79014	5.73968	5.65778	5.71296	5.41861	5.63894	5.54711	5.70495	5.33052	5.62602	5.45335	5.29789	5.4658	5.41141	5.26733	5.92183	5.66545
Pparg	protein_coding	MGI Symbol	7	peroxisome proliferator activated receptor gamma [Source:MGI Symbol;Acc:MGI:97747]	-0.0633127	-0.784197	-0.911656	1.14571	0.0865611	0.289142	-0.417437	0.209322	0.383972	0.974734	0.635142	0.172409	-0.442619	0.41763	-0.0433465	0.445612	-0.241861	-0.329439	0.501975	0.16162	0.899575	0.0341218	0.335346	0.489065	-0.38416	0.392432	0.723299	-0.763148	0.108061	0.613162	0.9565	0.390232	-0.234828	-0.0900995	0.0699366	0.000135533	0.541123	-0.102488	1.14381	0.895579	0.564479	-0.100664	1.3386	0.36386	0.264238
Raf1	protein_coding	MGI Symbol	11	v-raf-leukemia viral oncogene 1 [Source:MGI Symbol;Acc:MGI:97847]	3.72873	4.11304	3.38971	3.8404	3.67713	3.648	3.42063	3.76077	3.88687	2.67331	2.8273	4.24995	4.3355	4.54908	4.49085	4.5556	3.3137	2.95384	3.22037	3.40475	3.18229	3.87604	4.29676	4.45869	4.11001	3.2431	3.6973	4.21075	3.03645	2.58629	2.57046	2.75429	4.11552	3.29155	2.89352	2.99443	3.56335	2.97857	3.43552	3.06667	3.70131	4.19989	4.18793	3.11833	3.13819
Septin1	protein_coding	MGI Symbol	10	septin 1 [Source:MGI Symbol;Acc:MGI:1858916]	2.24854	1.84089	1.85628	2.32688	2.08319	2.05468	2.11141	2.39806	2.21615	2.28858	3.07612	1.89105	2.313	2.27823	2.15026	2.2777	1.79931	1.62422	1.96242	2.47834	2.15385	2.48268	2.40064	2.86552	2.49316	2.37793	2.02538	2.87026	1.65794	1.66546	1.74808	1.74387	2.39844	1.97177	1.41735	2.03391	2.24084	1.75496	2.92856	2.76621	2.5571	2.54794	2.29811	2.81604	1.77938
Pdgfb	protein_coding	MGI Symbol	4	platelet derived growth factor, B polypeptide [Source:MGI Symbol;Acc:MGI:97528]	4.35153	4.51254	4.58623	4.75806	4.27213	4.20597	4.3655	4.04002	4.31758	4.09362	4.32119	4.40403	4.0444	4.26246	4.09031	4.14322	3.93396	4.50549	4.06723	3.98834	4.04603	4.29729	4.26486	4.31387	4.10257	4.09583	4.02447	4.2479	4.16773	4.28502	4.18542	4.52956	3.84898	4.24294	4.32237	4.00487	4.15948	4.22177	4.26474	4.25185	3.94695	4.21872	4.30153	4.40653	4.26495
Acvrl1	protein_coding	MGI Symbol	11	activin A receptor, type II-like 1 [Source:MGI Symbol;Acc:MGI:1338946]	0.83939	-0.267406	1.24917	0.957891	0.8127	0.743708	1.07171	1.37546	1.00883	2.16688	0.471023	0.0250669	0.333341	0.742592	1.24755	1.81988	1.95977	1.25552	0.958353	0.715932	1.3873	1.31579	0.659409	1.67434	0.687225	0.877859	1.37538	1.26612	1.0752	0.312856	1.28282	1.7605	1.0008	0.87223	0.760453	1.91006	0.36055	0.994978	-0.144865	1.2154	0.420089	0.838674	1.51854	1.5501	1.51873
Grasp	protein_coding	MGI Symbol	1	GRP1 (general receptor for phosphoinositides 1)-associated scaffold protein [Source:MGI Symbol;Acc:MGI:1860303]	3.61378	2.66308	2.93596	3.79146	3.40714	3.39348	3.47079	3.71149	3.5688	2.96056	4.01336	3.23912	3.54871	3.8576	2.69208	2.64485	3.30852	3.14499	3.87769	3.67213	3.11099	2.90799	3.02506	3.50104	3.74213	3.66147	3.1186	3.67571	3.13223	3.11338	3.03662	3.10621	3.23023	2.89307	3.19799	2.6615	3.40656	3.22409	3.38583	4.4387	3.40235	3.16414	3.54992	3.12504	2.52585
Acvr1b	protein_coding	MGI Symbol	1	activin A receptor, type 1B [Source:MGI Symbol;Acc:MGI:1338944]	5.09998	4.99069	4.86375	4.59153	5.18862	4.9132	5.17871	4.93187	4.96837	4.93852	5.12043	4.99815	5.14604	4.92526	5.03233	4.727	4.68364	5.02487	4.80759	4.98421	4.63311	4.88936	4.97492	5.0033	4.89695	4.83692	4.97594	4.98427	4.20467	4.44316	4.48229	4.45999	5.00286	4.58786	4.64235	4.56021	5.13275	4.6752	4.73932	5.54867	4.89277	4.58072	5.24407	4.81345	4.77689
Tom1l2	protein_coding	MGI Symbol	11	target of myb1-like 2 (chicken) [Source:MGI Symbol;Acc:MGI:2443306]	7.54118	7.88087	7.74541	7.78936	7.71258	7.86399	7.4694	7.55582	7.57463	7.20076	7.09722	7.78318	7.67298	7.67581	7.57746	7.67682	7.61958	7.47562	7.47792	7.51751	7.57097	7.60919	7.7608	7.51036	7.55963	7.50165	7.67641	7.47971	7.86012	7.70198	7.45655	7.43357	7.57343	7.65421	7.68632	7.82842	7.68761	7.54051	7.50054	7.02351	7.40741	7.4789	7.71659	7.31154	7.76809
Zfp385a	protein_coding	MGI Symbol	3	zinc finger protein 385A [Source:MGI Symbol;Acc:MGI:1352495]	3.50799	4.18283	3.52156	3.38684	3.57511	4.0349	4.1697	4.18281	3.81618	3.90772	4.29933	4.00653	4.2737	4.08976	3.96621	3.87465	3.44213	3.64019	4.01725	4.10783	4.00915	3.81187	3.64547	4.43392	4.2207	3.94333	3.79859	4.5475	4.18632	4.12616	3.90525	3.92352	3.95308	3.94752	3.83484	3.86595	4.0544	3.91582	4.03214	4.24153	4.02213	4.04357	4.05654	3.89776	3.70287
Gabra2	protein_coding	MGI Symbol	6	gamma-aminobutyric acid (GABA) A receptor, subunit alpha 2 [Source:MGI Symbol;Acc:MGI:95614]	6.79845	6.80596	7.07585	6.96547	7.11875	8.16784	8.13646	7.45927	6.86877	6.79712	6.62761	6.93905	6.7866	6.89268	6.56036	6.47756	6.75992	8.37008	6.8531	6.58531	6.57453	7.00561	6.88412	6.4341	6.7102	6.69231	6.74401	6.666	7.71885	7.54175	7.68228	6.97997	6.76626	7.66472	7.39178	7.36627	6.89626	6.67901	7.45871	7.26579	6.6767	7.32984	6.838	6.18836	7.6965
Wdr77	protein_coding	MGI Symbol	5	WD repeat domain 77 [Source:MGI Symbol;Acc:MGI:1917715]	5.56262	5.66739	5.31861	5.49945	5.48497	5.48758	5.31768	5.40272	5.53543	5.41759	5.27153	5.57503	5.25896	5.20147	5.53456	5.68067	5.57926	5.53225	5.454	5.39753	5.45159	5.66227	5.5942	5.49938	5.58513	5.42394	5.64593	5.49748	5.54517	5.57732	5.56777	5.65632	5.54427	5.41884	5.55287	5.71597	5.54377	5.74449	5.57961	5.26362	5.43459	5.36454	5.48737	5.61686	5.66492
Atp5pb	protein_coding	MGI Symbol	6	ATP synthase peripheral stalk-membrane subunit b [Source:MGI Symbol;Acc:MGI:1100495]	9.45747	9.48236	9.31296	9.54568	9.2589	9.39404	9.36604	9.44145	9.36667	9.58138	9.74223	9.4054	9.2785	9.18061	9.40852	9.55731	9.49418	9.56114	9.52879	9.41571	9.45376	9.48588	9.42306	9.35964	9.42126	9.61833	9.31661	9.43642	9.60782	9.83017	9.87311	9.90402	9.46943	9.68426	9.66544	9.59383	9.32482	9.6117	9.47971	9.77284	9.41833	9.38928	9.21575	10.0001	9.58064
Sox9	protein_coding	MGI Symbol	1	SRY (sex determining region Y)-box 9 [Source:MGI Symbol;Acc:MGI:98371]	5.70522	5.19379	5.59254	5.82277	5.74357	5.37314	5.33842	5.16498	5.57435	5.09315	5.22204	5.46997	5.7703	5.70847	5.38149	5.10991	5.25605	5.13188	5.65282	5.8668	5.47949	5.09843	4.97749	5.61896	5.24499	5.50291	5.60336	5.31699	5.45224	5.42224	5.4647	5.39457	5.36844	5.15116	5.19103	4.99966	5.58723	5.39212	5.19024	5.3811	5.57396	5.42548	5.6981	4.78722	5.24242
Hnrnpd	protein_coding	MGI Symbol	11	heterogeneous nuclear ribonucleoprotein D [Source:MGI Symbol;Acc:MGI:101947]	6.59639	6.24515	6.38677	6.29536	6.5899	6.60478	6.43799	6.35843	6.69558	6.32242	6.57399	6.50637	6.5905	6.62852	6.29953	6.05769	6.44758	6.31491	6.66271	6.67084	6.5849	6.26823	6.27307	6.47311	6.47976	6.42365	6.64992	6.55389	6.16364	6.55465	6.431	6.25941	6.2049	6.31368	6.41682	6.23824	6.65538	6.51807	6.50319	6.76891	6.50452	6.43081	6.59644	6.13652	6.33912
Dynlt1c	protein_coding	MGI Symbol	4	dynein light chain Tctex-type 1C [Source:MGI Symbol;Acc:MGI:3807476]	0.904978	0.577139	0.279287	0.205412	0.400377	0.267609	0.982311	0.955347	0.697787	1.26571	1.0385	0.762032	0.187736	0.0765928	0.07449	0.758322	0.750525	0.238844	-0.00145802	0.44402	0.746676	0.342753	0.335346	0.896066	0.4731	-0.0550271	0.0505937	0.957166	0.748274	0.593665	0.718153	0.890846	1.18601	0.989468	0.630894	0.706404	0.541123	0.203843	0.470217	1.37498	0.942235	0.43246	0.848907	1.64664	0.955033
C1d	protein_coding	MGI Symbol	5	C1D nuclear receptor co-repressor [Source:MGI Symbol;Acc:MGI:1927354]	7.22667	7.24592	7.16647	7.26946	7.11834	7.09506	7.16036	7.26495	7.12191	7.3964	7.45202	7.20583	6.98146	7.09585	7.23594	7.36781	7.34476	7.38804	7.32966	7.32766	7.35267	7.26321	7.25809	7.14791	7.24699	7.43376	7.26976	7.1198	7.40268	7.66158	7.70928	7.66622	7.15758	7.47041	7.56171	7.47868	7.2686	7.41558	7.4677	7.46277	7.30282	7.31122	7.08111	7.70728	7.44743
Gm2a	protein_coding	MGI Symbol	1	GM2 ganglioside activator protein [Source:MGI Symbol;Acc:MGI:95762]	6.76793	6.53842	6.61442	6.4196	6.83205	6.45088	6.78931	6.37941	6.62746	6.54434	6.09634	6.31226	6.6073	6.52175	6.62093	6.57581	6.46659	6.36797	6.3831	6.40801	6.38533	6.51905	6.69771	6.46159	6.50995	6.58278	6.67127	6.35307	6.60611	6.53498	6.95065	6.56297	6.51416	6.59177	6.7907	6.84378	6.43205	6.24843	6.49222	6.16578	6.55417	6.25419	6.48872	6.21694	6.60465
Krit1	protein_coding	MGI Symbol	12	KRIT1, ankyrin repeat containing [Source:MGI Symbol;Acc:MGI:1930618]	5.46705	5.41048	5.54808	5.64252	5.38436	5.39999	5.37023	5.31768	5.27777	5.34696	4.9748	5.21935	5.44069	5.47759	5.54353	5.39148	5.424	5.46751	5.25603	5.39615	5.42594	5.63417	5.59643	5.37912	5.31427	5.18806	5.43301	5.27298	5.19285	4.83849	5.14783	4.88564	5.59042	4.98639	4.84896	5.49266	5.23902	5.09771	5.31083	5.06023	5.2371	5.22508	5.48737	5.04096	5.24889
Clcn4	protein_coding	MGI Symbol	10	chloride channel, voltage-sensitive 4 [Source:MGI Symbol;Acc:MGI:104571]	7.86511	7.78443	7.64604	7.80405	7.8574	7.63433	7.83785	7.63393	7.55436	7.7006	7.41664	7.45142	7.74131	7.58977	7.59235	7.48254	7.76246	7.74731	7.59182	7.50508	7.41743	7.77045	7.73395	7.53176	7.63845	7.73026	7.62443	7.55367	7.23521	7.19277	7.22081	7.08232	7.62696	7.23322	7.39338	7.31512	7.60658	7.51594	7.59652	7.44489	7.64811	7.32392	7.64843	7.55018	7.80358
Sema4f	protein_coding	MGI Symbol	4	sema domain, immunoglobulin domain (Ig), TM domain, and short cytoplasmic domain [Source:MGI Symbol;Acc:MGI:1340055]	4.23394	4.15271	3.77722	3.31939	4.5194	4.03011	4.31278	4.31538	4.44583	4.24163	4.41678	3.98276	4.28865	4.40715	3.97382	3.8523	3.977	3.71847	3.9876	4.11791	3.96169	4.17658	4.1312	4.32439	4.22927	4.17064	4.10405	4.34298	3.37569	3.59244	3.21862	3.16673	4.15601	3.3254	3.43825	3.33867	3.9012	3.70819	4.11073	4.3162	4.00052	3.78571	4.52733	3.82742	3.92031
Hk2	protein_coding	MGI Symbol	4	hexokinase 2 [Source:MGI Symbol;Acc:MGI:1315197]	2.97842	2.88518	2.64351	3.65059	2.45623	2.69008	2.60627	2.6406	2.68416	1.938	2.54307	3.23578	2.30714	2.90034	2.13677	2.83574	2.24085	2.64758	2.04917	2.57909	2.62765	2.81861	3.05132	2.51291	2.61845	3.1149	2.85386	2.14846	2.75866	2.89184	2.57046	2.65104	2.61618	2.72995	2.97968	2.81182	2.57145	2.88387	2.65726	2.08757	2.86664	2.26143	2.39344	2.14005	2.81277
Myo18a	protein_coding	MGI Symbol	24	myosin XVIIIA [Source:MGI Symbol;Acc:MGI:2667185]	6.02986	6.05898	6.08558	6.35662	6.22372	6.18871	6.14435	6.07842	6.11799	5.86894	6.03813	6.22041	6.2331	6.2023	5.99872	5.95734	5.87018	5.88917	6.06888	6.08338	6.03208	5.88639	6.09832	6.09897	6.19141	5.81691	6.20556	6.18129	6.07291	5.96788	5.92246	5.67344	5.89068	6.03429	6.02344	6.05804	6.02583	5.78593	5.89981	6.10104	6.02145	5.9378	6.31934	5.89063	5.97794
Sez6	protein_coding	MGI Symbol	9	seizure related gene 6 [Source:MGI Symbol;Acc:MGI:104745]	6.48954	6.1823	6.40635	6.36901	6.70498	6.27589	6.71396	6.46307	6.22206	6.29444	6.39605	6.30309	6.32919	6.37256	5.94558	5.72866	6.44641	6.18599	6.27354	6.33173	6.02424	6.12178	6.11904	6.14336	6.39168	6.20219	6.34166	6.26304	4.98563	5.29448	5.39818	4.83354	6.13872	5.40241	5.73844	5.19058	6.37666	6.08009	5.99507	6.40511	6.08996	5.89482	6.47728	6.02735	6.05917
Cd52	protein_coding	MGI Symbol	3	CD52 antigen [Source:MGI Symbol;Acc:MGI:1346088]	1.4878	-0.330831	1.42112	1.11836	0.621219	0.774569	1.89052	1.10938	0.88091	1.03781	1.87077	0.497135	1.03289	0.290718	1.34458	0.184415	0.107146	0.743317	1.40364	1.52202	1.08109	0.425809	0.458202	1.4066	0.764704	1.10613	1.29325	0.176479	0.86054	0.925374	2.00333	1.63985	1.39092	0.428929	1.23827	0.171747	1.5364	0.792981	1.0512	2.56904	0.911701	1.05219	1.29537	0.594344	0.86801
Loxl3	protein_coding	MGI Symbol	5	lysyl oxidase-like 3 [Source:MGI Symbol;Acc:MGI:1337004]	0.97994	0.332987	0.922666	1.22478	1.29346	0.863378	0.914883	1.02154	0.675928	0.0908315	0.538927	-0.00629729	1.06104	0.41763	-0.106082	1.13399	1.01483	0.64547	0.874452	0.914099	1.32865	0.873268	1.08508	1.37225	0.78344	1.56449	0.908082	1.1703	1.12743	0.651381	1.40591	1.25005	0.502137	0.72784	1.01906	1.25683	1.03193	-0.337866	0.882271	-1.15806	1.07217	0.47863	1.05735	0.0894206	1.26991
Kat2b	protein_coding	MGI Symbol	7	K(lysine) acetyltransferase 2B [Source:MGI Symbol;Acc:MGI:1343094]	3.49527	3.4823	3.85728	3.21351	3.48592	3.51725	3.59446	3.77235	3.37213	3.21373	3.4066	3.55334	3.35766	3.36544	2.97571	3.51841	3.25303	3.20347	3.66192	3.66068	3.59691	3.22739	3.14575	3.75099	3.33862	3.31082	3.32755	2.96611	2.95208	3.27816	3.23984	2.64209	3.56475	3.04977	2.97206	3.09028	3.70475	3.27871	3.39841	2.92425	3.24592	3.32757	3.77313	3.19695	3.58047
Rab5b	protein_coding	MGI Symbol	2	RAB5B, member RAS oncogene family [Source:MGI Symbol;Acc:MGI:105938]	6.91446	7.3404	7.35221	7.27102	6.91839	7.15804	6.71718	6.87851	6.80914	7.01068	6.46476	7.29979	6.97362	6.80904	7.18035	7.37913	7.31684	7.05684	6.6705	6.85642	7.03632	7.12421	7.3948	7.02592	6.95091	6.96593	7.06337	6.74815	7.37965	7.35752	7.09402	7.05309	7.01218	7.20944	7.27581	7.39055	6.94874	7.13838	6.93168	6.1734	6.91567	7.03116	6.81523	7.13079	7.29905
Dnmt3l	protein_coding	MGI Symbol	8	DNA (cytosine-5-)-methyltransferase 3-like [Source:MGI Symbol;Acc:MGI:1859287]	-1.12744	0.159219	0.230788	0.988425	-0.426087	0.469714	-0.383085	-1.16465	-1.14804	0.0300775	0.324802	-0.210311	-1.98859	-0.269583	0.668851	-0.659184	0.107146	-0.397343	-0.205472	-0.403977	-1.37479	-0.394212	0.0787089	-1.2302	-1.00083	-1.0815	-0.992908	-1.20203	0.0551123	-0.266157	0.0486939	0.324644	-0.0874865	0.50966	0.0699366	-0.73683	-0.376415	-0.4919	-0.566003	0.763331	-0.485446	-0.40153	-0.553726	-0.647545	-0.248714
Icosl	protein_coding	MGI Symbol	4	icos ligand [Source:MGI Symbol;Acc:MGI:1354701]	2.18659	2.99595	2.71577	2.53253	2.7223	2.62384	2.45308	2.39806	2.15426	2.59683	1.65823	2.4196	2.59878	2.16519	2.54672	2.80742	2.38058	2.78029	1.80816	1.87896	2.53729	2.60801	2.59615	2.53895	2.35594	2.6107	3.18842	2.2574	2.42478	2.06288	2.81221	1.70143	2.64175	2.10765	1.90758	2.41612	2.51496	2.54075	2.54853	2.3093	2.15597	2.39383	2.58961	2.08598	2.72057
Spg7	protein_coding	MGI Symbol	13	SPG7, paraplegin matrix AAA peptidase subunit [Source:MGI Symbol;Acc:MGI:2385906]	4.23777	3.30327	3.91597	3.66956	4.23003	4.05389	4.27966	3.76077	3.96331	3.95137	4.17413	3.72551	4.0391	4.29589	3.70813	3.71609	3.99322	3.87957	4.30373	4.09937	3.98656	3.46438	3.70458	3.91707	3.98204	3.85186	3.94793	3.93456	3.63895	3.58011	3.2901	3.03622	3.66792	3.38011	3.86808	3.46233	4.06755	3.53702	3.64543	4.2436	3.90687	3.74379	4.23873	3.63844	3.6364
Sult5a1	protein_coding	MGI Symbol	6	sulfotransferase family 5A, member 1 [Source:MGI Symbol;Acc:MGI:1931463]	1.44434	1.59004	1.52533	2.92867	1.29346	1.56547	2.01166	1.57378	1.02621	1.09825	1.78947	1.57867	1.88719	0.813558	0.97192	1.91586	2.22446	1.97245	2.20155	1.56196	1.67785	2.12081	1.75439	1.33706	2.09603	1.40202	1.6067	1.77779	1.94664	1.96764	2.09932	2.42455	1.5967	1.9357	2.51763	1.99633	1.31164	2.02013	1.49972	2.50835	1.44696	1.65485	1.6096	1.4993	2.0271
Rpl13	protein_coding	MGI Symbol	5	ribosomal protein L13 [Source:MGI Symbol;Acc:MGI:105922]	9.82605	9.63159	9.40142	9.63592	9.59552	9.70363	9.85657	9.92723	9.7535	10.0631	10.2245	9.6039	9.76123	9.70272	9.84452	9.85826	9.24155	9.50685	9.94123	9.8591	9.80967	9.6066	9.66661	9.99564	10.0275	9.67101	9.64802	10.1489	9.9165	10.1433	10.2496	10.3718	9.76367	10.1678	9.96444	9.86483	9.72767	9.91998	9.96242	10.2732	9.95617	9.792	9.61762	10.2938	9.71511
Chmp1a	protein_coding	MGI Symbol	4	charged multivesicular body protein 1A [Source:MGI Symbol;Acc:MGI:1920159]	7.68896	7.91598	7.68833	7.84686	7.60462	7.8577	7.58372	7.70187	7.56797	7.70167	7.6248	7.77916	7.63207	7.53613	7.75425	7.93609	7.81861	7.86135	7.67539	7.57048	7.73677	7.82454	7.85664	7.72563	7.72489	7.69536	7.67467	7.69406	7.99483	8.08764	8.00715	8.07221	7.84824	8.02332	7.99475	8.04125	7.70954	7.90446	7.7201	7.24734	7.57753	7.73126	7.6574	8.08388	7.79365
Rpa1	protein_coding	MGI Symbol	5	replication protein A1 [Source:MGI Symbol;Acc:MGI:1915525]	6.36397	6.55989	6.5135	6.48095	6.08719	6.45416	6.02271	6.05964	6.33097	6.17062	5.90696	6.32137	6.30217	6.1352	6.44543	6.58965	6.54817	6.40488	6.067	6.18718	6.51264	6.55552	6.60933	6.39685	6.26533	6.58436	6.48794	6.18397	6.63797	6.60329	6.45517	6.58357	6.35513	6.44008	6.50597	6.62765	6.23484	6.42259	6.38602	5.63872	6.302	6.37431	6.17102	6.38623	6.70666
Serpinf1	protein_coding	MGI Symbol	8	serine (or cysteine) peptidase inhibitor, clade F, member 1 [Source:MGI Symbol;Acc:MGI:108080]	3.07846	2.53995	2.63422	3.83411	2.55698	2.09191	2.83506	3.32261	2.61692	3.11114	2.92571	2.15479	2.40373	2.29486	2.93734	2.554	2.78634	2.99083	2.36419	2.31265	2.39017	2.84902	2.42092	3.52729	2.26554	2.7598	2.52937	2.33125	2.29949	2.37983	2.47656	3.1127	2.73182	2.33513	2.1898	2.51509	2.8014	2.50046	2.58753	3.17909	2.67996	2.55334	3.38444	3.39616	3.45919
Tubgcp3	protein_coding	MGI Symbol	9	tubulin, gamma complex associated protein 3 [Source:MGI Symbol;Acc:MGI:2183752]	4.85814	5.34413	5.17541	5.27712	4.9876	5.25296	4.84822	4.98924	4.82924	5.01693	4.57475	5.1392	5.00191	4.98796	5.30369	5.31558	5.02236	5.02244	4.73094	5.00519	5.15596	5.13206	5.28055	5.05746	4.94663	4.90761	5.20416	4.93684	5.20201	5.10265	4.81776	4.86657	5.02974	4.92975	5.13325	5.19888	4.8943	5.02768	5.20375	4.42234	5.01182	5.24859	4.92312	4.89432	5.31138
Polr3d	protein_coding	MGI Symbol	6	polymerase (RNA) III (DNA directed) polypeptide D [Source:MGI Symbol;Acc:MGI:1914315]	4.20298	4.52827	4.0478	4.03579	4.22544	4.22285	4.06317	4.48449	4.03375	4.45598	4.28704	4.28923	4.3108	4.18205	4.34604	4.4542	4.00926	4.1694	4.46731	4.01016	4.34428	4.31918	4.03907	4.36717	4.26804	4.29932	4.24179	4.21826	4.34776	4.09009	4.58297	4.48647	4.2779	4.17958	4.12683	4.43098	4.45303	4.47275	4.17066	4.09561	4.23131	4.34091	4.28918	4.39962	4.16049
Tcf7	protein_coding	MGI Symbol	3	transcription factor 7, T cell specific [Source:MGI Symbol;Acc:MGI:98507]	0.102425	-0.0383805	0.255241	0.399681	0.287609	0.488451	-0.253317	0.604342	0.71932	0.710087	0.118352	0.519331	0.213047	-0.660373	0.234955	-0.309849	-0.0173011	-1.48698	-0.0335192	-0.0629403	-0.394417	0.0603534	-0.112113	0.153717	0.165527	-0.707104	0.311245	0.0475816	-0.57783	-1.17974	-0.599462	-0.311544	-0.204131	-0.623923	-0.39845	-0.160329	-0.0869085	-1.35624	-0.340121	-0.271716	0.622195	0.408809	0.126814	0.143359	0.513958
Ddx3x	protein_coding	MGI Symbol	5	DEAD/H (Asp-Glu-Ala-Asp/His) box polypeptide 3, X-linked [Source:MGI Symbol;Acc:MGI:103064]	7.83745	7.45766	7.82414	7.62585	7.88492	7.77665	7.69077	7.71493	7.94035	7.50433	7.74715	7.79915	7.74727	7.82138	7.61745	7.45285	7.64906	7.63176	7.97752	7.94505	7.82561	7.60669	7.65132	7.67574	7.68559	7.56142	7.80462	7.6684	7.70294	7.88791	7.7794	7.65709	7.55223	7.50636	7.79577	7.63829	7.80809	7.69758	7.76787	7.98033	7.82276	7.72214	7.83288	7.04506	7.47989
Slc5a5	protein_coding	MGI Symbol	1	solute carrier family 5 (sodium iodide symporter), member 5 [Source:MGI Symbol;Acc:MGI:2149330]	4.39212	4.7485	4.41367	4.87605	4.45297	4.81827	4.62801	4.75251	4.23963	5.01888	4.81109	4.69109	4.61845	4.47074	4.75631	4.72322	4.79145	4.84921	4.16935	4.83532	4.79676	4.7442	4.79429	4.88342	4.69157	4.5783	4.69445	4.59325	5.04454	5.49301	5.34603	5.2774	5.02165	5.37977	5.25682	5.06282	4.65388	4.8487	4.35951	4.69312	4.40441	4.87203	4.58793	5.22184	4.65005
Kcnn3	protein_coding	MGI Symbol	2	potassium intermediate/small conductance calcium-activated channel, subfamily N, member 3 [Source:MGI Symbol;Acc:MGI:2153183]	1.70222	2.27824	2.10526	1.46084	2.61422	1.95042	1.80371	2.23466	2.15426	1.79926	1.81708	2.02118	1.90283	1.46983	1.81992	1.68627	1.95977	2.1554	1.95427	1.57178	2.3136	1.86956	1.86955	2.04524	1.92094	1.72586	2.01809	1.65041	1.61285	0.98645	2.00333	1.0882	1.8949	1.55316	1.54615	1.56471	1.75541	1.89363	1.27245	1.5591	1.85265	1.23814	1.72812	1.16308	0.955033
Usp32	protein_coding	MGI Symbol	9	ubiquitin specific peptidase 32 [Source:MGI Symbol;Acc:MGI:2144475]	6.15375	6.03794	6.266	6.26995	6.20715	6.21461	6.03348	6.05373	6.08519	5.85915	5.93243	6.26583	6.09909	6.11895	5.99779	5.90484	6.07798	5.90908	6.05561	6.14918	6.14134	5.92348	5.91025	5.93115	6.08875	5.94784	6.19146	5.84697	5.96492	5.91878	5.85236	5.81202	5.93402	6.00587	6.19493	6.01125	6.29898	6.1172	5.96842	5.78517	5.90227	6.10166	6.37035	5.70132	6.06651
Car4	protein_coding	MGI Symbol	6	carbonic anhydrase 4 [Source:MGI Symbol;Acc:MGI:1096574]	5.39526	5.14436	5.12571	4.59401	5.19019	5.23296	5.15626	5.25784	5.26867	5.51225	5.47157	5.04289	5.02175	5.10575	5.04321	4.94906	5.26877	5.46034	5.32877	4.69307	5.22432	5.42486	5.25606	4.9026	5.0343	5.37732	5.04209	5.04294	5.28914	5.45975	5.44461	5.25923	5.041	5.36018	5.26542	5.31101	5.16064	5.17733	5.29577	5.54196	5.17979	4.9863	5.22259	5.54916	5.26104
Txnrd3	protein_coding	MGI Symbol	2	thioredoxin reductase 3 [Source:MGI Symbol;Acc:MGI:2386711]	1.22562	1.18779	1.21217	1.44992	1.03858	1.50234	-0.051009	1.35506	1.12632	0.767043	0.916163	0.306087	0.378784	1.34762	0.941223	1.03973	0.19951	1.22197	0.891627	0.643328	0.833611	1.04072	-0.474683	1.10574	0.838233	1.38278	0.793262	0.38293	1.26201	1.05933	0.86583	1.15262	0.862638	1.14919	0.377509	0.349143	1.40786	0.759233	1.18798	1.49103	0.307321	1.50675	1.39088	1.13673	0.693406
Zfp512b	protein_coding	MGI Symbol	10	zinc finger protein 512B [Source:MGI Symbol;Acc:MGI:2685478]	5.5828	5.21892	5.49709	5.03259	5.56879	5.69034	5.49032	5.47655	5.39614	5.25869	5.37501	5.52311	5.65786	5.58206	5.31421	5.21472	5.68439	5.58764	5.42849	5.46754	5.34243	5.49145	5.54653	5.45494	5.5898	5.17833	5.43712	5.59065	5.314	5.26782	5.41626	5.42618	5.34787	5.4221	5.22911	5.50943	5.47449	5.23679	5.3323	5.11778	5.55679	5.4062	5.52879	5.59404	5.14938
Dnajc5	protein_coding	MGI Symbol	6	DnaJ heat shock protein family (Hsp40) member C5 [Source:MGI Symbol;Acc:MGI:892995]	8.42222	8.62842	8.54619	8.73197	8.48397	8.5488	8.3383	8.35382	8.46303	8.38777	8.20964	8.59928	8.49462	8.4945	8.5141	8.61939	8.36387	8.30689	8.33854	8.26944	8.42449	8.49825	8.59319	8.43596	8.48142	8.32088	8.5405	8.53595	8.68675	8.5456	8.46232	8.47844	8.48233	8.63989	8.64178	8.72917	8.58841	8.53931	8.5415	8.21467	8.45967	8.56329	8.50582	8.31938	8.51668
Tpd52l2	protein_coding	MGI Symbol	12	tumor protein D52-like 2 [Source:MGI Symbol;Acc:MGI:1913564]	6.82029	6.80596	6.79831	6.74373	6.57466	6.80233	6.69121	6.70408	6.6574	6.82561	6.84271	6.67496	6.63829	6.56138	6.82439	6.8026	6.91013	6.8682	6.7786	6.78334	6.74598	6.89746	6.77115	6.76856	6.80122	6.86644	6.66049	6.78728	6.76473	6.91596	6.96688	6.92755	6.79788	6.84854	6.86023	6.79181	6.67833	6.89957	6.73266	6.8308	6.68575	6.70016	6.7047	7.24371	6.87046
Fmr1	protein_coding	MGI Symbol	13	fragile X mental retardation 1 [Source:MGI Symbol;Acc:MGI:95564]	5.68342	5.41412	5.41401	5.4673	5.61627	5.52095	5.40197	5.56521	5.56546	5.35394	5.45078	5.71863	5.56016	5.58544	5.35262	5.49778	5.421	5.22515	5.64335	5.44969	5.54922	5.51949	5.63112	5.29068	5.48924	5.42864	5.6263	5.40513	5.41595	5.47314	5.26924	5.29463	5.41182	5.32923	5.46735	5.66719	5.59633	5.45606	5.48394	5.1861	5.55556	5.60531	5.67509	5.05069	5.46074
Bcl11a	protein_coding	MGI Symbol	6	B cell CLL/lymphoma 11A (zinc finger protein) [Source:MGI Symbol;Acc:MGI:106190]	6.74505	7.44159	6.64452	7.02996	7.09192	7.14057	7.13373	7.23892	7.15018	7.01141	6.8845	7.35714	7.15291	7.12927	7.37952	7.58803	6.46252	6.54687	6.72332	6.73993	6.99614	7.24973	7.33443	7.23093	7.16586	6.45852	7.09445	7.41292	7.16666	6.63464	6.81839	6.9833	7.361	7.33884	6.60448	7.30804	7.27605	6.98326	7.17558	6.84348	7.22521	7.4789	7.14472	6.81566	7.06905
Il4	protein_coding	MGI Symbol	4	interleukin 4 [Source:MGI Symbol;Acc:MGI:96556]	2.52374	2.26758	2.52784	2.42502	2.51752	2.45788	2.55846	2.69434	2.03052	2.02619	2.20973	2.72192	2.4839	1.95106	2.16362	1.86867	2.65385	2.11331	2.81493	2.49391	2.20039	2.50673	2.03002	2.00844	2.34967	2.56875	2.84565	2.38026	2.33878	2.38551	2.42985	2.1304	2.12386	2.27288	2.59908	2.33416	2.60792	2.38902	2.4732	2.54238	2.30439	2.27458	2.46834	2.07214	2.1116
Pxmp4	protein_coding	MGI Symbol	2	peroxisomal membrane protein 4 [Source:MGI Symbol;Acc:MGI:1891701]	4.56845	4.46198	4.48648	4.30657	4.53677	4.37409	4.56672	4.6672	4.41976	4.39555	4.8128	4.45529	4.53058	4.4449	4.38078	4.62114	4.62343	4.3614	4.57622	4.624	4.46084	4.27647	4.29676	4.69128	4.63467	4.91599	4.3327	4.51618	4.53221	4.68344	4.58889	4.6955	4.51776	4.3673	4.61078	4.46301	4.61297	4.45309	4.31374	4.83028	4.45293	4.22719	4.40047	4.85849	4.49169
Dlg3	protein_coding	MGI Symbol	8	discs large MAGUK scaffold protein 3 [Source:MGI Symbol;Acc:MGI:1888986]	6.65903	5.84067	6.40669	6.26956	6.59287	6.41644	6.53072	6.51684	6.5987	6.22245	6.84187	6.1559	6.30585	6.29098	6.14564	5.85641	6.61048	6.50447	6.80717	6.82215	6.46237	6.33924	6.09754	6.26809	6.53297	6.5812	6.46602	6.58529	6.12201	6.38534	6.25462	6.39906	6.23532	6.22044	6.36501	5.96288	6.59818	6.49454	6.43838	6.78818	6.54891	6.06619	6.36219	6.30757	6.29254
Gnb1l	protein_coding	MGI Symbol	13	guanine nucleotide binding protein (G protein), beta polypeptide 1-like [Source:MGI Symbol;Acc:MGI:1338057]	2.22819	3.0024	2.9659	2.71706	2.69161	2.59387	2.71334	3.01992	2.7059	2.91508	3.0988	3.01924	2.77907	1.99243	2.7104	2.87038	2.9908	3.0462	2.60188	2.51441	3.07932	3.25604	2.98475	3.0288	2.54897	2.8325	2.58468	2.53253	3.08348	3.56267	2.99087	2.96267	2.49981	3.15077	3.0209	2.87115	2.81706	3.11824	2.94582	3.09446	2.75927	2.84088	2.62931	3.12169	3.23411
Dbh	protein_coding	MGI Symbol	2	dopamine beta hydroxylase [Source:MGI Symbol;Acc:MGI:94864]	1.69482	1.43661	1.14833	1.79037	1.5691	1.11319	1.31081	1.03442	0.63119	2.03395	0.8904	0.743296	0.486498	0.881197	0.284708	0.568844	0.78074	0.907097	0.766872	0.605609	0.615431	1.19075	1.48253	1.52599	0.941944	1.1294	0.358166	0.294799	0.644562	0.845204	1.3288	0.208235	0.862638	0.586112	0.943107	0.372794	0.905787	0.456385	0.985982	0.83097	0.986858	0.43246	0.354482	1.8305	0.494722
Mmp11	protein_coding	MGI Symbol	6	matrix metallopeptidase 11 [Source:MGI Symbol;Acc:MGI:97008]	0.271106	-0.012149	-0.617209	0.529937	-0.0255492	0.00674197	-0.0242917	-0.121151	-0.335127	0.0607743	-0.122657	-0.448003	-0.1895	0.589241	0.07449	-0.373275	0.554605	-0.233224	-0.319428	0.332988	0.0451154	-0.394212	0.850987	0.0121626	-0.0832933	-0.344534	0.592055	0.689819	-0.803712	-0.302226	-0.0956961	0.679739	-0.0874865	-0.0900995	0.231904	-0.419973	0.402676	-0.266607	-0.0392549	-0.917051	-0.225802	0.148157	0.126814	-0.024912	0.170371
Smarcb1	protein_coding	MGI Symbol	6	SWI/SNF related, matrix associated, actin dependent regulator of chromatin, subfamily b, member 1 [Source:MGI Symbol;Acc:MGI:1328366]	7.43348	7.38195	7.26741	7.50169	7.07312	7.3281	7.18328	7.22249	7.26856	7.349	7.41862	7.23358	7.2543	7.17575	7.42357	7.45342	7.58455	7.50817	7.3983	7.41527	7.26331	7.48896	7.42493	7.30375	7.40601	7.63364	7.21804	7.4329	7.59246	7.81204	7.71213	7.82745	7.45069	7.59416	7.55343	7.56527	7.20139	7.51878	7.45834	7.42952	7.37034	7.37859	7.15911	7.93449	7.57641
Hip1r	protein_coding	MGI Symbol	7	huntingtin interacting protein 1 related [Source:MGI Symbol;Acc:MGI:1352504]	4.33734	4.6646	4.01237	3.70677	4.49166	4.12596	4.4029	4.57102	4.23403	4.0503	4.57273	4.41146	4.52554	4.65915	4.34604	4.81143	3.96718	4.12773	4.2762	4.19296	4.23674	4.33135	4.11262	4.76042	4.51224	3.60863	4.15974	4.96388	4.31857	4.2605	4.11335	4.13758	4.38903	4.1117	4.21182	3.97428	4.53581	4.53016	4.47987	4.57973	4.33994	4.7073	4.54127	4.31696	4.13586
Nsun5	protein_coding	MGI Symbol	9	NOL1/NOP2/Sun domain family, member 5 [Source:MGI Symbol;Acc:MGI:2140844]	3.67146	3.78309	3.13356	3.85705	3.20463	3.66868	3.57275	3.88686	3.09165	3.91193	3.44692	3.50689	3.64949	3.39274	3.57948	3.88655	3.48864	3.72247	3.70871	3.53588	3.69305	4.12003	4.03579	3.79054	3.86157	3.76909	3.57602	3.73343	3.82243	3.61679	4.14422	3.93272	3.99337	3.88458	3.76597	4.03853	3.87713	3.6701	3.87666	3.61293	3.47725	3.56542	3.59964	3.9667	3.68388
Top1mt	protein_coding	MGI Symbol	3	DNA topoisomerase 1, mitochondrial [Source:MGI Symbol;Acc:MGI:1920210]	4.23394	4.47247	4.52093	4.99078	4.35981	4.61374	4.48423	4.57323	4.63048	4.7119	4.57475	4.52277	4.48585	4.24331	4.66768	4.84752	4.65334	4.75558	4.81211	4.58334	4.52363	4.88111	4.65246	4.46278	4.63079	4.65045	4.48844	4.34435	4.87159	5.12064	4.98953	4.94505	4.5896	4.87652	4.75768	4.95433	4.51315	4.53888	4.55908	4.19736	4.64151	4.40358	4.43946	4.89923	4.48196
Gm38393	protein_coding	MGI Symbol	4	predicted gene, 38393 [Source:MGI Symbol;Acc:MGI:5613898]	3.29455	3.37707	3.54654	3.55183	3.57271	3.66457	2.669	3.00036	3.53277	2.49935	2.52644	3.3943	3.46953	3.92859	3.2062	3.24771	3.23404	2.95384	2.91911	3.0414	3.18229	3.05873	3.02506	2.9101	3.18151	3.13803	3.75323	3.03913	3.14495	2.90772	2.78772	2.75429	3.2745	3.10278	3.30199	3.39751	3.4624	2.98589	3.07687	2.57562	3.13795	3.26966	3.60628	2.74368	3.15667
Mmp14	protein_coding	MGI Symbol	7	matrix metallopeptidase 14 (membrane-inserted) [Source:MGI Symbol;Acc:MGI:101900]	2.13286	1.67322	1.85628	1.58592	2.66024	1.98382	2.42427	2.22345	1.78716	1.26571	2.10161	2.34699	1.12911	2.18316	1.85328	1.66274	1.65996	1.80126	2.20155	2.26505	1.20366	1.58335	1.39296	2.36353	2.03479	1.71051	1.6824	1.68549	1.71025	1.51811	1.82229	1.0882	1.79207	0.961039	1.47242	0.528312	1.84979	1.68478	1.79453	2.76621	1.76141	1.75204	2.26488	1.34672	1.93733
Slc7a7	protein_coding	MGI Symbol	12	solute carrier family 7 (cationic amino acid transporter, y+ system), member 7 [Source:MGI Symbol;Acc:MGI:1337120]	0.525825	0.524352	1.14833	0.509028	-0.315056	-0.0462069	0.347075	0.31867	0.740537	0.336409	-0.122657	-0.899382	0.465589	0.64219	0.741915	-0.249095	0.571987	1.30977	0.204993	-0.189852	-0.141298	-0.625538	0.418401	1.10574	0.856044	-0.478835	0.776086	0.38293	-0.419568	-0.00609412	-2.0217	0.302101	0.0461919	0.50966	0.571596	0.144525	-0.240532	0.277216	0.371533	-0.136364	0.504358	0.408809	0.375391	0.116642	0.475225
Oxa1l	protein_coding	MGI Symbol	5	oxidase assembly 1-like [Source:MGI Symbol;Acc:MGI:1916339]	5.86454	5.8541	5.77432	5.87273	5.80119	5.90079	5.72593	5.91652	5.78748	5.92789	6.07791	5.79851	5.81076	5.53734	5.97997	5.97615	5.85517	5.92001	5.95044	5.84066	5.88413	5.87673	5.84138	5.98092	5.95981	6.15478	5.81155	5.96097	6.0156	6.22233	6.16675	6.28406	5.83773	6.0377	6.10412	6.02996	5.89176	5.93224	6.06779	6.02847	5.96216	5.73044	5.62359	6.34402	5.96664
Heatr6	protein_coding	MGI Symbol	5	HEAT repeat containing 6 [Source:MGI Symbol;Acc:MGI:1919790]	4.92843	4.76187	4.92505	4.87401	4.76031	5.03131	4.74717	4.96673	4.86349	4.96005	5.36453	4.99122	5.036	4.87499	4.60786	4.71562	4.95191	4.90842	4.91123	5.03653	4.79351	4.85043	4.90374	4.7482	4.86212	4.7957	4.80654	4.91483	4.63614	4.79754	4.62043	4.75273	4.98549	4.89823	4.72177	4.76846	4.82241	4.96707	4.75409	5.08929	4.67258	4.94989	5.09998	4.99402	4.64896
Wfdc18	protein_coding	MGI Symbol	3	WAP four-disulfide core domain 18 [Source:MGI Symbol;Acc:MGI:107506]	0.14648	0.226858	1.21217	-0.706361	1.01043	0.431495	1.3924	0.688243	0.242418	1.59421	1.37211	0.14412	-0.257404	0.881197	0.551812	0.551871	0.176968	0.834948	0.891627	-0.566707	0.94714	0.231722	-0.0832585	0.650654	0.820199	1.19704	0.0217388	0.317342	0.108061	0.470809	1.4166	0.731269	0.55693	0.078172	0.706346	0.864908	0.559859	1.23487	1.18798	2.16823	1.09952	1.09728	0.691078	1.18896	0.588436
Ilf2	protein_coding	MGI Symbol	6	interleukin enhancer binding factor 2 [Source:MGI Symbol;Acc:MGI:1915031]	7.25115	7.30547	7.16929	7.42458	6.96566	7.19612	6.92574	6.99058	7.22523	7.29757	7.15988	7.17602	7.07092	7.05494	7.42079	7.47566	7.4345	7.39276	7.21323	7.19683	7.26037	7.43829	7.4243	7.209	7.26752	7.50943	7.16046	7.14325	7.4504	7.60154	7.55203	7.65514	7.2751	7.37481	7.41533	7.46997	7.08575	7.4882	7.2904	7.00624	7.26822	7.20666	6.94109	7.70097	7.62394
Chtop	protein_coding	MGI Symbol	9	chromatin target of PRMT1 [Source:MGI Symbol;Acc:MGI:1913761]	6.69053	6.74358	6.18558	6.47152	6.39579	6.46188	6.6892	6.84258	6.70134	6.79741	6.69147	6.69369	6.78369	6.88618	7.1238	7.07069	6.19549	6.31922	6.76294	6.73748	6.91573	6.90018	6.939	7.16995	6.82204	6.4654	6.83959	7.03393	6.75205	6.69477	6.86522	6.98086	6.88255	6.6059	6.35039	6.76776	6.87467	6.91785	7.08139	6.72403	7.09028	6.90026	6.64272	6.88384	6.79899
Snapin	protein_coding	MGI Symbol	5	SNAP-associated protein [Source:MGI Symbol;Acc:MGI:1333745]	6.39369	6.70259	6.29982	6.1552	6.24954	6.29231	6.41774	6.53819	6.16239	6.78683	6.59956	6.3182	6.26672	6.28006	6.69582	6.80283	6.26125	6.3179	6.24876	6.01758	6.2894	6.44507	6.40207	6.77543	6.30315	6.27898	6.30059	6.47964	6.64582	6.64651	6.76268	6.63633	6.53734	6.6329	6.51189	6.6828	6.40478	6.58371	6.61929	6.18906	6.47415	6.69375	6.35036	6.91179	6.4497
S100a6	protein_coding	MGI Symbol	4	S100 calcium binding protein A6 (calcyclin) [Source:MGI Symbol;Acc:MGI:1339467]	4.19252	3.83278	3.86524	5.11965	3.85981	3.78123	4.19692	4.16242	3.73658	4.61827	4.73351	3.92366	3.99782	4.05845	4.22384	3.94784	4.00287	3.91324	4.49707	3.75845	3.95201	3.57995	3.6711	4.24909	4.07432	4.31717	3.55351	3.58573	4.30871	4.71423	4.49369	4.46634	3.90637	4.18112	4.57349	4.17595	4.07571	4.11907	4.25785	5.05905	4.20007	4.16502	4.11521	4.52302	4.0128
Icam2	protein_coding	MGI Symbol	5	intercellular adhesion molecule 2 [Source:MGI Symbol;Acc:MGI:96394]	-0.642016	-0.502784	-1.14772	-0.861083	-0.724169	-0.856937	-0.22262	0.360189	-1.14804	-0.280263	-1.65609	-3.05466	-0.904523	-2.9823	-1.20562	-0.249095	-0.18236	-0.143026	-1.22385	-0.329015	-1.22669	-1.17947	-0.202311	0.206666	-0.764764	-0.00349681	-0.00770496	-0.0356739	-1.13177	-0.196616	-0.325702	0.493326	-0.584162	-0.386232	0.206141	-0.340901	-0.177106	-0.165913	0.319538	0.667912	0.106274	0.059801	-0.0293047	0.514726	0.241337
Mapk7	protein_coding	MGI Symbol	14	mitogen-activated protein kinase 7 [Source:MGI Symbol;Acc:MGI:1346347]	4.24918	4.93869	4.13439	4.46966	4.22544	4.60518	4.4596	4.50199	4.36617	4.71311	4.44803	4.5048	4.39753	4.3879	4.87069	4.68481	3.87741	4.46542	4.2381	3.8937	4.44574	4.88111	4.67163	4.71546	4.46078	3.82717	4.30153	4.81935	4.37096	3.89284	4.01305	4.60976	4.73529	4.20253	3.61507	4.58447	4.43919	4.80181	4.61812	3.70894	4.55401	4.89349	4.62004	4.333	4.31241
Epn2	protein_coding	MGI Symbol	13	epsin 2 [Source:MGI Symbol;Acc:MGI:1333766]	7.37132	7.48281	7.43515	7.29068	7.40114	7.52358	7.30201	7.25999	7.3424	7.36619	7.18858	7.45412	7.35775	7.36802	7.20195	7.29014	7.34429	7.11988	7.26584	7.39744	7.30897	7.29824	7.34608	7.26838	7.42683	7.33994	7.32966	7.21685	7.38167	7.16269	7.09506	7.18446	7.29437	7.19043	7.19687	7.3483	7.45076	7.4042	7.27938	7.08742	7.18129	7.36425	7.46948	7.17496	7.25578
B9d1	protein_coding	MGI Symbol	6	B9 protein domain 1 [Source:MGI Symbol;Acc:MGI:1351471]	4.39897	3.95748	4.44987	4.38038	4.19918	4.42604	4.38805	4.38366	4.5636	4.54959	4.95629	4.08675	4.09292	4.11573	4.08681	4.0144	4.46847	4.34071	4.23474	4.20088	4.3219	4.25391	4.09695	4.43254	4.46078	4.45478	4.27732	4.06517	4.15206	4.47148	4.30527	4.53077	4.52465	4.37809	4.43479	4.10005	4.24156	4.63506	4.32037	4.84126	4.3428	4.36108	4.28643	4.66807	4.04622
Sec24b	protein_coding	MGI Symbol	9	Sec24 related gene family, member B (S. cerevisiae) [Source:MGI Symbol;Acc:MGI:2139764]	5.35535	5.1509	5.37688	5.50804	5.42824	5.37251	5.16281	5.21322	5.32769	5.04599	5.2975	5.40589	5.32066	5.53471	5.17932	5.07395	5.16234	5.11826	5.24438	5.36403	5.13985	5.10632	5.16053	5.06644	5.21769	5.15726	5.21535	5.24017	4.84941	5.058	4.8248	4.78662	5.15933	5.02724	5.00652	5.01759	5.32642	5.18609	5.21802	5.00028	5.37918	4.99427	5.30868	4.9417	5.08653
N4bp3	protein_coding	MGI Symbol	3	NEDD4 binding protein 3 [Source:MGI Symbol;Acc:MGI:2442218]	3.08414	3.90682	2.54282	3.66011	3.03684	3.10563	3.80092	3.93574	2.86409	3.99375	3.66013	3.4122	3.4323	3.72583	3.73074	4.23381	3.01006	3.32169	3.56623	3.44535	3.69072	3.8834	3.9702	4.12564	3.6634	2.92184	3.4078	3.8559	3.28375	3.46143	3.56927	3.51186	3.70882	3.74774	3.25565	3.77347	3.36189	3.97398	3.88563	3.46466	3.73658	4.08147	3.47683	3.44261	3.54585
Rmnd5b	protein_coding	MGI Symbol	4	required for meiotic nuclear division 5 homolog B [Source:MGI Symbol;Acc:MGI:1913339]	6.41496	6.78367	6.31043	6.87132	6.06598	6.54702	6.32728	6.54158	6.35094	6.79199	6.50564	6.55015	6.47886	6.43391	6.64732	6.80753	6.52493	6.62596	6.55902	6.56396	6.49841	6.61922	6.63343	6.6367	6.61241	6.68202	6.54261	6.66956	6.73137	6.76699	6.84038	6.98086	6.65424	6.78964	6.63286	6.79783	6.49151	6.87762	6.67013	6.52993	6.56555	6.5676	6.30477	7.04218	6.6637
Nhp2	protein_coding	MGI Symbol	2	NHP2 ribonucleoprotein [Source:MGI Symbol;Acc:MGI:1098547]	6.6875	6.76602	6.41621	6.68406	6.51955	6.67189	6.75671	6.75117	6.69796	6.90256	7.25412	6.63486	6.62656	6.5467	6.62938	6.67271	6.75327	6.8087	6.90239	6.74915	6.65968	6.70849	6.45498	6.61881	6.78881	6.93861	6.54292	6.86585	6.80035	7.13809	7.20182	7.03163	6.67813	7.04184	6.81859	6.82434	6.78321	6.9688	6.8723	7.52749	6.65035	6.74836	6.52689	7.22663	6.71863
Vps9d1	protein_coding	MGI Symbol	13	VPS9 domain containing 1 [Source:MGI Symbol;Acc:MGI:1914143]	4.87379	5.25649	4.96822	5.08828	4.89054	5.05664	5.0185	5.15396	4.8118	5.09871	4.91217	5.17634	5.13284	5.01456	5.19892	5.36925	5.05595	4.85834	5.07336	4.80755	4.90511	4.88111	5.03043	5.09919	5.16061	4.89068	4.98531	5.2468	5.45352	5.41115	5.40826	5.17722	5.02083	5.41557	5.32872	5.27066	5.0655	5.11449	5.09487	4.80808	5.08034	5.10512	5.15165	5.26201	5.25248
Zfp276	protein_coding	MGI Symbol	8	zinc finger protein (C2H2 type) 276 [Source:MGI Symbol;Acc:MGI:1888495]	0.930401	2.07302	1.39934	1.2502	1.88037	1.92313	2.06861	2.3213	1.80741	2.10194	1.1728	1.95758	1.32756	1.94053	2.48421	1.75462	1.43146	1.02852	1.47374	0.547113	1.76005	1.34809	1.1594	2.40943	1.81565	1.80024	0.892228	1.99611	1.39579	-0.196616	0.665365	0.890846	1.78443	1.08477	0.551277	1.40182	1.67175	1.03783	1.6335	1.93197	2.01227	1.57209	1.96726	1.25169	1.20037
Mfsd10	protein_coding	MGI Symbol	21	major facilitator superfamily domain containing 10 [Source:MGI Symbol;Acc:MGI:1915544]	3.61965	3.35457	2.89375	2.91681	3.48337	3.16798	3.89315	3.79523	3.00664	4.02133	3.3224	3.28195	3.50327	3.26352	3.52877	3.2022	2.9348	4.03255	3.46373	3.52834	3.69305	4.0741	3.59727	3.67317	3.60666	3.16079	3.48382	3.36546	3.33185	3.28121	3.27256	2.49581	3.61295	2.95924	2.1294	2.81614	3.10232	3.03607	3.65595	3.87303	3.45094	3.19558	3.44998	3.80667	3.58275
Luzp1	protein_coding	MGI Symbol	7	leucine zipper protein 1 [Source:MGI Symbol;Acc:MGI:107629]	6.61194	6.89312	6.88264	6.72289	7.07355	6.95242	6.92381	6.7372	7.07804	6.81045	6.777	7.12559	6.95193	6.98204	6.76975	6.64071	6.46978	6.42622	6.7812	6.69209	6.85728	6.94838	6.94492	6.88557	6.99025	6.40411	6.90821	6.98218	6.74475	6.23575	6.41743	6.77016	6.96843	6.95778	6.67044	6.87439	7.07215	6.64938	6.80032	6.62509	6.84724	6.88561	7.00559	6.63389	6.73127
Kctd10	protein_coding	MGI Symbol	7	potassium channel tetramerisation domain containing 10 [Source:MGI Symbol;Acc:MGI:2141207]	3.79769	4.42406	3.98705	4.20947	3.77241	4.13044	3.63064	3.8159	3.52056	3.85177	2.83408	4.06805	3.84025	3.94449	4.37504	4.60786	3.98837	3.84508	3.50337	3.59241	3.95976	4.20037	4.46493	3.92696	3.82586	4.08099	3.9839	3.63591	4.53946	4.31658	4.4397	4.17838	4.16926	4.25616	4.2037	4.61825	3.72771	4.30307	4.18344	1.03595	3.94883	4.16325	3.6584	3.95355	4.35704
Poldip2	protein_coding	MGI Symbol	6	polymerase (DNA-directed), delta interacting protein 2 [Source:MGI Symbol;Acc:MGI:1915061]	6.14563	6.83108	6.35601	6.40976	6.56381	6.5959	6.58406	6.77822	6.53372	6.5528	6.42998	6.85209	6.8851	6.90187	6.94534	7.12442	5.98453	5.98979	6.32581	6.19871	6.40178	6.64355	6.88549	7.05915	6.8138	6.06938	6.54894	7.00297	6.515	6.37395	6.59169	6.62104	6.81695	6.7528	6.31617	6.71843	6.58823	6.45819	6.72737	6.35573	6.62323	6.84378	6.83989	6.50558	6.47783
Sebox	protein_coding	MGI Symbol	2	SEBOX homeobox [Source:MGI Symbol;Acc:MGI:108012]	4.19907	4.32336	4.49164	3.80009	4.21005	4.38413	4.05223	4.33763	4.31228	4.20259	4.27465	4.36319	4.19013	3.94975	4.07626	4.49473	4.45448	4.52625	4.27129	4.1673	4.38946	4.42265	4.47224	3.99251	4.48101	4.30955	4.26506	4.3264	4.48294	4.61013	4.77064	4.40022	4.48399	4.6132	4.49054	4.41825	4.48402	4.18092	4.39292	4.22066	4.05568	4.1843	4.01217	4.59857	4.3795
Ift20	protein_coding	MGI Symbol	5	intraflagellar transport 20 [Source:MGI Symbol;Acc:MGI:1915585]	7.28941	7.03902	7.01181	7.08662	7.0744	7.10819	7.17772	7.29135	7.25111	7.3369	7.73905	7.13235	7.22174	7.06619	7.028	7.15688	7.29313	7.315	7.34103	7.43203	7.27248	7.14772	7.06619	7.21365	7.29797	7.23524	7.18079	7.3127	7.12432	7.4458	7.47328	7.42317	7.13974	7.24561	7.28911	7.13753	7.15651	7.39393	7.28723	7.81636	7.25631	7.21499	6.98299	7.51752	7.11032
Col6a1	protein_coding	MGI Symbol	2	collagen, type VI, alpha 1 [Source:MGI Symbol;Acc:MGI:88459]	-0.140618	0.46956	0.0469239	0.910842	0.745974	-1.92969	0.502145	1.09715	-0.576135	-0.242295	-0.349427	0.474593	-0.124648	0.41763	0.468154	-1.80461	0.482904	-0.795103	-0.443163	0.237569	-1.72626	0.0603534	0.201044	1.25145	-0.426595	0.185981	1.07186	-0.763148	-0.210621	-1.11415	-0.256161	-0.382803	0.626892	-0.712732	-0.0804802	-0.126777	0.0781507	0.391776	0.12121	0.305342	0.799435	0.43246	1.37019	0.143359	1.20037
Pcbp3	protein_coding	MGI Symbol	9	poly(rC) binding protein 3 [Source:MGI Symbol;Acc:MGI:1890470]	6.08785	6.3865	6.03219	6.50293	6.01995	6.19157	6.11648	6.09235	6.03402	6.15914	5.97977	6.30669	6.17189	6.08109	6.58539	6.56131	6.05575	6.06347	5.92198	6.18678	6.24211	6.41362	6.32411	6.5333	6.11719	6.11745	6.14288	6.24257	6.64302	6.52312	6.52165	6.52058	6.19774	6.38329	6.35186	6.56037	6.13997	6.60108	6.26453	5.68515	6.302	6.22952	6.15939	6.46645	6.49336
Lgals9	protein_coding	MGI Symbol	4	lectin, galactose binding, soluble 9 [Source:MGI Symbol;Acc:MGI:109496]	2.86104	2.50858	2.93218	2.80117	2.38675	2.76115	2.8387	2.79618	2.65093	3.01252	2.89365	2.52208	2.74477	2.71505	3.27551	3.11533	2.9145	3.15094	3.0888	3.15674	3.11446	3.00572	2.97106	3.10748	3.04453	2.86752	2.80812	2.85108	3.47226	3.56767	3.71491	3.52652	3.20186	3.52795	3.28055	3.28671	2.90762	2.8075	2.33599	3.51007	3.06351	2.93081	2.85077	2.93168	3.4392
Araf	protein_coding	MGI Symbol	10	Araf proto-oncogene, serine/threonine kinase [Source:MGI Symbol;Acc:MGI:88065]	8.15615	8.12579	8.10993	8.1605	7.87055	8.03455	8.05297	8.11104	7.96577	8.2953	8.11514	7.92334	7.82936	7.82425	8.02857	8.26811	8.2921	8.19885	8.03493	7.99377	8.08536	8.15349	8.22913	8.0647	8.06556	8.34515	7.9808	8.04679	8.43958	8.67523	8.64815	8.68958	8.09941	8.53982	8.53678	8.52242	7.99158	8.18882	8.16094	8.12741	8.12766	8.0905	7.82006	8.63833	8.2103
Cfp	protein_coding	MGI Symbol	2	complement factor properdin [Source:MGI Symbol;Acc:MGI:97545]	1.44434	1.08218	1.32043	0.529937	1.94872	1.72408	1.70338	2.17774	1.50669	1.58368	1.61168	1.36243	1.73824	1.77259	1.71495	0.389396	1.88525	1.37228	1.45075	2.00745	1.69653	2.09566	1.55774	0.846878	1.77878	1.1523	1.64505	2.04421	0.208463	-1.11415	-0.189818	-0.536836	1.45963	0.744616	-0.565907	0.349143	2.03528	0.253171	1.00257	1.54574	2.11635	1.82534	1.54647	1.27604	-0.5747
Uxt	protein_coding	MGI Symbol	6	ubiquitously expressed prefoldin like chaperone [Source:MGI Symbol;Acc:MGI:1277988]	2.56896	2.74226	2.89375	3.00905	2.55698	2.52748	2.77167	2.24023	2.77436	2.91928	3.38831	2.43719	2.313	2.54474	2.82413	2.76017	2.85184	2.69726	2.9399	2.98375	2.81022	2.72742	2.44092	2.73192	2.95646	3.25373	2.64268	2.88165	2.53523	2.77986	3.15941	2.904	2.86806	2.85881	2.92939	2.96361	2.6566	2.91486	2.83907	3.57069	2.84256	2.27458	2.80527	3.28956	2.69972
Cnnm3	protein_coding	MGI Symbol	5	cyclin M3 [Source:MGI Symbol;Acc:MGI:2151055]	3.87665	3.54989	3.85528	2.9326	4.37231	4.04917	4.03962	3.76077	3.63827	3.94727	3.81879	3.81794	3.63083	3.73804	3.26315	3.07134	3.949	3.53937	3.83837	3.90345	3.62886	3.33606	3.70458	3.58343	3.80995	3.41391	3.83013	3.48229	2.75036	2.91559	2.96926	2.88137	3.63222	3.043	3.33505	2.85445	3.68994	3.37098	3.64279	4.08872	3.62337	3.52474	4.09487	3.15489	3.44673
Lman2l	protein_coding	MGI Symbol	8	lectin, mannose-binding 2-like [Source:MGI Symbol;Acc:MGI:2443010]	5.59676	5.47334	5.42213	5.29631	5.50149	5.53228	5.60279	5.22731	5.43245	5.59388	5.27029	5.34039	5.55769	5.28292	5.57262	5.18338	5.47224	5.42576	5.52245	5.3174	5.33574	5.5248	5.33167	5.45357	5.43916	5.6174	5.25153	5.45237	4.6827	4.42259	4.68041	4.88564	5.6903	4.8163	4.82271	4.73349	5.5838	5.36503	5.52684	5.11326	5.50723	5.2352	5.36987	5.23897	5.19851
Mcm3ap	protein_coding	MGI Symbol	6	minichromosome maintenance complex component 3 associated protein [Source:MGI Symbol;Acc:MGI:1930089]	4.81528	4.92178	4.69749	4.89229	4.90399	4.90973	4.73647	4.68875	4.65303	4.43856	4.6008	5.02167	4.79435	4.99179	4.72287	4.44733	4.44861	4.45583	4.69593	4.57239	4.67374	4.80461	4.92164	4.28646	4.76647	4.60552	5.03939	4.61616	4.56454	4.26821	4.1117	4.21655	4.64334	4.6132	4.58228	4.71279	4.48647	4.47665	4.65267	4.326	4.64268	4.56609	4.95385	4.08684	4.74977
Pcnt	protein_coding	MGI Symbol	8	pericentrin (kendrin) [Source:MGI Symbol;Acc:MGI:102722]	4.04757	4.31043	3.83717	3.88977	4.07046	4.12447	4.42488	4.14173	4.12934	3.98777	4.29443	4.2433	4.14974	4.23471	4.36351	4.07506	3.79098	4.01634	3.94093	4.14774	4.23034	4.21941	4.12658	4.19607	4.33148	4.06297	4.0745	4.42311	4.27002	4.30613	4.07	4.08243	4.15453	3.99911	3.82852	4.09828	4.31647	4.0103	4.29703	4.39467	4.22667	4.35336	4.23015	4.10565	4.25355
Mxd1	protein_coding	MGI Symbol	4	MAX dimerization protein 1 [Source:MGI Symbol;Acc:MGI:96908]	4.38409	4.36524	4.43523	4.34247	4.34298	4.59008	4.19408	4.22416	4.38144	3.93283	3.69404	4.43938	4.37948	4.36643	4.06918	4.36227	4.31692	3.82474	4.22799	4.46852	3.94226	3.97071	4.42281	4.31839	4.46659	3.89323	4.14977	4.33609	4.008	4.00594	3.80917	3.91054	4.11247	4.25616	4.19718	4.19764	4.37186	4.00851	4.17432	3.87836	3.81499	4.41698	4.37604	3.87402	4.02961
Gmcl1	protein_coding	MGI Symbol	4	germ cell-less, spermatogenesis associated 1 [Source:MGI Symbol;Acc:MGI:1345156]	4.08059	3.66816	3.92362	3.8172	4.45166	4.10183	4.13456	4.34541	4.04018	3.94933	4.14174	4.21977	3.99964	4.41288	3.49746	3.97833	3.76666	4.19268	4.26471	4.14446	3.90661	4.02666	3.70871	4.02788	4.04744	3.79842	4.08325	3.96343	3.59558	3.55512	3.71491	3.78408	4.21399	3.74982	3.79651	3.9151	4.38899	3.81881	4.16698	4.2436	4.14699	4.12929	4.49903	3.57852	3.50797
Snrnp27	protein_coding	MGI Symbol	4	small nuclear ribonucleoprotein 27 (U4/U6.U5) [Source:MGI Symbol;Acc:MGI:1913868]	7.06067	6.92252	6.70208	7.0087	6.90004	6.96648	6.89523	6.88275	7.04111	7.00871	7.44568	6.92093	6.90902	6.97464	7.0147	6.91762	6.92711	6.97319	7.12363	7.24937	7.10412	6.85968	6.87059	6.89795	6.98697	7.10338	7.00813	6.88837	6.95694	7.09259	7.1966	7.24609	6.98017	6.99112	7.01917	7.04211	6.87934	7.12995	6.99365	7.66608	7.11268	6.94668	6.8825	7.30508	7.00889
Ocrl	protein_coding	MGI Symbol	7	OCRL, inositol polyphosphate-5-phosphatase [Source:MGI Symbol;Acc:MGI:109589]	5.16968	5.0856	5.3352	5.16797	5.26805	5.38068	5.15406	5.13016	5.13686	5.06693	5.03776	5.23368	5.23831	5.36101	4.99359	5.05374	5.11495	5.09914	5.25769	5.39753	5.04648	5.13592	5.23688	5.08423	5.10583	4.87356	5.30415	5.23352	5.07644	4.91902	4.57226	4.65382	5.13253	5.08271	4.92989	5.0288	5.0614	5.15399	4.88953	5.02095	4.9493	5.07819	5.46377	4.66346	4.90081
Calm1	protein_coding	MGI Symbol	4	calmodulin 1 [Source:MGI Symbol;Acc:MGI:88251]	12.6945	12.5976	12.4937	12.8123	12.5229	12.5782	12.5885	12.6173	12.7291	12.7274	13.1418	12.6268	12.6075	12.5237	12.5391	12.6131	12.6301	12.7093	12.9001	12.8348	12.7192	12.6882	12.5624	12.5708	12.6616	12.7686	12.6523	12.8014	12.7383	12.9161	12.9297	13.0212	12.6518	12.8055	12.7448	12.6807	12.6696	12.8179	12.7586	13.292	12.724	12.6607	12.4703	13.0768	12.6786
Agpat3	protein_coding	MGI Symbol	13	1-acylglycerol-3-phosphate O-acyltransferase 3 [Source:MGI Symbol;Acc:MGI:1336186]	6.45574	6.24685	6.2151	6.08497	6.54185	6.33919	6.49047	6.24283	6.24914	6.15648	6.28858	6.17525	6.34215	6.39876	6.16569	5.79733	6.02177	5.90115	6.2299	6.36209	6.05487	5.98254	6.03311	6.29852	6.31003	6.0821	6.25754	6.31612	6.0143	6.00525	5.96994	5.71243	6.08497	5.95677	6.13901	5.88638	6.34122	5.8851	6.07712	6.47372	6.26133	5.78428	6.33176	5.94764	6.0344
Sema6b	protein_coding	MGI Symbol	2	sema domain, transmembrane domain (TM), and cytoplasmic domain, (semaphorin) 6B [Source:MGI Symbol;Acc:MGI:1202889]	3.28718	3.24192	2.97329	2.87248	4.11245	3.31954	3.79718	3.48391	3.47064	3.45814	3.89527	3.11709	3.66791	3.90982	3.28165	3.07134	3.08158	3.08093	3.7911	3.58758	3.03964	3.10357	2.65727	3.57841	3.68349	3.37063	3.52809	3.85011	2.46085	2.70005	2.86388	2.72493	3.38966	2.517	2.99104	2.6324	3.98504	3.18966	2.9839	4.41501	3.53097	3.07303	3.721	3.26848	3.11633
Uhrf1	protein_coding	MGI Symbol	7	ubiquitin-like, containing PHD and RING finger domains, 1 [Source:MGI Symbol;Acc:MGI:1338889]	-0.222302	0.488056	0.828029	-0.179613	0.728798	0.0826908	-0.349533	-0.0111781	0.118238	-0.134042	0.471023	0.0557637	-1.20618	0.151555	0.741915	0.682373	0.88177	-0.505596	-0.134213	-0.292946	-0.28046	-0.430282	-0.233675	-0.705107	0.248783	-0.478835	0.381067	0.10053	-0.243411	-0.33922	-0.398765	0.302101	0.772907	-0.0900995	-0.39845	0.590151	-0.934905	-0.710909	-0.0392549	-1.81014	-0.295343	-0.627412	0.77215	0.269993	-0.747167
Dpp9	protein_coding	MGI Symbol	3	dipeptidylpeptidase 9 [Source:MGI Symbol;Acc:MGI:2443967]	6.02507	5.96719	5.86151	6.06675	5.95865	6.02028	6.00174	5.88886	6.00965	5.7116	5.93401	5.96846	6.14953	5.99148	5.91332	5.92104	5.68489	5.74652	6.15897	5.90854	5.93417	5.98297	5.92675	5.94923	6.07741	5.7528	5.93566	6.21545	5.85789	5.58227	5.77713	5.76076	5.84141	5.81058	5.83773	5.85733	5.9224	5.92465	5.76172	5.87737	5.933	5.96644	5.97434	5.66836	5.79396
Ramp2	protein_coding	MGI Symbol	8	receptor (calcitonin) activity modifying protein 2 [Source:MGI Symbol;Acc:MGI:1859650]	4.2804	4.35268	3.62369	3.74303	4.15164	4.21021	4.57111	4.54763	4.29266	4.73469	4.1002	4.13247	4.41536	4.5334	4.55308	4.59342	3.65283	4.04859	3.99159	4.16243	4.41787	4.68748	4.36901	4.7166	4.56328	3.66545	4.51067	4.44758	4.36689	3.76359	4.67374	4.6516	4.46382	4.47427	4.13197	4.20094	4.46799	4.45704	4.53506	4.62965	4.50244	4.25896	4.3259	4.40929	4.4119
Gramd1a	protein_coding	MGI Symbol	14	GRAM domain containing 1A [Source:MGI Symbol;Acc:MGI:105490]	5.16567	5.19449	4.85578	4.97562	5.39256	5.23712	5.40197	5.56909	5.23075	5.26365	5.30605	5.37731	5.43935	5.58544	5.46344	5.17993	4.7347	4.91718	5.17943	5.18778	5.12441	5.31817	5.42061	5.36608	5.33506	4.89748	5.33819	5.63843	4.77256	4.62221	4.93668	4.56312	5.17109	5.12337	4.62908	4.91157	5.30506	4.82545	5.27117	5.20535	5.15148	5.46472	5.47713	4.8795	4.7659
Gabrg1	protein_coding	MGI Symbol	4	gamma-aminobutyric acid (GABA) A receptor, subunit gamma 1 [Source:MGI Symbol;Acc:MGI:103156]	3.23203	3.23646	3.03814	2.84354	3.53862	2.72605	2.96074	2.54482	2.14633	3.3063	1.78947	2.61261	2.73169	2.57229	2.79008	2.95351	2.88699	2.87328	2.92746	2.88093	3.01381	2.91519	2.87508	2.984	2.59743	2.97418	3.38532	1.87217	2.78329	2.87579	2.72031	2.24119	2.95903	2.7215	3.16494	2.6324	2.96497	3.03255	2.54853	2.43779	2.85866	3.08053	2.70146	2.42774	3.05527
Ckb	protein_coding	MGI Symbol	5	creatine kinase, brain [Source:MGI Symbol;Acc:MGI:88407]	11.2702	11.4404	11.1343	11.363	11.1376	11.2717	11.3818	11.3778	11.1695	11.4506	11.5055	11.2802	11.2795	11.0926	11.3695	11.4458	11.2857	11.3819	11.3621	11.3116	11.355	11.3266	11.3029	11.3478	11.4018	11.4538	11.2689	11.4033	11.6572	11.8463	11.8752	11.7943	11.5066	11.6104	11.5279	11.6189	11.2961	11.5589	11.3759	11.5241	11.2871	11.3739	11.2022	11.872	11.4968
Sp1	protein_coding	MGI Symbol	6	trans-acting transcription factor 1 [Source:MGI Symbol;Acc:MGI:98372]	3.7698	3.30848	4.256	3.6241	3.90638	4.0108	3.89839	3.9913	3.82366	3.4349	3.7737	3.97876	3.8803	4.04867	3.753	3.64385	3.6093	3.75412	4.12647	4.31045	3.68372	3.457	3.5497	3.9309	3.81906	4.02935	3.6533	3.72923	3.28087	3.04684	3.15622	3.02594	3.6194	3.37203	3.37895	3.38883	4.00569	3.45507	3.80047	3.59359	3.63977	3.60499	3.92622	3.57852	3.68176
Itgb7	protein_coding	MGI Symbol	5	integrin beta 7 [Source:MGI Symbol;Acc:MGI:96616]	-0.759056	-0.502784	-0.37279	0.0692078	-0.426087	0.107144	-1.83828	-0.369971	-0.248971	-0.578344	-0.94982	-0.0383585	-1.58805	0.114561	-2.42801	-0.659184	-2.05683	0.325649	0.285163	-0.0629403	-1.29884	-0.851419	-1.24962	0.863461	-2.40522	-1.58846	0.106628	0.151605	0.608266	-0.0668481	-0.222608	-1.07187	0.168527	-0.581488	0.153192	-0.194681	-0.449479	-0.0417339	-0.566003	0.273281	-0.75255	-0.955466	-0.267817	0.826386	-1.10974
Myg1	protein_coding	MGI Symbol	10	melanocyte proliferating gene 1 [Source:MGI Symbol;Acc:MGI:1929864]	5.87971	5.95976	5.85102	5.818	5.64115	5.89291	5.7372	5.94494	5.88359	6.00933	6.1798	5.83823	5.79827	5.84177	5.89642	6.00216	6.01979	6.02953	5.95657	5.98168	5.89983	5.96138	5.92098	5.90736	6.01437	6.08583	5.73696	6.0774	5.98009	6.23536	6.09579	6.37259	6.00265	6.08416	5.99598	5.94129	5.82071	6.02124	5.93695	6.28664	5.79238	5.90119	5.74454	6.55306	5.91014
Rarg	protein_coding	MGI Symbol	7	retinoic acid receptor, gamma [Source:MGI Symbol;Acc:MGI:97858]	1.23586	1.4461	0.876123	1.4389	1.69824	1.63439	2.40965	2.20648	1.51902	2.07212	1.31515	1.70023	1.78118	1.2141	2.03869	2.38701	0.795613	1.30977	1.78996	1.21895	1.36413	1.4106	1.94853	2.03064	1.85161	1.28255	1.65448	2.03063	0.906102	1.10135	1.161	1.53742	1.93682	1.66313	0.973968	0.300645	1.46861	1.34135	1.65464	1.4486	1.58881	1.73312	1.8225	2.19216	1.40998
Pfdn5	protein_coding	MGI Symbol	8	prefoldin 5 [Source:MGI Symbol;Acc:MGI:1928753]	8.60144	8.36074	8.39801	8.44412	8.45717	8.44531	8.61814	8.61801	8.48255	8.73286	9.12523	8.40761	8.43613	8.35736	8.4818	8.47472	8.5658	8.58939	8.80494	8.80017	8.60284	8.35964	8.37345	8.51156	8.69934	8.74086	8.40549	8.59213	8.69482	9.05011	9.01071	9.06619	8.56694	8.87262	8.824	8.60079	8.51799	8.69203	8.67382	9.43533	8.63419	8.52985	8.39043	8.96573	8.46008
Efnb2	protein_coding	MGI Symbol	3	ephrin B2 [Source:MGI Symbol;Acc:MGI:105097]	3.16668	3.27957	3.37584	2.33284	3.7513	3.56658	3.63274	3.46975	3.34814	2.82407	3.09316	3.40029	3.4051	3.59093	3.06384	3.02904	3.66705	3.80976	3.25396	3.49262	3.23434	3.45205	3.46676	3.48505	3.5283	2.782	3.28871	3.40809	3.06686	3.35544	3.3103	2.54464	3.24143	2.70873	3.67029	3.05781	3.17096	3.34846	2.79215	3.00944	3.37183	3.42216	3.71895	2.99172	3.50557
Rrp15	protein_coding	MGI Symbol	2	ribosomal RNA processing 15 homolog (S. cerevisiae) [Source:MGI Symbol;Acc:MGI:1914473]	4.27545	4.37893	3.93312	4.34395	3.66138	4.23954	4.28768	4.38366	4.36617	4.5209	4.48937	4.20615	4.4437	3.94975	4.43135	4.62012	4.1519	4.28899	4.29569	4.35376	4.36193	4.37119	4.26626	4.31989	4.12662	4.23642	4.10577	4.54033	4.18478	4.17617	4.49998	4.56904	4.29815	4.09707	4.13368	4.10535	4.23137	4.51	4.47839	4.58463	4.28292	4.39909	4.15807	4.62607	4.36765
Rnd2	protein_coding	MGI Symbol	3	Rho family GTPase 2 [Source:MGI Symbol;Acc:MGI:1338755]	4.57249	4.49436	4.59224	4.65714	4.82235	4.44535	4.91359	4.71599	4.70657	4.66772	5.08538	4.92522	4.71794	4.74789	4.60296	4.73548	4.68564	4.36909	4.69226	4.57483	4.69827	4.38163	4.30634	4.92054	4.82303	4.48667	4.32534	5.02251	4.73413	5.09746	4.68152	4.76411	4.47335	4.97399	5.02044	4.50643	4.72823	4.52137	4.54358	4.88435	4.46875	4.70001	4.72863	4.80615	4.28188
Srr	protein_coding	MGI Symbol	10	serine racemase [Source:MGI Symbol;Acc:MGI:1351636]	5.74247	5.85142	5.74925	5.94311	5.79605	5.81479	5.40013	5.56577	5.66036	5.46497	5.72943	5.93738	5.74666	5.5417	5.79492	5.8893	5.89499	5.8531	5.68704	5.58243	5.61635	5.81018	5.88857	5.5585	5.60962	5.91055	5.77582	5.66174	5.92536	5.94834	5.85433	5.86968	5.71109	5.81853	5.9321	6.06985	5.73108	5.86788	5.79304	5.58259	5.67797	5.70275	5.60601	5.88371	5.92009
Fndc5	protein_coding	MGI Symbol	1	fibronectin type III domain containing 5 [Source:MGI Symbol;Acc:MGI:1917614]	6.04157	5.62258	5.70278	5.27943	6.16388	5.71789	6.07962	5.93938	6.05904	5.88243	6.21655	5.72282	6.02331	5.88772	5.71211	5.44705	5.67436	5.87485	6.17177	6.0596	5.84804	5.60495	5.7218	6.00213	5.96444	5.79797	5.84179	6.11809	5.42966	5.48642	5.81801	5.73259	5.88087	5.80958	5.66587	5.50876	5.99476	5.82264	5.84626	6.43258	5.88714	5.68624	6.01363	5.85773	5.5397
Fbxo9	protein_coding	MGI Symbol	7	f-box protein 9 [Source:MGI Symbol;Acc:MGI:1918788]	5.57476	5.0856	5.37479	5.13594	5.4792	5.29148	5.45456	5.51727	5.6007	5.06976	5.65201	5.73769	6.08373	6.25105	5.31869	5.29661	5.31789	5.22867	5.71203	5.65578	5.52265	5.29557	5.42124	5.82244	5.7292	5.53267	5.52327	6.02615	5.10684	5.34564	5.28901	5.43786	5.27892	5.25287	5.25447	4.96992	5.58266	5.19401	5.32408	6.00487	5.38821	5.27826	5.86123	5.51377	5.21182
Vps50	protein_coding	MGI Symbol	9	VPS50 EARP/GARPII complex subunit [Source:MGI Symbol;Acc:MGI:1920538]	5.89553	5.81343	6.20179	6.28732	5.70347	5.76187	5.37776	5.4249	5.83572	5.69274	5.25522	5.82102	5.84101	5.73461	5.92416	6.19008	5.97598	5.8324	5.7078	5.82535	6.04215	6.04258	6.07611	5.71174	5.68193	6.01497	6.01283	5.59238	5.98098	5.9493	5.83604	5.92052	5.76638	5.74852	5.83615	6.12703	5.71131	5.85096	6.09656	5.51394	5.7845	5.76869	5.62305	5.64401	6.30674
Hars	protein_coding	MGI Symbol	4	histidyl-tRNA synthetase [Source:MGI Symbol;Acc:MGI:108087]	7.24736	7.56881	7.43916	7.84829	7.20957	7.53037	7.27957	7.35787	7.15092	7.52769	7.50046	7.4534	7.18504	7.08573	7.19424	7.39469	7.68482	7.66088	7.29699	7.25223	7.28371	7.32672	7.35302	7.24247	7.29287	7.43988	7.25956	7.26294	7.76299	7.87485	7.75144	7.6698	7.50903	7.74962	7.68253	7.69977	7.40713	7.68092	7.40554	7.25017	7.13887	7.48757	7.23418	7.707	7.45601
Zmat2	protein_coding	MGI Symbol	2	zinc finger, matrin type 2 [Source:MGI Symbol;Acc:MGI:1913742]	8.66458	8.82191	8.67022	8.73254	8.69724	8.77621	8.66507	8.78827	8.60888	8.81816	9.09038	8.82934	8.49704	8.56132	8.54967	8.64432	8.86035	8.79649	8.74071	8.76952	8.64326	8.62146	8.54995	8.56362	8.66675	8.77527	8.58764	8.62017	8.92965	9.02906	9.0101	8.93263	8.75925	8.92972	8.83185	8.86168	8.83889	8.94938	8.71661	8.97126	8.59569	8.76821	8.66342	9.12381	8.71769
Ube2c	protein_coding	MGI Symbol	2	ubiquitin-conjugating enzyme E2C [Source:MGI Symbol;Acc:MGI:1915862]	-0.499412	-0.29877	-0.410758	0.0109091	-0.147111	0.506947	0.556252	0.186422	-0.0537144	0.925547	0.0732636	0.306087	-0.701706	0.151555	-0.553541	0.0935062	-0.436678	0.2829	-0.169403	0.400627	0.5347	-0.952703	0.247215	0.0704612	-0.0832933	-0.791993	-0.499093	0.544519	-0.116499	0.288811	0.0486939	1.0069	-0.00580269	0.180352	0.0982257	-1.61552	-0.693897	0.920596	-0.340121	-1.15806	0.259624	-0.677165	-0.235756	1.04051	0.264238
Smg5	protein_coding	MGI Symbol	9	Smg-5 homolog, nonsense mediated mRNA decay factor (C. elegans) [Source:MGI Symbol;Acc:MGI:2447364]	5.05662	4.99393	4.50189	4.66307	4.76874	4.96512	4.94941	5.21464	4.87192	5.00415	4.76752	4.83961	5.23522	5.17925	5.09816	5.13077	4.56169	4.58572	4.84885	4.75253	5.06726	4.99343	5.10911	5.16672	5.18987	4.75139	5.12836	5.34194	4.74253	4.38764	4.74755	4.59245	5.22566	4.72097	4.61691	4.62565	5.10112	5.05662	4.95703	4.83852	5.0181	5.0498	5.15769	4.75618	4.72625
Cct3	protein_coding	MGI Symbol	10	chaperonin containing Tcp1, subunit 3 (gamma) [Source:MGI Symbol;Acc:MGI:104708]	7.42554	7.61596	7.47669	7.72692	7.25414	7.504	7.24584	7.35498	7.35707	7.45155	7.46953	7.43564	7.3109	7.2781	7.53376	7.55274	7.5257	7.62856	7.38357	7.33326	7.43074	7.5951	7.56936	7.30508	7.44018	7.7343	7.38594	7.47377	7.75678	7.82529	7.7746	7.78427	7.4974	7.65616	7.66609	7.73442	7.33605	7.61035	7.48421	7.44039	7.33122	7.47374	7.24647	7.87097	7.77234
Glmp	protein_coding	MGI Symbol	10	glycosylated lysosomal membrane protein [Source:MGI Symbol;Acc:MGI:1913318]	5.76163	5.40014	5.54064	5.43717	5.53337	5.37818	5.78472	5.49938	5.21568	5.92893	5.54358	5.18938	5.41775	5.36002	5.69611	5.20932	5.73397	5.80717	5.43143	5.45963	5.24667	5.65261	5.41619	5.55468	5.45969	5.70616	5.38567	5.24386	5.07228	5.16342	5.31993	5.3602	5.58659	5.33547	5.28863	5.16457	5.47757	5.30416	5.28987	5.91161	5.45855	5.17338	5.44597	5.64984	5.59042
Mef2d	protein_coding	MGI Symbol	7	myocyte enhancer factor 2D [Source:MGI Symbol;Acc:MGI:99533]	6.7644	6.7203	6.79022	6.89393	6.8974	6.85697	6.64904	6.71036	6.69354	6.37413	6.36774	6.89437	6.79133	6.86162	6.77084	6.59432	6.71588	6.50505	6.53258	6.72462	6.73726	6.58772	6.68125	6.6923	6.84061	6.65622	6.80984	6.73644	6.6918	6.73259	6.60635	6.45664	6.63474	6.69085	6.77353	6.71235	6.75883	6.52656	6.64064	6.07396	6.6673	6.59372	6.83941	6.39806	6.68428
Tmem79	protein_coding	MGI Symbol	4	transmembrane protein 79 [Source:MGI Symbol;Acc:MGI:1919163]	1.22562	1.01998	0.982475	0.422224	0.484645	0.863378	0.844149	0.254061	0.329005	0.908771	0.72534	0.428423	0.310071	0.718139	0.284708	0.58562	0.571987	0.522238	1.0832	0.733526	0.471041	0.873268	0.693158	0.592159	1.55716	1.1294	0.793262	1.28911	1.54726	1.37699	0.941779	1.04813	1.01392	1.07154	1.17328	0.831159	0.767551	1.23487	0.935058	0.667912	1.09952	1.0824	0.724055	1.72832	1.22392
Snd1	protein_coding	MGI Symbol	12	staphylococcal nuclease and tudor domain containing 1 [Source:MGI Symbol;Acc:MGI:1929266]	6.00838	6.26003	6.0983	6.29077	6.17025	6.08827	6.08615	5.9021	6.14409	6.17325	5.82518	6.06168	6.27839	6.06785	6.01815	6.22396	6.10211	5.95149	6.06368	6.08894	6.0033	6.12916	6.19793	5.97139	6.28354	6.22465	6.22191	6.07036	6.57236	6.30445	6.3563	6.23433	6.18293	6.30664	6.24639	6.53242	6.10132	6.17793	6.17409	5.80212	6.23767	6.1035	6.15713	5.7954	6.17661
Col18a1	protein_coding	MGI Symbol	5	collagen, type XVIII, alpha 1 [Source:MGI Symbol;Acc:MGI:88451]	-0.642016	-0.784197	0.655044	0.777319	-0.772263	-1.17296	0.914883	-0.0111781	-0.576135	-0.781161	-0.477752	-0.536812	-0.851083	-0.537516	0.424432	-0.373275	0.243565	-0.706294	0.0606029	-0.157063	-2.49678	-1.11935	-0.265737	0.896066	0.0464745	-0.478835	-1.56322	-0.00738484	-0.382574	-0.230968	-2.0217	-0.578059	0.445182	-0.540265	-2.06471	-1.01513	-0.738985	0.126538	-2.36118	-1.95453	-1.0806	-1.08379	0.724055	-0.024912	1.1273
Slc19a1	protein_coding	MGI Symbol	9	solute carrier family 19 (folate transporter), member 1 [Source:MGI Symbol;Acc:MGI:103182]	3.6939	3.31626	3.6947	3.18083	3.65229	3.49194	3.66388	3.55043	3.00225	3.80267	3.11557	3.15656	2.92023	3.23364	3.56446	3.43292	3.82581	3.42606	3.26389	3.13373	3.51247	3.79634	3.43719	3.9407	2.89318	3.45133	3.45173	3.23833	3.12582	2.95814	3.61174	2.96984	3.50562	3.29725	3.07884	3.11152	3.18611	3.18966	3.41089	2.98984	3.20558	3.02328	3.68167	3.65942	3.79224
Kpnb1	protein_coding	MGI Symbol	3	karyopherin (importin) beta 1 [Source:MGI Symbol;Acc:MGI:107532]	6.38481	6.24651	6.45136	6.37335	6.51674	6.43286	6.34564	6.24075	6.30984	6.03323	6.23009	6.35569	6.48763	6.41026	6.20256	5.92269	6.27392	6.13882	6.41091	6.30697	6.32621	6.08632	6.21871	6.38971	6.35653	5.98339	6.35943	6.2663	6.27057	6.35671	6.23399	6.1536	6.17164	6.3353	6.4631	6.33096	6.47587	6.15703	6.19679	6.05523	6.29277	6.29186	6.37198	5.98919	6.06284
Npepps	protein_coding	MGI Symbol	19	aminopeptidase puromycin sensitive [Source:MGI Symbol;Acc:MGI:1101358]	7.33117	7.20283	7.37471	7.27392	7.30953	7.31619	7.3158	7.2972	7.44674	7.15169	7.35705	7.32383	7.36094	7.29085	7.2304	7.02396	7.26718	7.14788	7.42968	7.41833	7.24716	7.17798	7.21554	7.20025	7.28508	7.30907	7.14298	7.44431	7.15117	7.22441	7.28837	7.1994	7.19495	7.25644	7.27388	7.18882	7.2933	7.15125	7.12748	7.53384	7.26671	7.24076	7.23632	7.1782	7.22511
Mrpl10	protein_coding	MGI Symbol	2	mitochondrial ribosomal protein L10 [Source:MGI Symbol;Acc:MGI:1333801]	6.19563	6.59445	6.3097	6.42693	6.17224	6.40877	6.35933	6.37086	6.22253	6.42295	6.43333	6.33159	6.3252	6.12535	6.60388	6.62152	6.45668	6.48427	6.30673	6.38	6.40498	6.49821	6.53625	6.33762	6.27405	6.37032	6.32367	6.39672	6.61985	6.75141	6.61391	6.84273	6.48502	6.56546	6.53439	6.56326	6.30524	6.53343	6.40603	6.23191	6.25868	6.45771	6.1469	6.85786	6.63434
Cyp51	protein_coding	MGI Symbol	4	cytochrome P450, family 51 [Source:MGI Symbol;Acc:MGI:106040]	4.89573	5.04401	4.9317	5.40004	4.87208	4.80898	4.96366	4.75931	4.63898	5.02474	4.25459	4.62226	4.74748	4.83005	5.23258	4.7735	4.73276	4.81867	4.40737	4.14446	4.84569	4.96854	5.04194	4.95189	4.6295	4.57406	4.77663	4.68928	4.68379	4.65668	4.38089	4.58079	4.92081	4.67248	4.78405	4.91258	4.92081	4.80905	4.62349	4.36265	4.88984	4.64413	4.81343	4.55322	4.89898
Tcf25	protein_coding	MGI Symbol	11	transcription factor 25 (basic helix-loop-helix) [Source:MGI Symbol;Acc:MGI:1914105]	9.15609	9.33093	9.05666	9.27772	9.07192	9.17854	9.21023	9.24003	9.14319	9.19674	9.28438	9.25329	9.14545	9.26401	9.35531	9.44157	9.1531	9.06891	9.25367	9.16585	9.21005	9.21811	9.21425	9.38655	9.24263	9.20959	9.14912	9.40157	9.2808	9.31199	9.28375	9.38561	9.2786	9.2889	9.22011	9.33089	9.35685	9.36101	9.30981	9.16452	9.22645	9.38521	9.16768	9.3303	9.24424
Tubb6	protein_coding	MGI Symbol	2	tubulin, beta 6 class V [Source:MGI Symbol;Acc:MGI:1915201]	1.16266	1.81914	1.46371	3.61189	1.44838	1.85978	1.85498	1.44464	0.861673	1.47391	1.71804	1.63057	1.61073	1.24865	1.88588	1.4684	1.93983	1.8894	1.3173	1.90248	1.73317	1.50911	1.48253	1.67434	1.3211	2.0278	1.19328	0.999602	1.61285	1.4108	1.46887	1.38488	1.68954	1.74878	1.60648	1.39028	0.949071	1.17213	1.51136	1.67406	1.28962	1.57209	1.76028	1.76319	1.70601
Def8	protein_coding	MGI Symbol	11	differentially expressed in FDCP 8 [Source:MGI Symbol;Acc:MGI:1346331]	5.3305	5.80929	5.68601	5.70533	5.2909	5.57838	5.2212	5.32229	5.15771	5.24706	4.93282	5.39242	5.34591	5.35606	5.36134	5.57542	5.44479	5.45734	5.02942	5.19336	5.36449	5.29142	5.42438	5.32701	5.26928	5.43566	5.25541	5.2261	5.69275	5.63925	5.37713	5.41638	5.43577	5.64398	5.64804	5.74288	5.47325	5.25279	5.16376	4.26209	5.05437	5.43868	5.21101	5.59404	5.58133
Meox1	protein_coding	MGI Symbol	1	mesenchyme homeobox 1 [Source:MGI Symbol;Acc:MGI:103220]	0.591043	1.19906	0.520295	0.256486	0.484645	1.35698	-0.861739	0.941737	0.782056	1.06835	0.505375	-0.104701	0.0257684	0.693264	1.00198	1.67063	1.14828	1.37228	0.54603	0.237569	1.47645	0.445847	1.23007	0.378034	0.584131	1.67931	0.969811	1.33402	1.29664	1.33063	1.3843	0.797233	1.05256	0.946612	0.927425	1.24406	1.13548	1.62982	0.985982	0.83097	1.56938	-0.360308	1.018	1.10988	1.13974
Col1a1	protein_coding	MGI Symbol	4	collagen, type I, alpha 1 [Source:MGI Symbol;Acc:MGI:88467]	1.15189	1.52883	2.01506	2.51166	1.33945	1.62595	2.08711	2.09408	1.48171	1.36744	1.0385	1.69048	1.38437	2.01268	2.13677	1.58144	1.78447	1.39252	1.47374	1.53211	1.06681	0.902562	1.68898	2.84896	1.53522	1.30316	1.6067	1.01347	1.17783	1.03062	0.665365	1.4167	1.06522	1.46481	1.23827	0.590151	1.30054	0.874053	1.1136	1.98242	0.544716	1.44995	2.44874	2.05113	2.88473
Itga3	protein_coding	MGI Symbol	6	integrin alpha 3 [Source:MGI Symbol;Acc:MGI:96602]	2.36032	2.4995	2.57231	1.98464	2.54722	2.46735	2.84596	2.32655	1.87612	2.64827	2.07898	2.42549	1.70295	2.24438	2.39642	1.94215	2.62499	2.75705	2.03378	1.83073	2.16059	2.37185	2.42092	2.22282	2.10351	1.84309	2.44495	1.78589	1.84112	2.30987	2.29734	1.60344	1.95053	1.96462	2.27281	1.34317	1.76352	2.49534	2.26903	1.90083	2.08248	1.97779	2.7056	2.51217	2.70809
Foxm1	protein_coding	MGI Symbol	8	forkhead box M1 [Source:MGI Symbol;Acc:MGI:1347487]	0.251069	-0.61674	0.0186349	-0.807644	0.84494	0.630179	0.69134	0.0661277	0.118238	-0.531801	-0.412163	-0.0711484	-0.328662	0.151555	0.07449	-0.966365	-0.241861	-0.202527	-0.0998617	-0.566707	-0.355423	-0.756783	-0.96011	0.611922	0.0464745	-0.344534	0.358166	-0.427099	-1.13177	-0.878087	0.102633	-0.536836	0.626892	-0.120157	0.231904	-0.419973	0.1541	0.36958	0.237855	-0.225173	0.524678	-0.100664	-0.721182	0.6513	-0.45766
Itfg2	protein_coding	MGI Symbol	10	integrin alpha FG-GAP repeat containing 2 [Source:MGI Symbol;Acc:MGI:1915450]	4.84065	4.86807	5.04649	4.70734	4.6218	4.86651	4.78825	4.79948	4.83171	4.69243	4.5233	4.71773	4.657	4.81716	4.77819	5.01247	5.06672	4.82334	4.68366	4.68631	4.95831	4.83722	5.16805	4.82323	5.03626	4.85971	4.83273	4.71285	5.01365	5.0446	4.80256	4.97207	4.66844	4.59828	4.89604	5.02227	4.69366	4.9372	4.76507	4.14738	4.81756	4.79772	4.46407	5.11959	4.92526
Nrip2	protein_coding	MGI Symbol	6	nuclear receptor interacting protein 2 [Source:MGI Symbol;Acc:MGI:1891884]	4.85731	4.77605	4.85178	5.07678	4.56366	4.75681	4.81069	4.71099	4.73724	4.9631	5.06249	4.56473	4.622	4.53865	4.57324	4.43813	5.10677	5.09219	4.74755	4.83328	4.72125	4.94586	4.90913	4.76595	4.78286	4.81197	4.73168	4.81341	4.73413	4.60892	4.62043	4.81077	5.01677	4.96149	4.80565	4.47672	4.81755	4.8487	4.4902	4.65008	4.64847	4.76432	4.69784	5.02128	4.72315
Tulp3	protein_coding	MGI Symbol	6	tubby-like protein 3 [Source:MGI Symbol;Acc:MGI:1329045]	3.86351	3.03421	3.72127	3.19727	4.07556	3.72309	3.6052	3.8672	3.73658	3.50633	3.43806	3.37617	3.70183	3.75316	3.57449	3.46953	3.63019	3.55965	3.87984	3.92658	3.75894	3.45205	3.3891	3.82905	3.70084	3.45133	3.96319	3.48478	2.97364	2.80126	2.89478	3.33162	3.61726	3.00522	2.97206	3.06146	3.76453	3.27274	3.83096	3.78481	3.65598	3.88119	3.7128	3.2985	2.93911
Gtf2h4	protein_coding	MGI Symbol	12	general transcription factor II H, polypeptide 4 [Source:MGI Symbol;Acc:MGI:1338799]	4.78512	5.15452	4.73492	4.93505	4.70429	4.91925	4.91272	4.97093	4.9354	5.15581	5.12734	4.82297	4.97257	4.57654	5.1206	4.98586	4.8638	4.93109	4.94144	4.78136	4.9486	5.13977	4.94284	5.14145	5.20645	5.22363	5.01489	5.01821	5.10114	5.22332	5.22129	5.46665	5.0593	5.14485	4.97062	5.19474	4.77709	5.21595	4.92585	4.84944	5.07518	5.11428	4.72151	5.27491	4.91263
Tubb5	protein_coding	MGI Symbol	4	tubulin, beta 5 class I [Source:MGI Symbol;Acc:MGI:107812]	9.19487	9.31171	9.28707	9.7042	9.16799	9.338	9.09382	9.09675	9.20305	9.16409	9.26336	9.36996	9.08783	9.13003	9.13397	9.21719	9.30712	9.27948	9.2618	9.04913	9.18288	9.25974	9.25282	9.14402	9.20567	9.32423	9.11041	9.18299	9.47802	9.53564	9.48548	9.54717	9.15922	9.43756	9.40831	9.44937	9.31989	9.3382	9.1601	9.30667	9.07117	9.21177	8.98907	9.49333	9.28269
Ell2	protein_coding	MGI Symbol	9	elongation factor RNA polymerase II 2 [Source:MGI Symbol;Acc:MGI:2183438]	4.23649	4.07989	4.18618	4.2604	4.43719	4.15704	4.23612	4.22556	4.07818	3.9245	3.8985	4.30688	4.39477	3.99116	4.02228	4.30264	4.09442	4.19556	4.12647	4.21661	4.14623	3.63335	3.80831	4.02972	4.03967	3.85186	4.00064	4.16953	3.81449	4.01696	3.78256	3.71749	4.12763	3.81877	4.258	4.07504	4.14715	3.77726	4.14288	3.79049	3.77314	4.26061	4.30426	3.85597	3.87825
Jup	protein_coding	MGI Symbol	9	junction plakoglobin [Source:MGI Symbol;Acc:MGI:96650]	4.90538	5.2272	5.19845	5.57936	5.01354	4.92356	5.03685	5.06338	4.94114	5.07729	4.84502	5.23871	4.98181	5.01707	5.30218	5.04695	4.504	4.95596	4.81998	4.96106	5.06187	4.99598	5.05741	5.15076	4.83318	4.94907	4.82127	5.05724	4.85523	4.68344	4.8278	4.80577	5.16007	4.81828	4.63392	5.23078	4.93524	4.9578	5.01539	4.79261	4.85616	5.18822	5.16672	5.11538	5.17755
Fkbp10	protein_coding	MGI Symbol	5	FK506 binding protein 10 [Source:MGI Symbol;Acc:MGI:104769]	2.08838	2.29934	2.07123	1.371	2.20618	1.01323	2.70936	1.84635	1.33599	2.45959	2.26089	1.8213	1.69399	1.92992	1.73298	2.27253	2.05556	1.75509	1.76221	2.2529	1.78645	1.86213	1.54855	1.82588	2.25886	1.24043	2.26583	2.32014	2.21753	2.13209	1.8462	2.09149	2.70377	2.25543	1.33654	1.8938	1.67175	1.72904	1.84137	2.01187	2.00505	1.80736	2.1543	2.32062	2.221
Nom1	protein_coding	MGI Symbol	2	nucleolar protein with MIF4G domain 1 [Source:MGI Symbol;Acc:MGI:1861749]	4.67193	5.0856	4.78616	4.86478	4.89824	4.86023	4.99991	4.89527	4.86107	5.07071	4.75865	5.08443	4.85087	5.03822	5.11201	5.2618	4.71135	4.79415	4.71656	4.75361	4.82037	4.96594	4.99789	5.03567	5.00766	4.83869	4.98811	5.28447	5.08059	5.02107	4.84966	4.9907	5.19288	4.9224	4.95814	5.06826	4.88132	5.28279	4.94849	4.72162	4.96239	5.16016	5.08657	5.02218	4.8815
Ergic1	protein_coding	MGI Symbol	14	endoplasmic reticulum-golgi intermediate compartment (ERGIC) 1 [Source:MGI Symbol;Acc:MGI:1914708]	5.71668	5.7959	6.32639	6.54108	6.43636	6.1269	5.76953	5.50286	6.08311	5.64984	5.47157	6.29185	6.38036	6.21819	5.6048	5.4413	5.97149	5.8771	5.93447	5.78427	5.88464	6.14686	6.40971	5.51652	6.17642	5.8714	6.06944	5.70833	5.63134	5.48046	5.43281	5.46982	6.15361	5.67549	5.6788	5.6576	5.79326	6.00828	5.63317	5.28388	5.92729	5.8723	5.80503	5.45832	5.61846
Tcea3	protein_coding	MGI Symbol	3	transcription elongation factor A (SII), 3 [Source:MGI Symbol;Acc:MGI:1196908]	-0.718978	0.770864	1.8879	-1.37955	0.525003	-0.217818	1.24644	0.139501	-2.65706	0.311098	-1.38045	-0.491724	-0.610075	0.222814	1.47888	1.5476	0.348154	-0.841645	0.204993	-0.610428	-1.15798	-0.584315	-1.24962	2.30403	-1.13513	0.0462562	-0.00770496	-0.860995	0.58977	-0.0668481	0.389731	-0.80394	-0.707898	-0.500188	0.829578	-0.73683	0.463644	0.277216	0.670295	-0.0527058	0.544716	0.784566	2.48767	0.494116	2.1179
Ifrd1	protein_coding	MGI Symbol	10	interferon-related developmental regulator 1 [Source:MGI Symbol;Acc:MGI:1316717]	3.95151	5.09392	4.15077	5.58311	4.71087	4.68755	4.26077	4.38617	4.63757	4.11571	4.74074	5.48415	5.1262	4.97899	5.141	5.22145	3.96554	3.89384	4.01529	3.80911	3.97705	4.45391	5.18149	5.26906	4.81622	3.78749	4.3209	5.35153	4.00452	3.99855	4.01657	3.59997	5.08516	4.78623	3.77257	4.32737	4.43665	4.10235	3.94903	4.49885	4.3837	5.43795	5.40143	4.02712	4.01786
Stk38l	protein_coding	MGI Symbol	3	serine/threonine kinase 38 like [Source:MGI Symbol;Acc:MGI:1922250]	5.79834	6.10651	6.25316	6.68348	5.83218	6.01827	5.84029	5.87773	5.64497	5.70189	5.34094	6.12954	5.83745	5.81536	5.90042	6.21051	6.08102	5.98188	5.69073	5.68037	5.95273	6.08352	6.09359	5.63776	5.73282	5.85317	5.88348	5.61644	6.22035	6.05911	5.91683	5.88919	6.07522	6.14268	6.23091	6.28807	5.86564	6.16188	5.83473	4.64539	5.65511	5.97703	5.87415	5.74341	6.15494
Brpf1	protein_coding	MGI Symbol	10	bromodomain and PHD finger containing, 1 [Source:MGI Symbol;Acc:MGI:1926033]	4.56236	4.64	4.49677	4.50441	4.4132	4.65993	4.54904	4.58532	4.44905	4.44729	4.72261	4.6055	4.76148	4.67829	4.48554	4.18785	4.17768	4.1049	4.18511	4.54898	4.39232	4.50135	4.26486	4.61131	4.60073	4.5484	4.39449	4.81737	4.28015	3.99855	3.79899	4.1471	4.37258	4.46291	3.97873	4.39967	4.68087	4.59137	4.41322	4.46732	4.62278	4.38401	4.58007	4.28881	4.43353
Akr1b3	protein_coding	MGI Symbol	6	aldo-keto reductase family 1, member B3 (aldose reductase) [Source:MGI Symbol;Acc:MGI:1353494]	6.35579	6.25565	6.30385	6.20236	5.92841	6.21039	6.10405	6.13745	6.1124	6.28106	6.4165	6.08745	6.14666	5.9806	6.39536	6.2416	6.36243	6.38512	6.25831	6.14302	6.16877	6.44942	6.33484	6.21497	6.25656	6.46368	6.10942	6.33868	6.29003	6.41237	6.49132	6.62304	6.24647	6.32139	6.36792	6.32831	6.13841	6.355	6.224	6.34661	6.21597	6.27968	6.00317	6.88779	6.39887
Gstt1	protein_coding	MGI Symbol	3	glutathione S-transferase, theta 1 [Source:MGI Symbol;Acc:MGI:107379]	2.81742	3.12269	3.28375	1.88267	2.80248	2.93854	3.26145	3.00691	2.45949	3.11114	3.13216	2.88037	3.00237	2.83362	3.3822	3.38341	3.41108	3.03013	2.82837	2.90442	2.93736	2.69848	3.00168	3.4498	2.93986	3.10319	3.08761	2.50333	3.32347	3.73718	3.87458	3.88801	3.22742	3.46354	3.50051	2.68058	3.10232	3.51444	2.79215	3.66945	3.21499	3.10281	3.09408	3.48761	3.6364
Gstt3	protein_coding	MGI Symbol	6	glutathione S-transferase, theta 3 [Source:MGI Symbol;Acc:MGI:2143526]	1.66484	1.16498	2.25221	0.794701	1.71578	1.64278	1.49754	1.27049	1.94171	1.74358	1.94773	1.36243	1.10227	1.59597	1.91776	1.73219	1.65996	1.41249	1.91281	2.12543	1.3524	1.55596	1.56687	2.49706	1.77878	1.91181	1.92766	1.18263	2.03816	1.30688	1.59654	1.65771	2.55019	1.45465	1.85052	1.37865	1.76352	2.3442	1.92204	1.61133	1.50946	1.77072	2.35185	1.59918	2.42784
Ddt	protein_coding	MGI Symbol	2	D-dopachrome tautomerase [Source:MGI Symbol;Acc:MGI:1298381]	4.09752	3.84538	3.84525	3.56201	3.75342	3.74857	4.18838	4.04639	4.29086	4.29908	4.51489	3.75152	4.03023	4.10162	4.07978	3.93153	3.96389	3.94957	4.43838	4.36226	4.04785	3.96898	3.78698	4.0534	3.98204	4.52446	4.10577	4.14611	4.10236	4.32547	4.5877	4.48272	4.23794	4.1888	3.9711	3.94696	3.89936	4.19992	4.08371	4.867	4.16652	3.9606	3.91198	4.47387	4.07726
Ddx18	protein_coding	MGI Symbol	4	DEAD (Asp-Glu-Ala-Asp) box polypeptide 18 [Source:MGI Symbol;Acc:MGI:1914192]	4.85731	4.64516	4.65562	4.82304	4.61831	4.95674	4.75297	4.67751	4.77629	4.66397	5.03041	4.67264	4.6616	4.57484	4.76291	4.61298	4.74814	4.72796	4.82334	4.80444	4.85922	4.72793	4.58102	4.68546	4.69281	4.61585	4.79593	4.8859	4.62483	4.70062	4.66256	5.22892	4.66947	4.60058	4.6791	4.90043	4.71366	4.89703	4.75898	5.1904	4.71961	4.69635	4.45674	4.84939	4.84967
Ubl3	protein_coding	MGI Symbol	7	ubiquitin-like 3 [Source:MGI Symbol;Acc:MGI:1344373]	8.16203	8.01277	8.0031	7.98553	8.11012	8.14745	8.1074	8.14271	8.28529	8.01184	8.2583	8.18803	8.24575	8.2337	7.99837	8.02612	7.95207	7.95994	8.235	8.25733	8.1639	7.99072	7.97068	8.13041	8.1038	8.17807	8.1264	8.18345	8.09403	8.10614	8.14597	8.09185	8.06004	8.20485	8.16228	8.08184	8.13231	8.17988	8.07302	8.2082	8.18623	8.17759	8.14951	8.12824	8.02096
Gramd3	protein_coding	MGI Symbol	5	GRAM domain containing 3 [Source:MGI Symbol;Acc:MGI:1914815]	3.97918	3.85075	3.94632	3.4838	3.9644	3.62912	3.78401	3.98965	3.78078	4.16952	3.69775	4.0241	3.86041	3.82648	4.12487	4.2056	3.77418	3.7364	3.96547	3.4952	4.11012	3.91609	3.87232	4.25067	3.68598	3.77279	3.94024	3.7869	4.15835	4.06553	3.91659	3.97252	4.08166	3.72467	3.80726	3.91107	3.84693	4.06139	4.06804	3.03834	3.9582	4.10189	3.95602	3.93455	4.01449
Eef1e1	protein_coding	MGI Symbol	3	eukaryotic translation elongation factor 1 epsilon 1 [Source:MGI Symbol;Acc:MGI:1913393]	6.14258	6.1691	5.92529	6.17608	5.91614	6.131	5.96845	6.17937	5.96246	6.2347	6.48588	6.12185	5.96817	5.87326	5.99592	6.11984	6.12915	6.24912	6.28699	6.13145	6.2055	6.28327	6.02319	6.08313	6.07218	6.22262	5.92449	6.15689	6.13243	6.41098	6.39193	6.5739	5.96305	6.36883	6.33932	6.20979	6.03004	6.35041	6.21602	6.63261	6.16833	6.29831	5.78856	6.61224	6.11338
Akt1	protein_coding	MGI Symbol	9	thymoma viral proto-oncogene 1 [Source:MGI Symbol;Acc:MGI:87986]	6.26409	5.94895	6.11969	5.89708	6.41471	6.50824	6.26805	6.45231	6.23426	6.22033	6.74681	6.19305	6.30069	6.34936	6.02274	5.93215	6.28648	6.16848	6.51986	6.34681	6.18415	5.98554	5.97899	6.32121	6.52081	6.10942	6.14246	6.43749	6.04008	6.24633	6.0908	6.19892	6.12329	6.32209	6.43392	5.98127	6.35536	6.25374	6.22312	6.66618	6.28013	6.0162	6.35957	6.40498	6.10627
Il16	protein_coding	MGI Symbol	6	interleukin 16 [Source:MGI Symbol;Acc:MGI:1270855]	4.41369	4.9752	4.87267	4.42432	4.97854	4.80432	4.40535	4.6672	4.75429	4.29101	4.63223	4.93763	4.69455	4.63486	4.4587	4.6974	4.35758	4.54785	4.53855	4.27184	4.44987	4.44398	4.78454	4.17961	4.55784	4.7134	4.58898	4.40875	5.15796	4.494	4.37405	4.34063	4.45783	4.77504	4.72857	5.09961	4.57663	4.53016	4.82107	4.84535	4.60739	4.29649	4.66849	4.25705	4.7457
Tcirg1	protein_coding	MGI Symbol	14	T cell, immune regulator 1, ATPase, H+ transporting, lysosomal V0 protein A3 [Source:MGI Symbol;Acc:MGI:1350931]	1.73144	1.97151	2.2763	2.41942	2.04206	2.2811	1.80371	2.20648	1.37721	1.66584	2.18874	1.86529	2.00055	2.21846	2.70127	2.21977	2.05556	1.99249	2.0568	2.11875	1.61052	1.79341	2.00336	2.71831	1.97899	1.84309	1.59695	2.42246	1.25028	1.1287	1.8852	1.99641	2.31613	1.86073	2.02275	1.72949	1.90212	2.25014	1.88674	1.71044	2.02658	2.13019	1.92533	1.94123	2.1116
Naglu	protein_coding	MGI Symbol	3	alpha-N-acetylglucosaminidase (Sanfilippo disease IIIB) [Source:MGI Symbol;Acc:MGI:1351641]	2.2333	1.94498	1.66876	1.67309	2.46144	1.85257	2.37494	1.84635	2.00445	1.87894	1.27589	1.63057	2.56968	2.81067	1.32093	1.22245	1.97292	2.1072	2.47659	1.10191	1.17731	1.688	1.52999	2.47564	2.07337	1.78566	1.31719	2.29764	0.748274	1.19489	0.834294	1.20216	1.24282	0.87223	1.18651	1.13764	2.18158	1.13314	1.64411	2.40117	1.88444	1.51785	2.24797	1.54008	1.84161
Coasy	protein_coding	MGI Symbol	4	Coenzyme A synthase [Source:MGI Symbol;Acc:MGI:1918993]	4.83897	5.14581	4.94398	5.28943	4.91921	5.10297	4.9942	4.91717	4.93885	5.01203	5.02005	4.953	5.1086	5.00069	5.15779	5.19777	4.93186	5.05774	5.1251	5.16121	5.1458	5.23784	5.1231	5.22242	4.95078	5.07276	4.9066	5.16759	5.3308	5.34053	5.08808	5.42553	4.92255	5.47772	5.19103	5.11108	5.24699	5.32306	5.16376	4.83989	4.92753	5.20204	4.79706	5.31512	5.05732
Smo	protein_coding	MGI Symbol	2	smoothened, frizzled class receptor [Source:MGI Symbol;Acc:MGI:108075]	2.2384	2.28883	2.05739	1.1989	2.60012	2.13417	2.39488	2.58477	2.76404	2.33327	1.83069	1.83905	2.25325	1.59597	1.99452	2.04884	2.29419	1.8894	1.94607	2.31265	2.25181	1.83199	1.71386	2.40377	2.11834	2.34849	2.26583	2.1672	2.42478	2.3511	2.42985	2.44527	2.50446	2.20783	2.09472	2.02647	2.18762	1.69374	2.40622	2.60168	1.68222	1.60369	3.12835	2.14005	2.20333
Tspan33	protein_coding	MGI Symbol	3	tetraspanin 33 [Source:MGI Symbol;Acc:MGI:1919012]	2.48566	1.99757	2.53784	0.649401	2.75661	2.58083	3.00681	2.91587	2.62835	2.71251	2.44913	2.06711	2.43095	2.74562	2.77275	1.82695	1.87828	2.59612	2.77384	2.93135	2.55787	2.50673	2.36444	2.99157	2.93568	1.92516	2.66618	2.82378	0.95027	1.63717	2.15143	1.63985	2.39343	1.75707	1.53585	1.24406	2.50532	1.87011	2.69346	3.27125	2.80152	2.07115	3.215	1.9788	2.07968
Crnkl1	protein_coding	MGI Symbol	3	crooked neck pre-mRNA splicing factor 1 [Source:MGI Symbol;Acc:MGI:1914127]	4.56135	4.90209	4.8835	5.01044	4.60189	4.68857	4.43814	4.53522	4.73988	4.73231	4.63223	4.9221	4.60058	4.67987	4.66768	4.88274	4.85051	4.8836	4.52072	4.74496	4.84045	4.89119	4.91451	4.704	4.54005	4.42453	4.81602	4.67189	4.83377	4.46613	4.78617	4.84821	4.70731	4.64817	4.69539	4.79168	4.72201	4.92963	4.80343	4.36455	4.74473	4.5701	4.54012	4.66922	5.01407
Rin2	protein_coding	MGI Symbol	11	Ras and Rab interactor 2 [Source:MGI Symbol;Acc:MGI:1921280]	4.76583	4.88387	4.80388	4.86478	4.84444	4.82566	4.79951	4.87483	4.77886	4.73707	4.24954	4.75562	4.91782	4.65593	4.88487	5.1882	4.89348	4.63966	4.53992	5.10318	4.72125	4.77125	5.03373	4.78457	4.80251	5.02237	4.8666	4.56409	5.09705	4.62461	4.74012	5.03323	4.86037	5.09094	5.18445	5.29175	4.43665	4.84066	4.43934	4.30831	4.62749	4.72656	5.00086	4.65304	5.09852
Folh1	protein_coding	MGI Symbol	3	folate hydrolase 1 [Source:MGI Symbol;Acc:MGI:1858193]	1.2561	1.58145	1.52533	0.942378	1.47952	1.36714	1.15589	1.07239	1.32198	1.21202	0.162073	1.2341	0.929799	1.16066	1.76839	1.02751	1.72356	2.17306	1.05299	1.37283	1.48722	1.85465	1.40319	1.0343	1.30822	1.61482	1.5165	1.06767	1.19016	-0.196616	0.9565	0.714296	1.44033	0.640905	1.22551	1.41327	0.249519	1.69374	0.808742	1.07367	1.26567	1.23814	1.57386	0.890875	2.03378
Chordc1	protein_coding	MGI Symbol	9	cysteine and histidine-rich domain (CHORD)-containing, zinc-binding protein 1 [Source:MGI Symbol;Acc:MGI:1914167]	6.57992	6.64863	6.75903	7.09804	6.48991	6.59292	6.502	6.43572	6.61243	6.39875	6.3317	6.73042	6.6183	6.45117	6.7299	6.69076	6.73313	6.62569	6.48457	6.66656	6.76656	6.82256	6.78906	6.577	6.38057	6.67462	6.49747	6.54198	6.60784	6.19994	6.4151	6.83882	6.61012	6.60015	6.65653	6.66824	6.59022	6.68155	6.37691	5.99138	6.46432	6.56726	6.48992	6.37183	6.75116
Rtcb	protein_coding	MGI Symbol	2	RNA 2prime,3prime-cyclic phosphate and 5prime-OH ligase [Source:MGI Symbol;Acc:MGI:106379]	7.47483	7.70315	7.60054	7.65603	7.34007	7.52429	7.30399	7.43594	7.43316	7.61706	7.44291	7.55645	7.39693	7.31627	7.55102	7.60175	7.79069	7.79516	7.47917	7.55138	7.71217	7.67632	7.74756	7.51513	7.57719	7.83659	7.41241	7.40817	7.97893	8.05092	7.99472	8.00478	7.64222	7.88073	7.86955	7.88439	7.35612	7.77099	7.58366	7.26452	7.53371	7.60556	7.37482	7.95172	7.94017
Pwp1	protein_coding	MGI Symbol	5	PWP1 homolog, endonuclein [Source:MGI Symbol;Acc:MGI:1914735]	5.38323	5.41955	5.399	5.55916	5.09706	5.29747	4.8644	5.0292	5.02459	5.07635	4.8567	5.10842	5.28754	4.9777	5.28241	5.44877	5.35539	5.45493	5.07618	5.06113	5.12527	5.49265	5.52736	5.20138	5.1731	5.29483	5.11903	5.17378	5.52827	5.30875	5.25368	5.52378	5.32766	5.341	5.45373	5.45299	5.14443	5.42006	5.35911	4.41685	5.25393	5.31132	5.10312	5.51185	5.56124
Fbxo7	protein_coding	MGI Symbol	7	F-box protein 7 [Source:MGI Symbol;Acc:MGI:1917004]	5.73798	5.69453	5.48293	5.57496	5.5706	5.62991	5.67589	5.67725	5.64848	5.86297	5.69636	5.46355	5.82468	5.70537	5.69955	5.74695	5.46179	5.64468	5.81633	5.61543	5.64066	5.50105	5.71771	5.77611	5.66118	5.82762	5.59726	5.79722	5.56128	5.85675	5.87917	5.79648	5.56224	5.57941	5.55287	5.6588	5.65469	5.69291	5.74457	5.70105	5.70438	5.56241	5.66928	5.98366	5.70574
Capns1	protein_coding	MGI Symbol	8	calpain, small subunit 1 [Source:MGI Symbol;Acc:MGI:88266]	6.41129	6.30604	6.32314	6.49398	6.49278	6.39115	6.64515	6.64283	6.57306	6.41925	7.06591	6.51571	6.48341	6.37842	6.43583	6.37514	6.23558	6.39613	6.81479	6.61735	6.54585	6.29712	6.0999	6.63489	6.50008	6.37945	6.29457	6.73015	6.22298	6.37859	6.54679	6.49037	6.45137	6.35524	6.31542	6.17868	6.74509	6.65541	6.59182	7.17381	6.40253	6.57824	6.58386	6.79737	6.31533
Lrp3	protein_coding	MGI Symbol	4	low density lipoprotein receptor-related protein 3 [Source:MGI Symbol;Acc:MGI:3584516]	4.57148	4.36774	3.99795	3.88977	4.6066	4.38162	4.68781	4.64847	4.28365	4.27637	4.72261	4.16978	4.70574	4.47622	4.36929	3.8523	4.12566	4.32367	4.5602	4.20246	4.18312	4.20918	4.07311	4.47767	4.69652	4.04473	4.28493	4.69897	3.82243	4.0041	3.88231	3.91426	3.98673	4.08395	3.95379	3.77569	4.68621	4.10571	4.42403	4.54658	4.26492	4.03201	4.57556	4.39824	4.00602
Folr1	protein_coding	MGI Symbol	16	folate receptor 1 (adult) [Source:MGI Symbol;Acc:MGI:95568]	-0.0886238	-2.283	3.40345	-1.3036	0.400377	-3.08723	4.0205	0.688243	-6.3575	-0.400557	-0.859622	-1.87024	-6.63244	-1.02294	3.92367	2.80742	-1.31986	-3.07194	0.0299062	-1.77481	-0.244391	-0.194904	-0.719102	3.62292	-4.90772	-1.19253	-1.74964	-1.48443	1.62198	0.651381	2.46631	0.890846	-0.941097	1.56265	1.13282	-0.503631	-3.54634	0.477294	0.690906	1.67406	-1.14334	1.40283	2.90929	-1.41537	2.93555
Clpb	protein_coding	MGI Symbol	11	ClpB caseinolytic peptidase B [Source:MGI Symbol;Acc:MGI:1100517]	5.3477	5.53022	5.39694	5.5054	5.46695	5.32704	5.59904	5.48889	5.2641	5.556	5.36336	5.45853	5.43667	5.4143	5.57011	5.39029	5.4216	5.35593	5.32956	5.33767	5.48487	5.43053	5.23115	5.42173	5.44506	5.36144	5.42959	5.30153	5.63021	5.64695	5.44265	5.67179	5.50533	5.6112	5.59381	5.59676	5.57577	5.68225	5.29997	5.04962	5.35456	5.59094	5.38799	5.38535	5.39287
Septin7	protein_coding	MGI Symbol	10	septin 7 [Source:MGI Symbol;Acc:MGI:1335094]	9.10864	9.29457	9.2255	9.28624	8.98525	9.07387	9.02922	9.09035	9.02097	9.19836	8.92546	9.17904	8.98235	8.98368	9.32042	9.50519	9.22996	9.33207	9.06229	9.06615	9.27992	9.25584	9.29918	9.0725	8.91846	9.19372	9.14432	8.95736	9.47944	9.54154	9.50772	9.40578	9.21339	9.28622	9.42214	9.54656	9.05334	9.35427	9.16891	8.59029	9.17701	9.27823	8.91173	9.3763	9.56487
Zdhhc4	protein_coding	MGI Symbol	13	zinc finger, DHHC domain containing 4 [Source:MGI Symbol;Acc:MGI:1920131]	5.5898	5.48662	5.39557	5.35388	5.32345	5.6357	5.40812	5.63135	5.24381	5.86948	5.67766	5.43172	5.38053	5.3511	5.50863	5.64059	5.68888	5.56997	5.50163	5.58365	5.55371	5.44926	5.53553	5.65988	5.55068	5.3846	5.67228	5.36377	5.44389	5.65226	5.73186	5.51707	5.48958	5.48647	5.2978	5.29794	5.42105	5.48409	5.45862	5.70707	5.48213	5.3927	5.48977	6.03138	5.33388
Rac1	protein_coding	MGI Symbol	4	Rac family small GTPase 1 [Source:MGI Symbol;Acc:MGI:97845]	7.18139	6.97161	7.11019	6.9786	7.06459	7.15383	6.933	6.93585	7.12367	7.25091	7.06843	7.22411	7.16674	7.03497	6.95833	6.88708	7.09376	6.96919	7.30643	7.18289	7.11847	7.08202	7.06558	7.12036	7.13519	7.18719	7.17977	7.10449	6.66334	6.93956	6.84063	7.07881	6.981	6.8466	6.89642	6.76999	7.16628	7.14554	7.11705	7.03162	7.08751	6.95462	7.02949	7.10022	6.99269
Nup214	protein_coding	MGI Symbol	11	nucleoporin 214 [Source:MGI Symbol;Acc:MGI:1095411]	4.56946	4.81044	4.902	4.80385	4.80504	4.95337	4.67971	4.50199	4.72132	4.42682	4.48723	4.73324	4.7912	4.90915	4.52748	4.53739	4.62239	4.56468	4.62453	4.40681	4.34723	4.58956	4.60227	4.54603	4.63724	4.6724	4.64327	4.8736	4.53221	4.61134	4.57226	4.27269	4.25184	4.46291	4.77202	4.57047	4.64184	4.28242	4.49753	4.76405	4.45028	4.58732	4.75679	4.41889	4.60703
Aif1l	protein_coding	MGI Symbol	10	allograft inflammatory factor 1-like [Source:MGI Symbol;Acc:MGI:1919598]	3.79769	3.76614	4.35265	3.55947	3.86964	3.80385	3.69637	3.71149	3.72332	4.18876	3.6215	3.86853	3.83414	3.92592	4.22702	4.08689	3.83484	4.01959	3.76338	3.58031	3.9046	3.50554	3.87232	4.28953	3.80308	3.93345	3.60305	3.30188	3.68324	3.56016	3.58119	3.59997	3.74467	3.42503	3.50316	3.72375	3.81998	4.00131	3.69218	3.86498	4.1649	4.09264	3.68795	4.44865	4.0396
Ltbp1	protein_coding	MGI Symbol	10	latent transforming growth factor beta binding protein 1 [Source:MGI Symbol;Acc:MGI:109151]	1.47921	1.39801	1.70472	0.910842	1.90351	1.13714	0.982311	1.45426	1.32198	1.78094	1.33439	1.79425	1.24407	1.04745	0.510589	1.39417	1.08915	1.58956	0.874452	0.83481	1.17731	1.19075	1.2069	1.48371	1.29522	0.821825	1.5165	0.339538	0.453197	0.13546	1.4166	0.679739	1.5614	0.50966	0.467008	0.796602	1.39748	1.39727	-0.340121	1.29739	0.67769	1.37869	1.35974	1.85496	1.58389
Ugp2	protein_coding	MGI Symbol	4	UDP-glucose pyrophosphorylase 2 [Source:MGI Symbol;Acc:MGI:2183447]	6.6011	6.80157	6.51856	6.58514	6.49785	6.4268	6.42715	6.55365	6.39216	6.5221	6.37704	6.5841	6.49732	6.35582	6.62214	6.8073	6.50386	6.52554	6.52812	6.38035	6.67565	6.5911	6.5143	6.62399	6.40119	6.6233	6.71022	6.53538	6.67901	6.72225	6.77259	6.774	6.69069	6.61875	6.62255	6.81978	6.63867	6.85907	6.67757	6.21777	6.56953	6.59372	6.44179	6.64562	6.74964
Kcnh6	protein_coding	MGI Symbol	4	potassium voltage-gated channel, subfamily H (eag-related), member 6 [Source:MGI Symbol;Acc:MGI:2684139]	-0.140618	-0.148353	0.828029	-0.807644	0.378517	1.34675	1.15589	0.604342	-0.999943	-1.3798	-1.5117	0.451692	-0.701706	0.151555	0.668851	-0.473969	0.407452	-0.114171	-0.0335192	0.378431	-1.45496	0.68379	0.153348	0.153717	-0.659794	0.0462562	0.552254	-0.504061	1.0752	1.39962	1.161	-0.0572266	-0.00580269	0.529156	0.724608	0.441507	0.226249	-0.232256	-0.181859	-0.136364	0.0230181	0.43246	-0.43977	0.00453173	0.0699689
Trmt1	protein_coding	MGI Symbol	30	tRNA methyltransferase 1 [Source:MGI Symbol;Acc:MGI:1289155]	5.3884	5.67901	5.03858	5.20175	5.42691	5.47471	5.5471	5.70269	5.21094	5.79556	5.35396	5.55031	5.58157	5.43414	5.60358	5.91731	4.9643	5.5052	5.42185	5.6337	5.68576	5.71225	5.70225	5.66639	5.73523	5.49733	5.42684	5.74776	5.696	5.89508	5.71572	5.85959	5.50243	5.6972	5.57443	5.65338	5.4596	5.57722	5.5706	5.21487	5.44196	5.57043	5.6415	5.90583	5.54029
Nacc1	protein_coding	MGI Symbol	5	nucleus accumbens associated 1, BEN and BTB (POZ) domain containing [Source:MGI Symbol;Acc:MGI:1914080]	5.63689	5.68954	5.52878	5.62865	5.98059	5.92679	5.81092	5.74395	5.89014	5.57407	5.4297	5.83712	5.81696	5.82039	5.55118	5.54626	5.54226	5.38149	5.72646	5.66269	5.55691	5.53302	5.65326	5.74064	5.85022	5.65697	5.90833	5.94749	5.61543	5.74244	5.54786	5.57404	5.63036	5.87199	5.80163	5.56951	5.87736	5.53234	5.66151	5.4118	5.57578	5.55368	6.05107	5.6085	5.50767
Nfix	protein_coding	MGI Symbol	8	nuclear factor I/X [Source:MGI Symbol;Acc:MGI:97311]	8.13204	7.95774	8.00208	8.35236	7.93854	8.03505	8.03819	8.01794	8.14999	8.12533	8.36314	7.9718	8.21221	8.27803	7.993	7.9588	8.07231	8.11012	8.19005	8.22523	8.10777	8.13471	8.08701	8.14691	8.26663	8.34624	7.95635	8.30774	8.24397	8.4505	8.26772	8.46003	8.16334	8.28167	8.20162	8.1719	8.00221	8.24762	8.19086	8.51163	8.27522	8.08643	7.97139	8.46019	8.09339
Slc1a5	protein_coding	MGI Symbol	8	solute carrier family 1 (neutral amino acid transporter), member 5 [Source:MGI Symbol;Acc:MGI:105305]	-0.369644	0.0637999	0.499975	-0.179613	0.0593396	-0.279879	1.10839	-0.404323	-0.629575	-0.00128669	0.36277	0.428423	0.785409	1.02768	-0.553541	-0.509158	-0.789349	-0.991023	-0.781332	-0.329015	0.0739702	-0.584315	-0.265737	0.282614	-0.0832933	-1.74892	-0.378799	-0.811242	-0.709075	-0.773117	0.179938	-1.19473	-0.62424	-0.314973	-0.47975	-0.59244	-1.04384	-0.969221	-0.108796	-0.647864	-0.225802	-0.532775	-0.514732	-0.321044	-0.281503
Uba1	protein_coding	MGI Symbol	6	ubiquitin-like modifier activating enzyme 1 [Source:MGI Symbol;Acc:MGI:98890]	8.07611	8.23445	8.17616	8.41271	8.12671	8.18032	8.02985	8.05506	8.13867	8.02747	8.19755	8.20717	8.14989	8.1775	8.20226	8.1728	8.18374	8.1834	8.15902	8.17491	8.1057	8.23402	8.27338	8.10459	8.19453	8.29716	8.05877	8.13549	8.4749	8.39483	8.27435	8.28267	8.07586	8.25886	8.32082	8.426	8.08408	8.12224	8.13167	8.22702	8.08136	8.17157	8.11107	8.04876	8.39437
Vwf	protein_coding	MGI Symbol	11	Von Willebrand factor [Source:MGI Symbol;Acc:MGI:98941]	0.50905	-0.148353	2.21529	0.0109091	1.03858	0.696142	1.46019	0.914125	-1.60261	0.839647	-0.176096	-1.22869	0.187736	0.257165	0.811456	1.21169	2.32014	1.33091	0.148959	1.7115	-0.17485	0.254622	-0.551645	1.77419	0.562598	-2.13595	-0.267768	-0.465067	0.347068	0.108239	0.629069	1.44784	-0.665463	-0.500188	0.509757	0.961661	0.0252019	-0.969221	0.584777	2.27733	1.2777	0.838674	2.34126	2.26087	2.27273
Siae	protein_coding	MGI Symbol	7	sialic acid acetylesterase [Source:MGI Symbol;Acc:MGI:104803]	3.94684	3.91368	3.84323	3.67895	4.07726	3.68298	3.56177	3.55491	3.53277	3.71853	3.52434	3.48732	4.00509	3.21191	3.79223	3.41191	3.84917	3.92892	3.41407	3.61869	3.66012	3.75478	3.89606	3.66136	3.49742	3.49229	3.68815	3.51191	3.48732	3.10996	3.23381	3.37276	3.81566	3.28009	3.52156	3.4147	3.48953	3.49663	3.32449	3.62568	3.63977	3.60499	3.82155	3.48239	3.8577
Vsig2	protein_coding	MGI Symbol	6	V-set and immunoglobulin domain containing 2 [Source:MGI Symbol;Acc:MGI:1928009]	1.66484	1.00722	1.73111	1.26275	1.85685	1.48379	1.05927	0.927997	1.86651	1.79926	1.71804	1.62033	2.02219	1.46983	1.45735	1.76938	1.14828	1.53596	1.89589	1.66641	1.75115	1.72126	1.24152	1.87577	1.74094	1.87097	2.06127	1.72818	1.7441	2.13883	2.01744	1.62176	1.63964	1.55316	1.87525	1.51243	1.51735	0.994978	1.33926	1.78054	1.46809	1.9858	2.07982	1.71947	2.12418
Esam	protein_coding	MGI Symbol	6	endothelial cell-specific adhesion molecule [Source:MGI Symbol;Acc:MGI:1916774]	2.8276	2.21857	2.97329	2.45812	2.83494	2.20385	2.69737	2.73437	2.24613	2.67827	2.56766	2.6978	2.59397	2.4514	2.50535	3.34698	3.52925	3.043	2.52692	3.01286	3.15891	3.10357	2.8714	3.12821	2.59743	2.37793	2.89422	2.70913	2.93387	2.94281	3.34428	3.37816	2.56809	3.08971	2.77147	3.44569	2.56218	2.68703	2.67289	3.20481	2.83851	2.81862	2.55337	3.39338	3.45422
Spa17	protein_coding	MGI Symbol	3	sperm autoantigenic protein 17 [Source:MGI Symbol;Acc:MGI:1333778]	1.80887	1.63223	2.13191	2.00719	1.76716	1.33645	1.96575	1.51985	1.73526	1.71492	1.94773	1.80332	1.54248	1.8534	1.22224	2.12541	1.4026	1.83124	2.01822	2.09852	1.12312	1.61023	1.02008	2.04524	1.70207	1.58147	1.32902	1.58689	1.52796	2.40242	2.12561	2.03793	1.63964	2.19568	1.71093	1.82688	1.73906	1.48247	2.00668	2.27733	1.52971	2.056	1.34921	1.9788	1.90855
Fam50a	protein_coding	MGI Symbol	3	family with sequence similarity 50, member A [Source:MGI Symbol;Acc:MGI:1351626]	4.99921	5.22169	5.16011	5.30771	5.11038	5.17775	4.93672	5.24266	5.25307	5.29222	5.10931	5.17285	5.18414	5.26299	5.3082	5.4522	4.83619	5.26482	5.12329	5.0998	5.2718	5.39167	5.13773	5.20707	5.196	4.97659	5.11562	5.0846	5.47572	5.64755	5.6368	5.56105	5.2857	5.2536	5.24896	5.40863	5.18799	5.41939	5.37353	5.12004	5.43056	5.12702	5.10859	5.87726	5.42244
Emd	protein_coding	MGI Symbol	6	emerin [Source:MGI Symbol;Acc:MGI:108117]	4.32062	4.34255	5.18419	5.75001	5.09956	5.29014	4.27563	4.45246	5.02783	5.29787	4.77986	5.20914	4.9772	4.77036	4.24912	4.05563	5.24526	5.17635	5.1994	5.12334	5.12096	4.90754	4.96632	4.07314	4.83767	4.92433	4.65036	4.15082	4.72992	5.10437	5.13898	4.9685	4.72037	4.56914	4.83221	4.68472	4.28866	4.96522	4.47245	4.63439	4.47137	4.46077	4.08061	4.60339	4.32608
Taco1	protein_coding	MGI Symbol	1	translational activator of mitochondrially encoded cytochrome c oxidase I [Source:MGI Symbol;Acc:MGI:1917457]	3.20103	3.23919	3.31025	3.45402	3.00509	3.32216	2.64424	2.89483	3.11215	3.45526	2.99383	3.28195	2.79592	3.18093	2.60664	3.11244	3.25303	3.39879	2.9399	2.88487	2.74443	3.57995	3.43719	3.1005	3.10164	2.94825	3.33343	2.93	3.1386	3.15721	3.16892	3.57903	3.29076	3.02251	3.0135	3.09739	3.05357	3.38764	2.89343	3.23426	3.23979	2.9878	2.75031	3.20965	3.25712
Grik3	protein_coding	MGI Symbol	1	glutamate receptor, ionotropic, kainate 3 [Source:MGI Symbol;Acc:MGI:95816]	3.31399	3.13448	3.56377	2.10099	3.65229	3.36334	3.27227	3.22486	3.37213	2.81059	2.55951	3.17765	3.69511	3.30516	2.29081	2.54545	3.56874	3.39879	2.88092	3.58274	2.51116	2.69848	3.33668	2.99533	3.15657	2.7598	3.61034	3.61104	2.51086	2.57141	2.27403	2.40881	3.01555	2.88553	2.78459	2.04867	2.99282	2.51064	2.94582	3.08064	3.09443	2.81862	3.27743	2.6064	3.02542
Gria3	protein_coding	MGI Symbol	9	glutamate receptor, ionotropic, AMPA3 (alpha 3) [Source:MGI Symbol;Acc:MGI:95810]	7.04075	6.79277	6.78577	6.83398	7.19557	6.93652	6.82488	6.78586	6.89117	6.85546	6.60303	6.78955	6.97985	6.9364	6.58477	6.55254	6.98158	6.94946	6.86456	6.87215	6.79012	6.94465	6.88846	6.54555	6.88086	6.83758	7.08815	6.63184	6.34345	6.1628	6.07949	5.97542	6.75995	6.20878	6.47697	6.23502	6.77847	6.64938	6.68273	6.7218	6.83203	6.59634	6.9435	6.4783	6.92739
Npas1	protein_coding	MGI Symbol	4	neuronal PAS domain protein 1 [Source:MGI Symbol;Acc:MGI:109205]	2.66295	2.50405	2.171	2.35644	2.65571	2.60679	2.92005	3.00691	2.61117	2.32064	3.3224	2.89318	2.53998	3.01017	2.47353	1.84796	2.00527	2.1789	2.38859	2.24679	2.59318	2.21722	2.11962	2.87373	2.64942	2.40679	2.16387	2.57991	2.03132	2.23634	2.24434	2.18686	2.23444	2.4001	2.58914	1.28203	3.04029	2.70487	2.23435	3.45754	2.33347	1.90357	3.10664	2.5773	1.96555
Sipa1l2	protein_coding	MGI Symbol	4	signal-induced proliferation-associated 1 like 2 [Source:MGI Symbol;Acc:MGI:2676970]	5.59477	5.21129	5.35654	4.8241	5.64	5.49223	5.41057	5.37704	5.61584	5.23617	5.50908	5.43391	5.70155	5.41145	5.4348	4.82563	5.5728	5.26413	5.23011	5.52171	5.47679	5.33841	5.45359	5.24395	5.49494	5.53811	5.58437	5.47071	5.34051	5.13335	4.84571	5.09928	5.19432	5.19607	5.16285	5.25166	5.39062	5.20658	5.30415	5.09733	5.21538	5.21318	5.58709	5.31218	5.18282
Ap4e1	protein_coding	MGI Symbol	8	adaptor-related protein complex AP-4, epsilon 1 [Source:MGI Symbol;Acc:MGI:1336993]	2.81742	2.95996	3.28968	2.99031	2.93193	3.3885	2.65667	3.09869	3.01972	2.59683	2.23041	2.72192	3.06973	3.10752	2.84086	2.554	3.02275	2.9674	2.77384	2.62695	2.81022	2.87142	3.31787	2.85726	2.94818	2.51676	3.28871	2.77168	2.501	1.85752	2.30886	1.99641	2.54116	2.49238	2.65728	2.48285	2.77358	2.29793	2.50846	2.09676	3.11468	2.69696	3.01634	2.35531	2.56787
Blvra	protein_coding	MGI Symbol	5	biliverdin reductase A [Source:MGI Symbol;Acc:MGI:88170]	5.23299	5.28586	5.23732	5.26781	5.1004	5.23226	5.27328	5.26537	5.24659	5.48845	5.70285	5.35512	5.08652	5.03327	5.21022	5.40513	5.4442	5.40659	5.38897	5.17496	5.435	5.31476	5.25324	5.25185	5.31346	5.48836	5.10877	5.33368	5.53069	5.61528	5.7005	5.78636	5.22355	5.49331	5.4254	5.43696	5.06386	5.4335	5.29493	5.64812	5.30402	5.51681	5.16597	5.66606	5.58645
Pdzd4	protein_coding	MGI Symbol	2	PDZ domain containing 4 [Source:MGI Symbol;Acc:MGI:2443483]	3.18527	3.14618	3.25372	3.34616	3.6816	3.26625	3.30687	3.0296	3.60395	3.44947	3.86582	3.25244	3.64484	3.41192	3.45463	2.84622	3.15839	3.14499	3.65691	3.68575	3.43396	3.38877	3.26556	2.99157	3.37305	3.69694	3.26429	3.33264	3.29521	3.61195	3.488	3.50201	3.01555	3.48865	3.34394	2.94005	3.38045	3.02546	3.33762	4.08872	3.42415	3.32442	3.44751	3.17769	3.09094
Srpk3	protein_coding	MGI Symbol	4	serine/arginine-rich protein specific kinase 3 [Source:MGI Symbol;Acc:MGI:1891338]	0.168013	0.611288	0.180602	0.529937	-1.22864	-0.856937	0.218751	0.459042	-0.426758	0.232386	0.471023	-0.536812	-0.655163	-0.174946	-0.553541	-0.871728	0.387955	0.864242	0.177248	0.506755	-0.28046	0.00740451	0.0529458	0.0121626	0.193816	0.639347	-0.198227	-0.427099	0.18401	-0.45626	-0.734814	0.513089	-0.174074	0.841369	-0.39845	0.864908	0.861164	-0.133852	-0.298899	-0.917051	0.0790522	0.059801	-0.677461	0.116642	0.513958
Idh3g	protein_coding	MGI Symbol	9	isocitrate dehydrogenase 3 (NAD+), gamma [Source:MGI Symbol;Acc:MGI:1099463]	7.84457	7.97608	7.74122	7.92244	7.62449	7.89888	7.77447	7.92427	7.77621	7.99791	8.14762	7.80283	7.73408	7.60423	7.92648	8.02121	7.99438	8.08185	8.06137	7.92029	7.86316	7.94074	7.86557	7.76684	7.83914	8.20587	7.77872	7.8646	8.18117	8.44414	8.33202	8.37635	7.86281	8.2002	8.08917	8.13424	7.80809	8.18892	8.00533	8.25986	7.87402	7.92059	7.65913	8.51788	8.10701
Pnck	protein_coding	MGI Symbol	5	pregnancy upregulated non-ubiquitously expressed CaM kinase [Source:MGI Symbol;Acc:MGI:1347357]	7.03545	7.06235	7.13119	6.41469	7.14103	7.47229	7.03576	7.16398	7.01714	7.31219	7.59421	7.09405	6.89955	6.96298	7.10229	7.02607	7.43628	7.24747	7.12113	7.34171	7.08121	7.19418	7.43587	7.14897	7.3232	7.26444	6.92729	7.10408	7.48427	7.63217	7.57263	7.76263	7.20553	7.63649	7.41779	7.4171	7.05965	7.3789	7.26549	7.73722	7.04945	7.20559	6.98043	7.94283	7.26752
Ssr4	protein_coding	MGI Symbol	8	signal sequence receptor, delta [Source:MGI Symbol;Acc:MGI:1099464]	6.1828	5.81343	5.77696	5.90009	5.90614	5.66637	6.12695	5.96862	5.75397	6.23932	6.33349	5.65113	5.85313	5.5905	5.76236	5.58744	6.00106	6.11807	5.98135	6.10635	5.83546	5.94079	5.82101	5.77611	5.89775	6.13408	5.74249	5.78514	5.79771	6.08115	6.52381	6.15596	5.91667	5.92493	6.06569	5.87245	5.90418	5.80879	5.9493	6.83732	5.98342	5.81103	5.81032	6.26601	5.80572
Bcap31	protein_coding	MGI Symbol	1	B cell receptor associated protein 31 [Source:MGI Symbol;Acc:MGI:1350933]	6.17451	6.10427	6.06843	6.04966	6.24426	5.82496	6.2915	6.01607	6.09346	6.46766	6.36365	5.85414	6.04814	5.81536	6.14648	5.95694	6.14955	6.33107	6.26615	6.02876	6.05939	6.28813	5.98921	6.12628	5.94793	6.3022	6.05483	6.00894	5.56424	5.4778	5.95536	5.67344	6.14915	5.5463	5.72489	5.6582	6.16619	5.97191	6.12713	6.51244	6.11405	5.77448	6.05998	6.26905	6.32795
Fam98a	protein_coding	MGI Symbol	5	family with sequence similarity 98, member A [Source:MGI Symbol;Acc:MGI:1919972]	4.57047	4.63067	4.52344	4.95934	4.59835	4.34225	4.44772	4.56881	4.60612	4.52915	4.37327	4.58985	4.88572	4.5369	4.60541	4.93849	4.45683	4.73095	4.49707	4.55517	4.7595	4.70525	4.87737	4.66551	4.57945	4.78841	4.80018	4.59901	4.74043	4.57452	4.68373	4.87709	4.83565	4.66479	4.88797	4.89636	4.81463	4.66385	4.7294	4.2884	4.73168	4.70366	4.66425	4.72667	4.95107
Kmt2a	protein_coding	MGI Symbol	6	lysine (K)-specific methyltransferase 2A [Source:MGI Symbol;Acc:MGI:96995]	6.42979	6.00501	6.4118	5.98109	6.54584	6.65928	6.35616	6.35587	6.50029	6.05149	6.22816	6.55821	6.58778	6.64117	6.03642	5.70438	6.19057	6.25085	6.31988	6.50532	6.40249	6.07671	6.15996	6.2595	6.44377	6.10796	6.56933	6.30735	6.09971	5.99831	6.11683	5.90517	6.25029	6.27775	6.29532	6.35305	6.54009	5.89824	6.13608	6.61033	6.31153	6.32185	6.64541	5.89604	5.84849
Ift46	protein_coding	MGI Symbol	15	intraflagellar transport 46 [Source:MGI Symbol;Acc:MGI:1923818]	6.09137	6.35315	6.19312	6.10601	5.96783	6.18081	6.15095	6.25698	6.21686	6.24893	6.13867	6.32058	6.09441	6.07809	6.35517	6.34375	6.3366	6.37848	6.1285	6.20187	6.14644	6.29402	6.20379	6.1794	6.24984	6.42012	6.13406	6.16001	6.38762	6.46462	6.50672	6.53455	6.2675	6.44008	6.30066	6.37371	5.98656	6.45293	6.22179	6.08497	6.1249	6.17579	5.99264	6.62147	6.31018
Tmem25	protein_coding	MGI Symbol	8	transmembrane protein 25 [Source:MGI Symbol;Acc:MGI:1918937]	5.83708	6.07894	6.17561	5.80143	6.04445	6.01141	5.83529	5.89505	5.77725	6.00933	5.50059	5.84538	5.93623	5.94548	5.70185	5.79552	6.07341	6.2285	5.67593	5.77261	5.96145	6.00719	5.99894	5.76567	5.76794	6.09324	5.76062	5.65013	5.56838	5.21537	5.45954	5.2932	6.0404	5.48398	5.57569	5.56631	5.90876	5.60836	5.78167	5.28187	5.74824	5.86797	5.93703	5.91069	5.88311
Trappc6a	protein_coding	MGI Symbol	7	trafficking protein particle complex 6A [Source:MGI Symbol;Acc:MGI:1914341]	3.92488	4.13668	3.53909	3.55693	3.62934	3.83346	4.34002	4.28874	4.00116	4.3789	4.82135	3.76784	3.92884	3.76813	4.38363	4.05863	3.74957	3.95128	4.29084	4.15266	3.85143	3.75076	3.63248	4.64647	4.31869	4.22836	4.25734	4.1602	4.06937	4.37485	4.44101	4.21202	4.44579	4.07071	4.02735	4.10359	4.12687	4.36748	4.17249	5.03893	4.14206	4.1365	4.03535	4.66577	4.08371
Supt6	protein_coding	MGI Symbol	2	SPT6, histone chaperone and transcription elongation factor [Source:MGI Symbol;Acc:MGI:107726]	6.91427	6.75245	6.70957	6.77088	6.85475	6.91634	6.70325	6.76886	6.99744	6.53651	6.94049	6.84854	6.86703	6.87999	6.76154	6.57266	6.80701	6.69967	7.0339	7.04151	6.7638	6.76491	6.6912	6.75779	6.85231	6.85775	6.91533	6.86824	6.91576	6.78161	6.78166	6.77707	6.61363	6.80096	6.86203	6.97367	6.87748	6.7615	6.72862	7.15138	6.80814	6.69589	6.82785	6.78867	6.75546
Spag5	protein_coding	MGI Symbol	8	sperm associated antigen 5 [Source:MGI Symbol;Acc:MGI:1927470]	1.40861	1.82643	1.41027	1.41662	1.97809	1.96387	1.78872	1.97886	1.9046	1.90455	1.88389	2.11162	1.8554	1.17869	1.62123	1.21169	2.01801	1.8965	0.974563	1.4279	1.63008	1.66254	2.03002	1.32514	2.35594	1.54732	1.70072	1.43024	2.41955	1.97519	1.99623	1.94641	1.92298	2.06153	2.13624	2.06328	2.31991	2.39453	1.48799	1.54574	1.08591	1.9858	2.02132	2.18575	1.49955
Unc119	protein_coding	MGI Symbol	7	unc-119 lipid binding chaperone [Source:MGI Symbol;Acc:MGI:1328357]	2.98146	3.15488	3.21373	2.49048	3.37438	2.95211	3.40597	3.51411	2.81992	2.9524	3.91457	3.29165	3.47216	3.7042	2.96049	2.76386	3.00687	3.11179	3.22715	3.07629	3.07932	3.02249	2.62266	3.42487	2.89748	2.51676	2.95272	3.20245	2.79544	2.96575	3.16576	2.58254	3.03176	3.01907	2.95669	2.34017	3.29636	3.30818	2.69346	4.16714	2.87062	3.26966	3.27465	3.19695	2.77739
Rab34	protein_coding	MGI Symbol	9	RAB34, member RAS oncogene family [Source:MGI Symbol;Acc:MGI:104606]	3.75208	3.41623	3.46764	3.3579	3.53121	3.70718	3.94983	4.2575	3.65792	4.10655	3.66013	3.49294	3.96654	4.02395	3.62848	3.94297	3.05402	3.30843	3.42296	3.36579	3.96554	3.51979	3.88333	4.13591	3.922	3.04931	3.71993	3.97056	3.41562	2.82235	3.6575	3.34822	3.61726	3.59885	3.21101	3.35361	3.92308	3.46033	3.99533	3.78197	3.86366	3.95245	3.84235	3.70048	3.54351
Sdf2	protein_coding	MGI Symbol	3	stromal cell derived factor 2 [Source:MGI Symbol;Acc:MGI:108019]	6.17551	5.99857	6.07917	5.89959	6.14741	5.95947	6.38292	6.09312	6.08985	6.31369	6.31908	5.69017	5.9367	5.95139	5.95713	5.77052	6.09836	6.19142	6.19918	6.17717	5.97155	6.09229	6.08924	5.97425	6.1121	6.30412	6.04545	5.96455	5.76047	6.03627	6.47352	6.25648	6.14394	6.10339	6.07284	5.83569	5.94262	5.8851	6.02987	6.70199	6.01024	5.75175	6.01571	6.40083	6.16144
Ccne1	protein_coding	MGI Symbol	5	cyclin E1 [Source:MGI Symbol;Acc:MGI:88316]	3.34504	3.452	3.18856	3.3043	3.70813	3.33256	3.22294	3.49327	3.37891	3.43782	3.87898	3.56673	3.7695	3.94449	3.73074	3.36652	3.47945	3.29505	3.55009	3.41296	3.43117	3.53623	3.28228	3.29642	3.49173	3.16643	3.1389	3.8287	3.01235	3.06819	3.05726	3.3889	3.29882	3.60576	3.26503	3.10447	3.5281	3.43917	3.54712	3.77626	3.50052	3.34325	3.50793	3.63374	3.35903
Bbc3	protein_coding	MGI Symbol	4	BCL2 binding component 3 [Source:MGI Symbol;Acc:MGI:2181667]	1.17335	-0.120064	0.128608	-0.439257	0.82891	1.16069	1.20188	1.46381	1.06036	0.690591	1.3906	0.705077	1.16846	1.64867	0.811456	1.06388	0.0586478	0.774512	0.650619	1.30384	0.931459	0.542062	0.496935	1.55691	1.38383	1.34352	0.490414	1.4094	0.208463	0.760315	0.345676	0.432358	0.974206	0.529156	-0.565907	0.224696	1.13548	0.497905	1.09825	2.05964	0.713535	0.87365	0.833879	0.669796	-0.0950904
Psmc3	protein_coding	MGI Symbol	10	proteasome (prosome, macropain) 26S subunit, ATPase 3 [Source:MGI Symbol;Acc:MGI:1098754]	8.52996	8.53943	8.46072	8.72597	8.22338	8.5268	8.42718	8.43727	8.45031	8.54004	8.70129	8.40649	8.33672	8.29737	8.54393	8.62714	8.68311	8.71486	8.58528	8.66595	8.56006	8.67457	8.5309	8.53196	8.58008	8.76219	8.42697	8.583	8.76888	8.89269	8.87691	9.04158	8.59796	8.80012	8.74722	8.75688	8.39825	8.7379	8.62361	8.85304	8.48306	8.52117	8.3523	9.10312	8.75049
Acp2	protein_coding	MGI Symbol	7	acid phosphatase 2, lysosomal [Source:MGI Symbol;Acc:MGI:87882]	5.1373	5.04635	5.28709	4.93896	5.3398	4.9941	5.13048	4.93187	5.11266	5.0354	4.7781	4.92106	5.13201	5.10339	5.00847	4.75786	5.11569	5.22938	4.92068	5.08788	4.77715	4.94849	5.10206	4.87424	4.99465	4.92433	5.14016	4.67626	4.47036	4.3605	4.46952	4.17838	5.14748	4.47301	4.56464	4.69531	4.94061	4.6501	4.92368	5.30485	4.92753	4.66425	5.16597	4.70104	5.22063
Rapsn	protein_coding	MGI Symbol	4	receptor-associated protein of the synapse [Source:MGI Symbol;Acc:MGI:99422]	-0.250591	-0.267406	-0.0396638	-0.322217	-0.115747	0.0325051	-0.861739	0.186422	-0.248971	-0.319257	0.471023	-0.631449	-0.292593	-1.9043	-0.106082	0.463875	0.750525	0.0477962	-0.0335192	-0.960371	-0.518152	-0.0475619	-0.112113	-0.0799556	0.327495	-0.478835	-0.378799	-0.763148	-0.147196	0.288811	-0.290512	-0.277192	-0.204131	0.449539	-0.284494	0.649448	-0.693897	-0.860287	0.319538	1.14628	-0.127399	0.384763	-0.76627	0.473207	0.28678
Slc39a13	protein_coding	MGI Symbol	11	solute carrier family 39 (metal ion transporter), member 13 [Source:MGI Symbol;Acc:MGI:1915677]	3.60788	3.37707	3.48325	3.27363	3.56547	3.62701	4.204	3.60973	3.81368	3.71853	3.92729	3.38224	3.8198	3.8604	3.74414	3.39059	3.54033	3.3837	3.50337	3.55332	3.4805	3.49836	3.57481	3.95431	3.6507	3.25373	3.53321	3.63815	2.93387	2.84314	3.42853	2.58721	3.75642	3.10603	2.74488	2.70408	3.70264	3.45243	3.6161	3.75029	3.23054	3.53571	3.99201	3.22536	2.88842
Celf2	protein_coding	MGI Symbol	28	CUGBP, Elav-like family member 2 [Source:MGI Symbol;Acc:MGI:1338822]	9.17789	9.09772	9.12434	9.19095	9.34212	9.3112	9.12529	9.17722	9.27462	8.89576	9.23061	9.23339	9.25685	9.20968	8.92029	8.8809	9.07038	9.05593	9.28463	9.23779	9.10294	9.00464	9.02369	8.95332	9.1828	8.99447	9.17372	9.14623	8.94212	9.01859	9.00922	8.92297	9.04801	9.01062	9.01926	9.07016	9.24832	9.04176	9.10081	9.23832	9.07338	9.13265	9.25259	8.8306	8.94103
Nr1h3	protein_coding	MGI Symbol	8	nuclear receptor subfamily 1, group H, member 3 [Source:MGI Symbol;Acc:MGI:1352462]	2.86434	3.11379	2.78878	2.58842	2.30799	2.81781	3.1249	2.86989	2.63403	2.75536	3.36511	2.53848	2.38158	2.66476	2.79867	2.74532	2.7371	2.8515	2.38859	2.72695	2.75338	2.51149	2.62704	2.67199	2.62885	2.86752	2.61879	2.81589	2.71239	2.54628	2.8283	2.73758	2.83149	2.91176	2.80189	2.73178	2.44613	2.84015	2.20599	2.13294	2.25659	2.82757	2.78197	2.92014	2.82437
Ddb2	protein_coding	MGI Symbol	5	damage specific DNA binding protein 2 [Source:MGI Symbol;Acc:MGI:1355314]	1.96464	2.00401	2.3576	1.74639	1.68939	1.83803	2.18766	2.44222	2.40073	1.92971	2.07898	2.08953	2.33045	1.77259	2.25381	1.90921	2.30463	2.48736	1.69532	1.76381	2.29534	2.38747	2.32193	2.02327	2.21122	1.96451	1.94313	1.36681	1.49852	2.03424	1.58711	1.67536	2.20615	1.61833	2.20289	1.75671	1.78756	1.97674	2.03113	1.90083	2.18817	1.96973	2.24229	2.46529	2.04042
Spi1	protein_coding	MGI Symbol	4	spleen focus forming virus (SFFV) proviral integration oncogene [Source:MGI Symbol;Acc:MGI:98282]	-1.29409	-0.236709	-1.43012	-0.285223	-0.054993	-0.187761	-0.563657	-1.42181	-1.49951	-1.3798	-1.5117	0.404771	1.54248	1.37916	0.777104	-0.219652	-1.52631	-0.468602	-0.836827	-1.34739	-0.701598	-1.77987	0.128895	1.64587	0.136672	-2.66646	-0.935192	1.63254	-1.82837	-1.47672	-1.62116	-1.8286	-0.796707	-2.04616	-1.16201	-1.14346	-0.526441	-2.94121	-0.615756	-0.31981	-1.88031	0.45573	0.921786	-1.19856	-2.63698
Sf3a1	protein_coding	MGI Symbol	4	splicing factor 3a, subunit 1 [Source:MGI Symbol;Acc:MGI:1914715]	6.22064	6.42601	6.2379	6.35296	6.19156	6.29198	6.12881	6.29461	6.15302	6.34247	6.15025	6.23892	6.33172	6.29976	6.47051	6.48205	6.16431	6.28002	6.07359	6.17757	6.26575	6.46239	6.4333	6.21173	6.24435	6.26592	6.28777	6.21131	6.61099	6.3123	6.35421	6.48225	6.35513	6.38697	6.3408	6.62704	6.24138	6.38297	6.15057	5.83269	6.11279	6.267	6.14462	6.37817	6.54658
Stat6	protein_coding	MGI Symbol	5	signal transducer and activator of transcription 6 [Source:MGI Symbol;Acc:MGI:103034]	2.64002	2.659	2.92457	3.05665	2.53245	2.64904	2.03725	2.649	2.31846	2.25579	1.77546	2.64326	2.50455	1.87568	2.55688	3.18304	2.72938	2.41991	2.52692	2.76595	2.52689	2.77967	2.90779	2.89405	2.47021	2.87442	2.3952	2.26901	2.56394	2.67244	2.75441	2.43495	2.34755	2.83551	2.59412	2.32206	2.68675	2.91102	2.1021	1.85824	2.57182	2.75907	2.92356	2.37235	3.05199
Clgn	protein_coding	MGI Symbol	2	calmegin [Source:MGI Symbol;Acc:MGI:107472]	2.83771	3.14618	3.05565	3.11663	3.24143	2.83255	3.13974	3.31999	2.76921	2.99276	2.36745	2.7075	2.88128	2.49523	2.67353	2.77487	3.14973	3.12395	2.83282	2.18419	2.47915	2.84148	2.99155	2.54411	3.05614	2.29804	3.32164	3.10863	3.19782	3.19003	2.60358	2.52043	2.90021	2.94842	2.81047	2.90804	2.96497	2.53078	3.02506	2.67713	3.12802	2.91411	3.10351	2.79514	2.80107
Napsa	protein_coding	MGI Symbol	5	napsin A aspartic peptidase [Source:MGI Symbol;Acc:MGI:109365]	0.102425	-0.69804	0.0186349	-0.14606	0.583499	-0.378283	0.387433	0.752019	-0.167671	-0.169231	-1.14913	0.0858209	0.929799	0.151555	-0.171671	-1.63955	0.426688	-0.143026	0.609688	0.400627	-0.856321	-0.430282	-0.858827	-0.0178946	0.0151104	-0.882191	-0.340831	0.339538	-2.16279	-1.05142	-1.308	-0.709303	0.168527	-0.0900995	-0.657538	-0.461196	0.767551	-0.860287	-0.00570233	0.367403	-0.612826	-0.135015	-0.368511	0.220665	-0.79371
Vrk3	protein_coding	MGI Symbol	10	vaccinia related kinase 3 [Source:MGI Symbol;Acc:MGI:2182465]	5.48753	5.58548	5.49453	5.50738	5.55972	5.6519	5.49668	5.45575	5.32857	5.68537	5.67671	5.56105	5.39995	5.33209	5.40558	5.53874	5.6169	5.71872	5.4691	5.41262	5.37757	5.54989	5.38297	5.44945	5.50485	5.75186	5.35492	5.47071	5.79418	5.67041	5.85236	5.90049	5.72561	5.88103	5.78812	5.6594	5.5361	5.71838	5.45787	5.42827	5.56785	5.51335	5.49694	5.97671	5.70365
Smg9	protein_coding	MGI Symbol	7	smg-9 homolog, nonsense mediated mRNA decay factor (C. elegans) [Source:MGI Symbol;Acc:MGI:1919247]	4.36558	4.75711	4.06519	4.20622	4.34157	4.77123	4.79296	4.97009	4.29804	4.60791	4.70424	4.60938	4.79015	4.45233	5.00476	4.99295	4.07931	4.25621	4.37263	4.29868	4.73938	4.77621	4.7297	5.13121	4.88507	4.61997	4.36895	4.85349	4.71719	4.72435	4.84373	5.01862	4.93983	4.72097	4.19881	4.83595	4.72512	4.84368	4.84425	4.62012	4.76835	4.99824	4.79415	4.98389	4.55806
Paxip1	protein_coding	MGI Symbol	7	PAX interacting (with transcription-activation domain) protein 1 [Source:MGI Symbol;Acc:MGI:1890430]	4.82124	4.77511	4.5422	4.70159	4.96394	4.68755	4.83003	4.88375	4.7556	4.60661	4.88144	4.69719	4.91686	4.8611	4.30745	4.19743	4.60455	4.50665	4.71776	4.61335	4.64036	4.39458	4.54104	4.44498	4.88724	4.64642	4.84822	4.64095	4.67942	4.6077	4.36718	4.43301	4.74712	4.88789	4.57726	4.2687	4.91809	4.28242	4.42864	4.47966	4.54658	4.69391	4.9651	4.63197	4.42085
Rmnd5a	protein_coding	MGI Symbol	5	required for meiotic nuclear division 5 homolog A [Source:MGI Symbol;Acc:MGI:1915727]	6.04157	5.89712	6.03924	5.64551	6.19743	6.23209	6.05595	6.0442	6.00363	5.63717	5.95124	6.0772	5.99304	6.11778	5.99312	5.6962	5.97965	5.82962	6.02432	6.18439	5.95371	5.78631	5.8253	5.8632	5.93017	5.96815	5.98974	5.95245	5.97609	5.77635	5.82755	5.85427	5.91098	5.93638	6.12704	5.78866	6.16695	5.78173	5.86168	5.84023	5.79604	5.8323	6.00401	5.66029	5.70156
Mov10	protein_coding	MGI Symbol	9	Mov10 RISC complex RNA helicase [Source:MGI Symbol;Acc:MGI:97054]	2.05409	1.83368	2.40755	1.35936	2.02809	2.36967	1.8693	2.0118	2.26089	1.92137	1.44471	1.83905	2.28344	2.27823	1.76839	1.58144	2.4243	2.30176	2.01038	2.30089	2.29534	2.02416	2.20397	2.19033	2.18327	1.58147	2.35528	1.53012	1.73571	1.14219	0.514357	1.31904	1.74565	1.14919	1.54615	1.83542	2.20558	1.30672	2.02303	1.31325	2.07561	1.71395	2.6162	1.71947	1.69762
Rhoc	protein_coding	MGI Symbol	6	ras homolog family member C [Source:MGI Symbol;Acc:MGI:106028]	3.60394	3.4684	3.45977	3.77623	3.71251	3.51725	4.06784	3.85272	3.01972	3.55566	3.81537	3.30768	3.566	3.63077	3.63808	3.87465	3.62395	3.56635	3.84058	3.43195	3.2215	3.38098	3.07711	4.16964	3.20949	3.64541	3.25192	3.93274	3.55324	3.58752	3.60241	3.75117	3.55357	3.49362	3.59784	3.38593	3.44234	3.44183	3.57233	4.24566	3.15108	3.42805	3.84047	4.38989	3.82726
Ppard	protein_coding	MGI Symbol	9	peroxisome proliferator activator receptor delta [Source:MGI Symbol;Acc:MGI:101884]	2.49421	1.97807	2.56255	2.16254	2.38675	2.2485	2.85678	2.90889	2.55838	2.24914	3.20712	2.23745	2.25325	2.59261	2.52619	2.30834	1.94651	2.27474	2.37644	2.94652	2.51116	2.07651	1.83218	2.50765	2.84494	2.78932	2.46116	2.98735	2.37164	2.31583	2.09932	2.12399	2.28941	2.15234	2.22871	2.22144	2.35251	2.36678	2.23435	2.68933	2.99598	2.29408	2.67219	2.59676	1.75533
Def6	protein_coding	MGI Symbol	8	differentially expressed in FDCP 6 [Source:MGI Symbol;Acc:MGI:1346328]	-0.465859	-0.656818	-0.756934	-0.611724	-0.351125	-0.483893	0.053014	-0.369971	-0.335127	0.0908315	-0.349427	-0.491724	-1.07785	-0.942773	0.424432	-0.966365	-1.31986	-1.21779	-0.00145802	-0.655516	-0.518152	-0.226268	-1.88349	0.879855	-0.30286	0.0943505	0.358166	0.618998	-0.382574	0.553864	-0.256161	0.0276623	-0.751619	0.180352	-0.705632	-0.302934	0.1541	-0.710909	0.0591488	0.336706	-0.445369	-0.0343212	-0.267817	-0.181881	-1.23259
Peg3	protein_coding	MGI Symbol	5	paternally expressed 3 [Source:MGI Symbol;Acc:MGI:104748]	7.27305	7.20824	7.46756	7.13476	7.50804	7.41987	7.32379	7.36713	7.42212	6.83785	7.15854	7.5189	7.46238	7.4305	7.23397	6.87668	7.18819	7.22788	7.31501	7.4927	7.28429	7.16803	7.39047	7.14155	7.33912	7.22819	7.45889	7.33013	7.15727	6.9917	7.02412	6.91855	7.24951	7.15558	7.24847	7.29688	7.37905	7.03574	7.11515	7.20229	7.07357	7.17371	7.45082	6.81928	7.27723
Zim1	protein_coding	MGI Symbol	4	zinc finger, imprinted 1 [Source:MGI Symbol;Acc:MGI:1341879]	0.348585	0.542163	0.255241	1.17255	1.09329	0.17811	1.17907	0.720484	0.608289	0.891798	1.01485	1.00161	0.662178	0.589241	0.591889	0.0458095	0.795613	0.26104	0.501975	0.527075	0.816638	0.0861165	0.269757	0.153717	0.74572	-0.163961	0.262747	0.706994	-0.57783	0.239483	-0.734814	0.589541	0.933372	1.03109	0.257215	-0.379896	0.799435	0.228718	0.470217	0.83097	0.420089	0.72835	0.818692	0.00453173	0.394494
Metrn	protein_coding	MGI Symbol	7	meteorin, glial cell differentiation regulator [Source:MGI Symbol;Acc:MGI:1917333]	3.96695	3.60812	3.78983	3.4458	3.98624	3.55773	4.2292	4.03682	4.2057	3.79584	4.22655	3.68681	3.8684	3.86319	3.80081	3.81188	3.60719	3.73045	4.27783	4.05633	3.84726	3.35207	3.3891	4.4817	3.97797	4.02315	3.95748	3.89577	3.93111	3.98552	4.39717	4.30989	4.29008	4.30222	4.2327	3.78673	4.09992	3.81471	3.80284	4.69464	4.05043	3.77881	3.81583	4.21674	3.44423
Lmf1	protein_coding	MGI Symbol	10	lipase maturation factor 1 [Source:MGI Symbol;Acc:MGI:1923733]	4.39783	4.32078	4.24688	4.10883	4.21005	4.13342	4.3297	4.11924	4.0121	4.34189	4.40546	4.23494	3.96095	4.35656	4.06562	3.92166	4.24289	4.68448	4.099	4.18499	4.31889	4.25533	3.90148	4.1342	4.15747	4.44554	4.49239	4.10944	3.90517	3.51423	3.92597	4.08573	4.40281	3.6774	3.80297	3.68176	4.20781	3.91006	4.30039	4.10019	4.16003	3.76258	4.11676	4.41752	4.14823
Ciao3	protein_coding	MGI Symbol	8	cytosolic iron-sulfur assembly component 3 [Source:MGI Symbol;Acc:MGI:1914813]	5.3612	5.81205	5.41401	5.65268	5.38092	5.63044	5.32159	5.54172	5.54526	5.5018	5.50378	5.66239	5.59126	5.40763	5.87932	5.66447	5.70521	5.72022	5.49883	5.46754	5.57595	5.78434	5.77398	5.4467	5.50273	5.79615	5.47951	5.56556	5.86223	6.00017	5.75204	5.98031	5.64096	5.86242	5.69337	5.88792	5.38407	5.78802	5.7172	5.23374	5.58911	5.72027	5.31343	6.13901	5.8299
Angptl4	protein_coding	MGI Symbol	4	angiopoietin-like 4 [Source:MGI Symbol;Acc:MGI:1888999]	0.742249	-0.397174	0.922666	0.32986	0.728798	-0.520887	0.573846	0.955347	0.782056	0.120275	0.285808	0.404771	0.507108	0.386933	0.510589	-0.249095	0.107146	0.503742	0.148959	1.43867	0.55531	-0.359023	-0.858827	1.25145	0.78344	0.702772	0.939277	-0.544138	1.19016	0.108239	1.02794	0.781022	-0.398948	0.809834	1.72914	0.418965	0.317158	0.228718	0.180711	-0.421093	0.132991	0.059801	-0.0293047	0.92207	0.96904
Daxx	protein_coding	MGI Symbol	10	Fas death domain-associated protein [Source:MGI Symbol;Acc:MGI:1197015]	5.42239	5.92242	5.3727	5.71734	5.38641	5.82589	5.47109	5.75518	5.33991	5.63844	5.32059	5.78311	5.50871	5.47211	5.77765	5.96738	5.5798	5.6965	5.48899	5.70566	5.77028	5.79023	5.93162	5.68634	5.86624	5.39303	5.55068	5.5274	5.95953	5.97872	6.02117	6.1003	5.84233	5.91894	5.75463	5.96093	5.68648	5.99021	5.67644	4.91454	5.73304	5.85982	5.65973	5.85015	5.84944
Cd320	protein_coding	MGI Symbol	4	CD320 antigen [Source:MGI Symbol;Acc:MGI:1860083]	3.88317	3.28222	3.41706	3.52864	3.70155	3.3608	4.04752	3.7781	3.24428	3.84517	3.68657	3.40626	3.23638	3.48621	3.72174	3.42129	3.6156	3.82846	3.32838	3.44001	3.14877	3.63771	3.27115	3.98684	3.54486	3.03089	3.26736	3.71657	3.21602	3.33797	3.52056	3.04643	3.8398	3.45592	3.67734	3.55569	3.62914	3.48892	3.42634	4.03953	3.68786	3.46005	3.47441	3.53882	3.66034
Ipo4	protein_coding	MGI Symbol	13	importin 4 [Source:MGI Symbol;Acc:MGI:1923001]	5.32392	5.23749	5.33448	5.47877	5.27324	5.47413	5.26788	5.35474	5.17535	5.10517	5.35514	5.34661	5.20873	5.2651	5.17108	5.16606	5.3901	5.32268	5.39048	5.44168	5.3891	5.50464	5.28885	5.23363	5.19775	5.05919	5.19207	5.45173	5.44067	5.4584	5.44199	5.44495	5.30783	5.41884	5.48017	5.61361	5.50139	5.35094	5.15637	5.37072	5.14658	5.46544	5.24762	5.30036	5.33659
Tm9sf1	protein_coding	MGI Symbol	13	transmembrane 9 superfamily member 1 [Source:MGI Symbol;Acc:MGI:1921390]	3.8569	3.79056	3.56132	3.89783	3.65911	3.70918	3.84867	3.88686	3.52973	3.95751	3.2634	3.42402	3.81361	3.92058	4.08681	3.81722	3.38673	3.87418	3.52829	3.50548	3.81343	3.97416	3.9907	3.85	3.69095	3.75794	3.75761	4.24202	3.33185	2.63478	3.10759	3.09314	3.77387	3.07652	2.92939	3.21655	3.66636	3.65412	3.75225	2.65242	3.96379	3.73906	3.6173	3.79619	3.7216
Rec8	protein_coding	MGI Symbol	4	REC8 meiotic recombination protein [Source:MGI Symbol;Acc:MGI:1929645]	0.558803	0.954986	1.51524	0.305814	1.39494	0.372197	1.5869	0.827968	0.585019	1.59421	0.435834	1.36243	0.135741	0.323508	1.5001	0.37016	1.08915	0.64547	0.456532	1.61038	0.94714	0.945418	0.659409	1.18704	0.706988	0.538653	-0.340831	1.219	0.978981	1.39962	1.44819	-0.311544	1.12688	0.155478	1.21263	0.813984	0.52214	0.980405	0.690906	1.16387	0.67769	1.16943	1.38057	1.31181	-0.154591
Irf9	protein_coding	MGI Symbol	7	interferon regulatory factor 9 [Source:MGI Symbol;Acc:MGI:107587]	2.89371	2.66308	3.11698	3.52344	2.73096	2.27032	2.33938	2.67802	2.44664	2.54891	2.47536	2.38979	2.313	2.50241	2.91382	2.64485	2.59979	2.42483	2.21526	2.98375	2.93736	2.6943	2.5872	3.097	2.61845	2.69889	2.72106	2.14216	2.67778	2.19165	2.35404	2.78712	2.8091	2.70445	2.98726	2.94005	2.11346	1.82188	2.27587	2.41593	2.9059	3.06548	2.90571	2.7128	2.93911
Gmpr2	protein_coding	MGI Symbol	6	guanosine monophosphate reductase 2 [Source:MGI Symbol;Acc:MGI:1917903]	3.15324	3.12269	3.2012	3.45129	3.16048	3.12072	3.11892	3.13203	3.11215	3.46677	3.19665	3.11709	2.84532	2.58587	3.37648	2.98862	3.29288	3.5049	3.07383	2.82458	3.01381	3.07811	3.08349	2.61926	3.18151	3.35097	3.23944	2.99086	3.5316	3.25663	3.39109	3.03281	3.21895	3.29725	3.16494	3.55052	3.31578	3.30233	3.06508	2.56904	3.07733	3.27621	2.77018	3.46396	3.28538
Mdp1	protein_coding	MGI Symbol	3	magnesium-dependent phosphatase 1 [Source:MGI Symbol;Acc:MGI:1915131]	6.57916	6.67511	6.62882	6.50326	6.49119	6.6598	6.42624	6.48728	6.48937	6.78912	6.60798	6.61921	6.54077	6.43579	6.56414	6.71502	6.69769	6.77463	6.74326	6.61676	6.64563	6.76267	6.63262	6.47041	6.59096	6.79729	6.54229	6.55508	6.69721	6.96729	6.87324	6.8698	6.60336	6.82655	6.74446	6.83555	6.53062	6.68464	6.7038	6.70613	6.52263	6.57026	6.42747	7.16868	6.82305
Dhrs1	protein_coding	MGI Symbol	4	dehydrogenase/reductase (SDR family) member 1 [Source:MGI Symbol;Acc:MGI:1196314]	6.79196	7.02246	6.88215	7.62569	6.7069	6.8084	6.74608	6.86032	6.74858	6.98139	7.00906	6.89755	6.61147	6.59702	6.99289	7.04969	7.00816	7.02558	6.88989	6.6825	6.83717	6.86504	6.85949	6.77323	6.79978	7.04912	6.6117	6.94512	7.06089	7.35553	7.3569	7.22621	6.85867	7.16787	7.16254	7.04487	6.84562	7.10958	6.89939	7.17895	6.84345	6.90635	6.62782	7.50083	7.00889
Ncan	protein_coding	MGI Symbol	1	neurocan [Source:MGI Symbol;Acc:MGI:104694]	8.15067	7.91587	8.08083	8.535	8.18828	7.75469	7.91558	7.75159	7.76848	7.93949	7.35969	7.72125	7.91125	7.86153	7.73564	7.72683	8.12809	7.93287	7.80837	7.7366	7.76525	8.08067	7.91412	7.84968	7.87794	7.88311	7.84237	7.74783	7.61035	7.37422	7.51023	7.39565	7.90807	7.5128	7.71871	7.6045	7.78576	7.78717	7.72277	7.04325	7.8713	7.4578	7.82553	7.58028	7.8541
Tmem161a	protein_coding	MGI Symbol	14	transmembrane protein 161A [Source:MGI Symbol;Acc:MGI:2384577]	4.65201	4.79288	4.21607	4.3306	4.60543	4.44175	4.79483	4.54875	4.349	4.86759	4.35455	4.47955	4.41263	4.32654	4.34311	4.50909	4.33612	4.6269	4.56154	4.56626	4.48387	4.74925	4.73679	4.5828	4.54143	4.68619	4.70129	4.43217	4.44228	3.95337	3.9864	4.4252	4.77435	4.28941	4.00325	4.17763	4.3478	4.30307	4.31705	4.48492	4.70521	4.26061	4.29331	4.69315	4.70966
Armc6	protein_coding	MGI Symbol	6	armadillo repeat containing 6 [Source:MGI Symbol;Acc:MGI:1924063]	5.95093	6.01621	5.91765	6.38272	5.68578	5.8645	5.86819	5.75129	5.83511	5.97599	6.0469	6.01363	5.90502	5.80306	5.76127	5.87316	6.01384	6.0476	5.75137	5.64768	5.96193	6.17789	6.13639	5.88062	5.81195	6.05121	5.81891	5.84115	6.22784	6.33376	6.31798	6.32412	5.97442	6.30133	6.23688	6.30122	5.90005	6.1639	5.91302	5.63793	5.67058	6.1136	5.89466	6.335	6.08552
Borcs8	protein_coding	MGI Symbol	5	BLOC-1 related complex subunit 8 [Source:MGI Symbol;Acc:MGI:1919618]	5.4402	5.3693	5.39694	5.32426	5.2418	5.58165	5.51387	5.64297	5.21189	5.73022	5.89081	5.35512	5.32937	5.25132	5.28241	5.41338	5.4192	5.4947	5.54433	5.69504	5.40267	5.38455	5.27569	5.39275	5.5771	5.59563	5.2853	5.56909	5.40409	5.76441	5.77869	5.88493	5.4376	5.67986	5.63844	5.47433	5.5935	5.59765	5.30499	6.01702	5.43727	5.31689	5.38025	5.90631	5.36467
Slc25a42	protein_coding	MGI Symbol	5	solute carrier family 25, member 42 [Source:MGI Symbol;Acc:MGI:1920345]	4.96118	5.19097	5.06821	5.64372	4.80606	5.03609	4.77596	4.82102	5.01047	4.83244	4.70054	5.21935	5.09164	4.89148	5.13762	4.99373	4.96348	4.92676	4.82222	5.02408	5.00588	5.12896	5.24615	5.13804	4.86652	5.08024	5.04119	4.69682	4.99971	4.49794	4.60533	4.85209	5.04499	5.03237	4.85933	5.09517	4.85406	4.93247	4.84999	4.26821	4.73058	4.99724	4.98819	4.81864	4.98507
Snx9	protein_coding	MGI Symbol	2	sorting nexin 9 [Source:MGI Symbol;Acc:MGI:1913866]	3.20103	2.39556	2.9696	2.78386	3.05418	2.89707	2.96741	2.89129	3.04552	2.70281	3.06465	2.81009	2.88523	2.77555	3.03506	2.61247	2.89737	2.61348	3.19983	3.06591	2.82727	2.6604	3.04806	3.17878	2.66971	2.65145	2.89023	2.76759	2.68651	2.80973	2.72031	2.72068	2.91076	2.62966	2.85259	2.89992	3.0927	2.84015	3.19341	2.71939	2.85465	2.72596	3.47924	2.81604	3.22538
Ranbp3	protein_coding	MGI Symbol	8	RAN binding protein 3 [Source:MGI Symbol;Acc:MGI:1919060]	6.42225	6.83424	6.16637	6.55071	6.2786	6.63977	6.66144	6.84783	6.30584	6.87772	6.58709	6.57287	6.53795	6.51732	6.97168	7.05271	6.48792	6.62916	6.41686	6.47915	6.71396	6.92046	6.80144	6.89569	6.7722	6.60474	6.60776	6.89424	6.95739	6.84842	7.01382	7.04229	6.81109	6.72004	6.67191	6.91347	6.63785	7.05391	6.68273	6.13322	6.72607	6.94412	6.56692	6.99161	6.7207
Ndufa11	protein_coding	MGI Symbol	4	NADH:ubiquinone oxidoreductase subunit A11 [Source:MGI Symbol;Acc:MGI:1917125]	7.60017	7.41101	7.41291	7.51502	7.36599	7.36231	7.62716	7.53557	7.62452	7.7041	8.22567	7.3498	7.43592	7.35148	7.42461	7.50627	7.57475	7.53745	7.83719	7.69511	7.5787	7.41402	7.2558	7.51332	7.64551	7.80938	7.42899	7.5311	7.61892	7.90284	7.94126	7.98534	7.43295	7.72764	7.7057	7.51251	7.53248	7.7041	7.63192	8.50183	7.52869	7.48403	7.40326	8.0535	7.54153
Nr2f6	protein_coding	MGI Symbol	8	nuclear receptor subfamily 2, group F, member 6 [Source:MGI Symbol;Acc:MGI:1352453]	0.0569815	0.844487	0.0469239	-0.360185	0.484645	0.0578161	1.05927	0.459042	0.697787	0.177419	0.754195	0.497135	0.0818024	1.64867	-0.240383	-0.473969	0.368192	0.522238	1.39161	0.378431	0.492574	-0.164207	0.458202	1.00471	0.687225	0.538653	1.16717	0.618998	-0.0569981	0.239483	0.0759153	0.0276623	-0.5072	0.548392	0.206141	-1.01513	1.07164	0.0448538	0.649386	1.16387	0.524678	-0.32023	0.354482	-0.321044	-0.281503
Use1	protein_coding	MGI Symbol	12	unconventional SNARE in the ER 1 homolog (S. cerevisiae) [Source:MGI Symbol;Acc:MGI:1914273]	7.13755	6.81537	6.94855	6.64836	6.86951	6.92754	6.99594	7.02467	6.99275	7.12471	7.54242	6.8309	6.91192	6.91167	6.95257	7.01914	7.07064	7.1136	7.09704	7.20059	7.04705	6.96301	6.92264	6.86925	7.20048	7.21805	6.91558	7.13811	7.15806	7.52142	7.42133	7.48029	6.94273	7.27982	7.32077	7.0652	6.97188	7.13674	7.13714	7.79605	7.0783	6.95206	6.90604	7.59533	7.03513
Ocel1	protein_coding	MGI Symbol	4	occludin/ELL domain containing 1 [Source:MGI Symbol;Acc:MGI:1924340]	2.10522	1.38819	1.1742	1.56581	2.13626	1.88121	2.14121	1.94515	1.73526	1.8703	2.23041	2.36549	2.22243	2.39081	1.83669	1.81988	1.58489	1.90357	1.42739	2.26505	2.09172	1.65395	1.60283	2.49706	2.01114	2.05236	1.95844	2.25156	1.73571	1.53865	1.78978	1.98937	1.85901	1.99999	1.89957	1.41327	1.74726	1.81368	1.94796	2.3093	1.79526	1.83424	2.39856	1.85496	1.3254
Dyrk1b	protein_coding	MGI Symbol	3	dual-specificity tyrosine-(Y)-phosphorylation regulated kinase 1b [Source:MGI Symbol;Acc:MGI:1330302]	2.01898	3.06226	1.67784	2.06563	2.43521	2.27032	3.45426	3.28268	2.23869	3.03202	2.87406	2.49993	2.59397	3.53602	2.84915	3.11533	1.73903	1.51764	2.01822	1.37283	2.31964	2.55826	2.7762	3.3326	2.96059	1.1523	2.61397	3.18723	2.67339	2.03424	2.30312	2.06496	2.58136	2.56502	2.40325	2.71337	3.20111	2.95641	3.08857	2.69539	2.80152	3.02328	3.03617	2.861	1.94444
Braf	protein_coding	MGI Symbol	5	Braf transforming gene [Source:MGI Symbol;Acc:MGI:88190]	7.4506	7.72743	7.81093	7.89777	7.61327	7.73681	7.16707	7.24101	7.53248	6.94045	6.83724	7.68336	7.58635	7.61109	7.5189	7.81583	7.39781	7.25059	7.36448	7.44611	7.50347	7.47516	7.67222	7.27518	7.37893	7.44337	7.77426	7.28724	7.79853	7.41245	7.2435	6.97308	7.35473	7.47764	7.57514	7.85818	7.56095	7.40334	7.56511	7.0105	7.43064	7.46624	7.51037	6.84672	7.70385
Ndufb2	protein_coding	MGI Symbol	6	NADH:ubiquinone oxidoreductase subunit B2 [Source:MGI Symbol;Acc:MGI:1915448]	4.98032	4.75329	4.86772	4.91532	4.87794	4.78928	5.25635	5.1324	5.17437	5.23785	5.68704	4.99321	5.21579	5.22227	5.12231	5.08653	4.82264	4.94315	5.46695	5.35198	5.26712	4.99088	4.91182	5.09656	5.00467	5.21006	5.14351	5.28017	5.05974	5.10523	5.39683	5.30033	4.97798	5.104	4.93578	4.87994	5.12176	5.31799	5.19476	5.77876	5.3453	5.22846	5.14176	4.85546	4.95986
Hltf	protein_coding	MGI Symbol	6	helicase-like transcription factor [Source:MGI Symbol;Acc:MGI:1196437]	4.01081	4.26423	4.4839	4.44648	4.35002	4.3031	3.87197	4.12226	4.19805	3.95954	3.91457	4.37845	4.15301	4.06815	4.45327	4.00664	4.35507	4.20704	3.7587	4.26126	4.16479	4.27507	4.4051	3.88494	3.95543	4.09287	4.11263	4.01778	4.32697	3.91068	3.91659	4.04389	4.01636	4.10196	4.62179	4.12812	4.18536	4.266	3.86764	3.78765	4.06785	4.16502	4.19235	3.80667	4.4929
Prpf6	protein_coding	MGI Symbol	4	pre-mRNA splicing factor 6 [Source:MGI Symbol;Acc:MGI:1922946]	6.24047	6.65862	6.41554	6.48698	6.10685	6.35619	6.06609	6.0286	6.15944	6.25268	5.94108	6.37256	6.23773	6.1929	6.41434	6.47897	6.56536	6.55867	6.14784	6.32847	6.33555	6.62747	6.56302	6.25911	6.31769	6.68742	6.32109	6.1604	6.80236	6.8006	6.55135	6.6978	6.36188	6.59813	6.7467	6.73848	6.08928	6.56765	6.20083	5.84433	6.28906	6.16877	6.22817	6.40567	6.86999
Rgs19	protein_coding	MGI Symbol	12	regulator of G-protein signaling 19 [Source:MGI Symbol;Acc:MGI:1915153]	5.74202	5.92284	5.65476	6.06227	5.56214	5.7459	5.83255	5.81659	5.5171	6.03419	6.05345	5.7716	5.57304	5.51444	6.04727	5.8787	6.01503	5.82124	5.84196	5.74088	5.75031	5.95266	5.67506	5.66284	5.81878	5.93221	5.5252	5.94342	6.07707	6.01719	6.04633	6.21145	5.70706	6.11714	6.06658	6.08693	5.85383	5.96082	5.77505	5.91876	5.56356	5.77852	5.59324	6.30942	5.92009
Rgs20	protein_coding	MGI Symbol	7	regulator of G-protein signaling 20 [Source:MGI Symbol;Acc:MGI:1929866]	4.76936	5.02038	4.72729	5.28406	4.67881	4.63702	4.87242	4.87662	4.58722	4.96209	5.03189	4.85278	4.79958	4.72199	5.1826	5.24935	4.78401	4.67108	4.98009	4.47246	5.00681	4.96508	4.75488	5.06465	4.78402	5.00832	5.1368	4.93684	5.16734	5.14093	5.26629	5.28604	5.09136	4.97043	5.07484	5.17217	4.78607	5.2206	4.90946	4.60892	4.93324	5.12249	4.60241	5.29739	5.04993
Abhd3	protein_coding	MGI Symbol	5	abhydrolase domain containing 3 [Source:MGI Symbol;Acc:MGI:2147183]	5.30217	5.23338	5.25107	4.61496	5.26284	4.52691	5.31376	4.97009	4.86228	5.50529	4.8798	4.54458	4.80166	4.63812	5.25459	5.06724	5.40048	5.36108	5.04582	4.82919	4.80861	5.06805	4.90644	4.91657	4.66023	5.20047	5.14769	4.64429	5.20429	4.90129	5.16219	5.0477	5.32897	5.02466	4.96679	5.06554	4.79004	5.05489	4.8962	4.80668	4.90348	4.94784	4.62986	5.20212	5.35737
Snrpd1	protein_coding	MGI Symbol	5	small nuclear ribonucleoprotein D1 [Source:MGI Symbol;Acc:MGI:98344]	7.18684	6.57943	6.44905	6.76511	6.59554	6.64369	6.68465	6.77942	7.15636	6.97838	7.32525	6.70885	7.02051	6.86719	6.95833	7.04249	6.74035	6.78974	7.36659	7.2442	7.09094	7.0054	6.91931	6.94009	7.03858	7.19342	7.00052	7.14029	6.77115	6.9861	7.12164	7.4784	6.71974	6.78686	6.76859	6.69575	6.69564	6.89642	7.22323	7.75438	7.14688	6.66534	6.58891	7.57768	7.13887
Tchp	protein_coding	MGI Symbol	8	trichoplein, keratin filament binding [Source:MGI Symbol;Acc:MGI:1925082]	2.50271	2.47652	1.8879	1.17255	2.23688	2.25399	2.79061	2.65318	2.44017	2.60726	2.47536	2.58131	2.67362	2.3031	2.29081	2.47517	1.90596	2.67263	2.51589	2.65953	2.81022	2.50673	2.61828	2.45937	2.13302	2.21346	2.43404	2.72186	2.01061	2.3511	2.38157	2.49084	2.8091	1.75707	2.05918	2.11327	2.6696	2.60391	2.4968	2.97994	2.60082	2.68224	2.43884	2.43317	2.07321
Tiam1	protein_coding	MGI Symbol	15	T cell lymphoma invasion and metastasis 1 [Source:MGI Symbol;Acc:MGI:103306]	6.11928	5.91218	6.08259	5.70245	6.34492	6.0588	5.99481	5.8862	6.19877	5.77488	5.47482	6.01607	6.25344	6.2743	5.93296	5.63556	5.97149	5.77716	5.8704	6.28774	5.85169	5.8684	6.0817	5.85856	6.07646	5.98817	6.05216	6.0046	5.67367	5.32805	5.08557	5.27088	5.78802	5.38111	5.67822	5.62657	6.07469	5.9412	5.51099	5.36313	5.99348	5.86526	6.29931	5.57331	5.7915
Tsc2	protein_coding	MGI Symbol	22	TSC complex subunit 2 [Source:MGI Symbol;Acc:MGI:102548]	6.16985	6.50561	6.31807	6.30487	6.31466	6.37582	5.9237	6.12056	6.18288	5.83882	5.91656	6.38772	6.32448	6.34687	6.12103	6.36242	5.9825	5.96338	6.12579	6.04602	6.18084	6.052	6.12059	5.87909	6.23162	6.30348	6.17926	6.27136	6.39829	6.07852	6.039	5.84212	6.11228	6.07921	6.21121	6.34223	6.08119	5.94073	6.15521	5.992	6.05808	6.13943	6.3321	5.83179	6.20795
Slc9a3r2	protein_coding	MGI Symbol	7	solute carrier family 9 (sodium/hydrogen exchanger), member 3 regulator 2 [Source:MGI Symbol;Acc:MGI:1890662]	3.66768	3.79984	4.07724	3.31638	4.00062	4.01726	4.06628	4.34152	3.83356	4.02327	4.49152	3.86203	3.87634	4.14354	3.67119	3.82959	3.82762	3.67986	3.7911	4.08916	3.57184	3.8138	3.81599	4.30023	3.93043	3.43741	3.4625	3.88071	3.66569	3.8002	3.8293	3.96716	3.68237	3.90897	3.86808	3.8555	4.17324	3.74098	3.57788	4.29839	3.61629	3.83313	3.87942	4.10224	3.64951
Puf60	protein_coding	MGI Symbol	11	poly-U binding splicing factor 60 [Source:MGI Symbol;Acc:MGI:1915209]	8.11014	8.34346	7.95772	8.25054	7.94367	8.2187	8.07957	8.15585	8.02046	8.26308	8.20736	8.18499	8.14507	8.03474	8.40268	8.42278	8.10524	8.36657	8.2029	8.23212	8.21073	8.38053	8.30126	8.26229	8.28164	8.41161	8.09179	8.26272	8.57658	8.70151	8.62018	8.75587	8.35847	8.48628	8.35052	8.61279	8.15636	8.43955	8.29981	8.11291	8.2273	8.37254	8.07708	8.69291	8.46124
Golga2	protein_coding	MGI Symbol	13	golgi autoantigen, golgin subfamily a, 2 [Source:MGI Symbol;Acc:MGI:2139395]	5.51247	5.8727	5.63159	5.51789	5.59273	5.77338	5.8859	5.78788	5.57213	5.66553	5.57222	5.83104	5.69595	5.75654	5.74136	5.73337	5.64078	5.42821	5.64398	5.73216	5.71296	5.66655	5.72639	5.80322	5.83009	5.48948	5.66297	5.82796	5.83941	5.5636	5.52335	5.57169	5.55441	5.64733	5.61354	5.7292	5.82507	5.72822	5.72534	5.64969	5.60112	5.60531	5.7299	5.62814	5.63558
Uck1	protein_coding	MGI Symbol	5	uridine-cytidine kinase 1 [Source:MGI Symbol;Acc:MGI:98904]	5.16165	5.9431	5.28264	5.60791	5.45656	5.73368	5.65331	5.84338	5.24195	5.74506	4.57677	5.68343	5.45998	5.22336	5.83408	5.86459	4.38979	4.52281	4.7081	4.45002	5.53762	5.68247	5.66553	5.74624	5.64974	4.08991	5.58004	5.69386	5.59818	3.98738	4.65468	5.47801	5.83265	5.92401	4.93283	5.73035	5.71131	5.62485	5.49203	4.67483	5.56724	5.77506	5.66875	5.38605	5.58475
Scin	protein_coding	MGI Symbol	2	scinderin [Source:MGI Symbol;Acc:MGI:1306794]	-0.800278	0.886922	0.617811	-1.37955	-0.279866	-1.05975	-0.642729	-0.303629	-0.865642	-1.46469	-0.289306	-0.210311	-1.42299	-0.537516	0.07449	0.162219	-0.745628	0.304433	-1.08299	-2.10923	-0.911816	-1.06164	0.377471	-1.45847	-0.877974	0.185981	-0.068459	-2.17032	0.662373	-0.773117	0.818264	-0.0572266	0.344954	0.489897	0.0982257	-0.0939866	-0.0580537	-0.0717911	-0.0736064	-1.5586	-0.907273	0.310124	-0.114194	-0.896904	0.095732
Ikzf4	protein_coding	MGI Symbol	10	IKAROS family zinc finger 4 [Source:MGI Symbol;Acc:MGI:1343139]	4.24031	4.035	4.22384	4.37172	4.26023	4.41506	4.24713	4.2157	4.24891	4.08618	4.14447	4.16978	4.35126	4.27509	4.25849	4.22848	4.01563	4.22691	4.1355	4.26126	4.0695	4.2425	4.1312	4.11875	4.38153	4.29676	4.29852	4.2479	4.03218	4.02244	3.92223	4.18147	4.13666	4.22811	4.258	4.25126	4.35587	4.18887	4.2033	4.26209	3.92418	4.2573	4.32052	4.14584	4.14977
Mien1	protein_coding	MGI Symbol	1	migration and invasion enhancer 1 [Source:MGI Symbol;Acc:MGI:1913678]	5.56465	5.70148	5.46731	5.72699	5.54016	5.6576	5.89381	5.81566	5.85165	5.97297	6.44554	5.66364	5.55769	5.53646	5.45259	5.57647	5.56305	5.79771	5.96369	5.80574	5.78071	5.60885	5.47315	5.73502	5.64014	5.84441	5.5856	5.88142	5.73492	5.96124	6.0596	6.08015	5.83311	5.87342	5.77887	5.74401	5.73829	5.98338	5.81726	6.49603	5.65971	5.86905	5.64474	6.11559	5.45391
Axl	protein_coding	MGI Symbol	8	AXL receptor tyrosine kinase [Source:MGI Symbol;Acc:MGI:1347244]	4.11979	3.70618	3.56132	3.53123	3.88134	3.74273	4.08327	3.53692	3.62122	3.96766	2.8273	3.49294	3.74368	3.31334	3.76181	3.70654	3.8965	3.46004	3.83393	3.59722	3.67668	3.52686	3.75138	3.47699	3.82133	3.78749	4.06922	3.20547	3.74723	3.75922	3.8333	3.88801	3.53776	3.67522	3.87218	3.95482	3.4624	3.45507	3.36674	3.46466	3.75605	3.35877	3.85357	3.3878	3.99237
Ccdc97	protein_coding	MGI Symbol	9	coiled-coil domain containing 97 [Source:MGI Symbol;Acc:MGI:1196455]	5.80694	6.20239	5.55856	5.77814	5.5377	5.85731	5.92926	5.92476	5.8221	5.92111	5.7591	5.91923	6.03	5.74297	6.19689	6.18974	5.48835	5.83333	5.66723	5.92059	5.90986	6.05364	6.16561	6.14632	5.93437	5.64793	5.85002	5.92335	6.28429	6.18128	6.25945	6.23098	6.11076	6.18708	5.9321	6.25584	5.87783	6.04376	6.14731	5.2503	5.98663	5.95831	5.90458	6.09777	6.00539
Zfp40	protein_coding	MGI Symbol	6	zinc finger protein 40 [Source:MGI Symbol;Acc:MGI:99185]	4.15257	3.97069	4.13768	4.0174	4.21931	4.21444	3.83232	4.16973	4.17681	3.83854	3.73442	4.00062	4.13491	3.99879	3.77493	4.04353	3.91705	4.16057	3.85379	4.04756	4.11533	4.07088	4.41903	3.84584	3.91777	3.82717	4.41406	3.65595	4.00277	3.8359	3.59301	3.65215	3.74859	3.74149	4.03286	4.19764	4.21669	3.60984	3.93829	3.45754	3.96565	3.79942	4.09329	3.62192	3.99237
Akap8l	protein_coding	MGI Symbol	13	A kinase (PRKA) anchor protein 8-like [Source:MGI Symbol;Acc:MGI:1860606]	5.16701	5.23475	4.81832	5.29173	5.34051	5.41108	5.44623	5.63823	5.30828	5.81369	5.80636	5.27259	5.52143	5.63527	5.45259	5.5154	4.9369	5.60564	5.51277	5.48841	5.48286	5.56257	5.56658	5.61957	5.4399	5.29354	5.43301	5.66064	5.43291	5.57794	5.69173	5.41178	5.54991	5.46449	5.26074	5.40577	5.45585	5.64981	5.66802	5.80422	5.56662	5.6362	5.32018	5.41169	5.28012
Pdcd2l	protein_coding	MGI Symbol	4	programmed cell death 2-like [Source:MGI Symbol;Acc:MGI:1915329]	5.19874	5.31853	4.97927	5.23794	4.94175	5.01444	4.98765	5.2544	5.1004	5.61472	5.672	5.17896	5.06235	5.07117	5.3067	5.38251	5.01761	5.46393	5.00595	5.16121	5.16521	5.25427	5.3536	5.36025	5.37498	5.06373	5.23355	5.63675	5.33775	5.49038	5.4724	5.55093	5.15712	5.28691	5.36556	5.33755	5.23028	5.29094	5.44731	5.35549	5.16692	5.29367	5.10859	5.71864	5.23736
Gtf2f1	protein_coding	MGI Symbol	1	general transcription factor IIF, polypeptide 1 [Source:MGI Symbol;Acc:MGI:1923848]	6.90508	6.89485	6.67798	6.95439	6.65073	6.90679	6.75382	6.82252	6.75185	6.97713	7.05834	6.81892	6.91698	6.6769	6.98867	6.9528	6.93889	6.98574	6.9661	7.06862	7.04887	7.01989	7.05163	6.86436	6.96969	7.05938	6.73793	6.9476	7.25074	7.33806	7.3234	7.48545	6.99946	7.11845	7.04846	7.16552	6.75147	7.05151	7.00372	7.08829	6.92812	6.99984	6.72214	7.28835	7.01649
Clpp	protein_coding	MGI Symbol	2	caseinolytic mitochondrial matrix peptidase proteolytic subunit [Source:MGI Symbol;Acc:MGI:1858213]	7.3833	7.27084	7.1942	7.32585	7.17194	7.35403	7.31597	7.35819	7.31725	7.49259	7.81804	7.26614	7.1954	7.21696	7.40822	7.3663	7.41191	7.37681	7.53642	7.4426	7.43422	7.35547	7.20297	7.40863	7.4596	7.56463	7.23109	7.55159	7.45392	7.72582	7.70765	7.82016	7.25193	7.60511	7.51362	7.39001	7.2718	7.52444	7.45928	8.00951	7.36225	7.3322	7.18302	7.99465	7.36459
Alkbh7	protein_coding	MGI Symbol	3	alkB homolog 7 [Source:MGI Symbol;Acc:MGI:1913650]	4.89895	5.01959	4.56683	4.71421	4.57451	4.77505	4.98272	5.05787	4.7827	4.98327	5.5508	4.70326	4.54933	4.78662	5.06651	4.74858	4.90895	5.0273	5.11509	4.95264	4.89705	4.87188	4.85612	5.07714	4.8577	5.06523	4.6218	5.10499	4.93432	5.39011	5.31851	5.27523	4.89357	5.12577	4.89906	4.95629	5.17666	5.00626	4.81169	5.72718	4.91892	4.9041	4.70198	5.42808	5.0039
Dennd1c	protein_coding	MGI Symbol	7	DENN/MADD domain containing 1C [Source:MGI Symbol;Acc:MGI:1918035]	-0.433069	0.693281	0.0186349	-0.14606	-0.211962	-0.520887	0.426693	-0.150006	-1.71364	-2.11676	-2.44458	-1.7592	-1.42299	-0.174946	0.234955	0.0698549	-0.402326	-0.706294	0.258932	-0.960371	-0.911816	-0.584315	-0.0832585	0.331113	-0.0169508	0.4304	-0.00770496	-0.250942	-0.620265	-1.05142	-0.557027	-0.419797	-1.56453	-0.581488	-0.973565	0.761197	0.1541	-0.575558	-0.340121	0.137397	0.28367	0.608886	-0.91066	-2.10126	0.01702
Med6	protein_coding	MGI Symbol	6	mediator complex subunit 6 [Source:MGI Symbol;Acc:MGI:1917042]	5.0631	5.24022	5.0708	5.28406	4.93615	5.15374	5.08902	5.13614	5.17145	5.25122	5.51542	5.00702	5.13035	5.01833	5.05042	5.31621	5.26008	5.35722	5.23179	5.2692	5.2585	5.23568	5.20214	5.08335	5.29644	5.44728	5.08805	5.32744	5.297	5.42776	5.51653	5.48803	5.18057	5.218	5.02413	5.27929	4.99411	5.33814	5.43514	5.71081	5.10248	5.03636	4.99918	5.72363	5.29896
Prkd1	protein_coding	MGI Symbol	1	protein kinase D1 [Source:MGI Symbol;Acc:MGI:99879]	3.00558	2.70716	2.78878	2.37966	2.87061	2.76883	2.94393	2.90889	3.40903	2.70281	3.08751	2.67326	2.91638	2.78146	3.00569	2.47967	2.78261	2.28019	2.77846	3.24832	2.97991	2.94718	2.50408	2.68138	2.95233	3.41391	3.40221	2.96611	2.19323	2.81395	2.87941	2.79522	3.09792	2.85881	2.67617	2.32206	3.02014	2.32702	2.8111	2.97497	3.23979	2.82757	3.17978	2.82432	2.34969
Lcp2	protein_coding	MGI Symbol	4	lymphocyte cytosolic protein 2 [Source:MGI Symbol;Acc:MGI:1321402]	1.59502	2.19061	2.16455	2.28444	1.09329	1.52067	1.735	1.74811	0.955388	1.73409	1.80334	1.94124	2.01502	1.62256	1.62123	1.84099	1.70004	1.73144	1.50756	2.12543	1.44366	1.73761	1.60283	1.60701	1.83375	1.77094	2.01809	1.33402	2.41955	2.0197	1.89287	2.37141	2.29479	2.04131	2.10172	1.79222	2.03528	1.92441	1.61205	1.23218	1.3478	1.40283	1.8072	2.09969	2.36036
Cse1l	protein_coding	MGI Symbol	12	chromosome segregation 1-like (S. cerevisiae) [Source:MGI Symbol;Acc:MGI:1339951]	5.73798	6.07474	6.05326	6.34155	5.68467	5.90516	5.54765	5.5144	5.7913	5.58467	5.49312	5.91505	5.74287	5.69991	5.85688	6.07004	6.04451	5.86266	5.6944	5.57452	5.827	5.84926	6.04541	5.60362	5.63563	5.88257	5.73917	5.43185	6.27093	6.12468	5.84348	5.75558	5.72511	5.93912	6.09143	6.22652	5.65578	5.94355	5.68418	5.50361	5.59633	5.72566	5.72227	5.54228	6.26406
Naa20	protein_coding	MGI Symbol	9	N(alpha)-acetyltransferase 20, NatB catalytic subunit [Source:MGI Symbol;Acc:MGI:1915127]	7.0413	7.03254	6.92064	7.0644	6.81181	6.97107	6.81543	7.03492	6.89768	7.18277	7.32765	6.95109	6.89271	6.80433	7.06851	7.11921	7.07978	7.09923	7.08426	7.06797	7.04568	7.06228	7.00452	6.93667	6.98039	7.04262	6.97605	7.15013	7.14069	7.37297	7.40633	7.3452	7.00952	7.19578	7.13357	7.16255	6.9322	7.1353	7.11919	7.42611	6.93763	7.11165	6.7882	7.5847	7.17519
Prkra	protein_coding	MGI Symbol	2	protein kinase, interferon inducible double stranded RNA dependent activator [Source:MGI Symbol;Acc:MGI:1344375]	4.7409	5.02038	4.81009	4.63198	4.36816	4.77981	4.80418	4.61027	4.63757	5.08478	4.84836	4.75094	4.68892	4.59008	4.90291	5.0902	4.82536	5.10605	4.71656	4.68179	4.86749	4.90663	4.84958	4.8824	4.63467	4.85099	4.6218	4.80247	5.04199	5.26166	5.29626	5.18494	4.70832	4.91315	4.99434	5.24686	4.77408	4.96615	4.8431	4.55827	4.7185	4.89881	4.56536	5.06474	4.92885
Fkbp7	protein_coding	MGI Symbol	4	FK506 binding protein 7 [Source:MGI Symbol;Acc:MGI:1336879]	2.3415	1.93827	1.91117	1.79901	1.79218	1.12522	1.75827	2.0118	1.20475	1.50773	2.12389	0.969724	1.61073	1.54126	1.36785	2.16501	1.83574	1.82381	1.95427	1.91795	2.27063	1.92772	1.9555	2.36353	1.77878	2.34849	2.00341	1.69413	1.308	1.1819	2.23229	2.03793	1.6731	1.87604	2.03011	1.54402	1.46861	1.96938	1.46424	2.65863	2.30439	1.5827	1.70353	2.19854	2.31173
Plekha3	protein_coding	MGI Symbol	2	pleckstrin homology domain-containing, family A (phosphoinositide binding specific) member 3 [Source:MGI Symbol;Acc:MGI:1932515]	5.17102	4.71454	5.06476	4.80921	5.13177	5.0668	5.36139	5.19684	5.26776	4.99325	5.28148	5.25037	5.23213	5.24491	4.83773	4.72417	5.06978	5.06643	5.65471	5.47082	5.0948	4.96073	4.76285	5.02466	5.10304	5.2155	5.13005	5.28447	4.74253	4.97284	4.74861	5.06789	4.99213	4.86984	5.04608	4.60583	5.20223	5.03299	5.08225	5.28187	5.28925	5.1486	5.18386	5.05334	4.91082
Ykt6	protein_coding	MGI Symbol	2	YKT6 v-SNARE homolog (S. cerevisiae) [Source:MGI Symbol;Acc:MGI:1927550]	6.26065	6.53008	5.96937	6.40976	6.15305	6.3246	6.37573	6.38287	6.29019	6.68429	6.48373	6.35492	6.32193	6.27953	6.52198	6.6641	5.96821	6.22885	6.34464	6.28327	6.39679	6.52141	6.47876	6.56659	6.44487	6.29	6.34494	6.6583	6.45591	6.47731	6.51545	6.79585	6.48561	6.46338	6.24402	6.52023	6.54451	6.49838	6.57008	6.50167	6.5327	6.5024	6.25627	6.7839	6.51261
Baz1b	protein_coding	MGI Symbol	5	bromodomain adjacent to zinc finger domain, 1B [Source:MGI Symbol;Acc:MGI:1353499]	5.98051	5.62572	5.83438	5.55916	6.04618	5.85008	6.05164	6.04858	5.98597	5.59977	6.08431	5.88278	6.10459	6.1352	5.96859	5.45791	5.78517	5.75191	5.88869	6.15163	5.85896	5.83698	5.86517	6.04502	5.97823	5.70229	5.90339	5.86525	5.63698	5.21617	5.39481	5.65632	5.80933	5.50444	5.6829	5.66779	6.00505	5.73692	5.7172	5.97029	5.99576	5.74409	6.11657	5.50607	5.58702
Pex6	protein_coding	MGI Symbol	4	peroxisomal biogenesis factor 6 [Source:MGI Symbol;Acc:MGI:2385054]	5.04285	4.8601	4.58984	4.76138	5.18941	4.9106	5.34803	5.2224	5.15277	4.87732	5.6102	5.13651	5.05886	5.06997	4.61274	4.45192	4.49263	4.71997	5.40176	5.12834	4.88285	4.83911	4.69888	5.10704	4.97645	4.921	4.84205	5.3316	4.69357	4.62941	4.8117	4.85886	4.88913	4.67795	4.54165	4.63912	5.24627	4.9163	5.03668	5.45799	5.09655	4.91569	5.27847	4.88049	4.61707
Mrpl2	protein_coding	MGI Symbol	5	mitochondrial ribosomal protein L2 [Source:MGI Symbol;Acc:MGI:1351622]	6.45465	6.33027	5.98545	6.34561	6.17422	6.21461	6.17997	6.41893	6.2625	6.57157	6.85317	6.1883	6.18674	6.1207	6.29878	6.44805	6.21256	6.32746	6.4098	6.44519	6.42436	6.47889	6.26748	6.26965	6.52882	6.50985	6.31255	6.45792	6.57295	6.76127	6.67722	6.86236	6.34219	6.52385	6.37589	6.56005	6.31354	6.36626	6.49075	6.90656	6.43677	6.38533	6.12739	7.08695	6.39043
Mea1	protein_coding	MGI Symbol	9	male enhanced antigen 1 [Source:MGI Symbol;Acc:MGI:96957]	6.83803	6.96358	6.80376	6.7859	6.71265	6.97336	6.96168	6.97584	6.76969	7.12335	7.33185	6.86027	6.5683	6.60329	6.7027	6.72854	7.04539	7.04909	6.85255	6.77911	6.78685	6.7529	6.71809	6.78389	6.91339	7.01673	6.61985	6.97755	6.99433	7.30641	7.22348	7.25731	6.95616	7.24229	7.1533	7.0529	6.94696	7.0375	6.84181	7.56852	6.73726	6.92861	6.74793	7.5084	6.71109
Grin2d	protein_coding	MGI Symbol	3	glutamate receptor, ionotropic, NMDA2D (epsilon 4) [Source:MGI Symbol;Acc:MGI:95823]	0.742249	1.22134	0.128608	0.32986	1.57871	0.488451	0.942234	0.813095	0.300716	1.08338	1.53061	0.562724	1.20676	1.16066	1.06028	0.481909	0.839335	0.346558	0.85707	0.643328	0.404443	0.733543	0.335346	1.58718	0.856044	0.931797	1.07186	1.53973	-0.243411	0.188409	0.553617	-0.21085	0.788255	0.155478	0.879331	0.418965	0.799435	0.277216	0.584777	1.47703	1.25355	0.669854	0.311732	0.741497	0.308976
Kdelr1	protein_coding	MGI Symbol	5	KDEL (Lys-Asp-Glu-Leu) endoplasmic reticulum protein retention receptor 1 [Source:MGI Symbol;Acc:MGI:1915387]	5.22723	5.06033	5.24726	5.22277	5.55972	5.28881	5.41423	5.41878	5.37764	5.38004	5.46613	5.06192	5.32212	5.28188	5.20861	5.25461	5.42878	5.38528	5.46193	5.59752	5.3535	5.3052	5.1169	5.27682	5.42133	5.37124	5.39906	5.27586	5.01798	5.16837	5.1819	5.11634	5.29244	4.95969	4.88999	4.95629	5.33324	5.13026	5.32161	5.61812	5.21069	4.95704	5.21101	5.52079	5.2037
Tmem143	protein_coding	MGI Symbol	10	transmembrane protein 143 [Source:MGI Symbol;Acc:MGI:1917459]	3.01749	3.3596	3.39522	3.57967	3.17957	3.12072	3.283	3.18498	3.07505	2.75536	2.79989	3.27218	3.45104	3.26773	3.28165	3.27123	3.17839	3.043	3.13641	2.93516	3.16898	3.25036	3.51238	3.29336	2.95646	3.14946	3.32164	3.1215	3.20391	2.91559	3.09766	2.92629	3.17292	2.92286	3.08944	3.33867	3.21003	3.50937	2.8665	2.79473	3.15434	3.52199	2.8985	2.8889	3.09094
Ggct	protein_coding	MGI Symbol	6	gamma-glutamyl cyclotransferase [Source:MGI Symbol;Acc:MGI:95700]	5.77792	5.51	5.44689	5.31676	5.49071	5.5396	5.45693	5.66695	5.67902	5.69518	5.96827	5.60712	5.59427	5.61885	5.43066	5.59833	5.58516	5.75875	5.78105	5.76782	5.74919	5.67134	5.63384	5.60793	5.69312	5.88514	5.51424	5.75346	5.49449	5.82104	5.88928	6.0572	5.57003	5.69774	5.73281	5.51143	5.47016	5.84795	5.81433	6.30509	5.76809	5.47472	5.42104	6.0741	5.5624
Jag2	protein_coding	MGI Symbol	10	jagged 2 [Source:MGI Symbol;Acc:MGI:1098270]	2.88724	2.80998	2.34056	1.96174	2.96164	2.59819	2.92349	3.24716	2.5282	2.46533	2.3296	3.10613	3.19252	2.8562	2.36207	2.69209	2.37068	2.71747	2.99656	3.10361	2.60311	2.6518	2.56914	2.97258	3.26387	2.8325	3.16222	3.14689	2.07852	2.23004	2.03142	2.01038	2.69158	2.48242	1.83379	2.65187	3.05687	2.67803	2.77777	3.47527	2.65252	2.76839	2.98607	2.61119	2.41254
Btbd6	protein_coding	MGI Symbol	9	BTB (POZ) domain containing 6 [Source:MGI Symbol;Acc:MGI:3026623]	4.4471	4.32078	4.15727	3.89582	4.63223	4.59333	4.52211	4.44645	4.63898	4.13387	4.63417	4.82297	4.86391	5.16236	4.36929	4.18648	4.16485	3.94786	4.73808	4.40406	4.49724	4.21941	4.28989	4.71546	4.57811	4.36206	4.36895	4.95132	4.30304	4.48873	4.20712	4.32114	4.32864	4.47552	4.21182	4.07323	4.76604	4.35765	4.56188	4.90803	4.587	4.31252	4.67588	4.53568	4.19069
Nudt14	protein_coding	MGI Symbol	5	nudix (nucleoside diphosphate linked moiety X)-type motif 14 [Source:MGI Symbol;Acc:MGI:1913424]	3.91058	4.26423	3.65159	4.08783	3.88522	4.0043	4.24576	4.30079	3.88925	4.35588	4.53789	3.98675	3.80946	3.50062	4.28929	4.2056	3.88786	4.20704	4.26141	3.784	4.15131	3.86864	3.65834	4.21557	4.02793	3.74293	4.09542	4.13504	4.35462	4.71197	4.5983	4.60746	4.13815	4.37809	4.29971	4.29214	4.21669	4.2341	4.21046	4.92231	3.85966	4.2754	4.34855	4.49217	4.24781
Epdr1	protein_coding	MGI Symbol	4	ependymin related protein 1 (zebrafish) [Source:MGI Symbol;Acc:MGI:2145369]	6.4699	6.50929	6.13005	6.10601	6.50355	6.28764	6.51458	6.35394	6.38797	6.63574	6.44665	6.18005	6.29737	6.5004	6.43927	6.40351	5.91599	6.29858	6.43345	6.44051	6.31644	6.46699	6.3531	6.30574	6.47544	6.08061	6.49518	6.34794	5.9318	5.74797	6.44314	5.86296	6.50577	5.99101	5.99128	6.1205	6.56957	6.30581	6.2671	6.51115	6.49939	6.20784	6.35234	6.24187	6.50392
Flii	protein_coding	MGI Symbol	4	flightless I actin binding protein [Source:MGI Symbol;Acc:MGI:1342286]	4.17002	5.11342	4.43924	4.56265	4.46339	4.68349	4.84279	4.64638	4.35073	4.91246	4.56257	4.75211	4.67874	4.71119	5.22941	5.01634	4.49149	4.57358	4.1337	4.49197	4.56105	4.80655	4.82696	4.89455	4.60205	4.12506	4.48844	4.80347	4.89532	4.49531	4.58178	4.70412	4.8301	4.61206	4.6697	4.9346	4.85312	4.74475	4.47542	4.18664	4.6554	4.9672	4.92045	4.46197	4.87034
Top3a	protein_coding	MGI Symbol	6	topoisomerase (DNA) III alpha [Source:MGI Symbol;Acc:MGI:1197527]	1.86927	2.36085	2.04342	1.9922	2.26694	2.52294	2.38494	1.89659	1.75625	2.13116	1.31515	2.03665	2.46822	2.21846	1.56194	2.4387	2.19671	2.33875	2.29488	2.25899	2.29534	2.39264	2.25571	2.16379	2.43509	2.28773	2.4064	1.6768	2.16227	2.1048	2.09932	1.77694	2.18891	1.55316	2.10172	2.30986	1.69736	2.02724	2.22731	1.69841	1.28962	2.28111	1.77609	1.77178	2.40226
Atg4d	protein_coding	MGI Symbol	5	autophagy related 4D, cysteine peptidase [Source:MGI Symbol;Acc:MGI:2444308]	4.36558	4.68077	3.98339	4.3005	4.46857	4.54044	4.93502	4.77762	4.41647	4.98026	4.70977	4.55401	4.71352	4.56973	4.90291	4.88866	4.23609	4.35754	4.49567	4.38192	4.78153	4.67692	4.8203	5.04479	4.76411	4.23373	4.30901	5.04463	4.52371	4.54438	4.48483	4.65048	4.73133	4.78217	4.34763	4.79277	4.69472	4.92393	4.68899	3.80177	4.71187	4.86335	4.6568	4.86753	4.50737
Qtrt1	protein_coding	MGI Symbol	11	queuine tRNA-ribosyltransferase catalytic subunit 1 [Source:MGI Symbol;Acc:MGI:1931441]	4.89169	4.65133	4.76077	4.5828	4.48656	4.67534	4.59716	4.63162	4.72798	4.68383	4.94069	4.64009	4.54061	4.60849	4.395	4.57043	4.74814	5.02973	4.72137	4.59422	4.70635	4.94145	4.72154	4.56643	4.66277	4.75326	4.54403	4.99655	4.7787	4.99808	4.92457	4.98452	4.74319	4.76788	4.94749	4.91862	4.60735	4.80595	4.79512	5.36122	4.71961	4.62116	4.53432	5.42264	4.72934
Plin4	protein_coding	MGI Symbol	3	perilipin 4 [Source:MGI Symbol;Acc:MGI:1929709]	0.65344	0.112298	0.673306	1.51428	-0.279866	1.27302	2.28701	2.33177	0.608289	-1.15153	0.162073	0.519331	1.41741	1.26563	0.379345	2.04278	0.286315	0.864242	-0.205472	3.50548	0.183943	0.873268	1.24152	-0.0799556	1.79733	0.639347	1.18028	0.957166	0.935697	0.940887	1.096	1.4167	0.520634	0.989468	1.03378	1.4359	-0.693897	0.126538	0.845975	1.4486	-1.42574	0.709114	1.43138	0.408598	1.05034
Hdgfl2	protein_coding	MGI Symbol	12	HDGF like 2 [Source:MGI Symbol;Acc:MGI:1194492]	6.13576	6.39755	6.04364	6.16442	6.07025	6.37141	6.40367	6.43754	6.19205	6.67564	6.25112	6.26665	6.28325	6.32376	6.73606	6.70017	5.99302	6.23272	6.14202	6.49504	6.45073	6.70434	6.62116	6.56628	6.45001	6.41302	6.44614	6.44423	6.74866	6.64887	6.65708	6.73666	6.49558	6.53082	6.32779	6.67331	6.37996	6.62587	6.42691	6.09303	6.49361	6.6032	6.22386	6.71989	6.5637
Chaf1a	protein_coding	MGI Symbol	3	chromatin assembly factor 1, subunit A (p150) [Source:MGI Symbol;Acc:MGI:1351331]	0.825907	1.04518	1.19963	0.0974968	1.35072	0.960519	0.305556	0.0661277	0.740537	0.567734	1.35337	1.15124	0.444372	0.589241	-0.0433465	0.844479	-0.0435326	0.238844	0.336237	-0.125001	0.183943	0.781637	0.438439	0.378034	0.352806	1.1523	0.531934	1.04082	0.662373	1.00132	0.700771	0.183781	1.01392	1.11089	0.0410818	0.724901	1.05852	0.652974	0.711226	0.0263658	0.67769	1.29085	0.86378	0.776055	0.743159
Adprh	protein_coding	MGI Symbol	2	ADP-ribosylarginine hydrolase [Source:MGI Symbol;Acc:MGI:1098234]	7.19227	7.29171	6.8509	7.22728	6.93322	7.08028	7.29822	7.03772	7.15512	7.44375	7.36057	6.97061	6.88436	6.86162	7.09968	7.08662	7.11615	7.27857	7.19043	7.12449	7.15311	7.28978	6.93349	7.18467	7.14247	7.30044	6.97605	6.99097	6.97909	7.07028	6.90205	7.53175	7.31621	7.1704	6.9037	6.74727	7.2311	7.43241	7.17855	7.37037	7.20588	7.19461	6.92079	7.45491	7.35262
Tmem39a	protein_coding	MGI Symbol	14	transmembrane protein 39a [Source:MGI Symbol;Acc:MGI:1915096]	2.55676	2.57498	2.61072	2.25962	2.451	2.78787	2.77167	2.49909	2.33947	2.62278	1.80334	2.42549	2.70071	2.59932	2.58694	2.5282	3.0755	2.78795	2.13821	2.43598	2.25811	2.43837	2.59169	2.29183	2.57609	2.14661	2.8374	2.1979	1.95389	1.56892	2.46115	2.00341	2.22319	2.02766	2.3513	2.08492	2.58523	2.18808	2.68321	1.76909	2.45492	2.69207	2.46834	2.02981	1.96555
Timmdc1	protein_coding	MGI Symbol	2	translocase of inner mitochondrial membrane domain containing 1 [Source:MGI Symbol;Acc:MGI:1922139]	4.76318	4.90897	4.88153	5.36919	5.05029	4.9106	4.83734	4.61671	5.01156	4.42829	4.14719	5.16231	5.28903	5.18595	4.94992	4.77807	4.42848	4.25621	4.47588	4.15102	4.62216	4.74116	4.88834	4.86809	4.74512	4.52884	5.01946	4.87455	4.81896	4.45536	4.56507	4.54644	4.80108	4.74826	4.5196	4.91359	5.0357	4.74044	4.58271	3.77626	4.68955	4.72895	4.9495	4.12923	4.76791
Mcm2	protein_coding	MGI Symbol	7	minichromosome maintenance complex component 2 [Source:MGI Symbol;Acc:MGI:105380]	1.94607	1.96492	2.05042	2.10796	2.18744	1.99696	1.81115	2.2623	1.85682	1.77169	2.4134	2.34078	2.22864	2.2614	2.41887	1.89583	2.11606	2.33353	2.28841	1.94085	2.48454	2.53038	2.72817	1.95528	1.74094	1.99016	2.41752	2.56586	2.36077	2.72715	2.33163	2.53983	2.3884	2.30717	2.05918	2.34616	2.30333	2.21944	2.36193	2.39374	1.73549	2.00958	2.12989	1.89481	2.41766
Tpra1	protein_coding	MGI Symbol	23	transmembrane protein, adipocyte asscociated 1 [Source:MGI Symbol;Acc:MGI:1345190]	4.64339	4.61497	4.53597	4.38038	4.37369	4.49484	4.82177	4.61242	4.50592	4.78955	4.63805	4.50063	4.54809	4.50866	4.54034	4.35617	4.73951	4.80929	4.37415	4.60501	4.55083	4.68432	4.61333	4.59651	4.71005	4.73631	4.39309	4.49285	4.05764	3.88885	4.41859	3.73653	4.65803	4.27071	4.25957	4.1194	4.36122	4.24938	4.34333	4.80528	4.24209	4.06832	4.51325	4.84023	4.45608
Nab1	protein_coding	MGI Symbol	5	Ngfi-A binding protein 1 [Source:MGI Symbol;Acc:MGI:107564]	4.62501	4.33363	4.32549	4.63077	4.82336	4.59008	4.73744	4.51238	4.50282	4.20602	4.5707	4.46247	4.50647	4.76141	4.54289	4.73548	4.37254	4.48559	4.40737	4.69644	4.64398	4.32325	4.49514	4.46414	4.54418	4.25769	4.48448	4.54153	4.44486	4.3961	4.29807	4.37479	4.48399	4.30363	4.46361	4.07323	4.69047	4.41567	4.61677	4.66405	4.65425	4.63269	4.76177	4.52936	4.3517
Adgre5	protein_coding	MGI Symbol	8	adhesion G protein-coupled receptor E5 [Source:MGI Symbol;Acc:MGI:1347095]	0.756533	0.291467	1.51524	0.281361	-0.351125	0.450731	1.64632	-0.17945	1.09372	1.14197	1.47969	0.306087	0.187736	0.0375987	0.234955	1.4684	1.18264	0.989168	0.52417	0.882904	0.850387	1.04072	0.909582	1.42906	1.12937	-0.281798	0.630787	0.505787	1.08843	1.63717	1.55845	1.36327	0.947112	0.761199	1.18651	0.549221	1.3552	1.1849	0.584777	1.2154	0.748511	-0.170205	0.963809	1.13673	1.58389
Il17ra	protein_coding	MGI Symbol	3	interleukin 17 receptor A [Source:MGI Symbol;Acc:MGI:107399]	1.08555	1.40775	1.28524	1.23754	2.26694	1.4931	1.61267	1.32393	1.04338	1.46246	1.78947	1.2607	2.01502	2.31945	1.65945	1.09936	1.58489	1.14051	1.43911	1.15511	0.471041	1.29384	1.67216	1.48371	1.47886	1.30316	1.14058	1.84915	0.368928	1.20777	1.82229	0.905874	1.11476	0.0242332	1.14643	-0.78836	1.73906	1.55311	1.55698	1.90083	0.564479	1.141	1.88216	0.408598	1.33625
Lamb1	protein_coding	MGI Symbol	8	laminin B1 [Source:MGI Symbol;Acc:MGI:96743]	4.09049	4.40593	4.52721	4.17338	4.44247	4.36144	4.05223	3.87617	4.22276	4.02133	3.7162	4.23662	4.08266	4.1204	4.01124	3.96557	4.05324	3.98501	3.88199	4.1329	3.89857	3.74875	4.31042	3.80992	4.04744	3.96613	3.89123	3.56468	3.61857	3.46947	3.42058	3.62743	3.79871	3.75189	3.85984	3.47877	4.37583	3.88876	4.00976	3.81575	3.87161	3.70305	4.432	3.19376	4.16961
Kcnn1	protein_coding	MGI Symbol	8	potassium intermediate/small conductance calcium-activated channel, subfamily N, member 1 [Source:MGI Symbol;Acc:MGI:1933993]	3.14783	3.64979	3.09683	2.98654	3.14761	3.57974	3.16608	3.31472	2.91163	3.25745	3.16476	3.21213	3.36332	3.10752	3.43824	3.32716	2.79376	3.32169	3.27375	2.85705	3.43674	3.48147	3.30702	3.51685	3.43657	3.22701	3.10147	3.37086	3.234	2.97331	3.6887	2.94823	3.1374	3.28009	3.62726	3.35361	3.30194	3.26374	3.06113	3.23426	3.39133	3.06926	3.3185	3.28056	2.99494
Arrdc2	protein_coding	MGI Symbol	7	arrestin domain containing 2 [Source:MGI Symbol;Acc:MGI:1918057]	2.83435	3.28487	2.19647	2.73518	2.74384	3.00186	3.54849	3.19362	2.75364	3.24747	2.90656	2.93092	3.07664	3.18985	2.84086	3.10082	2.67411	2.85879	3.34093	3.49003	2.19384	2.79927	2.67849	3.10399	2.74333	3.15514	3.14894	3.02208	2.47604	2.22372	2.80001	2.7708	2.97253	2.82766	3.15488	3.06872	2.52929	2.97857	2.22731	3.81853	3.0842	3.38325	3.22943	3.05992	2.64842
Map2k7	protein_coding	MGI Symbol	10	mitogen-activated protein kinase kinase 7 [Source:MGI Symbol;Acc:MGI:1346871]	5.55855	5.45112	5.26016	5.25766	5.50213	5.55912	5.55542	5.59377	5.5773	5.3107	5.71207	5.36127	5.53717	5.46754	5.66944	5.56753	5.23165	5.16315	5.5699	5.74848	5.54214	5.35174	5.3739	5.47598	5.59511	5.22363	5.53289	5.62945	5.45607	5.3251	5.44461	5.48178	5.49251	5.3629	5.30161	5.32168	5.65796	5.51475	5.5865	5.80563	5.6219	5.47116	5.44967	5.51313	5.48348
Timm44	protein_coding	MGI Symbol	9	translocase of inner mitochondrial membrane 44 [Source:MGI Symbol;Acc:MGI:1343262]	5.91437	6.00942	6.01394	6.21331	5.7409	6.07864	5.79647	5.96316	5.96809	6.06528	5.89567	5.99345	5.92956	5.8836	5.97713	6.16309	6.16932	6.23727	5.87957	6.12855	6.2213	6.11632	6.105	6.11594	6.06884	6.09028	5.93566	5.87573	6.07748	5.96076	6.18131	6.42765	6.15657	6.14308	6.13218	6.20115	6.02288	6.12592	5.90808	5.75791	5.91531	5.98405	5.91444	6.38902	6.12045
Ap2a2	protein_coding	MGI Symbol	3	adaptor-related protein complex 2, alpha 2 subunit [Source:MGI Symbol;Acc:MGI:101920]	7.92384	7.95815	7.90327	8.43011	8.05606	7.94656	7.78607	7.79494	8.08435	7.60751	7.8622	8.12971	8.04522	8.16497	7.77398	7.82115	7.55221	7.5356	7.99687	7.79563	7.79222	7.72786	7.79544	7.94503	7.90826	7.73856	7.87853	8.01353	7.73538	7.87409	7.61819	7.70915	7.69381	7.8407	7.74774	7.78776	8.11816	7.73197	7.91021	7.86473	7.7931	7.88929	8.08692	7.54643	7.69096
Pnkp	protein_coding	MGI Symbol	17	polynucleotide kinase 3prime- phosphatase [Source:MGI Symbol;Acc:MGI:1891698]	5.12428	5.15525	4.75756	4.85342	4.7433	4.74614	4.77024	5.24612	4.828	5.08478	5.05671	4.81626	5.02889	4.95826	5.05401	5.29597	4.80621	5.06564	5.02554	4.77713	5.06905	5.06724	5.13926	5.10443	4.9795	5.12434	4.91643	4.90556	5.19896	5.24925	5.34113	5.42879	5.07268	4.97399	4.89403	4.95335	4.96805	4.93814	5.10642	4.94412	4.87508	5.04213	4.78832	5.30184	4.98162
Med25	protein_coding	MGI Symbol	14	mediator complex subunit 25 [Source:MGI Symbol;Acc:MGI:1922863]	4.94568	5.73864	4.87662	5.2748	5.41488	5.14639	5.29797	5.67365	5.087	5.69396	5.39576	5.55636	5.65383	5.9972	5.82781	5.93747	4.522	4.98209	5.13505	5.19891	5.28188	5.33371	5.54999	6.11334	5.84466	5.07725	5.39344	6.15806	5.41988	5.19287	5.46341	5.41441	5.74344	5.51425	4.86859	5.47297	5.44518	5.35023	5.4913	5.06843	5.54316	5.59225	5.64096	5.25896	5.0022
Bcam	protein_coding	MGI Symbol	5	basal cell adhesion molecule [Source:MGI Symbol;Acc:MGI:1929940]	0.168013	0.291467	0.230788	0.305814	0.484645	-0.34473	1.10839	0.533521	-1.22821	0.690591	-0.349427	-0.536812	1.28045	0.257165	1.29688	0.872091	0.810335	0.26104	0.456532	-0.366009	0.57563	0.485106	0.201044	2.01588	-0.263866	-0.0550271	-0.131884	0.525283	-0.210621	0.214172	1.02794	1.22631	-0.03252	0.40802	-0.178884	-0.419973	0.202598	0.0165647	0.151267	0.763331	0.28367	0.119302	1.23944	0.952604	1.13974
Clptm1	protein_coding	MGI Symbol	9	cleft lip and palate associated transmembrane protein 1 [Source:MGI Symbol;Acc:MGI:1927155]	5.53957	5.818	5.12819	5.38362	5.50465	5.42513	5.94456	5.54735	5.50862	5.8366	5.58533	5.21085	5.76014	5.67948	5.6565	5.55693	5.04665	5.40535	5.42185	5.32684	5.48823	5.45298	5.42061	5.98708	5.59445	5.48385	5.63168	5.54303	5.01538	4.63538	5.10553	5.03238	5.65673	5.03493	4.86551	5.05462	5.56073	5.63883	5.50227	5.65358	5.6932	5.55906	5.54906	5.46628	5.72805
Relb	protein_coding	MGI Symbol	10	avian reticuloendotheliosis viral (v-rel) oncogene related B [Source:MGI Symbol;Acc:MGI:103289]	2.08272	2.33043	2.06433	2.65655	2.53739	2.34418	2.63169	2.54031	1.60251	2.45959	2.66204	2.51105	2.40373	2.72736	2.73746	2.16501	2.61664	2.03819	2.09437	2.00745	2.51642	2.09566	1.99662	2.68605	2.55444	1.74104	2.30228	2.42765	1.61285	1.72938	1.48927	1.80126	2.66688	1.80584	1.27591	1.25683	2.51975	2.40001	2.43705	2.65863	2.72016	2.7355	2.49246	2.31475	1.6287
Tomm40	protein_coding	MGI Symbol	6	translocase of outer mitochondrial membrane 40 [Source:MGI Symbol;Acc:MGI:1858259]	4.23139	3.70222	3.57353	3.7564	4.15968	4.14084	4.52776	4.53635	4.06141	4.05792	4.90736	4.40849	4.63844	5.16801	4.11459	3.99256	3.79284	3.88315	4.48581	4.51885	4.21423	3.72844	3.71077	4.52404	4.46659	4.22566	4.33709	4.64541	3.2693	3.60953	4.05811	3.98142	4.19252	3.66203	3.83063	3.17679	4.53344	4.40888	4.33189	5.03416	4.24362	4.37945	4.45796	4.1704	3.78632
Apoe	protein_coding	MGI Symbol	11	apolipoprotein E [Source:MGI Symbol;Acc:MGI:88057]	10.1207	10.296	9.62606	9.37084	10.3346	9.67353	11.035	10.3279	9.92308	10.9761	8.62998	9.56283	10.0552	10.1709	10.6613	10.4231	7.74353	8.07502	8.48311	8.77058	10.1865	10.2627	10.0631	10.8897	10.4338	8.21542	10.3311	10.2856	10.494	8.29802	9.66314	10.5671	10.5676	10.3698	9.48157	10.4238	10.1214	10.265	10.3163	8.36924	10.6717	10.3099	10.1491	9.39947	10.3268
Hbp1	protein_coding	MGI Symbol	9	high mobility group box transcription factor 1 [Source:MGI Symbol;Acc:MGI:894659]	4.16065	4.42526	4.5802	4.49115	4.23764	4.36524	3.92777	4.26024	4.35932	4.19049	3.64095	4.38753	4.22631	4.31843	4.36929	4.68675	4.35256	4.51128	3.9896	4.06851	4.47172	4.40613	4.3559	4.22362	4.24456	4.50012	4.16139	4.01434	4.52857	4.28654	4.28062	4.31974	4.25461	4.30363	4.13709	4.48624	4.05109	4.39246	4.23523	3.33477	4.28143	4.29649	4.05654	4.40515	4.43605
Prkar2b	protein_coding	MGI Symbol	3	protein kinase, cAMP dependent regulatory, type II beta [Source:MGI Symbol;Acc:MGI:97760]	4.33734	3.69825	4.36955	4.23038	4.25723	4.08654	4.17835	4.18858	4.47777	4.00168	4.47644	4.08303	4.54186	4.40332	4.15862	3.93808	4.24289	4.1049	4.33702	4.18818	4.24944	4.05954	4.09063	4.36426	4.16642	4.25505	4.30302	4.48913	3.86919	4.31955	3.75125	3.98673	4.08788	3.98859	4.16076	3.77569	4.12215	4.2341	4.09342	4.28438	4.28143	4.30453	4.16259	3.92688	4.00772
Cdkn1b	protein_coding	MGI Symbol	3	cyclin-dependent kinase inhibitor 1B [Source:MGI Symbol;Acc:MGI:104565]	5.11252	5.10745	5.2594	5.20582	5.3213	5.36176	5.04555	4.7388	5.55652	4.55903	4.65536	5.57503	5.65151	5.72774	5.29461	5.107	4.6472	4.53539	4.95274	5.25633	5.21787	4.99173	5.01967	4.80832	4.99566	4.74387	5.50384	4.82624	5.0781	4.53674	4.70786	4.74961	4.86128	4.73573	4.77859	5.16372	5.30159	4.95501	5.02861	4.63123	5.08205	4.955	5.49097	4.47387	4.98937
Klf4	protein_coding	MGI Symbol	3	Kruppel-like factor 4 (gut) [Source:MGI Symbol;Acc:MGI:1342287]	0.0569815	-0.829285	0.326208	0.32986	0.190584	0.0578161	0.347075	0.42031	-0.524605	0.259103	-1.04604	-0.247305	0.444372	0.151555	-1.51047	0.249024	0.589162	-0.0581372	-0.359506	0.586373	0.358273	-0.756783	0.247215	1.48371	-0.225898	0.353438	0.133849	-0.00738484	-0.755617	-1.17974	-0.256161	0.208235	0.214698	-0.423226	-0.438528	0.0884914	1.01844	0.324138	-0.0736064	1.16387	-0.75255	0.119302	0.691078	0.858991	0.837795
Ap1m1	protein_coding	MGI Symbol	8	adaptor-related protein complex AP-1, mu subunit 1 [Source:MGI Symbol;Acc:MGI:102776]	6.8397	7.08246	6.797	7.1714	6.72731	6.96314	6.73537	6.89229	6.84753	6.95048	6.90314	6.9968	6.78105	6.63833	7.07515	7.05553	7.03309	7.04929	6.87836	6.88278	6.89111	7.07601	7.03507	6.86976	6.83417	7.20886	6.8806	6.82169	7.25955	7.34464	7.30626	7.21476	6.94765	7.20812	7.12457	7.22256	6.68261	7.13448	6.95556	6.65999	6.84244	6.9187	6.57344	7.42749	7.08281
Rab8a	protein_coding	MGI Symbol	3	RAB8A, member RAS oncogene family [Source:MGI Symbol;Acc:MGI:96960]	6.66851	6.65607	6.69344	6.72459	6.38727	6.59184	6.36629	6.44358	6.59797	6.67533	6.63442	6.55854	6.55661	6.36618	6.75824	6.72144	6.7696	6.75985	6.60139	6.71192	6.58709	6.75616	6.63479	6.75557	6.61796	6.84683	6.50889	6.52362	6.71759	6.84043	6.79375	6.94289	6.61954	6.9209	6.7988	6.66734	6.4365	6.75349	6.67499	6.52908	6.53833	6.64934	6.41301	7.01259	6.67523
Hmgn2	protein_coding	MGI Symbol	13	high mobility group nucleosomal binding domain 2 [Source:MGI Symbol;Acc:MGI:96136]	7.54144	7.31392	7.41138	7.41706	7.28127	7.40454	7.29606	7.52549	7.30484	7.70182	7.63986	7.39983	7.34671	6.74921	7.00082	7.54324	7.59243	7.52518	7.41806	7.34296	7.48529	7.56608	7.52685	7.74645	7.51075	7.5415	7.53169	7.5826	7.44091	7.74113	7.63644	7.82795	7.61356	7.56863	7.50967	7.45965	7.36979	7.58333	7.49908	7.58698	7.46965	7.40797	7.13862	8.15556	7.55654
Fam32a	protein_coding	MGI Symbol	2	family with sequence similarity 32, member A [Source:MGI Symbol;Acc:MGI:1915172]	7.34349	7.46497	7.35804	7.43172	7.34166	7.55211	7.31171	7.35611	7.31989	7.50241	7.51608	7.38006	7.24513	7.16646	7.42357	7.55487	7.65633	7.45275	7.38925	7.3383	7.42007	7.62122	7.37333	7.33456	7.33337	7.52734	7.28331	7.36943	7.58606	7.69799	7.67881	7.67488	7.40895	7.78667	7.59497	7.55545	7.40923	7.51767	7.55742	7.24166	7.28469	7.35674	7.30723	7.70504	7.58311
Stard3nl	protein_coding	MGI Symbol	10	STARD3 N-terminal like [Source:MGI Symbol;Acc:MGI:1923455]	5.87194	5.90489	5.74386	5.95233	5.82412	5.76331	6.02231	5.87996	5.81274	6.01227	5.91816	5.86556	5.90793	6.12477	5.88134	5.85121	5.63511	5.74553	6.00866	5.76193	5.85117	6.00213	5.89402	6.05453	5.75969	5.7751	5.77582	6.04568	5.5854	5.40906	5.7792	5.73364	5.99606	5.58524	5.59505	5.58984	5.81974	5.77963	5.81668	5.992	5.97698	5.98705	5.85427	5.91845	5.85086
Stk11	protein_coding	MGI Symbol	9	serine/threonine kinase 11 [Source:MGI Symbol;Acc:MGI:1341870]	4.93001	4.44433	4.63945	4.29288	4.78959	4.51439	4.8437	4.76801	4.79035	4.6247	5.24255	4.53235	4.8559	4.94251	4.28012	4.25494	4.751	4.6032	4.82446	5.10656	4.60497	4.3219	4.3559	4.86706	4.78983	4.88898	4.37038	5.03105	4.51638	4.96432	4.69035	4.63591	4.63911	4.77708	4.67675	4.3213	4.70738	4.62573	4.64477	5.2929	4.72949	4.66549	4.83341	4.7475	4.43731
Efna2	protein_coding	MGI Symbol	1	ephrin A2 [Source:MGI Symbol;Acc:MGI:102707]	1.76715	1.82643	1.34342	1.2502	2.26694	2.05468	2.32387	2.31075	2.15426	2.29505	2.10161	1.84785	2.01502	2.72736	2.13677	1.88231	1.28104	1.5983	2.35183	1.87103	1.75115	1.35869	1.77817	2.22923	2.33704	1.97739	2.00341	2.34777	1.14019	1.61799	2.11908	1.43754	1.75349	1.50474	1.28824	0.881491	1.87245	2.01299	1.99844	2.52887	2.3277	1.81637	2.07982	1.9788	1.3577
Atp5d	protein_coding	MGI Symbol	4	ATP synthase, H+ transporting, mitochondrial F1 complex, delta subunit [Source:MGI Symbol;Acc:MGI:1913293]	8.76702	9.26026	8.47738	8.89862	8.67556	8.86447	9.3029	9.40522	8.79396	9.41385	9.80789	9.02267	8.88974	8.7718	9.1568	9.19224	8.63688	8.9465	9.06259	8.93364	9.03262	9.12545	9.05723	9.20689	9.06367	8.80018	8.8032	9.40889	9.24468	9.36471	9.52645	9.6386	9.25959	9.34515	8.99254	9.21535	9.22026	9.38745	9.1854	9.60049	9.10667	9.32582	9.0772	9.61814	8.96394
Ppp5c	protein_coding	MGI Symbol	11	protein phosphatase 5, catalytic subunit [Source:MGI Symbol;Acc:MGI:102666]	7.2175	7.67505	7.0514	7.29068	6.95092	7.35499	7.35544	7.43958	7.10845	7.53078	7.39562	7.42906	7.28521	7.36088	7.61654	7.78029	7.07674	7.43806	7.19281	7.24286	7.33098	7.49738	7.59036	7.56335	7.33951	7.33338	7.38559	7.47126	7.75782	7.80954	7.86162	7.79994	7.51941	7.71785	7.56741	7.75439	7.36879	7.67513	7.56511	7.04444	7.4086	7.62942	7.20454	7.828	7.57254
Cdk12	protein_coding	MGI Symbol	6	cyclin-dependent kinase 12 [Source:MGI Symbol;Acc:MGI:1098802]	3.8569	3.57822	4.05652	4.14655	4.11741	3.92055	3.68224	3.78383	3.83109	3.49795	3.94304	3.86203	4.11155	4.14813	3.63329	3.34944	3.87566	3.64863	3.82278	3.94558	3.8177	3.58899	3.89787	3.69881	3.89426	3.4467	4.22448	3.76247	3.57456	3.19003	3.36097	3.51186	3.46561	3.44056	3.82641	3.5375	3.90304	3.29057	3.64279	3.80738	3.75605	3.67853	4.1121	3.35389	3.53412
Lipe	protein_coding	MGI Symbol	8	lipase, hormone sensitive [Source:MGI Symbol;Acc:MGI:96790]	2.54858	3.1892	2.31171	2.58342	2.31951	2.6656	2.98396	3.22205	2.8833	2.85505	2.73623	2.81906	2.84936	2.81067	3.16694	2.9823	2.02433	2.43463	2.37033	2.69588	2.72182	2.60356	2.86401	2.68138	2.74333	2.82539	2.52937	2.518	2.45575	2.50513	2.93993	2.53983	2.61618	3.02938	2.38614	3.02087	3.0927	2.84418	2.3029	2.10589	2.91363	2.92249	2.74228	2.73931	2.93555
Pafah1b2	protein_coding	MGI Symbol	9	platelet-activating factor acetylhydrolase, isoform 1b, subunit 2 [Source:MGI Symbol;Acc:MGI:108415]	7.98113	8.35335	8.15621	8.39029	8.03405	8.15855	7.92974	8.02834	8.13567	7.98596	7.63841	8.29633	8.0376	8.00583	8.18024	8.38397	7.78337	7.71074	7.72504	7.8842	8.09628	8.12649	8.20393	8.02437	7.95575	7.72072	8.1422	7.96773	8.27061	7.90877	7.97407	8.01781	8.06674	8.14895	8.08166	8.31736	8.13514	8.22645	8.16071	7.53954	8.01827	8.20907	8.08374	7.84564	8.28052
Tbc1d8	protein_coding	MGI Symbol	5	TBC1 domain family, member 8 [Source:MGI Symbol;Acc:MGI:1927225]	2.0483	2.6218	2.50253	2.18249	2.71796	2.8215	2.54068	2.49909	2.30428	2.32064	2.59981	2.49434	2.47347	2.3516	2.47353	1.91586	2.3657	2.10106	2.26882	2.28904	2.12657	2.15163	2.05619	2.03796	1.97899	1.95152	2.19004	2.40151	1.75244	2.21736	1.8852	1.58488	2.39343	2.36798	2.24145	2.11327	2.35788	1.4721	2.07883	2.34058	2.1029	2.58534	2.68481	2.37799	1.84161
Cnot11	protein_coding	MGI Symbol	4	CCR4-NOT transcription complex, subunit 11 [Source:MGI Symbol;Acc:MGI:106580]	2.73686	2.48115	3.09004	2.79254	2.84295	2.94195	3.13678	3.18209	3.17583	2.64827	3.54925	3.08396	3.05231	3.19429	3.23179	2.91752	2.83754	2.88046	3.21355	3.51822	2.86077	2.53506	2.47528	2.97258	2.99315	3.23239	3.18517	3.21751	2.58277	3.05755	2.93622	2.73338	2.93854	2.76326	2.72234	2.5977	3.19513	2.9225	3.03718	3.73566	3.04253	2.74497	2.69316	3.45865	2.57247
Slc2a3	protein_coding	MGI Symbol	8	solute carrier family 2 (facilitated glucose transporter), member 3 [Source:MGI Symbol;Acc:MGI:95757]	6.00689	6.06553	6.01215	6.59603	6.15827	5.88894	5.85745	5.86066	5.94372	6.0308	5.41396	5.9558	5.85816	5.96379	5.89041	5.70678	6.06806	5.98397	5.85187	5.94109	5.66695	6.15791	6.22341	5.75015	5.87609	5.82316	6.05483	5.66339	5.29557	5.17822	5.01085	4.91007	5.86196	5.22848	5.65222	5.45853	5.90418	5.67831	5.71343	5.33525	5.82808	5.54489	6.03637	5.49249	6.16487
Foxj2	protein_coding	MGI Symbol	3	forkhead box J2 [Source:MGI Symbol;Acc:MGI:1926805]	4.9519	4.44787	5.1593	4.72671	5.08107	5.00471	4.86261	4.86675	5.04392	4.45309	4.77106	4.9085	5.07707	4.93987	4.45599	4.36834	4.97985	4.80363	4.84113	5.00428	4.78808	4.65449	4.9252	4.88342	4.82416	4.79933	4.78309	4.92036	4.59268	4.78899	4.74225	4.59129	4.76759	4.65484	5.06323	4.75502	5.17817	4.86367	4.62215	4.71566	4.70076	4.65171	5.10468	4.61656	4.66518
Sri	protein_coding	MGI Symbol	7	sorcin [Source:MGI Symbol;Acc:MGI:98419]	7.06875	7.11351	6.96694	6.83844	6.77332	7.0344	6.93874	7.00476	7.0065	7.28726	7.14498	7.07333	6.85778	6.85743	7.22523	7.27325	7.13034	7.15122	6.93615	7.14251	7.06984	7.13486	7.13763	7.09579	7.078	7.21295	6.9989	7.00926	7.25918	7.25362	7.31735	7.47746	7.14105	7.18314	7.17981	7.11295	7.00451	7.33501	7.14533	7.1151	7.12438	7.10546	6.76833	7.51064	7.17896
Dgcr2	protein_coding	MGI Symbol	10	DiGeorge syndrome critical region gene 2 [Source:MGI Symbol;Acc:MGI:892866]	5.53544	5.39648	5.56957	5.39577	5.76216	5.58329	5.60333	5.50748	5.46866	5.55128	5.37617	5.40589	5.3868	5.61223	5.35553	4.94012	5.41198	5.26001	5.52451	5.45566	5.15933	5.27542	5.33167	5.52827	5.66118	5.39543	5.42477	5.28447	4.95525	4.84469	4.90667	4.58663	5.4479	5.06028	4.97254	4.87167	5.37814	5.21517	5.06261	5.68286	5.3581	4.95091	5.67562	5.20371	5.36864
Irf3	protein_coding	MGI Symbol	13	interferon regulatory factor 3 [Source:MGI Symbol;Acc:MGI:1859179]	3.33794	3.47999	3.13356	3.46492	3.30943	3.0531	3.78778	3.75494	3.40239	3.81172	3.73079	3.28842	3.60954	3.74108	4.05132	3.70654	3.34437	3.59285	3.57954	3.69476	3.66012	3.53389	3.51238	3.88494	3.58547	3.74293	3.38532	3.68224	3.41824	3.45334	3.7722	3.55302	3.81004	3.56384	3.12081	3.57876	3.23064	3.5617	3.41089	3.61613	3.61629	3.9868	3.26628	4.01089	3.6668
Bcl2l12	protein_coding	MGI Symbol	6	BCL2-like 12 (proline rich) [Source:MGI Symbol;Acc:MGI:1922986]	0.591043	0.159219	0.279287	-0.611724	0.13951	0.561054	0.538441	0.339579	-0.207748	0.285335	1.0385	0.356273	-0.0325303	-0.319336	0.551812	-0.0545924	0.0831008	0.216302	0.567563	0.715932	0.261249	0.560558	0.624852	0.180434	-0.0169508	-0.163961	-0.303837	1.05431	-0.382574	-0.377188	-0.290512	-0.0572266	0.144876	0.252502	-0.359456	0.224696	0.202598	0.0998202	0.731263	-0.474532	0.0790522	-0.0671111	0.55107	0.494116	0.759369
Zfp959	protein_coding	MGI Symbol	3	zinc finger protein 959 [Source:MGI Symbol;Acc:MGI:2385058]	3.23203	3.19203	3.44921	3.27053	3.51126	3.3506	2.99052	3.10786	3.63261	3.53395	2.69961	3.05386	3.41604	2.96931	3.58446	3.76478	3.56441	3.52109	3.12918	3.46392	3.48319	3.81572	3.52415	3.42208	3.44543	3.58778	3.55855	3.44694	3.38108	3.36697	3.30743	3.44656	3.48222	3.45592	3.28363	3.23924	3.52572	3.48377	3.60799	3.01429	3.51074	3.60759	3.24087	4.01993	3.70705
Mpnd	protein_coding	MGI Symbol	9	MPN domain containing [Source:MGI Symbol;Acc:MGI:1915297]	4.96579	4.89517	4.83464	4.92028	5.08192	4.92957	5.0775	5.06652	4.70792	4.75477	5.39118	5.21085	5.44737	5.71929	4.72512	4.53955	4.98311	4.86651	5.20112	5.0205	4.70866	4.79293	4.80976	4.75599	5.11696	5.08471	4.49239	5.23426	4.94072	5.15097	5.11867	4.99948	4.6081	5.02724	4.95814	4.69648	5.10591	4.82137	4.73685	5.73234	4.79996	4.76665	5.28746	5.25284	4.51932
Sh3gl1	protein_coding	MGI Symbol	3	SH3-domain GRB2-like 1 [Source:MGI Symbol;Acc:MGI:700010]	5.90878	6.20134	5.77854	5.85782	5.78674	6.11978	6.07461	6.18408	5.96528	6.42221	6.10266	5.93325	6.12182	5.87464	6.30933	6.24391	5.82377	5.92306	5.85734	6.08937	6.07017	6.36906	6.39247	6.41031	6.05878	6.20903	6.11626	6.21357	6.17764	5.99414	6.03684	6.45185	6.31563	6.2361	5.97897	6.46663	6.04757	6.48683	6.23105	5.82026	6.01608	6.20183	5.78564	6.51233	6.12554
Yju2	protein_coding	MGI Symbol	4	YJU2 splicing factor [Source:MGI Symbol;Acc:MGI:1920136]	4.40011	4.48518	3.71688	3.70447	3.86768	4.22285	4.47607	4.46678	4.08648	4.36667	4.65727	4.34777	4.07578	4.36051	4.42582	4.48694	3.84202	4.42299	4.32759	4.24602	4.43604	4.25107	4.42783	4.49639	4.43287	4.24443	4.36177	4.63759	4.18939	4.40172	4.71653	4.677	4.53606	4.44377	4.19554	4.34092	4.3903	4.39521	4.55347	4.67483	4.54409	4.6742	4.28781	4.91482	4.33422
Ranbp2	protein_coding	MGI Symbol	3	RAN binding protein 2 [Source:MGI Symbol;Acc:MGI:894323]	4.41256	4.3182	4.92123	5.06876	4.74757	4.8485	4.46196	4.43678	4.68211	4.26817	4.54616	4.85714	4.76897	4.79833	4.33132	4.20288	4.4368	4.59885	4.51796	4.30605	4.21099	4.42012	4.50705	4.17463	4.48245	4.07501	4.72498	4.45014	4.48545	4.28654	4.19165	4.10214	4.41892	4.32052	4.32835	4.493	4.61073	4.18887	4.29029	4.39653	4.36832	4.45645	4.79124	3.99631	4.33016
Grk5	protein_coding	MGI Symbol	3	G protein-coupled receptor kinase 5 [Source:MGI Symbol;Acc:MGI:109161]	2.05986	2.2941	3.24459	2.73518	3.17005	2.72605	2.59769	2.94003	2.65093	2.60205	2.18874	2.80558	2.50966	2.41383	2.87374	2.69981	2.29942	2.60916	2.35183	2.44135	2.65655	2.25178	2.51827	2.55945	2.74333	2.55163	2.42856	2.81589	2.72516	2.56141	2.67652	2.43495	2.49046	2.61148	2.7404	2.35212	2.60341	2.36678	2.91986	2.35597	2.31025	2.326	2.71793	2.63962	2.52585
Dvl3	protein_coding	MGI Symbol	4	dishevelled segment polarity protein 3 [Source:MGI Symbol;Acc:MGI:108100]	5.43577	5.56331	5.68882	5.59618	5.50906	5.52322	5.40013	5.43161	5.5094	5.42498	5.29259	5.48978	5.3243	5.37281	5.50075	5.57804	5.5406	5.43066	5.32245	5.67753	5.50554	5.43179	5.36411	5.72485	5.37266	5.36757	5.41925	5.45427	5.61771	5.48708	5.29481	5.50355	5.52322	5.5659	5.61109	5.64551	5.41976	5.41194	5.27715	4.96935	5.31135	5.3942	5.42293	5.39164	5.55197
Abcf3	protein_coding	MGI Symbol	10	ATP-binding cassette, sub-family F (GCN20), member 3 [Source:MGI Symbol;Acc:MGI:1351656]	6.58568	6.92465	6.9192	7.08044	6.4357	6.78822	6.42017	6.62591	6.40758	6.69473	6.25301	6.71307	6.58021	6.51378	6.8333	6.83388	7.05662	6.91094	6.70522	6.62356	6.73105	6.94663	6.93084	6.5478	6.59461	6.9349	6.68973	6.50747	7.13711	7.20446	6.98134	6.99915	6.73046	6.95846	7.0496	7.1358	6.53329	6.89715	6.69808	5.88468	6.58986	6.65971	6.49769	6.92532	7.11879
Eif2b5	protein_coding	MGI Symbol	3	eukaryotic translation initiation factor 2B, subunit 5 epsilon [Source:MGI Symbol;Acc:MGI:2446176]	5.01267	4.47594	4.82854	4.92127	5.18469	4.99491	4.94941	5.16132	4.84769	4.91141	5.29627	4.89795	5.0693	5.64908	4.9049	4.49473	4.77184	4.84463	5.27743	5.12834	4.74275	4.73507	4.63194	4.97306	5.00067	4.90424	4.65858	5.20358	4.5669	4.92586	4.75388	4.80075	4.92775	4.79933	4.80458	4.63179	5.0382	4.91438	4.92476	5.44905	4.87211	5.04117	5.07703	4.82999	4.46229
Cyth2	protein_coding	MGI Symbol	9	cytohesin 2 [Source:MGI Symbol;Acc:MGI:1334255]	4.81101	4.98501	4.54344	4.8188	5.10955	4.94152	5.01448	5.02194	4.85257	4.76995	5.51331	6.07579	6.23541	6.1131	5.14269	4.90044	4.70152	4.6998	5.08927	5.18459	4.66072	4.5496	5.46157	6.22943	5.48781	4.64238	4.79806	6.4223	4.36009	4.60284	4.64336	4.54043	4.84761	4.56796	4.57977	4.34541	5.00953	4.8487	4.80106	5.76945	4.64384	5.14413	6.05472	5.08297	4.54292
Sult2b1	protein_coding	MGI Symbol	8	sulfotransferase family, cytosolic, 2B, member 1 [Source:MGI Symbol;Acc:MGI:1926342]	4.31339	4.03971	3.93312	4.11749	4.19762	4.085	3.91402	4.01911	4.08234	4.07306	4.72261	3.94021	3.9684	4.20643	3.97002	3.88993	4.251	4.18399	4.21952	4.00654	4.02401	4.1247	4.03743	4.08025	4.2597	4.26559	4.16635	4.25958	4.26274	4.54944	4.49243	4.60401	4.12007	4.5115	4.28594	4.12812	4.12844	4.0786	4.20509	4.58952	4.06438	4.00663	3.9784	4.58767	4.05773
Car11	protein_coding	MGI Symbol	5	carbonic anhydrase 11 [Source:MGI Symbol;Acc:MGI:1336193]	5.47301	5.65159	4.96729	5.00112	5.55607	5.49512	6.16299	6.06397	5.56917	6.11366	6.25049	5.39543	5.78198	6.02551	5.91629	5.914	5.17021	5.511	5.7868	5.87078	5.74303	5.47813	5.62894	6.22423	5.93541	5.33791	5.5123	6.37472	5.53009	5.42707	6.11724	5.95072	5.90527	5.62655	5.59505	5.28398	5.7888	5.85196	5.93263	6.43892	6.02592	6.00835	5.69082	5.94337	5.37851
Dlgap1	protein_coding	MGI Symbol	20	DLG associated protein 1 [Source:MGI Symbol;Acc:MGI:1346065]	8.62656	8.33582	8.35208	8.16917	8.71956	8.57307	8.47156	8.49898	8.71275	8.22706	8.59751	8.68677	8.89329	9.01883	8.26422	8.32189	8.40802	8.33643	8.73001	8.67066	8.44914	8.32752	8.4252	8.48702	8.62427	8.48603	8.62933	8.74611	8.31712	8.43218	8.48058	8.3117	8.36896	8.45691	8.4395	8.38688	8.50883	8.39791	8.44356	8.95856	8.48484	8.39557	8.74645	8.43008	8.38966
Plag1	protein_coding	MGI Symbol	4	pleiomorphic adenoma gene 1 [Source:MGI Symbol;Acc:MGI:1891916]	1.39041	0.900794	1.30879	0.894812	1.73311	1.30508	0.538441	0.533521	1.57914	0.690591	1.37211	1.22062	1.55243	1.4844	0.741915	0.697886	1.10117	1.05417	1.00645	0.929446	1.5295	1.27156	1.05943	0.943631	1.40818	1.1294	0.876198	1.23093	0.000145841	0.0233497	0.0759153	0.6263	1.3293	-0.0318008	0.306543	-0.78836	1.38702	0.518225	0.731263	1.59845	1.25355	0.924574	1.2508	0.875021	0.775399
Hck	protein_coding	MGI Symbol	3	hemopoietic cell kinase [Source:MGI Symbol;Acc:MGI:96052]	0.727822	0.628063	0.891805	1.68246	0.0593396	0.848951	0.00193986	1.45426	1.3907	0.748307	0.635142	1.1794	0.802185	1.33159	1.65945	1.53901	1.13665	1.73144	1.3425	1.30384	0.71038	0.931273	0.979629	1.50501	0.726484	0.392432	0.358166	0.883543	0.133824	0.512934	1.44819	1.47832	0.947112	1.28153	1.15992	1.59519	1.11028	1.05184	1.1136	1.19843	1.76995	0.87365	0.569333	1.44664	1.18844
Mrpl4	protein_coding	MGI Symbol	8	mitochondrial ribosomal protein L4 [Source:MGI Symbol;Acc:MGI:2137210]	7.08599	7.11574	6.97179	7.16348	6.94512	7.15181	7.08222	7.16727	6.95099	7.22171	7.39533	7.00444	6.94132	7.04084	7.1319	6.99854	7.31103	7.30952	7.19108	7.21827	7.12775	7.09378	7.06276	7.02224	7.16943	7.37139	7.00467	7.26657	7.19619	7.40233	7.4704	7.54786	7.20713	7.36162	7.27736	7.23532	7.05037	7.25535	7.11061	7.50437	6.95411	7.10822	6.95591	7.74075	7.19376
Keap1	protein_coding	MGI Symbol	6	kelch-like ECH-associated protein 1 [Source:MGI Symbol;Acc:MGI:1858732]	5.65177	6.22462	5.52376	5.75834	5.84917	6.04264	5.88854	5.95174	5.79511	5.94033	5.79599	6.13404	5.96491	6.11544	6.16237	6.17249	5.47166	5.74701	5.65597	5.87525	5.88311	5.98297	6.0207	6.03132	6.07313	5.84792	5.87595	5.92335	6.34311	6.10415	6.16	6.05552	5.91142	6.18785	5.94627	6.20733	6.01908	5.92274	5.86961	5.78161	5.93537	6.05814	6.04006	5.99562	6.10627
Glg1	protein_coding	MGI Symbol	4	golgi apparatus protein 1 [Source:MGI Symbol;Acc:MGI:104967]	7.23019	6.8025	7.12933	6.87004	7.47783	7.08125	7.22928	7.0291	7.21674	6.94303	7.09087	6.94059	7.29191	7.29266	6.91752	6.48708	7.11893	7.0469	7.13427	7.17948	6.79446	7.01968	6.92153	6.96552	7.22145	6.93159	7.12889	7.09044	6.24235	5.99228	6.22566	6.05003	6.94978	6.2084	6.5893	6.19121	7.18356	6.66939	6.83285	7.35226	7.09432	6.57592	7.32632	6.74872	6.9748
Btbd2	protein_coding	MGI Symbol	5	BTB (POZ) domain containing 2 [Source:MGI Symbol;Acc:MGI:1933831]	5.77923	5.58656	5.46207	5.24032	5.95589	5.78857	5.92241	5.99974	5.68039	5.5506	6.04618	5.61744	5.65036	5.54083	5.49284	5.17093	5.6668	5.36172	5.91623	5.87426	5.62673	5.38001	5.30872	5.58873	5.86514	5.51731	5.59175	5.94568	5.38074	5.52617	5.69173	5.38588	5.46889	5.67385	5.61232	5.38339	6.04258	5.59586	5.60154	6.16905	5.46448	5.58105	5.93263	5.82767	5.26814
Csnk1g2	protein_coding	MGI Symbol	8	casein kinase 1, gamma 2 [Source:MGI Symbol;Acc:MGI:1920014]	5.22659	4.94957	4.55825	4.57024	5.32773	5.10069	5.56205	5.4988	5.1646	5.15847	5.95746	5.22273	5.27257	5.42	5.01585	5.03859	4.45214	4.70386	5.55717	5.24564	4.97561	4.85606	4.76385	5.45425	5.27509	4.89917	5.08107	5.77296	5.06895	5.2328	5.32703	5.34787	5.02408	5.266	5.16369	4.95041	5.55549	4.99905	5.18299	5.95205	5.30769	4.96314	5.35678	5.30184	4.82293
Abhd17a	protein_coding	MGI Symbol	4	abhydrolase domain containing 17A [Source:MGI Symbol;Acc:MGI:106388]	4.9932	4.96286	4.61604	4.64761	5.34896	5.04877	5.55043	5.4988	5.12582	5.38004	5.98891	5.09462	5.2544	5.71467	4.79546	4.80965	4.58328	4.7692	5.47766	5.29979	5.07887	4.77423	4.79137	5.4119	5.4626	4.89238	5.06702	5.77041	5.0839	5.28159	5.20289	5.30246	5.11969	5.26236	4.97635	4.89738	5.50743	5.22833	5.22068	6.17828	5.33886	5.17688	5.43915	5.28094	4.65872
Mob3a	protein_coding	MGI Symbol	4	MOB kinase activator 3A [Source:MGI Symbol;Acc:MGI:3050117]	3.10382	3.71405	3.35336	3.65774	3.41253	3.34032	3.38619	3.17338	2.86409	3.48951	2.60774	3.97475	3.52111	3.05479	3.81781	3.5929	3.39163	3.49089	3.1073	3.31703	3.16898	3.47173	3.29882	3.60824	3.36374	3.21618	3.1254	3.44182	3.46212	2.98458	3.33867	3.39955	3.47038	3.5896	3.11043	3.42038	3.23938	3.57873	3.12311	2.54909	3.18658	3.69574	3.39983	3.1048	3.3076
Cacnb3	protein_coding	MGI Symbol	7	calcium channel, voltage-dependent, beta 3 subunit [Source:MGI Symbol;Acc:MGI:103307]	6.4284	6.33602	5.86499	6.04013	6.44855	6.39705	6.54054	6.48669	6.2107	6.32638	6.83513	6.4308	6.40046	6.61658	6.37899	6.20203	5.9829	5.99725	6.62244	6.45351	6.32171	6.26541	6.30344	6.55484	6.57223	6.20287	6.20074	6.60604	6.43307	6.5622	6.48277	6.62758	6.28384	6.66437	6.35808	6.20938	6.67081	6.40633	6.39233	6.93278	6.46169	6.40377	6.47304	6.47008	6.10071
Ccdc65	protein_coding	MGI Symbol	2	coiled-coil domain containing 65 [Source:MGI Symbol;Acc:MGI:2146001]	2.31761	2.78027	3.03108	2.60821	2.52251	2.85438	2.63169	2.75007	2.69507	2.69304	2.66963	2.35319	2.47347	2.0227	2.48421	2.74158	2.87303	2.86243	2.07946	2.48355	2.81877	3.06198	2.18037	2.37515	2.60271	2.44438	2.38956	2.67462	3.29236	3.18353	3.03315	2.93364	2.41831	2.83159	3.19472	2.85445	2.3363	2.9749	2.33599	2.38626	2.4228	2.76374	2.72609	3.02443	2.86988
Ddx23	protein_coding	MGI Symbol	7	DEAD (Asp-Glu-Ala-Asp) box polypeptide 23 [Source:MGI Symbol;Acc:MGI:1921601]	2.94762	3.1892	3.26581	3.15415	3.49865	3.27707	3.07016	3.29879	3.11621	3.29988	2.77194	3.43281	3.36897	3.51843	3.08506	3.18028	2.82672	3.0684	3.00447	3.26354	3.05781	2.92593	3.37097	2.71831	3.13849	2.96127	3.52809	2.98031	3.32347	3.29335	3.30167	3.04982	2.99585	3.09299	3.3847	3.53226	3.25384	2.61338	3.07295	3.41777	3.06698	3.39533	3.721	2.86903	2.74519
Pld3	protein_coding	MGI Symbol	8	phospholipase D family, member 3 [Source:MGI Symbol;Acc:MGI:1333782]	8.68292	8.71322	8.62534	8.69231	8.69545	8.48383	8.51191	8.40299	8.37112	8.77657	8.44837	8.30274	8.38389	8.41234	8.47042	8.59293	8.84172	8.87701	8.49659	8.27207	8.40484	8.70671	8.58338	8.37988	8.63333	8.76602	8.56649	8.32427	8.33943	8.34213	8.44538	8.17455	8.63272	8.28364	8.4849	8.25449	8.4486	8.40381	8.46317	8.59191	8.49389	8.1452	8.4395	9.00422	8.84187
Grik5	protein_coding	MGI Symbol	7	glutamate receptor, ionotropic, kainate 5 (gamma 2) [Source:MGI Symbol;Acc:MGI:95818]	3.16935	2.91282	2.83007	3.20704	3.79114	3.27437	3.71234	3.39431	3.46109	3.18962	3.92729	3.40328	3.44036	3.8548	3.23812	2.60426	2.98107	3.41621	3.845	3.62105	3.03231	3.03908	3.01175	3.4743	3.23012	3.42336	3.01626	3.76657	2.78329	3.40382	3.49306	2.95185	3.08865	3.1125	3.15151	2.84179	3.5795	2.91102	3.03718	4.33961	3.64442	3.09912	3.53838	3.3822	2.6309
Rabac1	protein_coding	MGI Symbol	6	Rab acceptor 1 (prenylated) [Source:MGI Symbol;Acc:MGI:1201692]	7.05689	7.01052	6.6839	6.73109	7.01099	6.89302	7.41644	7.23771	6.97971	7.53078	7.65524	6.78869	7.01805	7.09733	7.21765	6.95986	6.8038	7.1282	7.30743	7.31657	7.03907	7.06005	7.08895	7.28637	7.23108	7.19721	6.88185	7.32458	6.98905	7.13071	7.70207	7.20965	7.17173	7.10978	7.06087	6.929	7.0817	6.92238	7.18196	8.09897	7.33949	6.96403	7.0625	7.30822	7.10438
Etv3	protein_coding	MGI Symbol	5	ets variant 3 [Source:MGI Symbol;Acc:MGI:1350926]	4.35153	4.60759	4.19884	5.40641	4.50307	4.36017	4.27697	4.24508	4.52285	4.16069	4.05454	4.70568	4.63141	4.4318	4.20458	4.51567	4.20857	4.05972	4.20413	4.08574	4.44021	4.32325	4.38974	4.4655	4.17886	4.078	4.43473	4.55226	4.23623	4.16135	3.93343	3.42063	4.2968	3.92562	3.96727	4.3319	4.58122	4.2387	4.35951	3.759	4.52531	4.60173	4.60904	4.00726	4.35704
Prkcsh	protein_coding	MGI Symbol	5	protein kinase C substrate 80K-H [Source:MGI Symbol;Acc:MGI:107877]	5.03774	5.03382	4.42719	4.72784	5.06833	4.73638	5.54988	5.36943	4.97398	5.65237	5.3516	4.75211	5.02353	5.07238	5.15277	4.97714	4.72599	5.02325	4.95069	5.04624	4.77825	5.1543	5.04357	5.51652	5.16865	5.03166	5.0555	5.18225	4.34086	4.17453	4.55422	4.50262	5.29311	4.43346	4.61078	4.52502	4.98114	5.08585	5.06162	5.42006	5.37638	4.88494	5.05289	4.95967	4.99023
Elavl3	protein_coding	MGI Symbol	3	ELAV like RNA binding protein 3 [Source:MGI Symbol;Acc:MGI:109157]	7.47632	7.2051	7.41901	7.17473	7.5968	7.52159	7.66266	7.54038	7.65102	7.48677	7.92818	7.4807	7.56807	7.64898	7.34293	7.10437	7.40859	7.40371	7.75688	7.75583	7.54045	7.25133	7.14775	7.63074	7.54117	7.37017	7.40072	7.7395	7.05543	7.17668	7.20491	7.32263	7.40382	7.30867	7.30588	7.12996	7.72597	7.48369	7.39282	8.1139	7.40775	7.46104	7.60303	7.49306	7.10795
Rab3b	protein_coding	MGI Symbol	4	RAB3B, member RAS oncogene family [Source:MGI Symbol;Acc:MGI:1917158]	6.68097	6.61747	6.55287	6.36392	6.35545	6.58124	6.73683	6.68863	6.58043	6.59961	6.58005	6.56656	6.48179	6.32831	6.6002	6.65841	6.70213	6.54319	6.58202	6.29554	6.72509	6.62418	6.60905	6.45716	6.68146	6.7375	6.45628	6.6436	6.50022	7.11135	6.92539	6.96503	6.46098	6.68923	6.83917	6.60099	6.4365	6.80376	6.66558	6.89706	6.58594	6.74807	6.23712	7.13932	6.75167
St8sia6	protein_coding	MGI Symbol	2	ST8 alpha-N-acetyl-neuraminide alpha-2,8-sialyltransferase 6 [Source:MGI Symbol;Acc:MGI:2386797]	2.92567	2.94999	2.40208	2.47439	3.00509	2.81038	2.813	2.6065	2.62264	2.63303	2.49259	1.80332	2.64135	2.65191	2.55688	2.44331	2.4195	2.33353	3.0587	2.44135	2.7973	2.63007	2.77226	2.50765	2.30498	2.67537	2.14393	2.47353	2.71666	1.34236	2.05212	1.97519	2.51373	2.18957	2.43686	2.49906	3.20706	2.97122	2.8665	2.56904	2.06177	2.55872	2.73016	2.23004	2.60871
Fcgrt	protein_coding	MGI Symbol	6	Fc receptor, IgG, alpha chain transporter [Source:MGI Symbol;Acc:MGI:103017]	3.6939	3.71798	4.03196	2.9326	3.8035	3.41077	4.17835	3.76077	3.50824	3.99375	3.39748	2.77823	3.37458	3.30104	3.75742	3.34205	4.03769	4.02771	3.91176	3.62341	3.6625	3.58899	3.37357	4.15456	3.54761	3.93014	3.80918	3.21451	3.50717	3.85445	3.7805	3.92905	3.65333	3.63079	3.7835	3.90297	3.29915	3.4734	3.35064	3.90476	3.83953	3.58138	3.46468	4.10395	4.35837
Nosip	protein_coding	MGI Symbol	10	nitric oxide synthase interacting protein [Source:MGI Symbol;Acc:MGI:1913644]	6.59936	6.58024	6.46289	6.46272	6.36937	6.57276	6.35139	6.51913	6.33969	6.47729	6.64937	6.47477	6.41894	6.36815	6.49977	6.66657	6.68501	6.73677	6.43124	6.49439	6.57453	6.52583	6.54552	6.47446	6.64671	6.7194	6.41492	6.58122	6.73742	6.72112	6.94143	6.91414	6.5685	6.75358	6.74642	6.69751	6.5106	6.64303	6.60579	6.72921	6.44212	6.52216	6.38911	7.03506	6.67309
Pih1d1	protein_coding	MGI Symbol	9	PIH1 domain containing 1 [Source:MGI Symbol;Acc:MGI:1916095]	5.28071	5.40563	5.23117	5.43787	5.18312	5.32509	5.28467	5.30777	5.23916	5.47712	5.86789	5.35589	5.08994	5.08558	5.15779	5.15275	5.26743	5.26207	5.33741	5.29239	5.36157	5.43618	5.23688	5.43427	5.27509	5.43916	5.10963	5.36512	5.31751	5.62791	5.61667	5.76797	5.30583	5.56177	5.36046	5.41149	5.37087	5.45012	5.56921	5.75791	5.35029	5.16987	5.09053	5.69738	5.18507
Rps11	protein_coding	MGI Symbol	4	ribosomal protein S11 [Source:MGI Symbol;Acc:MGI:1351329]	7.71228	7.41041	7.55541	7.58194	7.49698	7.57077	7.72845	7.71593	7.66392	7.8532	8.31447	7.47557	7.62163	7.39912	7.46866	7.51163	7.58843	7.63229	7.93389	7.87865	7.7827	7.45784	7.38709	7.57551	7.77739	7.86025	7.50393	7.69353	7.85226	8.08394	8.18439	8.20154	7.66136	7.99851	7.90689	7.69743	7.6122	7.77218	7.76241	8.60092	7.70208	7.56851	7.51774	8.03734	7.54066
Supt5	protein_coding	MGI Symbol	8	suppressor of Ty 5, DSIF elongation factor subunit [Source:MGI Symbol;Acc:MGI:1202400]	6.63725	7.02108	6.90333	7.13049	6.69893	6.94629	6.40888	6.47699	6.62211	6.48969	6.21849	6.89861	6.7707	6.56566	6.80321	6.90285	6.78436	6.93789	6.47677	6.57223	6.75157	6.95517	6.98038	6.66358	6.76131	6.91495	6.79978	6.53448	7.34956	7.28416	7.00145	6.93764	6.85958	6.99156	7.12822	7.30382	6.63288	6.98737	6.77581	5.90509	6.62087	6.74778	6.72952	6.67995	7.13305
Dll3	protein_coding	MGI Symbol	3	delta like canonical Notch ligand 3 [Source:MGI Symbol;Acc:MGI:1096877]	-0.842714	1.38819	-0.37279	-0.11327	0.564263	0.804783	0.538441	0.688243	0.561368	-0.676191	-0.231591	1.65081	0.547466	0.56202	1.00198	1.02751	-0.745628	-1.28053	-0.836827	-0.257757	0.358273	0.542062	1.43346	1.14696	1.57878	0.0462562	0.859988	1.51069	-0.0569981	-1.56161	-1.308	0.411449	0.974206	0.87223	-0.438528	0.761197	0.767551	-0.412828	0.606637	0.336706	1.22899	0.907798	0.833879	-0.742182	0.455462
Paf1	protein_coding	MGI Symbol	10	Paf1, RNA polymerase II complex component [Source:MGI Symbol;Acc:MGI:1923988]	5.90878	6.11992	5.77907	6.0907	5.73982	5.93577	5.83346	6.06436	5.88954	6.19417	5.95823	5.89238	5.90356	5.96184	6.25732	6.39729	5.84046	6.01776	5.85953	5.96456	6.15828	6.28779	6.28523	6.16484	6.04623	6.09176	6.03737	6.17513	6.48091	6.38427	6.45808	6.48381	6.19342	6.17437	6.10369	6.38029	5.91468	6.08351	6.22753	5.92586	6.10733	6.22529	5.8132	6.37183	6.32693
Timm50	protein_coding	MGI Symbol	6	translocase of inner mitochondrial membrane 50 [Source:MGI Symbol;Acc:MGI:1913775]	4.77551	5.20711	4.68066	5.05079	4.87306	4.9941	5.00559	5.13465	5.05772	5.44693	4.99004	4.99023	5.31556	5.25132	5.36134	5.36075	4.39835	4.34071	4.84665	4.9261	5.24904	5.18889	5.12465	5.4119	5.26179	4.74199	4.97875	5.47071	5.06393	4.87327	4.9597	5.42944	5.34398	5.38111	4.70117	5.21041	5.1304	5.06442	5.16836	4.67943	5.23787	5.41513	4.97712	5.15776	5.09453
Med29	protein_coding	MGI Symbol	1	mediator complex subunit 29 [Source:MGI Symbol;Acc:MGI:1914474]	4.41931	4.58091	4.3066	4.60637	4.36954	4.62754	4.68376	4.81729	4.70253	4.8827	5.2451	4.66146	4.38506	4.22173	4.49878	4.56091	4.61926	4.72696	4.65879	4.77819	4.45125	4.58843	4.3559	4.54089	4.78518	4.84221	4.38744	4.73081	4.644	4.85905	4.78411	4.88754	4.67258	4.82421	4.68843	4.73349	4.75795	4.96059	4.58133	5.32258	4.35278	4.6742	4.55164	5.06997	4.5696
Bicd1	protein_coding	MGI Symbol	9	BICD cargo adaptor 1 [Source:MGI Symbol;Acc:MGI:1101760]	5.72624	5.60203	5.95031	5.6359	5.8412	5.95316	5.64554	5.57956	5.63083	5.52262	5.63272	5.69749	5.75423	5.82613	5.53713	5.52902	5.79908	5.82357	5.71806	5.99679	5.77194	5.85301	5.67401	5.66047	5.60962	5.53485	5.73307	5.42668	5.51913	5.62671	5.48768	5.55986	5.77604	5.48335	5.53746	5.73606	5.73211	5.57055	5.62784	5.65125	5.58367	5.61955	5.74555	5.47813	5.69314
Ncstn	protein_coding	MGI Symbol	6	nicastrin [Source:MGI Symbol;Acc:MGI:1891700]	5.5406	5.41532	5.66506	5.42885	5.54814	5.36999	5.29995	5.31702	5.21663	5.42129	4.83661	5.30967	5.21187	5.19706	5.16611	5.1322	5.71845	5.54814	5.32956	5.15225	5.23474	5.52774	5.48163	5.25813	5.38268	5.57459	5.45611	4.96209	4.91959	4.74327	4.90193	4.68138	5.21718	4.70499	5.18445	4.99491	5.25994	5.26787	5.19476	4.82614	5.13918	4.98029	5.38025	5.21713	5.84754
Pex19	protein_coding	MGI Symbol	6	peroxisomal biogenesis factor 19 [Source:MGI Symbol;Acc:MGI:1334458]	7.44937	7.58743	7.60159	7.62948	7.28293	7.55447	7.28275	7.26358	7.30951	7.37652	7.09193	7.51735	7.37239	7.28851	7.47938	7.65971	7.65493	7.46326	7.25593	7.33272	7.37023	7.5462	7.55207	7.38711	7.3745	7.51303	7.41916	7.34203	7.6544	7.67353	7.62021	7.65445	7.42423	7.66251	7.65274	7.69304	7.34147	7.47948	7.40027	6.92763	7.30631	7.38864	7.27335	7.86759	7.68089
Phyhip	protein_coding	MGI Symbol	2	phytanoyl-CoA hydroxylase interacting protein [Source:MGI Symbol;Acc:MGI:1860417]	9.56688	9.87579	9.33853	9.21091	9.553	9.78062	9.45339	9.54884	9.42895	9.68385	9.42364	9.65746	9.55674	9.42039	9.71015	9.77626	9.55527	9.67061	9.58588	9.67293	9.64662	9.80826	9.87722	9.64428	9.7182	9.64235	9.66762	9.57869	9.97416	9.8647	9.86292	9.84533	9.68984	9.82823	9.62489	9.91512	9.70335	9.90677	9.67828	9.19686	9.61294	9.54973	9.61343	9.86243	9.80497
Crhr2	protein_coding	MGI Symbol	9	corticotropin releasing hormone receptor 2 [Source:MGI Symbol;Acc:MGI:894312]	-0.250591	0.709135	1.19963	-1.23145	0.860794	-0.0462069	-0.642729	-0.670838	0.608289	0.0908315	0.324802	-0.210311	-0.610075	0.187624	1.32093	-0.406065	-0.507936	0.304433	-0.0335192	-0.610428	-0.475717	-0.544238	-1.53202	0.813129	-0.0169508	-1.44407	-0.630338	0.074299	0.159135	-0.628727	0.49432	-1.64219	0.120831	0.386803	-1.16201	-1.52533	0.0252019	-0.337866	-0.615756	-0.136364	0.799435	0.176446	0.756296	-0.694088	0.0437374
Inmt	protein_coding	MGI Symbol	2	indolethylamine N-methyltransferase [Source:MGI Symbol;Acc:MGI:102963]	0.385818	0.46956	2.11197	1.27518	0.745974	0.154841	2.18766	1.93831	0.561368	1.58368	0.538927	-0.139053	1.11575	0.667953	2.36207	1.89583	1.84292	1.41249	1.23894	0.44402	0.492574	1.15468	1.36182	2.83642	0.402133	-0.00349681	0.531934	1.38826	1.308	1.84108	1.28282	1.9823	0.191797	1.43411	1.80833	1.85234	0.75134	1.10655	1.09825	2.39374	1.24132	1.61407	2.35711	2.89678	2.46291
Impdh1	protein_coding	MGI Symbol	10	inosine monophosphate dehydrogenase 1 [Source:MGI Symbol;Acc:MGI:96567]	4.57249	4.98338	3.98522	4.58904	4.48784	4.5438	5.0209	4.68365	4.58282	4.90084	4.71712	4.7765	4.8275	4.8569	5.15445	5.0902	4.25907	4.38054	4.54128	4.38192	4.68897	4.80461	4.76086	5.19648	4.86322	4.33979	4.65741	5.1243	4.83966	4.83227	4.90762	4.93501	4.94754	4.7781	4.6638	4.75839	4.90533	4.90573	4.62349	4.6233	4.6554	4.92301	4.90076	4.92544	4.64023
Dusp3	protein_coding	MGI Symbol	7	dual specificity phosphatase 3 (vaccinia virus phosphatase VH1-related) [Source:MGI Symbol;Acc:MGI:1919599]	8.75323	8.98157	8.94759	9.07013	8.84098	8.93163	8.47676	8.56919	8.84037	8.38133	7.56295	9.03801	8.94519	8.94461	8.75707	8.98776	8.58265	8.5808	8.41263	8.36089	8.75752	8.74436	8.96985	8.64058	8.74509	8.59439	8.76133	8.62406	8.91423	8.75343	8.60988	8.5906	8.71099	8.91567	8.85431	9.03138	8.81795	8.7358	8.79865	7.12692	8.66068	8.86448	8.84847	8.46483	8.92512
Prodh	protein_coding	MGI Symbol	10	proline dehydrogenase [Source:MGI Symbol;Acc:MGI:97770]	4.73641	4.6369	4.50317	3.90385	4.54293	4.53143	5.08058	4.99995	4.65862	4.72633	4.65345	4.42181	4.70685	4.34063	4.66533	5.14499	4.85406	4.62369	4.59207	5.13911	4.67727	4.89484	4.84114	4.63565	5.08049	4.94579	4.623	4.89997	5.46053	5.47514	5.48642	5.50663	5.14002	5.24036	4.93087	5.19722	4.60284	4.9643	4.76992	4.54658	4.90542	4.87527	4.69887	4.74641	4.64896
Ess2	protein_coding	MGI Symbol	5	ess-2 splicing factor [Source:MGI Symbol;Acc:MGI:107854]	5.22466	5.71283	5.21412	5.42606	5.03291	5.43783	5.25294	5.44373	5.01265	5.70978	5.38427	5.45637	5.35802	5.28084	5.41818	5.72251	5.38396	5.32992	5.43802	5.28569	5.44539	5.63089	5.62513	5.39275	5.41533	5.56822	5.23513	5.42148	5.656	5.64755	5.5515	5.83232	5.56447	5.62712	5.45987	5.64793	5.36088	5.69123	5.503	5.02817	5.32517	5.50431	5.26383	5.57085	5.63667
Slc25a1	protein_coding	MGI Symbol	6	solute carrier family 25 (mitochondrial carrier, citrate transporter), member 1 [Source:MGI Symbol;Acc:MGI:1345283]	3.86351	3.68429	4.05129	4.37317	4.29127	4.15704	4.28634	4.29679	4.43936	4.2433	4.865	4.56206	4.58248	4.93855	3.82623	3.98151	3.99322	4.1095	4.38935	4.15755	4.28381	3.92861	3.92298	4.53831	4.3953	4.67635	4.11945	4.44758	4.04242	4.25275	4.20095	4.07081	4.18529	3.89589	3.95379	3.98006	4.26744	4.21711	3.97447	4.8289	4.12553	4.17382	4.51089	4.36457	3.64515
Dgcr6	protein_coding	MGI Symbol	8	DiGeorge syndrome critical region gene 6 [Source:MGI Symbol;Acc:MGI:1202877]	6.24174	6.53259	6.2065	6.53947	6.39919	6.39983	6.51458	6.66656	6.223	6.53241	6.83344	6.35916	6.16866	6.18065	6.29271	6.52263	6.2937	6.43234	6.49409	6.21171	6.28323	6.33723	6.3231	6.65736	6.4675	6.26329	6.27445	6.70339	6.70234	6.76127	6.78011	6.76784	6.43897	6.7909	6.6431	6.6411	6.56523	6.5643	6.48854	6.91795	6.42904	6.5454	6.33976	6.83985	6.42482
Ddr1	protein_coding	MGI Symbol	12	discoidin domain receptor family, member 1 [Source:MGI Symbol;Acc:MGI:99216]	4.92922	4.58736	4.55703	4.62228	5.14073	4.18459	5.33906	5.20185	4.41812	5.17084	4.88796	4.48661	4.913	4.99179	5.10683	4.98901	3.98513	4.44254	4.71173	4.50227	4.75059	4.68326	4.73274	5.31726	4.67159	4.37915	4.50678	5.02422	3.68106	3.53738	3.7908	3.65215	4.81238	3.7581	3.57789	3.98966	5.01548	4.4116	4.66705	5.06492	5.07001	4.69391	5.08657	4.53945	4.55806
Ier3	protein_coding	MGI Symbol	1	immediate early response 3 [Source:MGI Symbol;Acc:MGI:104814]	3.07276	2.33554	2.88594	2.53253	3.0679	2.15777	2.96741	2.8663	2.65653	2.92763	2.89365	2.25078	2.19728	2.6964	2.81569	2.66866	3.73999	3.01389	2.72676	3.18579	2.71725	2.52568	2.85285	3.48237	2.93148	2.56022	2.43404	2.21601	2.88918	3.09963	3.4338	3.69604	2.9351	2.89307	2.74935	2.85445	2.54818	2.51064	2.96287	3.41042	2.98136	2.63715	3.22079	3.09114	3.29653
Fosb	protein_coding	MGI Symbol	7	FBJ osteosarcoma oncogene B [Source:MGI Symbol;Acc:MGI:95575]	2.70775	3.34952	2.63422	6.25864	2.83092	3.09955	2.75635	2.95026	2.34641	3.06267	2.6847	2.99568	3.01681	2.84495	3.1469	2.67259	2.52144	2.72147	2.91071	3.20798	3.27529	2.94013	2.64439	3.01773	3.06382	2.82539	3.33049	3.06933	2.72091	2.82235	2.35404	2.57786	3.60864	2.6206	2.47512	3.13245	3.08302	3.13149	2.43705	1.9923	2.68448	3.40732	3.36628	2.48108	2.81665
Klc4	protein_coding	MGI Symbol	2	kinesin light chain 4 [Source:MGI Symbol;Acc:MGI:1922014]	3.95306	4.62232	3.92933	3.87758	4.22238	4.38162	4.4501	4.33503	4.13336	4.33405	4.38485	4.35396	4.42487	4.00386	4.49614	4.43697	3.86159	4.46542	3.90332	4.15592	4.18477	4.2382	4.58327	4.25381	4.3203	4.20116	4.09195	4.32362	4.76331	4.67186	4.67708	4.71163	4.48045	4.6437	4.25643	4.46164	4.35318	4.36328	4.33025	3.42508	4.42212	4.4155	4.22727	4.4352	4.44985
Ercc1	protein_coding	MGI Symbol	10	excision repair cross-complementing rodent repair deficiency, complementation group 1 [Source:MGI Symbol;Acc:MGI:95412]	5.61696	5.54575	5.35088	5.67983	5.3134	5.56133	5.45456	5.58286	5.59488	5.69212	5.86706	5.38866	5.47183	5.39515	5.52036	5.37228	5.56739	5.61859	5.72646	5.73489	5.56265	5.7081	5.49305	5.55148	5.64078	5.71484	5.31831	5.77041	5.52096	5.62311	5.71842	5.862	5.58054	5.6972	5.45919	5.47365	5.49288	5.53671	5.55663	5.98211	5.54565	5.42842	5.34822	6.1783	5.67082
As3mt	protein_coding	MGI Symbol	7	arsenic (+3 oxidation state) methyltransferase [Source:MGI Symbol;Acc:MGI:1929882]	4.40351	4.43363	4.58261	4.37172	4.22697	3.96136	4.33745	4.25612	4.33686	4.42092	4.23426	4.06805	4.27069	4.28968	4.74969	4.49473	4.31176	4.23535	4.12465	3.78822	4.57121	4.27507	4.332	4.51225	4.30741	4.22296	3.95367	4.16643	4.59731	4.55323	4.64449	4.74544	4.41151	4.56324	4.68144	4.48353	4.52035	4.56354	4.35951	4.13851	4.09528	4.35491	4.13066	4.71001	4.54175
Homer3	protein_coding	MGI Symbol	8	homer scaffolding protein 3 [Source:MGI Symbol;Acc:MGI:1347359]	3.57803	4.91068	3.50636	4.57779	4.12563	4.11093	4.14931	4.40613	4.08648	4.16599	4.17946	4.92106	4.66045	4.62667	4.82518	5.07469	3.11458	3.34786	3.67438	3.52834	4.136	4.61411	4.90913	4.93532	4.34258	3.28515	4.34876	4.96388	4.33671	4.0041	3.72784	4.28711	4.84118	4.36866	3.61262	4.54597	4.50713	3.90428	4.30541	4.25185	4.49859	5.02181	4.69784	3.91336	4.0724
Crtc1	protein_coding	MGI Symbol	5	CREB regulated transcription coactivator 1 [Source:MGI Symbol;Acc:MGI:2142523]	7.22426	7.60143	6.99217	7.11198	7.3079	7.39449	7.28492	7.40497	7.22265	7.18495	7.39247	7.37551	7.52261	7.51233	7.45989	7.51711	6.91865	6.87001	7.33241	7.15888	7.12301	7.18378	7.35384	7.51857	7.48182	7.11107	7.31134	7.67986	7.48302	7.1695	7.33083	7.23181	7.44177	7.36705	7.15288	7.49948	7.49235	7.35156	7.30635	7.29627	7.39487	7.24306	7.55516	7.07269	7.09603
Rnf215	protein_coding	MGI Symbol	4	ring finger protein 215 [Source:MGI Symbol;Acc:MGI:1918923]	2.814	2.66714	2.66192	2.06563	3.02984	2.27032	2.74474	2.31075	2.47856	2.90666	2.75062	2.96771	3.38576	3.46799	2.63568	2.13683	2.31499	2.41497	2.77384	2.26505	2.18063	2.25178	2.81886	3.097	2.7904	2.16924	2.37822	3.25886	1.28519	1.07347	1.9005	1.89462	1.98424	1.70659	1.89957	1.49098	2.55753	2.14952	2.65726	3.24256	2.24439	2.60629	3.08459	2.69032	1.87918
Sec14l2	protein_coding	MGI Symbol	6	SEC14-like lipid binding 2 [Source:MGI Symbol;Acc:MGI:1915065]	5.21629	5.81572	5.31716	5.42187	5.2931	5.48175	4.88039	5.17374	5.24195	4.82798	4.60477	5.62706	5.61281	5.48395	5.36857	5.53497	4.99362	4.87463	4.86416	5.07499	5.24588	5.40836	5.49962	5.05656	5.35555	5.19772	5.57198	5.16293	5.72648	5.10695	5.01437	5.08036	5.2515	5.42145	5.3641	5.72806	5.41784	5.43417	5.30248	4.36645	5.20598	5.26843	5.46864	4.69428	5.4135
Aven	protein_coding	MGI Symbol	3	apoptosis, caspase activation inhibitor [Source:MGI Symbol;Acc:MGI:1921518]	2.60097	2.55757	2.3966	1.7102	2.51752	2.6532	2.72912	3.18209	2.79479	2.12391	3.12112	2.56539	2.6273	2.73956	2.45191	1.86867	2.46673	2.49674	2.74578	2.64565	2.93343	2.32933	2.37487	2.56453	2.62885	2.91516	2.37252	2.76759	2.25322	2.13883	2.38157	2.84285	2.20043	2.64314	2.76708	2.08492	3.00995	2.18808	2.60392	3.1573	2.6386	2.64729	2.93064	3.12504	2.43794
Cp	protein_coding	MGI Symbol	16	ceruloplasmin [Source:MGI Symbol;Acc:MGI:88476]	1.26612	0.858771	2.37444	1.74639	1.87257	0.289142	1.78117	1.92454	0.561368	1.85286	0.162073	-0.0383585	1.04704	1.23148	1.22224	2.07283	2.21895	0.921104	0.941958	2.27109	0.746676	0.902562	0.909582	2.15708	0.44983	0.671408	1.15393	0.913445	0.731498	0.760315	0.911877	1.27342	1.02691	0.793803	1.45064	1.59519	0.718363	0.203843	1.4031	2.25287	0.986858	0.408809	2.27604	1.41409	2.95327
Crot	protein_coding	MGI Symbol	3	carnitine O-octanoyltransferase [Source:MGI Symbol;Acc:MGI:1921364]	4.75164	5.0856	5.14219	4.91929	4.74864	4.90014	4.82085	4.59513	4.65023	4.8089	4.48292	5.17896	4.72236	4.69874	4.95185	5.36014	4.95357	4.79984	4.81324	4.76541	4.89907	5.10396	5.13696	4.77912	5.03235	4.85623	5.13174	4.60818	5.35016	5.25779	5.2304	5.22593	5.25496	5.19683	5.26698	5.44674	4.58923	4.95873	4.80461	4.47615	5.02078	4.82589	4.57894	4.90509	5.3587
Rps6ka1	protein_coding	MGI Symbol	9	ribosomal protein S6 kinase polypeptide 1 [Source:MGI Symbol;Acc:MGI:104558]	2.77595	2.67119	2.95475	2.71249	3.21083	2.532	3.10386	3.14693	2.92559	2.87678	2.95707	3.06899	2.81671	3.20752	3.15361	2.87721	2.62082	2.88404	3.09252	3.00926	3.21504	2.55365	2.44092	2.86552	3.07527	2.92184	3.08063	3.24716	2.8854	2.55134	2.951	3.05993	2.55019	2.98418	2.98348	3.0096	2.73288	3.20541	2.85742	3.22171	2.87062	2.97577	2.9412	2.63962	2.92121
Calb2	protein_coding	MGI Symbol	2	calbindin 2 [Source:MGI Symbol;Acc:MGI:101914]	4.64531	5.07646	6.25732	6.58951	5.51094	5.30475	5.10877	5.5121	4.92964	6.26715	5.62395	5.25368	4.56047	4.62174	5.59744	5.13648	5.16234	5.52138	4.38329	4.34377	5.34243	5.30177	4.77964	5.89026	4.66277	4.9814	4.90956	4.55464	5.57721	5.8906	5.1154	5.94755	5.22707	5.31737	5.7816	5.01759	5.31268	5.32522	4.68128	5.7716	4.79369	5.79743	5.30391	5.86527	4.95459
Snrnp200	protein_coding	MGI Symbol	5	small nuclear ribonucleoprotein 200 (U5) [Source:MGI Symbol;Acc:MGI:2444401]	6.42701	6.27874	6.44905	6.40517	6.47067	6.40877	6.17241	6.21835	6.40883	5.96792	6.24096	6.38923	6.48569	6.51378	6.20418	6.0227	6.40184	6.18708	6.49163	6.42401	6.23374	6.2254	6.20708	6.20971	6.52256	6.54109	6.45696	6.37069	6.19877	6.21238	6.12825	6.1274	6.22725	6.12076	6.29914	6.26929	6.28074	6.24157	6.29345	6.3413	6.25943	6.20526	6.47062	6.19196	6.32455
Ciao1	protein_coding	MGI Symbol	5	cytosolic iron-sulfur protein assembly 1 [Source:MGI Symbol;Acc:MGI:1346998]	6.47044	6.43735	6.34964	6.4168	6.15587	6.40631	6.25414	6.22924	6.29692	6.36571	6.39433	6.37902	6.13967	6.14727	6.40593	6.39193	6.49705	6.4881	6.2874	6.44952	6.35479	6.45344	6.40207	6.14505	6.36121	6.46654	6.16902	6.24588	6.43113	6.38037	6.51296	6.62814	6.32618	6.39463	6.4614	6.46628	6.3087	6.45918	6.30687	6.4028	6.2046	6.25004	6.14804	6.60174	6.55444
Has1	protein_coding	MGI Symbol	2	hyaluronan synthase 1 [Source:MGI Symbol;Acc:MGI:106590]	-0.401008	-0.577746	0.0186349	-1.54461	-0.724169	-0.0734284	0.387433	-1.16465	0.0854484	0.0908315	-0.176096	-0.139053	-1.77446	0.0375987	0.510589	-0.918271	0.606136	0.774512	-0.578515	0.187383	-1.22669	-0.584315	0.313812	-0.705107	-0.263866	-0.791993	0.106628	-1.48443	-1.07164	-0.33922	-0.325702	-1.01416	-0.665463	-0.350162	-0.248425	-1.21217	-0.934905	-2.55418	-0.956793	0.273281	-1.20893	-0.579317	0.436359	0.632563	-0.534622
Taf6l	protein_coding	MGI Symbol	12	TATA-box binding protein associated factor 6 like [Source:MGI Symbol;Acc:MGI:2444957]	0.439925	3.99998	1.75703	2.33877	2.73956	1.80104	1.50673	1.58258	2.34641	0.94213	-0.122657	3.67943	3.61904	3.43836	3.81781	4.07655	0.571987	0.466022	0.80363	0.332988	0.782081	2.56743	3.8888	3.86449	3.79156	0.573004	1.75433	4.15395	0.86054	0.845204	0.389731	0.920747	3.43425	2.23777	0.330588	1.20507	2.28655	0.858199	0.649386	0.937098	2.71132	3.61277	3.37669	1.04051	1.18844
Insig2	protein_coding	MGI Symbol	14	insulin induced gene 2 [Source:MGI Symbol;Acc:MGI:1920249]	6.19301	6.23766	6.18479	6.05147	6.05784	6.09669	6.1176	5.9853	5.96302	6.28797	5.96442	6.03545	6.00486	5.97738	6.23218	6.22898	6.13245	6.24808	5.9453	6.14508	6.09853	6.26998	6.24063	6.02673	6.06884	6.17099	6.1107	5.90626	6.17337	6.13272	6.29536	6.21749	6.05474	6.12116	6.12447	6.37261	5.93859	6.22775	6.1603	5.75065	5.96774	5.91227	6.04782	6.21772	6.37572
Kpna6	protein_coding	MGI Symbol	6	karyopherin (importin) alpha 6 [Source:MGI Symbol;Acc:MGI:1100836]	5.54883	5.4935	5.60508	5.61832	5.67405	5.67304	5.56974	5.48009	5.56323	5.26117	5.48346	5.72938	5.5761	5.49388	5.35262	5.40808	5.5088	5.30142	5.45039	5.72997	5.42664	5.45422	5.42061	5.50335	5.3773	5.32285	5.37644	5.69009	5.44261	5.58536	5.61898	5.32569	5.38241	5.64398	5.68231	5.61423	5.67471	5.4488	5.36714	5.22119	5.37289	5.47756	5.69758	5.2467	5.36335
Man1a	protein_coding	MGI Symbol	8	mannosidase 1, alpha [Source:MGI Symbol;Acc:MGI:104677]	4.85399	4.46081	4.95148	4.81134	5.15847	4.68451	4.87153	4.81263	4.86711	4.49584	4.50431	4.83298	4.78594	4.63323	4.548	4.4277	4.78773	4.57136	4.89216	4.74387	4.54053	4.64586	4.39488	4.3988	4.82868	4.60966	4.79912	4.6036	3.67887	3.71027	4.06662	3.44656	4.23374	3.89589	4.44584	3.93907	4.96365	4.49982	4.48578	4.55327	4.82884	4.55671	4.7337	4.33735	4.74774
Itpkc	protein_coding	MGI Symbol	4	inositol 1,4,5-trisphosphate 3-kinase C [Source:MGI Symbol;Acc:MGI:2442554]	0.474902	0.506318	0.279287	1.1321	0.464035	0.267609	0.326465	-0.475582	-0.0537144	-0.280263	0.505375	0.306087	0.444372	-0.479801	-0.643739	0.116776	0.368192	-0.841645	-0.443163	-0.223405	0.471041	0.57882	0.153348	0.206666	0.352806	0.79297	-0.267768	-0.427099	0.493554	-0.0982123	-0.290512	-1.01416	0.626892	0.469859	-0.213235	-0.8418	-0.376415	0.253171	0.446172	-0.917051	0.210297	0.501173	0.93593	-0.024912	0.352369
Coq8b	protein_coding	MGI Symbol	7	coenzyme Q8B [Source:MGI Symbol;Acc:MGI:1924139]	3.38697	3.82006	3.48325	3.8299	3.55577	3.43512	3.85048	3.59459	3.07505	3.72574	3.92729	3.36702	3.42419	3.34163	3.62365	3.8101	3.53812	3.371	3.29326	3.79242	3.46968	3.69325	3.68584	3.95044	3.74213	3.42806	3.46518	3.61559	3.67668	3.52199	3.88423	3.81027	4.06127	3.67303	3.51107	3.72375	3.83544	3.6122	3.60256	3.2954	3.73876	3.82198	3.76127	3.47977	3.31035
Brd8	protein_coding	MGI Symbol	8	bromodomain containing 8 [Source:MGI Symbol;Acc:MGI:1925906]	6.55434	6.67763	6.69428	6.60714	6.51204	6.76871	6.30868	6.44358	6.55633	6.3113	5.91816	6.56989	6.55352	6.53712	6.46647	6.60824	6.63498	6.68102	6.45093	6.48078	6.49907	6.61674	6.73135	6.50913	6.49937	6.68005	6.69459	6.44006	6.70475	6.59902	6.5911	6.47754	6.55146	6.40159	6.50531	6.60567	6.52497	6.48457	6.57459	5.79649	6.54798	6.52078	6.38461	6.36048	6.71083
Kif20a	protein_coding	MGI Symbol	6	kinesin family member 20A [Source:MGI Symbol;Acc:MGI:1201682]	-0.465859	0.644646	0.655044	0.878602	-0.147111	0.431495	0.305556	0.941737	0.300716	-1.01723	-1.38045	0.115265	0.605962	-0.319336	0.741915	0.912543	0.0586478	0.485005	1.17023	-0.750153	0.210175	0.208452	0.0267143	0.0416064	0.646867	-0.978406	-0.0377622	-0.186091	0.0278908	-0.723364	0.389731	-0.419797	0.168527	0.386803	0.467008	-0.419973	-0.20847	0.435169	0.12121	-1.5586	-1.34979	-0.532775	-0.76627	-0.321044	1.05034
Farsa	protein_coding	MGI Symbol	6	phenylalanyl-tRNA synthetase, alpha subunit [Source:MGI Symbol;Acc:MGI:1913840]	6.08961	6.18832	6.21782	6.41645	5.78415	6.28295	5.94709	6.0181	5.9904	6.13184	6.0578	6.03208	5.99896	6.01926	6.24795	6.18562	6.36679	6.41945	6.04029	6.23969	6.16918	6.30331	6.30412	5.92474	6.24435	6.53675	5.93711	6.10843	6.45814	6.47131	6.53734	6.44318	6.11837	6.419	6.29227	6.44028	5.9377	6.26016	6.21246	5.90574	6.01249	6.16038	5.78222	6.61909	6.33743
Gcdh	protein_coding	MGI Symbol	6	glutaryl-Coenzyme A dehydrogenase [Source:MGI Symbol;Acc:MGI:104541]	4.94879	4.81869	5.0751	4.81027	4.76558	5.04719	5.12228	5.09754	4.84891	5.12437	4.79208	5.01387	4.79749	4.8272	4.99919	5.18545	5.15659	5.23359	4.97305	5.16284	5.06995	5.16189	5.08389	4.83694	5.08522	5.02392	5.01672	4.96477	5.14218	5.28995	5.1406	5.29748	5.04978	5.09585	5.34652	5.01101	4.61185	4.90669	4.93019	4.65008	4.7174	4.97628	4.87346	5.47024	5.03253
Mast2	protein_coding	MGI Symbol	17	microtubule associated serine/threonine kinase 2 [Source:MGI Symbol;Acc:MGI:894676]	5.20981	5.13044	5.48228	5.20582	5.45721	5.48408	5.46815	5.3236	5.40281	4.98927	5.41396	5.57238	5.32575	5.33511	5.12573	5.1379	5.3956	5.23289	5.40326	5.32467	5.09216	5.05016	5.09419	5.05926	5.48567	5.16854	5.32127	5.51099	5.45798	5.62311	5.36408	5.29463	5.02408	5.58989	5.59691	5.27145	5.42488	5.12032	5.13397	5.27783	5.25925	5.07538	5.66717	5.04273	5.10091
Dnase2a	protein_coding	MGI Symbol	9	deoxyribonuclease II alpha [Source:MGI Symbol;Acc:MGI:1329019]	2.25862	1.78962	1.97881	2.06563	2.12973	1.82335	2.64839	2.14248	1.51902	2.11663	2.51805	1.16539	1.7727	1.91924	1.97949	2.18166	2.36071	2.1194	1.87876	1.44935	1.5295	2.39779	1.73021	2.53895	2.38076	1.69499	1.49567	2.09075	1.4583	1.99762	1.85408	1.06161	2.19468	1.68937	1.91555	1.71105	1.69736	2.36117	2.28945	2.02155	1.9978	1.73312	2.02794	2.16634	2.40741
Rad23a	protein_coding	MGI Symbol	7	RAD23 homolog A, nucleotide excision repair protein [Source:MGI Symbol;Acc:MGI:105126]	6.82177	6.87237	6.78525	6.94396	6.59732	6.88088	6.701	6.83569	6.61279	7.03745	7.02838	6.82562	6.59953	6.59198	6.79411	6.91472	7.01016	6.93401	6.78465	6.82317	6.86194	6.81054	6.75176	6.74778	6.7013	6.87076	6.57307	6.82931	6.9917	7.20707	7.10687	7.23293	6.7406	7.12547	6.90395	6.83289	6.7325	6.99509	6.8343	6.94714	6.66359	6.69008	6.56635	7.489	6.85381
Calr	protein_coding	MGI Symbol	4	calreticulin [Source:MGI Symbol;Acc:MGI:88252]	7.41052	7.22918	7.27191	7.38335	7.46736	7.12811	7.59359	7.18669	7.2304	7.36215	7.69648	6.95771	7.08641	7.22376	7.19424	6.70042	7.30438	7.36645	7.38699	7.35864	7.13226	7.27603	7.11213	7.17266	7.09895	7.2937	7.27493	7.21197	6.5269	6.46059	6.59786	6.54088	7.34374	6.42487	6.69235	6.39408	7.2431	7.03155	7.08772	7.44219	7.30135	7.02947	7.34664	7.18424	7.4171
Syce2	protein_coding	MGI Symbol	4	synaptonemal complex central element protein 2 [Source:MGI Symbol;Acc:MGI:1919096]	3.24221	3.73162	3.33053	3.42641	3.32951	3.74078	3.92606	3.97134	3.79606	3.76355	4.01336	3.2458	3.38854	3.44583	3.59928	3.97833	3.32143	3.67367	3.91596	3.63282	3.62886	3.78459	3.9873	3.53508	3.88561	3.8727	3.52809	3.68441	4.08761	4.16466	4.20866	4.41079	3.64913	4.53097	3.91853	4.09828	3.54465	4.03695	4.08566	4.23113	3.87359	3.88762	3.52908	4.11411	3.74214
Nfat5	protein_coding	MGI Symbol	14	nuclear factor of activated T cells 5 [Source:MGI Symbol;Acc:MGI:1859333]	5.45998	4.98011	5.38591	5.32725	5.70292	5.40184	5.31114	5.32949	5.25307	4.87624	4.98853	5.39468	5.56077	5.45926	4.92072	4.77716	5.28071	5.20525	5.42481	5.47932	5.13643	5.04689	5.11923	5.04842	5.1925	4.89238	5.43233	5.1243	4.7909	4.55575	4.68815	4.60861	5.04898	4.76274	4.95234	4.93361	5.45585	4.89993	5.18662	5.32649	5.2317	5.09496	5.55251	4.72113	4.93421
Nob1	protein_coding	MGI Symbol	8	NIN1/RPN12 binding protein 1 homolog [Source:MGI Symbol;Acc:MGI:1914869]	6.21516	6.23868	6.19114	6.26216	5.98195	6.30624	6.0536	6.17283	6.05534	6.34403	6.23777	6.17219	6.06995	6.03172	6.32428	6.35572	6.39545	6.37657	6.26203	6.14096	6.26027	6.32308	6.29316	6.09151	6.23927	6.5519	6.01832	6.22106	6.22035	6.31416	6.42902	6.5821	6.31761	6.41016	6.27765	6.449	5.98872	6.49422	6.23237	6.10275	6.20224	6.20912	5.99137	6.59116	6.25373
Nqo1	protein_coding	MGI Symbol	1	NAD(P)H dehydrogenase, quinone 1 [Source:MGI Symbol;Acc:MGI:103187]	2.59701	2.84628	3.43323	2.62774	2.86669	2.63649	2.83506	2.96715	2.59961	2.63812	2.74344	2.71232	2.22243	2.91117	3.41049	3.36895	2.96472	2.95384	2.77846	2.62223	2.69421	2.77571	3.01175	3.41366	2.92306	2.9351	2.97546	2.77576	3.33185	3.28121	3.63251	3.43106	3.10713	3.54241	3.52677	2.77235	2.47603	2.98953	3.36353	3.16168	2.69796	3.02328	3.12835	3.15161	3.31035
Ppfia3	protein_coding	MGI Symbol	8	protein tyrosine phosphatase, receptor type, f polypeptide (PTPRF), interacting protein (liprin), alpha 3 [Source:MGI Symbol;Acc:MGI:1924037]	5.74695	6.12288	5.33089	5.41487	5.97968	5.68933	6.22381	6.33974	5.90841	6.05292	6.42213	6.02725	6.04814	6.01111	6.1372	6.09881	5.3069	5.38591	6.18445	5.77155	5.91834	5.9266	5.91563	6.33055	6.19666	5.64995	5.9757	6.39871	5.95773	6.14951	6.0251	6.08015	6.0416	6.01281	5.52969	5.95898	6.44786	6.22698	6.16445	6.32771	6.26019	6.14257	6.21228	5.86176	5.62842
Gys1	protein_coding	MGI Symbol	6	glycogen synthase 1, muscle [Source:MGI Symbol;Acc:MGI:101805]	4.11009	4.24804	4.36815	4.29288	3.96623	4.11696	4.24438	3.82148	4.25445	3.74477	3.96789	4.21977	4.1949	3.72889	4.20781	4.50469	4.52423	4.09567	4.01137	4.28532	4.06052	4.20037	4.212	4.26478	4.07812	4.18181	4.085	3.81292	4.37502	4.25275	4.23002	4.22256	4.29008	4.29369	4.10782	4.61949	3.9885	3.9868	3.93829	4.06784	3.94695	4.22888	4.39792	4.34312	4.02961
Ruvbl2	protein_coding	MGI Symbol	8	RuvB-like protein 2 [Source:MGI Symbol;Acc:MGI:1342299]	5.6393	5.87884	5.62867	6.01948	5.56879	5.72778	5.77667	5.68084	5.76889	6.01424	5.8446	5.75123	5.74287	5.51799	5.84966	5.97853	5.78051	5.94122	5.80618	5.81196	5.85169	5.90279	5.96783	5.92474	5.69868	5.96249	5.66938	5.86621	5.92444	6.03627	6.16516	6.25648	5.8173	6.00064	5.74851	6.10954	5.65197	6.10634	5.79125	5.90378	5.68758	5.82506	5.66398	6.36475	5.81979
Lin7b	protein_coding	MGI Symbol	6	lin-7 homolog B (C. elegans) [Source:MGI Symbol;Acc:MGI:1330858]	6.18114	6.32352	5.78223	5.78739	5.94245	5.94598	6.54082	6.62937	6.07426	6.67966	7.03721	6.16164	6.13388	6.0624	6.41783	6.32545	6.12142	6.24808	6.42352	6.11686	6.29706	6.26259	6.17123	6.36844	6.27281	6.32758	6.14664	6.51602	6.27057	6.27874	6.541	6.64251	6.52479	6.29066	6.1373	6.27361	6.52616	6.54462	6.47561	6.87186	6.40903	6.55149	6.07683	6.64532	6.08271
Bax	protein_coding	MGI Symbol	6	BCL2-associated X protein [Source:MGI Symbol;Acc:MGI:99702]	6.03059	5.90446	5.82062	6.03145	5.86939	5.96533	6.12918	6.192	6.12808	6.29242	6.43333	5.91714	5.92574	6.02114	6.12786	6.11696	5.96286	5.89717	6.19616	6.13601	6.08176	5.95703	5.92675	6.23382	6.16352	6.14197	5.85156	6.37035	5.95004	6.18699	6.22566	6.29338	6.02631	6.09278	6.00395	6.01313	6.01993	6.26581	6.22841	6.68343	6.12115	6.17754	6.01029	6.53394	5.90331
Tfam	protein_coding	MGI Symbol	5	transcription factor A, mitochondrial [Source:MGI Symbol;Acc:MGI:107810]	5.69459	5.8474	5.54437	5.78305	5.50213	5.67815	5.71952	5.58723	5.78621	5.82268	5.70007	5.59607	5.67276	5.53471	5.82885	6.00294	5.87456	5.80764	5.71987	5.67127	5.67344	5.94344	5.773	5.8272	5.72618	5.84441	5.87039	5.6518	5.9054	5.87352	5.75256	6.09416	5.74147	5.7563	5.86371	6.05713	5.66879	5.94449	5.9493	5.74555	5.70993	5.60531	5.55365	5.93192	5.95305
Zfp81	protein_coding	MGI Symbol	3	zinc finger protein 81 [Source:MGI Symbol;Acc:MGI:1890752]	5.05806	4.89691	4.80388	5.03625	5.00554	5.05978	4.89883	4.81543	5.02459	4.83466	4.71161	4.82074	4.69455	4.90102	4.84604	4.72606	5.10603	5.05456	5.09205	5.13415	4.78044	4.92816	4.95506	4.61987	4.73794	4.77924	5.21694	4.83993	4.90657	4.72098	4.72945	4.87804	4.95691	4.84186	4.79056	4.97573	4.96365	4.79037	4.72441	4.92747	4.86913	4.79885	4.84282	4.79461	4.94311
Efnb3	protein_coding	MGI Symbol	1	ephrin B3 [Source:MGI Symbol;Acc:MGI:109196]	6.25532	5.80745	5.89837	5.2647	6.32184	6.06934	6.27882	6.16407	6.11799	6.4148	6.14277	5.74947	6.26786	6.25743	6.12359	5.85381	5.7598	5.99021	6.05323	6.08081	6.13878	5.93549	5.80422	6.33316	6.22777	5.95518	5.96437	6.22665	5.2096	4.94426	5.49778	5.25116	6.09194	5.28834	5.4205	5.12681	6.08686	5.9473	6.08882	6.61633	6.21948	5.93159	6.14081	6.09392	5.83278
Mmd	protein_coding	MGI Symbol	2	monocyte to macrophage differentiation-associated [Source:MGI Symbol;Acc:MGI:1914718]	7.78147	7.76098	7.56002	8.20414	7.89265	7.61567	7.59197	7.62638	7.85933	7.25195	7.8127	7.93615	7.95046	7.97246	7.75893	7.73742	7.4425	7.54609	7.91943	7.65484	7.70369	7.69724	7.84882	7.83556	7.76212	7.51965	7.79066	7.90818	7.25863	7.40198	7.60773	7.45017	7.70914	7.57377	7.44334	7.43301	7.86346	7.53632	7.7837	7.79217	7.92747	7.74593	7.84147	7.48296	7.50745
Hlf	protein_coding	MGI Symbol	6	hepatic leukemia factor [Source:MGI Symbol;Acc:MGI:96108]	6.86773	6.64658	6.86685	5.01137	6.71319	7.02018	7.07625	7.06073	6.93123	6.74048	6.81815	6.97312	6.89833	6.87689	6.79411	6.72783	7.18326	6.86073	6.73556	7.4727	7.05136	6.71754	6.88253	6.9898	6.96277	6.90023	6.99032	6.95436	6.95581	7.28663	6.84558	7.09303	6.91699	6.97632	7.35927	6.84378	6.76339	6.69053	6.62867	6.82459	6.79722	6.90556	6.9459	7.02701	7.09324
Fam162a	protein_coding	MGI Symbol	4	family with sequence similarity 162, member A [Source:MGI Symbol;Acc:MGI:1917436]	5.27452	6.08275	5.45285	5.93921	5.9071	5.68933	5.88986	5.84657	5.99482	5.72962	5.68517	6.05077	6.12932	6.07389	6.04366	6.14764	4.81445	4.99456	5.21569	5.40303	5.52852	6.07912	6.03023	6.21376	6.1984	5.13156	5.86685	6.41741	5.59818	5.20737	5.49337	5.72042	6.2603	6.09646	5.1553	5.87917	5.9926	5.46459	5.90036	5.92715	6.16833	6.2219	5.97648	5.40204	5.79199
Rpl8	protein_coding	MGI Symbol	3	ribosomal protein L8 [Source:MGI Symbol;Acc:MGI:1350927]	9.05136	8.85351	8.88787	9.07625	8.92332	8.95939	9.0436	9.08751	9.10331	9.22893	9.5566	8.86809	8.96133	8.84597	8.96222	8.93238	9.06631	9.02854	9.23308	9.21971	9.05303	8.8891	8.84305	9.04868	9.22475	9.32155	8.85293	9.16698	9.13185	9.41239	9.4323	9.47252	8.96977	9.29452	9.24335	9.03544	8.9707	9.16095	9.17641	9.80569	9.10081	8.97367	8.87423	9.52478	9.02916
Grm3	protein_coding	MGI Symbol	1	glutamate receptor, metabotropic 3 [Source:MGI Symbol;Acc:MGI:1351340]	5.06955	4.80768	5.18737	4.77129	5.15043	4.58465	5.00964	4.82935	4.68622	4.81566	4.63611	4.56339	4.90137	5.05905	5.13593	4.74298	4.94942	4.89783	4.67872	4.60382	4.93883	4.86632	4.79623	4.74708	4.55239	4.72681	5.15185	4.62973	4.59268	4.42673	4.27329	4.40022	4.8649	4.28081	4.62544	4.80803	4.80974	4.7587	4.75531	4.73345	5.10754	4.82589	4.90166	4.49476	4.89623
Ssbp2	protein_coding	MGI Symbol	10	single-stranded DNA binding protein 2 [Source:MGI Symbol;Acc:MGI:1914220]	6.44365	6.33059	6.34787	6.02961	5.93732	6.33175	6.24146	6.21269	6.21402	6.37757	6.23009	6.29145	6.27689	6.21218	6.40101	6.43971	6.63213	6.40799	6.26697	6.44719	6.36504	6.60982	6.59908	6.25637	6.26949	6.62433	6.30284	6.24551	6.62013	6.77648	6.67332	6.94311	6.18945	6.60819	6.65415	6.58209	6.10571	6.30873	6.33987	6.24386	6.22609	6.24044	6.09309	6.91905	6.61943
Fancl	protein_coding	MGI Symbol	5	Fanconi anemia, complementation group L [Source:MGI Symbol;Acc:MGI:1914280]	3.71416	3.99998	3.80233	3.35204	3.61305	3.51268	3.71631	3.82148	3.5509	3.51467	4.09175	3.93815	3.22709	3.59093	3.65709	3.83135	3.71086	3.98167	3.57954	3.62341	3.59442	3.58674	3.63466	3.59091	3.73011	3.80927	3.42443	3.64485	3.93478	3.95146	4.22851	3.81426	3.58905	3.78471	3.81793	3.72375	3.56335	3.62397	3.69983	4.03953	3.78582	3.83535	3.49366	4.36173	3.81762
Brinp2	protein_coding	MGI Symbol	4	bone morphogenic protein/retinoic acid inducible neural-specific 2 [Source:MGI Symbol;Acc:MGI:2443333]	5.38266	5.73574	5.21802	5.28406	5.60101	5.14491	5.33906	5.24127	5.22418	5.48421	5.09387	5.24621	5.37913	5.37281	5.58011	5.2722	5.13043	5.24129	5.33192	5.24026	5.06187	5.5336	5.46157	5.38774	5.30538	5.22228	5.37002	5.31699	5.04878	4.76414	5.14863	4.52713	5.37417	5.10886	5.12554	5.24606	5.52423	5.44416	5.52254	5.30385	5.39995	4.86553	5.38348	5.03918	5.45888
Gstm5	protein_coding	MGI Symbol	6	glutathione S-transferase, mu 5 [Source:MGI Symbol;Acc:MGI:1309466]	8.5038	8.23128	8.2091	7.7498	8.14706	8.14043	8.44992	8.29139	8.33419	8.54988	8.74709	8.12508	8.21896	8.06399	8.20751	8.45873	8.43439	8.38682	8.61434	8.54505	8.40989	8.20345	8.07786	8.26707	8.37435	8.72484	8.39875	8.39378	8.71089	9.03002	9.04765	9.08044	8.49715	8.80993	8.74296	8.63817	8.24188	8.58894	8.42993	9.03352	8.44108	8.35379	8.04165	8.78433	8.37585
Gstm7	protein_coding	MGI Symbol	5	glutathione S-transferase, mu 7 [Source:MGI Symbol;Acc:MGI:1915562]	6.39968	6.33953	6.4196	6.02686	6.10144	6.35363	6.12732	6.30793	6.37912	6.45616	6.46422	6.26337	6.26597	6.19179	6.31757	6.45406	6.2236	6.51403	6.41797	6.36527	6.36467	6.49761	6.3007	6.37785	6.38211	6.66171	6.13701	6.4471	6.40525	6.18942	6.64917	6.78928	6.34284	6.28099	6.27262	6.30545	6.15391	6.54957	6.56241	6.73474	6.52136	6.24671	5.95015	6.87215	6.58914
Gstm3	protein_coding	MGI Symbol	1	glutathione S-transferase, mu 3 [Source:MGI Symbol;Acc:MGI:106026]	1.49634	1.40775	1.65044	1.15919	1.19684	1.28379	1.43153	1.40551	1.57914	1.73409	1.83069	1.52483	1.41741	1.1965	1.19648	1.72464	1.71576	1.51764	1.99457	1.9484	1.53988	1.34809	1.5112	1.73868	1.44395	2.14661	2.01809	1.63254	2.08513	2.1048	2.52674	2.24119	1.83704	2.02079	2.14304	2.11327	1.40786	1.9091	1.78497	2.11496	1.57913	1.74261	1.57386	1.7016	1.68069
Stat3	protein_coding	MGI Symbol	14	signal transducer and activator of transcription 3 [Source:MGI Symbol;Acc:MGI:103038]	5.48378	5.6356	5.45417	6.51018	5.56698	5.4899	5.35505	5.31702	5.43245	5.33837	5.05236	5.45996	5.56815	5.56674	5.55245	5.53551	5.44891	5.30877	5.31531	5.69279	5.55755	5.43492	5.51326	5.54057	5.55205	5.47933	5.48745	5.34538	5.45224	5.10178	5.27513	5.45903	5.60783	5.29974	5.32424	5.5121	5.4172	5.35871	5.39802	5.33331	5.39375	5.13245	5.56564	5.22262	5.59099
Stat5a	protein_coding	MGI Symbol	7	signal transducer and activator of transcription 5A [Source:MGI Symbol;Acc:MGI:103036]	0.29087	1.18779	0.795052	0.487812	0.310878	0.834378	0.445929	0.671849	0.329005	-0.00128669	0.245731	-0.00629729	0.768436	0.386933	0.379345	1.18991	0.008462	-0.202527	0.433262	-0.223405	0.471041	-0.226268	0.624852	1.0633	0.706988	0.392432	0.262747	1.01347	0.906102	0.593665	0.86583	1.15262	-0.470206	-0.386232	0.488541	0.300645	-0.449479	0.324138	0.517138	-1.15806	0.420089	0.838674	1.38057	0.793028	0.659257
Cavin1	protein_coding	MGI Symbol	2	caveolae associated 1 [Source:MGI Symbol;Acc:MGI:1277968]	4.7964	4.74081	5.721	5.27014	4.73042	4.85393	5.0297	5.02598	4.52132	4.29424	3.66774	4.44083	4.60536	4.51577	5.12743	5.48833	5.64387	4.86016	4.56823	5.21544	4.78044	4.78705	4.69055	6.20971	4.8219	4.83161	4.83169	4.57232	4.88682	5.08006	5.02837	5.29961	5.15564	4.97666	4.86551	4.87581	4.6506	4.55249	4.66835	3.51007	4.93893	4.89668	5.56166	5.66491	6.05794
Map3k11	protein_coding	MGI Symbol	5	mitogen-activated protein kinase kinase kinase 11 [Source:MGI Symbol;Acc:MGI:1346880]	3.1094	3.52547	2.69805	2.89683	3.22315	2.97554	3.71829	4.04798	3.14832	3.7424	3.46449	2.81906	3.58309	3.76216	3.96621	3.60323	2.16842	2.78795	2.94813	3.19851	3.1889	3.40932	3.29882	4.14611	3.57475	2.499	3.24257	4.15552	3.04327	2.92732	2.42985	3.12559	3.63222	3.14762	2.03743	3.1565	3.65986	3.26675	3.72503	4.04903	3.5534	3.80623	3.85357	3.12169	2.76941
Akt2	protein_coding	MGI Symbol	14	thymoma viral proto-oncogene 2 [Source:MGI Symbol;Acc:MGI:104874]	6.02286	6.0348	6.0366	5.6938	5.90519	6.08096	5.82062	6.012	5.94429	5.8646	5.71849	6.04552	6.01749	5.78183	6.19526	6.1487	5.92405	5.76847	5.99134	5.8371	5.93613	5.89643	5.93823	6.08666	5.96803	6.13264	6.3292	6.15258	6.20144	6.06177	6.21192	6.12539	6.24959	6.22232	6.23529	6.1533	5.80852	6.14768	5.8155	5.10759	5.95047	6.01424	5.96359	6.02421	6.05096
Dnaja3	protein_coding	MGI Symbol	5	DnaJ heat shock protein family (Hsp40) member A3 [Source:MGI Symbol;Acc:MGI:1933786]	6.72703	7.04528	6.83146	6.99184	6.51862	6.81838	6.62498	6.8097	6.63137	6.77415	6.44056	6.83117	6.71974	6.59114	6.99988	6.98773	6.79249	6.82322	6.64857	6.56795	6.78413	6.86504	6.94317	6.80845	6.80151	6.90023	6.75556	6.73722	6.96973	6.9323	6.86302	6.93444	6.85161	6.88565	6.9042	6.9955	6.75985	6.89545	6.78392	6.12594	6.56126	6.82603	6.71575	6.93372	6.92873
Hmox2	protein_coding	MGI Symbol	6	heme oxygenase 2 [Source:MGI Symbol;Acc:MGI:109373]	6.88937	7.06659	6.86462	6.95632	6.68703	6.95516	6.72827	6.88608	6.74825	7.19103	7.13918	6.84607	6.87647	6.65251	6.96216	7.01817	7.11319	7.10997	6.83712	6.96095	6.98573	7.01675	6.97803	6.94643	6.99201	7.27524	6.77135	6.9593	7.12673	7.28644	7.35395	7.46245	6.9585	7.21603	7.11206	7.12082	6.75401	7.07785	7.00604	7.22918	6.87545	6.90371	6.72036	7.59412	7.08963
Cdip1	protein_coding	MGI Symbol	7	cell death inducing Trp53 target 1 [Source:MGI Symbol;Acc:MGI:1913876]	9.17062	9.40344	9.16347	9.43763	8.99528	9.31169	8.97097	9.07616	9.00366	9.2488	8.93887	9.22017	9.11131	9.04095	9.27325	9.32121	9.39089	9.31033	9.04176	9.19715	9.17187	9.32344	9.32922	9.12829	9.22164	9.37082	9.19133	9.0653	9.42047	9.48797	9.38678	9.52346	9.22652	9.38787	9.3669	9.40852	9.1164	9.36036	9.21511	8.72925	9.03206	9.10681	9.03275	9.6081	9.37952
Map3k20	protein_coding	MGI Symbol	6	mitogen-activated protein kinase kinase kinase 20 [Source:MGI Symbol;Acc:MGI:2443258]	3.15594	3.4378	3.67217	2.8847	3.1984	3.59279	3.43994	3.30677	3.20284	3.06267	3.37907	3.62674	3.3203	2.99498	3.09903	3.13826	3.37687	3.0269	3.27375	3.23911	3.17565	3.13167	2.96416	3.41366	3.20949	3.27996	3.35383	3.16565	3.14812	3.04325	3.22167	2.82319	3.24421	3.11573	3.29895	3.21981	3.68781	3.2364	3.1155	3.23842	3.18977	2.87581	3.31309	2.65362	3.20777
Cwc15	protein_coding	MGI Symbol	4	CWC15 spliceosome-associated protein [Source:MGI Symbol;Acc:MGI:1913320]	7.18056	7.11034	7.12933	7.12621	6.98951	7.15548	7.19257	7.23509	7.16447	7.305	7.50551	7.08547	7.07675	7.00022	7.18486	7.27842	7.22643	7.27278	7.32492	7.34153	7.23204	7.16501	7.05548	7.18487	7.14405	7.35945	7.15092	7.24725	7.34715	7.51803	7.61065	7.6214	7.23137	7.33556	7.32826	7.25494	7.1078	7.33947	7.2532	7.70735	7.31472	7.22476	6.99823	7.67831	7.31901
Dnmt1	protein_coding	MGI Symbol	7	DNA methyltransferase (cytosine-5) 1 [Source:MGI Symbol;Acc:MGI:94912]	4.80673	4.71945	4.94586	4.86066	4.85833	5.01201	4.59608	4.68569	4.94229	4.52365	4.57273	5.06003	4.80166	4.97899	4.78036	4.58092	5.05053	4.72197	4.59993	4.96944	4.80108	4.7094	4.87737	4.75932	4.91936	4.84221	4.97781	4.81539	5.03432	4.85496	4.78823	4.75065	4.67361	4.74722	4.99434	4.93361	4.59037	4.63273	4.66965	4.75972	4.801	4.71816	4.85776	4.79039	4.93064
Ppan	protein_coding	MGI Symbol	7	peter pan homolog [Source:MGI Symbol;Acc:MGI:2178445]	3.83519	4.73405	3.71026	4.6174	3.8968	4.10183	4.56122	4.77762	3.93137	4.65394	4.5707	4.32117	4.31227	4.37427	4.87881	4.92124	3.66097	4.15909	4.03088	3.77977	4.29764	4.62952	4.58552	4.73812	4.54005	3.92017	4.2229	4.97189	4.49044	4.50186	4.62158	4.57022	4.76275	4.41524	3.88035	4.61825	4.45178	4.63506	4.82457	4.2353	4.74364	4.82589	4.3459	4.76696	4.17264
Angptl2	protein_coding	MGI Symbol	4	angiopoietin-like 2 [Source:MGI Symbol;Acc:MGI:1347002]	-1.12744	-1.19185	1.02576	0.973239	0.443126	-1.05975	1.22433	0.31867	-0.426758	-0.486714	-2.20358	-0.491724	-0.223052	-0.794674	1.14353	1.56462	0.348154	-0.143026	0.204993	-1.98894	-2.19192	-0.544238	0.128895	0.974492	-0.263866	-0.00349681	-0.630338	-1.20203	-0.419568	-1.24845	-0.643184	-0.0283718	-0.398948	0.622871	-0.248425	0.528312	-0.650176	-0.412828	-0.382557	-0.0527058	-0.225802	0.408809	1.43138	0.92207	1.46043
Cacna1e	protein_coding	MGI Symbol	9	calcium channel, voltage-dependent, R type, alpha 1E subunit [Source:MGI Symbol;Acc:MGI:106217]	6.73201	6.16372	6.43974	6.28155	6.96061	6.61654	6.38167	6.3549	6.7091	6.135	6.39948	6.4421	6.69188	6.81374	6.10294	5.94032	6.32126	6.35609	6.62598	6.55037	6.24845	6.37136	6.29453	6.28435	6.49653	6.28028	6.74401	6.41839	5.55354	5.38587	5.56957	5.22443	6.29462	5.49331	5.76128	5.68619	6.58309	6.01008	6.28712	6.69634	6.43442	5.93677	6.86736	5.90143	6.18975
Cacna1b	protein_coding	MGI Symbol	10	calcium channel, voltage-dependent, N type, alpha 1B subunit [Source:MGI Symbol;Acc:MGI:88296]	5.62331	5.24702	5.33949	5.16797	5.73392	5.2801	5.54765	5.40768	5.32506	5.3099	5.4196	5.31285	5.44671	5.6114	4.98609	4.70126	5.26543	5.43127	5.33741	5.45367	4.92008	5.47509	5.36018	5.12521	5.37266	5.09509	5.51683	5.30365	4.42413	4.35906	4.73266	4.1264	5.17328	4.56561	4.91704	4.45611	5.66176	4.73611	5.22951	5.67291	5.1474	5.05362	5.48557	4.91579	5.17302
Trmt10a	protein_coding	MGI Symbol	6	tRNA methyltransferase 10A [Source:MGI Symbol;Acc:MGI:1920421]	2.96002	2.77275	2.78878	3.18414	2.87452	2.63649	3.15735	2.54031	3.09578	2.80607	2.4134	3.07275	2.9544	2.70886	3.31794	2.96317	2.68214	2.84049	2.85488	2.51441	3.17897	3.04237	2.90779	2.78946	2.61322	3.17204	3.32755	3.00829	3.01235	3.02517	2.80409	2.95185	3.03498	2.95924	2.74935	2.99824	3.00654	2.91486	3.29451	2.13294	3.16085	2.81862	2.37798	2.69485	3.13198
Etv1	protein_coding	MGI Symbol	13	ets variant 1 [Source:MGI Symbol;Acc:MGI:99254]	7.09428	6.77875	7.56033	6.06854	6.91697	7.25356	7.3758	7.51806	7.17181	7.09373	7.06555	7.48106	7.43592	7.21122	7.21805	7.0544	7.67355	7.36116	6.60855	7.41952	7.5597	7.02009	7.29565	7.24919	7.28816	7.07144	7.3326	7.54131	7.27717	7.67092	7.36658	7.29828	7.26913	7.28628	7.71829	7.1006	7.075	6.64967	6.77611	6.88186	7.10596	7.51066	7.26216	7.61052	7.20342
Kifc2	protein_coding	MGI Symbol	6	kinesin family member C2 [Source:MGI Symbol;Acc:MGI:109187]	7.05292	7.84734	6.82024	6.92756	7.24568	7.35212	7.69518	7.77217	7.18614	7.8952	7.35911	7.5613	7.68744	7.8113	8.10001	8.35461	6.93553	7.2307	7.25738	7.2486	7.38362	7.53177	7.75981	8.16259	7.7066	7.23993	7.48142	8.00823	8.18925	8.05148	7.92451	7.95564	7.76644	8.02654	7.71871	7.99841	7.5252	7.55718	7.78595	6.95474	7.86447	7.84921	7.56258	7.50341	7.4602
Psap	protein_coding	MGI Symbol	5	prosaposin [Source:MGI Symbol;Acc:MGI:97783]	9.785	9.71431	9.80691	9.58543	9.79899	9.52306	9.73245	9.363	9.46888	9.23252	9.18696	9.29444	9.55148	9.47048	9.62618	9.38467	9.89574	9.89516	9.53277	9.58749	9.42211	9.88955	9.71529	9.56003	9.51072	9.83457	9.67451	9.34308	8.99167	8.90176	8.9591	8.86131	9.64606	8.88727	9.23884	8.93897	9.49233	9.49404	9.42852	9.1552	9.57367	9.14018	9.4461	9.46075	9.94412
Ikbkg	protein_coding	MGI Symbol	18	inhibitor of kappaB kinase gamma [Source:MGI Symbol;Acc:MGI:1338074]	5.17501	5.68002	5.72866	5.74107	5.36016	5.33935	5.03764	5.20684	5.22981	4.83688	4.80421	5.47068	5.27782	5.20588	5.38292	5.63506	5.49748	5.27917	5.01578	4.95919	5.40905	5.57342	5.60088	5.22242	5.11418	5.34787	5.3878	5.17532	5.50563	5.26011	5.37577	5.34718	5.18638	5.2912	5.45509	5.67791	5.51586	5.21127	5.24179	4.57973	5.00098	5.43575	5.25328	5.10182	5.49986
Wars2	protein_coding	MGI Symbol	5	tryptophanyl tRNA synthetase 2 (mitochondrial) [Source:MGI Symbol;Acc:MGI:1917810]	3.59602	3.42586	3.28968	3.16755	3.07471	3.47325	2.93033	3.31207	3.23683	3.17567	2.66963	3.13516	3.5007	3.36544	3.47621	3.42129	3.63433	3.62743	3.0587	2.99474	3.35387	3.43961	3.36836	3.08291	3.01709	3.42806	3.28265	3.18723	3.37569	3.26282	3.01217	3.23079	3.69667	3.51578	3.12425	3.80857	3.61353	3.40956	3.47468	2.9294	2.97399	3.27294	3.61949	3.39059	3.35903
Atn1	protein_coding	MGI Symbol	3	atrophin 1 [Source:MGI Symbol;Acc:MGI:104725]	3.39155	3.26356	2.88985	3.12352	3.69934	3.24987	4.04278	3.7627	3.76533	3.90772	4.5441	3.48732	3.72621	3.9017	3.5236	3.35923	3.14973	3.22056	3.85159	3.91891	3.73881	3.41441	3.35788	3.8227	3.51714	3.4467	3.80918	3.97056	3.44935	3.60223	3.5378	3.8899	3.77772	3.4067	3.42993	3.4429	3.83544	3.73231	3.30122	4.42234	3.91267	3.80396	3.50793	3.70048	3.41126
Phb2	protein_coding	MGI Symbol	8	prohibitin 2 [Source:MGI Symbol;Acc:MGI:102520]	5.81763	6.18123	5.82573	6.1769	5.79965	6.14251	6.20805	6.28891	5.99151	6.49321	5.94343	6.17263	5.92908	6.03172	6.24951	6.38745	4.97251	5.14238	5.58977	5.68037	6.19445	6.0739	6.02775	6.28242	6.24941	5.13444	5.92352	6.44902	6.26438	5.58906	5.93552	6.42276	6.2534	6.36408	5.9257	6.22693	6.20613	6.49486	6.27779	5.46333	6.20617	6.2975	6.00737	6.25915	6.20203
Ptpn6	protein_coding	MGI Symbol	11	protein tyrosine phosphatase, non-receptor type 6 [Source:MGI Symbol;Acc:MGI:96055]	2.8742	2.69925	2.88202	3.11663	2.66927	2.64487	2.79061	2.85181	2.89753	2.67331	2.03262	2.51658	2.54498	2.73347	2.74636	3.03516	2.90425	2.80316	3.0625	2.74875	3.07575	2.38228	2.57368	2.99909	2.79503	2.75233	2.5598	2.83164	3.04327	2.94666	2.98011	3.32325	2.82407	3.15391	2.69017	3.21981	2.71628	2.74422	2.71877	2.62727	2.83851	2.63715	2.4732	3.00271	2.69551
Eno2	protein_coding	MGI Symbol	16	enolase 2, gamma neuronal [Source:MGI Symbol;Acc:MGI:95394]	10.1799	10.5313	10.3067	10.6208	10.1066	10.3442	10.103	10.2019	10.1052	10.2372	9.9912	10.3543	10.1837	10.0733	10.2829	10.432	10.3994	10.4303	10.1442	10.1731	10.2408	10.417	10.3877	10.1241	10.2047	10.4092	10.2227	10.19	10.6196	10.4802	10.5264	10.45	10.355	10.4666	10.525	10.6365	10.2471	10.4315	10.1539	9.62258	10.0604	10.3447	10.1019	10.4443	10.5297
Emg1	protein_coding	MGI Symbol	6	EMG1 N1-specific pseudouridine methyltransferase [Source:MGI Symbol;Acc:MGI:1315195]	6.70924	6.50334	6.51856	6.60344	6.33005	6.56147	6.42775	6.62432	6.56081	6.71628	7.03685	6.42126	6.48828	6.4442	6.51026	6.43538	6.63885	6.71809	6.72152	6.77381	6.64021	6.62308	6.37569	6.59076	6.68427	6.82784	6.54862	6.76772	6.48404	6.6388	6.82216	6.85512	6.6461	6.7102	6.47664	6.37956	6.53211	6.6153	6.78363	7.10204	6.61259	6.51249	6.39456	7.06572	6.566
Lpcat3	protein_coding	MGI Symbol	9	lysophosphatidylcholine acyltransferase 3 [Source:MGI Symbol;Acc:MGI:1315211]	3.9359	3.40897	3.4439	3.68129	3.60601	3.63334	3.73011	3.74714	3.51749	3.62919	3.52853	3.37313	3.4826	3.35359	3.64286	3.48079	3.56658	3.80976	3.62389	3.56319	3.5308	3.87049	3.78111	3.83747	3.51994	3.84133	3.82805	3.55286	3.39978	3.16383	3.42588	3.00516	3.77772	3.17572	3.07172	3.25205	3.49684	3.08797	3.669	3.759	3.6351	3.14994	3.58849	3.77071	3.70496
Atp6v1f	protein_coding	MGI Symbol	3	ATPase, H+ transporting, lysosomal V1 subunit F [Source:MGI Symbol;Acc:MGI:1913394]	8.44665	8.41619	8.23593	8.4568	8.31704	8.39126	8.53953	8.52923	8.41693	8.58611	9.05368	8.43304	8.2819	8.20938	8.25274	8.29911	8.50241	8.5394	8.70609	8.56553	8.44543	8.35758	8.23389	8.26756	8.46501	8.66936	8.28488	8.48987	8.56168	8.80368	8.96974	8.84672	8.4693	8.76413	8.64426	8.54146	8.56432	8.67248	8.51727	9.23364	8.40068	8.47574	8.32199	8.94328	8.4153
Clcn5	protein_coding	MGI Symbol	5	chloride channel, voltage-sensitive 5 [Source:MGI Symbol;Acc:MGI:99486]	1.82929	1.69726	2.21529	2.05124	2.29054	2.15777	2.52267	2.00527	1.74579	2.20173	1.93519	1.89105	1.20676	2.41383	1.52101	1.4684	1.69211	1.94529	2.12374	1.49133	1.87928	1.27156	1.24152	2.13676	1.79733	1.17484	1.39801	1.33402	1.04835	1.1287	0.179938	0.411449	1.58796	1.46481	1.31259	1.00771	2.35788	1.74637	1.17341	1.6241	1.89228	1.99377	2.46834	2.01542	1.72264
Clcn3	protein_coding	MGI Symbol	10	chloride channel, voltage-sensitive 3 [Source:MGI Symbol;Acc:MGI:103555]	7.14351	6.94571	7.05945	7.13987	7.39673	6.97211	7.15908	7.00189	7.01169	7.1986	6.8173	6.97864	7.02365	7.02939	6.89517	6.7283	6.91056	6.90787	6.88936	6.96328	6.75936	6.90132	6.98826	6.8561	7.03906	6.77579	6.9989	6.83518	6.59427	6.39346	6.52443	6.02616	6.98912	6.5848	6.80257	6.60161	7.00729	6.70279	6.90987	6.77465	6.9817	6.6465	7.06913	6.48386	6.96806
Hif3a	protein_coding	MGI Symbol	4	hypoxia inducible factor 3, alpha subunit [Source:MGI Symbol;Acc:MGI:1859778]	-0.114387	0.393108	0.726746	0.0403529	0.639715	1.19532	1.94562	1.72446	0.761446	0.821836	0.990801	0.331398	1.40648	0.790289	0.379345	1.29565	1.24898	0.216302	0.80363	1.37283	-0.0764466	-0.13415	0.269757	0.153717	0.74572	1.10613	0.705265	0.618998	0.368928	0.214172	0.367871	0.644334	0.660641	0.321215	1.31259	0.897885	0.920359	1.34135	0.34577	1.71044	0.483748	1.27785	0.907501	1.13673	0.218068
Pde1c	protein_coding	MGI Symbol	15	phosphodiesterase 1C [Source:MGI Symbol;Acc:MGI:108413]	2.06561	2.11528	2.0781	0.668384	2.58111	1.25125	1.65461	1.62578	1.86651	1.65583	1.49686	1.66083	1.93361	1.9719	2.40769	1.47742	1.41228	2.07624	1.9212	1.61038	2.20692	1.50911	1.57594	2.32214	1.08474	1.1523	1.93541	1.55878	1.84112	1.46546	1.74808	1.7932	1.97085	1.09789	1.51501	1.13764	2.18762	2.20698	1.71626	2.12398	1.78687	2.00958	2.04761	1.92592	2.24997
Utp20	protein_coding	MGI Symbol	7	UTP20 small subunit processome component [Source:MGI Symbol;Acc:MGI:1917933]	3.59602	3.24736	3.5089	3.42362	3.75555	3.88387	3.3812	3.73338	3.52362	2.91928	3.50749	3.37313	3.62377	3.70108	3.41609	3.04429	3.49776	3.68602	3.5145	3.75845	3.4724	3.39908	3.35525	3.38523	3.46297	3.12072	3.40501	3.53132	2.78329	3.0611	3.08432	2.92997	3.37449	3.11895	3.28363	3.10094	3.2653	3.08116	3.53862	3.23842	3.5534	3.34637	3.75729	2.86903	3.05199
9330159F19Rik	protein_coding	MGI Symbol	3	RIKEN cDNA 9330159F19 gene [Source:MGI Symbol;Acc:MGI:3036239]	6.22289	6.43229	6.52329	6.47152	6.37179	6.56864	6.3044	6.3879	6.49367	6.07	5.77326	6.46444	6.47886	6.39876	6.24481	6.35816	6.47556	6.23342	6.23957	6.56211	6.33257	6.37789	6.47966	6.14336	6.27405	6.226	6.40553	6.21882	6.34999	6.03717	6.26463	6.04537	6.37687	6.33184	6.45492	6.60567	6.42951	6.19263	6.18321	5.61972	6.20657	6.38495	6.45566	5.92616	6.331
Cul3	protein_coding	MGI Symbol	6	cullin 3 [Source:MGI Symbol;Acc:MGI:1347360]	6.37905	6.19009	6.40123	6.55358	6.55713	6.45714	6.44488	6.39385	6.52572	6.20495	6.50192	6.50045	6.34716	6.48553	6.27897	6.18631	6.29534	6.22744	6.56271	6.50787	6.36905	6.15867	6.27238	6.29852	6.34198	6.31368	6.43831	6.27496	6.31206	6.48493	6.48372	6.36921	6.28722	6.31649	6.48737	6.32907	6.60016	6.34651	6.40135	6.4344	6.4607	6.37888	6.50334	6.06058	6.40918
Sst	protein_coding	MGI Symbol	1	somatostatin [Source:MGI Symbol;Acc:MGI:98326]	8.33478	7.75299	7.79538	7.64034	8.03242	7.56029	8.25588	7.99907	7.9645	7.8904	8.48971	7.47237	7.89741	7.6431	7.80893	7.40284	8.1428	7.86543	8.11297	8.17853	7.93914	8.03696	7.77528	7.85862	8.11644	8.2009	7.98385	7.86495	7.35351	7.82255	8.62522	8.12494	8.03924	7.72355	8.06317	7.65375	7.85389	7.63411	7.756	8.83976	7.94783	7.34763	7.67634	8.18208	7.73735
Large1	protein_coding	MGI Symbol	4	LARGE xylosyl- and glucuronyltransferase 1 [Source:MGI Symbol;Acc:MGI:1342270]	6.468	6.04538	6.21276	6.38344	6.46387	6.10088	6.45501	6.19738	6.40551	6.2071	6.15228	5.97651	6.37371	6.26008	5.87323	5.42333	5.97639	6.11807	6.39369	6.33317	6.00985	6.07912	5.98496	6.04138	6.24773	6.25406	6.19146	6.16118	5.51178	5.53897	5.79106	5.39057	6.02388	5.75112	5.84296	5.57971	6.34764	5.96406	6.20666	6.53458	6.26284	5.58962	6.37328	5.62695	5.96096
Ddx56	protein_coding	MGI Symbol	4	DEAD (Asp-Glu-Ala-Asp) box polypeptide 56 [Source:MGI Symbol;Acc:MGI:1277172]	6.07722	6.33027	6.16153	6.49098	6.12173	6.26981	6.06259	6.012	6.18191	6.3057	5.94968	6.30069	6.00486	6.09896	6.28126	6.41997	6.31386	6.3718	6.18314	6.05392	6.25752	6.33421	6.38152	6.20402	6.33048	6.46482	6.0606	6.07822	6.60984	6.69077	6.57866	6.70748	6.04599	6.54854	6.50167	6.6408	6.13216	6.33151	6.41108	5.96904	6.17317	6.22317	5.92865	6.64094	6.52837
Tmed4	protein_coding	MGI Symbol	3	transmembrane p24 trafficking protein 4 [Source:MGI Symbol;Acc:MGI:1915070]	6.99103	6.85822	6.99761	6.92509	6.94	6.86909	6.95645	6.87068	6.8512	7.13353	6.8364	6.67465	6.89687	6.75147	6.88008	6.81065	7.03112	7.1	6.77195	6.85843	6.8189	7.05027	7.0106	6.89064	6.90218	7.07332	6.90005	6.67912	6.59282	6.62536	6.96141	6.71789	7.04489	6.61989	6.78988	6.62396	6.78246	6.77766	6.73545	6.80124	6.86179	6.70775	6.80587	7.01959	7.00973
Col26a1	protein_coding	MGI Symbol	11	collagen, type XXVI, alpha 1 [Source:MGI Symbol;Acc:MGI:2155345]	-0.568953	0.312376	-1.08499	-1.73102	0.779722	-1.36141	0.053014	0.569366	-1.96518	-1.01723	-0.618614	-0.899382	-0.124648	0.0375987	-1.07437	-1.49146	-0.834437	0.216302	-0.0998617	-0.189852	-0.0450824	-0.544238	-0.591723	-0.358932	-0.0497408	-1.19253	-0.826258	0.706994	-1.07164	-0.933582	-2.96511	-0.958663	0.0461919	-1.33246	-0.284494	-1.36027	-0.341226	-0.4919	-0.144865	0.85283	-0.406375	0.176446	0.657329	-0.647545	-0.943087
Bid	protein_coding	MGI Symbol	5	BH3 interacting domain death agonist [Source:MGI Symbol;Acc:MGI:108093]	4.60344	5.07264	4.82956	5.21553	4.59717	4.98505	4.48539	4.78812	4.59452	4.83466	4.7886	4.91688	4.69903	4.47074	4.68399	5.21472	5.11421	5.24756	4.56689	4.45135	4.80324	4.99768	4.75088	4.60885	4.61257	4.80114	4.56168	4.32083	5.17357	5.299	5.16139	5.25263	4.98715	5.16369	5.12038	5.29098	4.69578	5.26637	4.8761	4.47791	4.68165	4.93237	4.49903	5.0821	4.92705
Ralb	protein_coding	MGI Symbol	3	v-ral simian leukemia viral oncogene B [Source:MGI Symbol;Acc:MGI:1927244]	4.97499	5.43631	4.78196	5.16463	4.9939	5.19639	5.42032	5.45096	5.02026	5.42203	5.07826	5.27503	5.17773	4.90509	5.18588	5.73431	4.90382	4.80929	4.9049	5.03387	5.23952	5.29557	5.18223	5.57181	5.22285	5.02857	5.20576	5.46125	5.33011	5.47047	5.39616	5.34856	5.35368	5.37372	5.08105	5.6321	5.29181	5.26562	5.33312	4.65319	5.14412	5.58962	5.22907	5.39858	5.24386
Ppp1cc	protein_coding	MGI Symbol	10	protein phosphatase 1 catalytic subunit gamma [Source:MGI Symbol;Acc:MGI:104872]	5.43021	5.29836	5.14465	5.07055	5.54814	5.52889	5.44623	5.71074	5.24102	5.46138	5.70007	5.53201	5.43801	5.66915	5.24206	5.04695	5.12455	5.1952	5.33976	5.28271	5.29878	5.2234	5.20653	5.38702	5.3972	4.9637	5.11732	5.54541	5.02574	5.11295	5.33691	5.16556	5.41367	5.1953	5.07038	5.25802	5.5986	5.43417	5.40271	5.65592	5.26227	5.33974	5.70946	5.46958	5.07037
Dnajb11	protein_coding	MGI Symbol	4	DnaJ heat shock protein family (Hsp40) member B11 [Source:MGI Symbol;Acc:MGI:1915088]	5.14885	5.05103	4.77458	5.15709	5.02589	4.35252	5.31507	5.11886	5.10552	5.56807	5.24637	4.75562	4.8438	5.00701	5.30067	5.05374	4.8761	5.08521	5.0818	4.98329	4.90108	5.064	4.9252	5.23363	5.06142	5.04549	4.94553	5.20358	4.52978	4.49268	4.66368	4.55242	5.25496	4.55018	4.61691	4.60333	5.08988	5.04003	5.20375	4.95553	5.13506	5.09681	5.03083	5.12295	5.07362
Tbccd1	protein_coding	MGI Symbol	10	TBCC domain containing 1 [Source:MGI Symbol;Acc:MGI:1917823]	4.36441	4.66257	4.36535	4.49115	4.15325	4.31365	4.26213	4.33503	4.29804	4.29747	3.55746	4.24663	4.34841	4.25185	4.38363	4.7003	4.53867	4.30644	3.97557	4.17536	4.48923	4.46131	4.66845	4.15624	4.42245	4.37185	4.44699	4.0932	4.5127	4.54438	4.26445	4.50509	4.1486	4.50536	4.56211	4.73577	4.23137	4.01209	4.2716	3.18341	4.29776	4.45067	4.00883	4.29776	4.565
Clec11a	protein_coding	MGI Symbol	1	C-type lectin domain family 11, member a [Source:MGI Symbol;Acc:MGI:1298219]	3.17468	3.40411	3.10694	2.65179	2.93193	3.23885	3.07016	3.46262	3.17194	3.29344	3.61365	3.32354	2.90865	3.14469	3.0567	3.25559	2.69806	2.72945	3.38708	2.83685	2.90159	3.32258	3.28228	3.32064	2.93986	2.94169	3.09455	3.5576	3.34569	3.42604	3.55724	3.71323	3.38462	3.47364	3.37895	3.35361	3.10232	3.4365	3.45674	3.3655	3.23363	3.58929	3.00632	3.83768	3.10051
Zfp324	protein_coding	MGI Symbol	4	zinc finger protein 324 [Source:MGI Symbol;Acc:MGI:2444641]	2.75119	2.65491	2.59644	3.16421	2.63281	2.50465	2.36992	2.91238	2.7795	2.73171	2.386	2.97174	2.48909	2.79322	2.78144	3.11533	2.58275	3.00734	2.74578	2.70483	2.43535	2.64748	2.95027	2.772	2.39301	2.29804	2.98671	2.47854	2.65127	2.74051	2.91376	3.00167	2.35272	2.70873	2.70864	3.17343	3.00995	2.79506	2.84827	2.45218	2.72894	2.75907	2.86563	2.14005	2.76138
Gab2	protein_coding	MGI Symbol	2	growth factor receptor bound protein 2-associated protein 2 [Source:MGI Symbol;Acc:MGI:1333854]	2.76185	2.97315	3.11364	2.78386	3.217	2.87944	2.74085	2.82982	2.29714	2.33954	2.69961	3.23912	2.88523	3.09807	1.90191	2.39654	3.03534	2.38496	2.26224	2.19693	2.72637	2.75979	2.78405	2.67669	3.03675	2.14661	3.28265	2.40151	3.04327	3.25973	2.8323	2.64209	2.62476	3.00173	3.33208	3.10094	2.95793	2.73122	2.7087	2.67713	2.9059	3.12112	2.59852	2.65362	2.91036
Coro1c	protein_coding	MGI Symbol	11	coronin, actin binding protein 1C [Source:MGI Symbol;Acc:MGI:1345964]	6.25658	6.8916	6.425	7.31948	6.38213	6.48539	6.19176	6.29929	6.33097	6.47445	5.45738	6.60857	6.44754	6.42968	6.65147	6.9826	6.37857	6.44936	6.10062	6.20542	6.57263	6.76591	6.87955	6.56691	6.41289	6.43653	6.54831	6.30347	7.0237	6.67925	6.63637	6.53606	6.61578	6.68272	6.52465	6.94487	6.40316	6.7591	6.66624	5.13573	6.62087	6.7726	6.44024	6.369	6.85097
Tax1bp1	protein_coding	MGI Symbol	7	Tax1 (human T cell leukemia virus type I) binding protein 1 [Source:MGI Symbol;Acc:MGI:1289308]	7.5656	7.82365	7.72531	7.99907	7.52881	7.64897	7.52501	7.5762	7.58676	7.6235	7.67871	7.72588	7.57846	7.59187	7.76716	7.90008	7.7557	7.84629	7.66466	7.56695	7.69326	7.83526	7.80428	7.6327	7.53306	7.55392	7.62248	7.59635	8.04555	7.99513	7.96932	7.92945	7.80055	7.92476	7.86442	8.05593	7.58502	7.87498	7.70324	7.52579	7.72874	7.75563	7.58981	7.69689	8.03372
Ndrg2	protein_coding	MGI Symbol	13	N-myc downstream regulated gene 2 [Source:MGI Symbol;Acc:MGI:1352498]	8.95521	8.84692	8.9423	8.47081	8.64491	8.70264	8.92458	8.81913	8.76367	8.82878	8.87688	8.68109	8.81235	8.45366	8.69834	9.19886	9.06559	8.80614	8.99485	8.80486	8.83325	8.67861	8.81063	8.95495	8.85476	8.99329	8.96677	8.93117	9.71757	9.89463	9.77802	9.84777	9.18617	9.7696	9.85941	9.54188	8.77167	8.96646	8.80524	8.71841	8.86842	8.9125	8.66607	9.15076	8.80672
Mettl17	protein_coding	MGI Symbol	16	methyltransferase like 17 [Source:MGI Symbol;Acc:MGI:1098577]	4.29638	3.99676	4.35124	3.98937	4.07726	4.12297	4.20541	4.02235	4.21521	4.22647	4.20842	4.1468	4.19807	4.03141	3.98138	3.99727	4.43324	4.59339	4.05012	4.3452	4.24627	4.24393	4.057	4.19607	4.17531	4.29932	3.95939	4.12709	4.11697	4.02971	3.85507	4.28424	4.25461	3.92193	3.97683	4.12985	4.22698	4.16973	4.03618	4.0979	4.14535	4.0378	4.02381	4.45666	4.13276
Arhgef40	protein_coding	MGI Symbol	26	Rho guanine nucleotide exchange factor (GEF) 40 [Source:MGI Symbol;Acc:MGI:2685515]	3.33318	3.11379	2.75489	2.92867	3.17323	3.20243	3.31212	3.30677	3.01101	3.24079	3.53685	3.32669	3.24867	3.21191	2.9451	3.14958	2.90425	3.34786	3.17199	3.45068	3.28458	3.11299	2.83407	3.50369	3.08663	2.85361	2.76959	3.32431	3.09664	3.52714	2.85605	3.3619	3.20186	3.14446	3.13111	3.1565	3.43982	2.86416	3.26732	3.58382	3.2911	3.12476	3.37409	3.53882	3.14129
Pnpla6	protein_coding	MGI Symbol	20	patatin-like phospholipase domain containing 6 [Source:MGI Symbol;Acc:MGI:1354723]	4.21726	4.61181	4.69972	4.30657	4.47631	4.46203	4.27429	4.17411	4.0593	4.11936	3.76664	4.33061	4.37669	4.3937	4.23337	4.16292	4.57684	4.36525	3.89908	3.94746	3.88235	4.33941	4.20178	4.0242	4.12111	4.47309	4.3444	3.99699	3.86343	3.74161	3.92784	2.80326	4.30483	3.87889	3.89252	3.82795	4.29706	4.09898	3.73499	3.48929	3.81086	3.83757	4.16409	3.82536	4.19814
Mcoln1	protein_coding	MGI Symbol	11	mucolipin 1 [Source:MGI Symbol;Acc:MGI:1890498]	3.99282	3.37459	3.58563	3.61923	4.18509	3.53313	4.12713	4.02558	3.61261	3.69915	4.12527	3.96468	4.25096	4.62503	3.78793	3.3641	3.75909	3.89029	3.96344	3.80703	3.64337	3.8234	3.76136	4.08909	3.96982	3.73915	3.63198	4.04674	2.59673	2.7712	2.73319	2.75429	3.59343	2.95204	3.16494	2.36397	3.9012	2.90332	3.48652	4.34541	3.73004	3.61536	4.27812	3.76857	3.3403
Arhgef18	protein_coding	MGI Symbol	13	rho/rac guanine nucleotide exchange factor (GEF) 18 [Source:MGI Symbol;Acc:MGI:2142567]	4.40351	4.33873	4.30074	4.08077	4.47631	4.34739	4.23336	4.26024	4.30161	4.22139	4.2032	4.38451	4.52554	4.26034	4.13169	4.0175	4.38979	3.88136	4.31968	4.46194	4.26516	4.29867	4.17366	4.26478	4.44027	4.24443	4.47785	4.55464	3.90704	4.04952	3.97379	4.1264	4.20544	4.36323	4.11476	4.1385	4.5023	4.29867	4.20151	4.27024	4.25583	4.38401	4.44566	4.19136	4.11081
Pkn2	protein_coding	MGI Symbol	13	protein kinase N2 [Source:MGI Symbol;Acc:MGI:109211]	3.53725	3.43542	3.91213	3.49448	4.0602	3.53988	3.5418	3.74518	3.91513	3.36282	3.64095	3.87069	3.58066	3.80922	3.29385	3.46047	3.66907	3.49089	3.63413	3.78822	3.9403	3.49114	3.65192	3.66846	3.37922	3.57512	3.72218	3.16565	3.40508	3.1168	3.15941	2.94095	3.69667	3.28297	3.40183	3.31445	3.95351	3.25469	3.45071	3.80177	3.57791	3.85517	4.03041	3.30739	3.55284
Cd33	protein_coding	MGI Symbol	6	CD33 antigen [Source:MGI Symbol;Acc:MGI:99440]	2.44655	1.55538	2.15808	1.93847	2.06277	1.93	1.46962	1.81683	1.1582	2.22901	1.62737	2.14054	2.00055	1.02768	1.14353	1.08763	1.79191	1.73937	2.06439	2.27109	1.55019	1.05384	1.89877	1.57716	1.878	2.0278	1.86406	1.96789	1.67559	1.74714	1.46887	1.89462	2.19468	1.74044	2.21586	1.44709	1.67175	1.39727	2.16238	1.74591	2.02658	1.86063	1.93241	1.5096	1.65493
Etfb	protein_coding	MGI Symbol	7	electron transferring flavoprotein, beta polypeptide [Source:MGI Symbol;Acc:MGI:106098]	3.37081	3.16641	3.37025	3.33432	3.25349	3.52861	3.76881	3.31207	3.80111	3.62919	4.17946	3.54255	3.56354	3.41573	3.40488	3.48079	3.54693	3.57302	3.82725	3.63516	3.69769	3.39651	3.30156	3.63021	3.64815	3.86925	3.42993	3.69305	3.65015	3.80232	3.99355	4.00429	3.63646	3.5376	3.75491	3.5375	3.44738	3.74529	3.62148	4.5195	3.63042	3.86824	3.74328	3.81708	3.68388
Stxbp2	protein_coding	MGI Symbol	15	syntaxin binding protein 2 [Source:MGI Symbol;Acc:MGI:107370]	4.42267	3.8561	4.62193	4.46424	4.40376	4.41016	4.33358	4.3467	4.07191	4.04838	3.98625	4.25987	4.51794	4.32249	4.41469	4.54277	4.40806	4.5274	4.03475	4.39994	4.56487	4.29867	4.49035	4.48572	4.37382	4.30188	4.36321	4.32501	4.30162	4.37485	4.26592	4.2828	4.22249	4.13415	4.55829	3.98774	4.48769	3.95734	4.22995	3.92812	4.2048	4.38401	4.43574	4.57178	4.36103
Sgce	protein_coding	MGI Symbol	13	sarcoglycan, epsilon [Source:MGI Symbol;Acc:MGI:1329042]	4.87951	4.62754	4.50826	4.4656	4.51188	4.64016	4.64995	4.36338	4.62479	4.96716	4.47861	4.24995	4.5456	4.60849	4.79331	4.41719	4.71918	4.77884	4.73571	4.43665	4.50653	4.78311	4.63411	4.57149	4.43287	4.80837	4.74387	4.28268	3.99225	3.84004	4.18385	4.13599	4.6016	3.72467	4.0991	4.23522	4.21373	4.40343	4.60324	4.83578	4.68278	4.28842	4.25292	4.74204	4.73345
Chn2	protein_coding	MGI Symbol	15	chimerin 2 [Source:MGI Symbol;Acc:MGI:1917243]	4.38869	4.59271	4.96637	4.6772	4.62064	4.41873	4.48074	4.41847	4.44421	4.72514	4.5707	4.60679	4.44103	4.72812	5.04141	4.84491	4.43205	4.44981	4.37721	4.37072	4.70289	4.27226	4.57651	5.18333	4.15567	4.62202	4.06746	4.03318	4.39246	4.01879	3.96289	4.17217	4.35078	4.0026	4.17743	4.38375	4.53581	4.97903	4.47542	4.30831	4.4831	4.65297	4.51089	5.11706	4.69182
Wwox	protein_coding	MGI Symbol	9	WW domain-containing oxidoreductase [Source:MGI Symbol;Acc:MGI:1931237]	4.54086	4.65235	4.74143	4.75029	4.26172	4.57043	4.40413	4.52271	4.34208	4.43856	4.51489	4.49923	4.67646	4.44676	4.5119	4.75044	4.94859	4.67004	4.64113	4.64855	4.74947	4.73609	4.80011	4.68313	4.52482	4.89578	4.4196	4.53553	4.81498	5.26011	4.86632	5.08284	4.42384	4.89636	5.02505	4.72318	4.38111	4.78514	4.76871	4.30633	4.4831	4.5701	4.35382	4.75509	4.91172
Slbp	protein_coding	MGI Symbol	9	stem-loop binding protein [Source:MGI Symbol;Acc:MGI:108402]	4.94723	5.35677	4.94679	5.18207	4.85833	5.06212	4.77785	5.27219	4.88865	5.27269	5.0245	5.24704	4.96141	5.0554	5.2452	5.43726	4.99282	5.15651	5.01284	4.89028	5.15089	5.31613	5.30872	5.30213	5.16597	4.89578	5.02855	5.08788	5.36723	5.42982	5.35855	5.48865	5.10598	5.20972	5.1494	5.42216	5.03067	5.24595	5.2686	4.87503	4.99462	5.1486	4.68847	5.48859	5.32234
Aqp1	protein_coding	MGI Symbol	1	aquaporin 1 [Source:MGI Symbol;Acc:MGI:103201]	-6.9088	-6.80656	1.39934	-1.3036	-2.40698	-6.78767	1.77358	-1.22477	-6.3575	-6.50908	-2.73409	-2.6072	-3.46252	-6.15223	0.468154	0.184415	-3.64179	-3.60246	-2.80881	-2.72591	-1.37479	-2.09021	-2.49354	1.83431	-6.49268	-2.13595	-2.2153	-2.30157	-0.709075	-1.24845	-0.256161	-1.19473	-5.18902	-0.182218	-3.41835	-1.81483	-1.50681	-1.43219	-0.340121	0.273281	-2.93475	-0.677165	1.71178	-2.92439	0.996652
Arid3b	protein_coding	MGI Symbol	10	AT rich interactive domain 3B (BRIGHT-like) [Source:MGI Symbol;Acc:MGI:1930768]	2.08272	2.28883	2.59644	2.68479	2.84295	2.10411	2.47197	2.00527	2.3255	2.08711	2.19927	2.23745	2.43095	2.3516	2.30293	2.38221	2.16842	2.05734	2.28841	2.11204	2.68955	2.50195	2.79575	2.07403	2.03479	1.71051	2.49829	2.35868	2.00364	1.37699	1.19863	1.87947	2.55917	1.92837	1.13282	1.99633	2.13236	2.40001	2.09439	1.69841	2.41193	2.30693	2.96208	1.76319	2.03378
Cnn2	protein_coding	MGI Symbol	2	calponin 2 [Source:MGI Symbol;Acc:MGI:105093]	3.07276	3.34699	3.28375	3.17753	2.92063	2.93854	3.35091	3.35121	3.15623	3.13297	3.25333	3.10246	2.82083	2.57229	3.72174	3.51184	3.18687	2.6891	2.92329	3.74333	3.27529	3.30623	3.02837	3.88087	3.34494	3.3159	2.69388	3.26756	3.41036	3.0611	3.83529	3.68301	3.28536	3.30575	3.42155	3.93708	2.50048	3.20541	3.45975	3.1307	3.01765	3.19558	3.60407	3.81915	4.00092
Polr2e	protein_coding	MGI Symbol	5	polymerase (RNA) II (DNA directed) polypeptide E [Source:MGI Symbol;Acc:MGI:1913670]	7.60215	7.47138	7.46265	7.36891	7.28403	7.55822	7.46866	7.58183	7.52734	7.68683	7.94842	7.43838	7.351	7.38171	7.47738	7.50655	7.67518	7.6504	7.6757	7.66261	7.56384	7.54591	7.4549	7.48982	7.71135	7.87947	7.4016	7.63612	7.58649	7.75888	7.81126	7.97603	7.54857	7.78033	7.64946	7.56911	7.5304	7.73332	7.53301	8.16284	7.43619	7.52638	7.46278	8.22071	7.61936
Myo9b	protein_coding	MGI Symbol	6	myosin IXb [Source:MGI Symbol;Acc:MGI:106624]	3.60591	3.1286	3.56377	3.49181	3.90447	3.42543	3.71433	3.98799	3.56583	3.35045	3.65632	3.64956	3.95533	4.03883	3.34164	3.48303	3.35193	3.448	3.62646	3.402	3.5308	3.54787	3.63248	3.87271	3.55034	3.10319	3.60305	3.91806	2.33324	1.72938	2.50187	2.06496	3.52637	2.48242	2.70405	2.37572	3.83352	2.91869	3.30122	3.60972	3.36903	3.33387	4.07423	3.23781	2.73293
Hdac9	protein_coding	MGI Symbol	12	histone deacetylase 9 [Source:MGI Symbol;Acc:MGI:1931221]	5.11114	5.002	5.03946	5.01879	4.90304	4.85753	4.56672	4.83397	5.00171	4.59617	4.64769	5.19628	4.91878	5.08678	4.71835	5.06874	4.85229	4.79224	5.24939	4.73298	5.06636	5.16189	4.98773	4.8474	4.48674	4.64238	5.03669	4.91668	4.82787	4.8333	4.65919	4.48897	4.81332	4.8163	4.83537	5.15351	5.08988	5.07817	4.95596	4.28036	4.93134	5.22254	4.78246	4.42025	5.07362
Adgre1	protein_coding	MGI Symbol	5	adhesion G protein-coupled receptor E1 [Source:MGI Symbol;Acc:MGI:106912]	1.36266	1.58145	1.81575	1.31186	1.82487	1.14896	1.49754	0.842689	1.32198	0.803802	0.603778	0.306087	0.944986	1.39467	1.39075	1.52168	1.75434	1.64968	1.29165	0.914099	1.51905	1.63662	1.11028	1.4066	1.00716	1.08248	1.39801	0.637032	0.30233	0.688614	0.683176	-0.346733	1.5614	-0.0318008	1.07706	0.629952	0.249519	0.759233	1.08274	1.07367	1.56938	0.47863	1.26207	1.08253	1.47031
Mtfp1	protein_coding	MGI Symbol	2	mitochondrial fission process 1 [Source:MGI Symbol;Acc:MGI:1916686]	7.34925	7.53836	7.35292	7.2558	7.17095	7.504	7.55853	7.50423	7.26009	7.70804	7.82762	7.45052	7.2672	7.27181	7.49796	7.50737	7.59136	7.64606	7.4568	7.4574	7.49099	7.58892	7.49641	7.55938	7.48236	7.50416	7.32432	7.44559	7.6175	7.8481	7.91087	8.11093	7.46195	7.86524	7.70426	7.72397	7.60953	7.82564	7.49341	7.75818	7.48529	7.59118	7.27804	7.93006	7.53757
Rab23	protein_coding	MGI Symbol	10	RAB23, member RAS oncogene family [Source:MGI Symbol;Acc:MGI:99833]	4.51694	4.79474	4.62075	4.64282	4.62528	4.80057	4.45841	4.4656	4.31934	4.16776	3.88225	4.50063	4.25249	4.46156	4.78685	4.7953	4.5606	4.07232	4.19552	4.37353	4.66191	4.53448	4.83265	4.31989	4.46949	4.08099	4.58775	4.18033	4.69031	4.43634	4.1117	4.45105	4.56753	4.70177	4.5091	4.46301	4.73752	4.20776	4.42864	4.04666	4.53661	4.32836	4.61015	4.16226	4.59466
Rab11a	protein_coding	MGI Symbol	9	RAB11A, member RAS oncogene family [Source:MGI Symbol;Acc:MGI:1858202]	6.92912	7.67845	7.19282	7.53955	7.2117	7.28404	7.30366	7.29151	7.25226	7.31219	6.53659	7.48035	7.29949	7.31092	7.59328	7.84279	6.43577	6.46587	6.53702	6.54913	7.33732	7.58144	7.58489	7.57645	7.29614	6.4047	7.4091	7.39283	7.49813	6.48493	6.68966	7.17886	7.47639	7.49633	6.79205	7.65842	7.40113	7.2801	7.50072	6.38086	7.49947	7.60133	7.23579	6.92171	7.5998
Eif2b2	protein_coding	MGI Symbol	7	eukaryotic translation initiation factor 2B, subunit 2 beta [Source:MGI Symbol;Acc:MGI:2145118]	5.53129	6.15144	5.53004	5.96774	5.58797	5.82035	5.93182	6.06122	5.70083	6.12822	6.36423	5.83381	5.65613	5.6771	5.99779	6.21152	5.68937	5.87575	5.85351	5.68377	5.79432	5.96703	5.85914	5.9277	5.87555	5.96895	5.49993	6.14512	6.11717	6.08595	6.23173	6.25281	6.11076	6.10947	5.88416	6.23179	5.97308	6.30398	5.9541	6.11241	5.94389	6.18452	5.85241	6.35084	5.90514
Dlst	protein_coding	MGI Symbol	13	dihydrolipoamide S-succinyltransferase (E2 component of 2-oxo-glutarate complex) [Source:MGI Symbol;Acc:MGI:1926170]	7.1114	7.15027	7.20719	7.27934	6.92829	7.12362	6.84018	7.0451	7.01605	7.01778	6.78314	7.1083	7.09558	6.97561	7.21284	7.12209	7.13437	7.05744	7.02906	6.97788	7.14038	7.13794	7.23626	7.06162	7.18448	7.07444	7.06204	7.09738	7.10735	7.18118	7.06077	7.18849	7.11409	7.02434	7.11682	7.1371	6.98818	7.19825	7.0743	6.45955	6.90093	7.01191	6.91455	7.22878	7.32651
Pgf	protein_coding	MGI Symbol	4	placental growth factor [Source:MGI Symbol;Acc:MGI:105095]	3.75742	3.89301	3.16939	3.71135	3.74491	3.71715	3.68021	3.85272	3.15228	3.90137	4.21881	3.74918	3.38297	3.29692	3.11974	3.71419	3.72259	3.80599	3.58746	3.5681	3.49391	3.49596	3.5928	3.70112	3.77761	3.883	3.55099	3.86166	3.84014	3.95719	4.11006	4.07247	3.51257	4.02509	3.89252	3.76455	3.63357	3.94988	3.93614	4.03953	3.37464	3.76723	3.52908	4.3815	3.71746
Ulk2	protein_coding	MGI Symbol	3	unc-51 like kinase 2 [Source:MGI Symbol;Acc:MGI:1352758]	5.89149	5.68153	5.9772	5.7825	5.87867	5.85596	5.77239	5.92821	5.90431	5.71281	5.69543	5.89821	5.79304	5.9402	5.60847	5.57279	5.7777	5.63992	5.8197	5.74523	5.70203	5.5757	5.78087	5.80805	5.78431	5.5998	5.9601	5.64958	5.71319	5.64222	5.56597	5.62204	5.73158	5.898	5.87857	5.72001	5.8647	5.74502	5.68931	5.69879	5.66602	5.79686	5.99897	5.45766	5.64433
Dgkq	protein_coding	MGI Symbol	11	diacylglycerol kinase, theta [Source:MGI Symbol;Acc:MGI:102918]	1.46188	2.53551	2.11865	2.24072	2.21854	2.34418	1.9724	1.37546	1.72465	1.46246	1.01485	2.1689	1.84734	2.11924	1.90191	1.94215	1.53258	1.6747	1.59404	1.61987	1.7777	2.18182	2.58271	1.97067	1.93777	2.15797	2.29626	1.91714	2.10481	1.39962	1.54877	1.90213	2.34755	1.81381	1.70174	2.21491	2.18762	1.69374	1.82282	0.484048	1.52971	2.44123	2.33593	0.906557	1.83397
Grap	protein_coding	MGI Symbol	2	GRB2-related adaptor protein [Source:MGI Symbol;Acc:MGI:1918770]	2.65535	1.89734	1.98613	1.4278	1.91115	2.36461	2.60199	2.6448	1.96893	2.71251	2.44913	2.05956	2.20361	1.92992	2.31495	2.55826	2.11606	2.40004	2.04149	2.18419	2.34354	2.6518	2.56459	2.54411	1.92094	1.84309	2.22843	2.05766	2.61971	2.47348	2.75861	2.61948	2.64597	2.7467	2.40325	2.60271	2.35251	2.14952	2.24832	2.64617	2.33922	2.62694	2.11754	3.0704	2.49714
Chmp2b	protein_coding	MGI Symbol	2	charged multivesicular body protein 2B [Source:MGI Symbol;Acc:MGI:1916192]	6.36222	6.49049	6.16677	6.44253	6.23022	6.33499	6.39131	6.4466	6.36467	6.65284	6.49926	6.48608	6.20223	6.17561	6.62576	6.64997	6.22634	6.30794	6.37549	6.50339	6.54295	6.49941	6.37796	6.49523	6.29134	6.19117	6.46166	6.40825	6.53357	6.56031	6.64917	6.724	6.42951	6.49966	6.51124	6.62949	6.41543	6.63724	6.48965	6.13154	6.36357	6.60418	6.32372	6.67424	6.53368
Plod3	protein_coding	MGI Symbol	6	procollagen-lysine, 2-oxoglutarate 5-dioxygenase 3 [Source:MGI Symbol;Acc:MGI:1347008]	3.36848	3.72384	3.00968	3.27363	3.63857	3.12671	3.7669	3.53918	3.45468	4.18876	3.64865	3.29165	3.06626	3.15384	4.00012	3.63984	3.31628	3.35303	3.42886	3.42655	3.40586	3.86306	3.57481	3.61804	3.5283	3.55378	3.5178	3.64485	3.0568	3.01054	3.31602	3.2188	3.56475	3.39612	3.0429	3.28047	3.35921	3.40138	3.62416	3.45754	3.76675	3.40134	3.81391	3.66865	3.41382
Ap1s1	protein_coding	MGI Symbol	5	adaptor protein complex AP-1, sigma 1 [Source:MGI Symbol;Acc:MGI:1098244]	8.78716	9.02941	8.57865	9.24816	8.61301	8.79155	8.8637	9.0105	8.68309	9.07802	9.3057	8.98715	8.74954	8.70396	8.92422	9.03002	8.73527	8.93376	8.93308	8.81238	8.85893	8.97284	8.95264	9.03725	8.92948	8.82856	8.76664	9.12786	9.07122	9.25418	9.20917	9.40958	8.94238	9.22995	9.06454	9.06705	8.94292	9.08273	8.94826	9.18802	8.9205	9.01397	8.76124	9.42296	8.83418
Srpk1	protein_coding	MGI Symbol	13	serine/arginine-rich protein specific kinase 1 [Source:MGI Symbol;Acc:MGI:106908]	7.14809	7.08018	7.31107	7.35103	7.08919	7.17928	7.00245	7.06466	7.24879	7.12289	6.71184	7.26573	7.15515	7.05738	7.22722	7.16824	7.25143	7.15178	7.10879	7.07143	7.27131	7.28943	7.16043	7.13132	7.12994	7.15177	7.06116	7.21291	7.06905	6.93763	7.16149	7.1273	7.13431	7.19368	7.07139	7.17354	7.07602	7.25308	7.12299	6.51072	7.06232	7.29276	7.02515	6.97474	7.09902
Lbr	protein_coding	MGI Symbol	8	lamin B receptor [Source:MGI Symbol;Acc:MGI:2138281]	3.39155	3.37955	3.55395	3.3043	3.34368	3.17088	2.82774	3.28538	3.39237	2.90243	1.96017	3.28842	3.14728	3.46799	3.26315	3.35434	3.22308	3.22338	2.13821	2.8888	3.06142	3.29798	3.56117	2.80242	2.98102	3.26428	3.18842	2.97677	2.72939	2.26744	2.35959	1.39557	3.23023	2.38413	2.67147	2.84602	3.30749	3.17694	3.20778	1.80317	2.88248	3.1606	3.1345	2.23626	3.28538
Crabp2	protein_coding	MGI Symbol	2	cellular retinoic acid binding protein II [Source:MGI Symbol;Acc:MGI:88491]	0.189229	1.28619	1.42112	1.98464	0.564263	-0.679149	-0.163119	1.37546	-0.0176451	0.891798	0.026721	-1.02224	-0.223052	0.534275	1.03142	0.49972	2.07398	0.122435	0.567563	0.768083	0.513791	0.504342	0.789911	1.21315	0.540739	0.185981	-0.378799	0.689819	0.513318	0.40522	1.27109	0.844798	0.425685	-0.0606557	-0.0804802	0.0884914	0.249519	0.413636	0.62817	1.50491	0.911701	-0.243268	2.39856	2.40031	3.28538
Nes	protein_coding	MGI Symbol	3	nestin [Source:MGI Symbol;Acc:MGI:101784]	0.12462	0.13595	-0.299727	-0.0191481	1.05245	-0.905031	-0.815196	0.400547	0.181664	0.409782	0.162073	-1.30464	0.40098	0.766637	-2.42801	-0.918271	0.107146	0.522238	-0.531973	-0.189852	1.09524	0.136302	-0.512651	0.153717	0.626257	-0.410122	-0.499093	0.176479	-0.0864418	-0.416182	0.769077	0.493326	-0.0874865	-0.500188	0.68785	0.549221	-0.526441	-1.78367	0.2656	-0.180085	1.04429	0.384763	0.436359	0.997227	0.532941
Bcan	protein_coding	MGI Symbol	6	brevican [Source:MGI Symbol;Acc:MGI:1096385]	6.11928	6.37039	5.61575	5.64372	6.58215	5.88409	6.50114	6.12245	6.07844	6.1377	6.14345	6.14345	6.49055	6.44931	6.41504	6.41441	5.61008	5.57938	6.10246	6.10085	5.64848	6.07027	6.40143	6.71131	6.42039	5.97298	6.2756	6.35851	5.26602	5.3623	5.44852	5.35679	6.4129	5.69342	5.19922	5.32244	6.10212	5.49117	5.73902	6.70049	6.24075	6.24879	6.60061	5.62636	5.62622
Hapln2	protein_coding	MGI Symbol	4	hyaluronan and proteoglycan link protein 2 [Source:MGI Symbol;Acc:MGI:2137300]	0.852748	-0.012149	-0.708839	-0.611724	-0.0850503	-0.679149	0.928623	0.927997	-0.426758	0.958524	1.01485	0.743296	2.17169	2.91655	0.07449	0.517314	-0.582898	0.5405	-0.727893	1.03254	0.513791	-0.019817	-0.332079	1.32514	0.352806	-0.163961	0.403609	0.723967	-0.346505	-0.45626	-0.643184	-1.32903	0.365564	-2.29769	-1.94442	-1.92586	0.977222	-0.37486	0.319538	0.206938	0.765686	0.957551	1.04435	-0.0856661	-0.5747
Prcc	protein_coding	MGI Symbol	1	papillary renal cell carcinoma (translocation-associated) [Source:MGI Symbol;Acc:MGI:2137738]	3.42547	3.25278	3.17581	3.38971	3.53615	3.15631	3.81578	3.50025	3.53581	3.35356	3.73804	3.64956	3.32611	3.76515	3.43273	3.5929	3.21481	3.22903	3.66192	3.52581	3.3685	3.07811	3.51474	3.69881	3.92833	3.0554	3.2796	3.64039	3.34569	3.48543	3.0227	3.3619	3.35143	3.20025	3.36738	3.09739	3.56798	3.80233	3.44466	3.78481	3.44829	3.50257	3.7553	3.76642	3.21953
Rrnad1	protein_coding	MGI Symbol	12	ribosomal RNA adenine dimethylase domain containing 1 [Source:MGI Symbol;Acc:MGI:2387197]	4.18065	4.31173	4.47872	4.37317	4.17244	4.58574	4.2485	4.37988	4.38313	4.31826	3.90173	4.35704	4.51667	4.31028	4.40066	4.32529	4.29485	4.39817	4.21611	4.36791	4.12225	4.48813	4.35722	4.40872	4.28949	4.37915	4.24647	4.31524	3.99048	3.64784	4.14903	3.86896	4.43486	4.02165	3.95379	4.2336	4.35184	4.23717	4.14475	3.84876	4.18419	4.33935	4.26278	4.46991	3.88934
Hdgf	protein_coding	MGI Symbol	6	heparin binding growth factor [Source:MGI Symbol;Acc:MGI:1194494]	7.17891	7.31489	7.12623	7.32005	7.336	7.36691	7.4039	7.46968	7.28467	7.38242	7.57715	7.47646	7.33595	7.39262	7.1285	7.20839	7.14765	7.24399	7.36236	7.29304	7.24201	7.13775	7.10529	7.36199	7.3214	7.11508	7.24169	7.47956	7.30632	7.39285	7.29019	7.344	7.29252	7.49602	7.44058	7.41283	7.49357	7.50198	7.17809	7.45274	7.24104	7.32846	7.39736	7.49582	7.04962
Slc25a18	protein_coding	MGI Symbol	1	solute carrier family 25 (mitochondrial carrier), member 18 [Source:MGI Symbol;Acc:MGI:1919053]	5.47193	5.64078	5.5604	5.55087	5.5585	5.56078	5.6044	5.3399	5.14384	5.61601	5.51014	5.55368	5.3566	5.20368	5.45123	5.61783	5.85517	5.46453	5.56321	5.5678	5.57784	5.53652	5.48404	5.12349	5.73282	5.78795	5.09152	5.42991	6.11677	6.5066	6.32296	6.22574	5.25357	6.24202	6.16724	5.99371	5.48616	5.72604	5.30916	5.55118	5.2371	5.4047	5.34093	6.09221	5.61902
Thop1	protein_coding	MGI Symbol	5	thimet oligopeptidase 1 [Source:MGI Symbol;Acc:MGI:1354165]	5.10626	5.65977	4.52972	5.36556	5.00999	5.15667	5.42881	5.49589	5.07139	5.57074	5.39919	5.38413	5.43331	5.32401	5.68342	5.62038	4.55734	5.14238	5.2552	5.13497	5.25536	5.35506	5.48344	5.60916	5.38958	5.15017	5.0679	5.60102	5.63867	5.45773	5.52335	5.38722	5.395	5.22175	5.18692	5.61794	5.41076	5.63011	5.442	5.13573	5.26379	5.61762	5.33293	5.40963	5.36069
Apba3	protein_coding	MGI Symbol	11	amyloid beta (A4) precursor protein-binding, family A, member 3 [Source:MGI Symbol;Acc:MGI:1888527]	3.16668	3.69029	2.61072	3.26742	2.94315	3.09038	3.58148	3.72744	2.79985	3.8341	3.42914	3.40924	3.38018	3.59429	3.88386	4.15872	2.21342	2.8182	3.07383	3.55084	3.30906	3.49596	3.60172	4.10487	3.45714	3.10906	3.22052	3.76041	3.42869	3.19327	3.62331	3.49457	3.29613	3.47112	2.97968	3.37719	3.4499	3.77515	3.48061	2.85554	3.32626	3.71756	3.26348	3.33662	3.31858
Matk	protein_coding	MGI Symbol	11	megakaryocyte-associated tyrosine kinase [Source:MGI Symbol;Acc:MGI:99259]	7.68009	8.03259	7.33672	7.55382	7.62405	7.8464	7.94398	8.14707	7.65783	8.18304	7.9926	7.90106	7.80029	7.69238	7.95125	8.08731	7.46535	7.96534	7.89861	7.85347	7.88788	8.03789	7.95892	8.06179	7.97498	7.63947	7.78731	8.05195	8.14629	8.15216	8.16956	8.22186	8.10469	8.24594	7.84277	8.13737	8.0203	8.03877	8.04026	7.96896	7.8718	8.04591	7.89732	8.33441	7.8284
Pias4	protein_coding	MGI Symbol	5	protein inhibitor of activated STAT 4 [Source:MGI Symbol;Acc:MGI:2136940]	4.42155	4.69776	4.07209	4.50441	4.45688	4.46203	4.65409	4.80888	4.46189	4.58697	4.40091	4.6984	4.83363	5.00449	5.01032	4.85792	3.40382	4.22973	4.31491	4.30458	4.36923	4.45143	4.69368	4.85364	4.76411	4.44322	4.716	4.88402	4.50038	3.96669	4.4305	4.44977	4.67774	4.47049	3.79219	4.65368	4.73443	4.59855	4.68642	4.16496	4.69292	4.77245	4.53896	4.68749	4.23483
Map2k1	protein_coding	MGI Symbol	4	mitogen-activated protein kinase kinase 1 [Source:MGI Symbol;Acc:MGI:1346866]	8.4816	8.89124	8.33936	8.48627	8.42903	8.6379	8.54414	8.75144	8.55525	8.8787	8.37204	8.65798	8.52099	8.61363	8.9161	9.01346	7.99609	8.1084	8.32842	8.42397	8.71221	8.85831	8.78457	8.77587	8.65885	8.06608	8.76718	8.79386	9.0005	8.24247	8.55954	8.91324	8.83747	8.79591	8.47213	8.95019	8.71787	9.00286	8.81752	8.23237	8.77635	8.83857	8.61417	8.59635	8.80824
Sgta	protein_coding	MGI Symbol	7	small glutamine-rich tetratricopeptide repeat (TPR)-containing, alpha [Source:MGI Symbol;Acc:MGI:1098703]	8.34353	8.50167	8.14081	8.49169	8.10389	8.38049	8.18905	8.28078	8.2669	8.43997	8.31326	8.31717	8.28339	8.13498	8.45574	8.52287	8.4037	8.51638	8.35091	8.39195	8.39684	8.48741	8.47182	8.42203	8.4344	8.56363	8.3012	8.42331	8.71955	8.78144	8.70074	8.84007	8.44098	8.60069	8.57227	8.66738	8.29308	8.65681	8.40987	8.09625	8.35016	8.36392	8.19175	8.93512	8.62196
Tmem242	protein_coding	MGI Symbol	3	transmembrane protein 242 [Source:MGI Symbol;Acc:MGI:1917794]	6.44145	6.35976	6.29982	6.29039	6.21141	6.32981	6.37541	6.51511	6.22629	6.63828	6.90555	6.34603	6.17149	6.22796	6.32056	6.48652	6.54267	6.45508	6.48881	6.46441	6.4904	6.39956	6.32512	6.51799	6.41927	6.44409	6.26563	6.42522	6.48216	6.76835	6.88219	6.86693	6.45648	6.65165	6.61706	6.51625	6.41896	6.53562	6.39429	6.92924	6.40493	6.27683	6.22781	6.98308	6.55095
Dtx2	protein_coding	MGI Symbol	9	deltex 2, E3 ubiquitin ligase [Source:MGI Symbol;Acc:MGI:1921448]	2.76539	3.27957	2.15808	2.60329	2.66477	2.73	3.20893	2.83351	2.6621	3.46963	2.75776	2.89318	2.44704	2.88395	3.35335	3.01363	2.08007	2.31773	1.85269	2.87302	2.66131	3.21868	3.19958	3.42766	2.90178	2.38761	2.40081	3.0255	3.20391	2.74934	2.85212	3.2864	3.20186	3.09626	2.84009	3.20671	3.08302	3.4177	3.27074	2.46643	2.82629	3.27294	2.97926	2.69485	2.74112
Rasa4	protein_coding	MGI Symbol	13	RAS p21 protein activator 4 [Source:MGI Symbol;Acc:MGI:1858600]	-0.194557	0.858771	0.371651	0.794701	0.356321	1.25125	0.445929	0.63849	0.0854484	1.12754	0.810229	1.07837	0.333341	1.2141	0.845008	1.25428	1.28104	1.56301	1.15608	0.286067	1.60063	0.973297	1.23007	1.2388	0.221561	0.503463	1.29325	0.38293	1.20239	1.50774	1.54877	0.452968	1.07776	0.710867	1.21263	0.796602	1.39748	0.413636	0.493869	0.83097	0.603211	0.747333	1.05735	1.17608	0.60647
Syt5	protein_coding	MGI Symbol	3	synaptotagmin V [Source:MGI Symbol;Acc:MGI:1926368]	7.26745	7.29451	6.83957	7.38442	7.07163	6.91179	7.32671	7.21543	7.16668	7.5451	7.26105	6.83947	7.22564	6.99514	7.31327	7.15337	7.08679	7.3341	7.22302	7.17687	7.27811	7.57122	7.47959	7.42217	7.33337	7.32711	7.27072	7.46259	6.90785	6.8797	7.1415	7.06067	7.35441	6.95666	6.92261	6.84325	7.11475	7.23688	7.37004	7.47582	7.40638	6.9696	6.97915	7.65819	7.39798
Hnrnpa2b1	protein_coding	MGI Symbol	13	heterogeneous nuclear ribonucleoprotein A2/B1 [Source:MGI Symbol;Acc:MGI:104819]	9.32206	9.25179	9.2885	9.44091	9.0542	9.14954	9.04306	9.05947	9.21441	9.15083	9.25424	9.17172	9.1473	9.04541	9.30486	9.31266	9.44052	9.48329	9.2543	9.19383	9.30134	9.50746	9.42354	9.19425	9.12527	9.38562	9.25654	9.15011	9.38647	9.56402	9.46853	9.66658	9.2893	9.32608	9.34622	9.48685	9.11788	9.38451	9.2568	9.17215	9.31721	9.29188	8.98323	9.61012	9.56437
Fxyd4	protein_coding	MGI Symbol	9	FXYD domain-containing ion transport regulator 4 [Source:MGI Symbol;Acc:MGI:1889005]	-0.194557	-0.267406	0.180602	0.152463	0.967146	-0.248515	-0.134265	0.604342	0.118238	-0.781161	-1.04604	-0.0711484	1.10227	0.0375987	-0.843048	-0.740484	0.0337731	-0.543564	-0.169403	0.108671	-0.394417	0.342753	0.10402	-0.320964	-0.263866	-1.19253	-0.541529	0.200932	-0.755617	-0.67527	-1.11096	-2.04273	-0.398948	-2.04616	-0.213235	-0.0939866	0.1541	-1.35624	-0.894057	-2.74302	-0.657913	-0.443965	0.436359	-1.67063	-0.420666
Ccdc130	protein_coding	MGI Symbol	7	coiled-coil domain containing 130 [Source:MGI Symbol;Acc:MGI:1914986]	4.87624	5.04088	4.74034	4.97848	4.64945	4.75777	4.79202	4.94813	4.73724	5.03153	5.22848	5.00407	4.66734	4.62009	5.01585	4.73924	4.89866	5.21878	4.9311	4.90878	4.89907	5.11964	5.03043	4.91359	5.08805	4.95233	4.71713	4.97101	5.08884	5.40067	5.29264	5.3222	5.15786	5.104	5.0388	5.15692	4.80484	5.17973	4.92585	4.85622	4.92275	5.07913	4.82108	5.3713	4.94577
Mri1	protein_coding	MGI Symbol	5	methylthioribose-1-phosphate isomerase 1 [Source:MGI Symbol;Acc:MGI:1915123]	3.09542	1.93153	2.59164	2.01462	3.20152	2.59387	2.17042	2.71849	2.97118	2.1093	2.81366	2.85441	3.78857	4.36249	2.66416	1.79845	2.57415	2.57856	2.86361	2.50931	2.70808	2.74774	2.66154	2.79379	2.84939	2.64339	2.46116	2.83944	1.68433	2.23634	1.97469	2.253	2.5091	1.97887	1.68319	1.34317	2.86682	1.96198	3.021	3.40303	2.43358	2.27458	2.95515	2.44932	1.68918
Prkacb	protein_coding	MGI Symbol	8	protein kinase, cAMP dependent, catalytic, beta [Source:MGI Symbol;Acc:MGI:97594]	7.77556	8.00667	8.13062	8.17416	7.87361	7.94878	7.56597	7.64014	7.85963	7.53454	7.30498	7.97607	7.78019	7.82246	8.01666	8.01938	7.99146	7.77987	7.49084	7.93795	7.86097	7.90217	8.04066	7.66321	7.64182	7.87194	8.06298	7.68921	7.95033	7.89203	7.50351	7.62524	7.7228	7.69686	8.00073	7.9627	7.69452	7.76423	7.77874	7.30199	7.79232	7.63213	7.82042	7.54424	8.09748
Sgsh	protein_coding	MGI Symbol	6	N-sulfoglucosamine sulfohydrolase (sulfamidase) [Source:MGI Symbol;Acc:MGI:1350341]	1.22562	1.62389	1.23694	-0.0498449	1.26991	1.32607	0.464912	0.496762	0.842177	0.94213	0.36277	0.903761	1.06104	0.859001	1.11631	-0.134763	1.55023	1.19916	0.54603	0.86705	1.76005	0.504342	1.17142	1.32514	1.0387	0.467394	0.810235	0.563502	1.03474	0.108239	0.553617	-0.116728	0.772907	0.567376	0.28209	1.05233	0.339017	0.456385	0.151267	0.916488	1.30144	1.30373	0.833879	0.36386	0.373585
Chd5	protein_coding	MGI Symbol	5	chromodomain helicase DNA binding protein 5 [Source:MGI Symbol;Acc:MGI:3036258]	6.19104	6.11621	5.9489	5.6938	6.19782	6.32916	6.27041	6.2134	6.28478	5.7795	6.2568	6.41941	6.35713	6.38281	6.01263	5.81921	5.94338	6.13282	6.20306	6.19633	6.25161	6.2355	6.19756	6.20565	6.3932	5.7797	6.39326	6.36833	6.39463	6.63821	6.24939	6.35216	6.13384	6.52416	6.55686	6.23502	6.30037	6.09285	6.06385	6.08324	6.11572	6.22232	6.3254	6.06888	6.22483
Cstb	protein_coding	MGI Symbol	1	cystatin B [Source:MGI Symbol;Acc:MGI:109514]	6.15981	5.96059	5.94656	6.14719	5.94988	5.94343	6.26094	6.23832	5.96922	6.4025	6.6349	5.88812	5.90113	5.93358	6.04907	6.13131	6.10323	6.03397	6.2244	6.30366	6.1608	5.92883	6.00273	6.1975	6.13644	6.38066	5.98414	6.19771	6.05321	6.26069	6.43856	6.49193	6.05673	6.06049	6.14156	6.04568	6.02119	6.1851	6.14451	6.87653	6.04714	5.96846	5.97263	6.56885	6.11062
Sh2b2	protein_coding	MGI Symbol	5	SH2B adaptor protein 2 [Source:MGI Symbol;Acc:MGI:1345171]	0.525825	1.36836	1.35478	1.1989	1.22161	0.450731	2.0748	2.14248	0.802376	1.68568	1.70331	0.903761	1.03289	0.766637	1.56194	0.427116	0.243565	0.989168	0.974563	1.19375	1.02309	1.01413	1.23007	0.70687	1.21467	1.63122	0.531934	0.971451	1.34155	0.940887	1.63366	1.61262	0.520634	1.25835	0.778047	1.53357	1.26673	1.30672	0.882271	1.59845	1.40373	1.39081	1.45121	1.0118	1.18844
Pex5	protein_coding	MGI Symbol	8	peroxisomal biogenesis factor 5 [Source:MGI Symbol;Acc:MGI:1098808]	5.45943	5.61208	5.12239	5.71905	5.36503	5.40862	5.69712	5.6628	5.42345	5.61859	5.33379	5.69017	5.47837	5.49298	5.57262	5.62444	5.2439	5.45313	5.62614	5.4981	5.49023	5.62321	5.7843	5.7881	5.48781	5.32915	5.41371	5.67435	5.70139	5.56861	5.51529	5.66076	5.70099	5.57765	5.51009	5.55084	5.51105	5.59287	5.53256	4.94666	5.40338	5.59618	5.66133	5.50478	5.58076
Jkamp	protein_coding	MGI Symbol	7	JNK1/MAPK8-associated membrane protein [Source:MGI Symbol;Acc:MGI:1915057]	6.05066	5.99777	5.7292	5.85989	5.92087	5.80174	6.17781	5.93037	5.95397	6.17895	6.34183	5.61616	5.82776	5.74902	5.83617	5.82761	5.87369	5.99228	6.07923	5.99177	5.86051	6.06704	5.95223	6.19463	6.03504	6.03128	5.85002	6.18206	5.58365	5.55166	5.98752	5.61406	5.94004	5.60029	5.60309	5.58731	5.96563	6.01991	6.08444	6.49864	6.07411	5.75527	5.83647	6.25801	5.92638
Cd44	protein_coding	MGI Symbol	9	CD44 antigen [Source:MGI Symbol;Acc:MGI:88338]	0.542408	0.226858	1.50508	4.40464	1.23384	0.960519	1.80371	0.827968	0.740537	0.456703	-0.0213733	0.562724	0.378784	0.56202	0.510589	-0.190797	0.78074	0.805046	1.12737	-0.0629403	1.24231	0.873268	0.269757	1.21315	0.562598	0.4304	0.160567	0.805961	-0.210621	-0.497483	-0.937631	-0.457765	-0.434137	-0.214279	0.467008	0.629952	0.684614	0.126538	0.952234	0.484048	0.713535	0.747333	1.03124	0.952604	1.75533
Slc1a2	protein_coding	MGI Symbol	12	solute carrier family 1 (glial high affinity glutamate transporter), member 2 [Source:MGI Symbol;Acc:MGI:101931]	9.68676	9.04833	9.39709	9.30005	9.98507	9.37819	9.74615	9.26817	9.53194	9.28287	9.39816	9.14487	9.48128	9.37014	8.96556	8.97622	9.48263	9.17829	9.68048	9.55805	9.17967	9.13892	9.17672	9.16878	9.3389	9.33631	9.59541	9.26736	9.49256	9.59782	9.33214	9.41476	9.35616	9.49744	9.77793	9.47521	9.43453	9.05578	9.1994	9.79686	9.41114	9.01721	9.55782	8.89956	9.07698
Eif2ak4	protein_coding	MGI Symbol	8	eukaryotic translation initiation factor 2 alpha kinase 4 [Source:MGI Symbol;Acc:MGI:1353427]	3.19317	3.79799	3.37305	3.63137	3.6905	3.74857	3.40597	3.63954	3.60106	3.59814	3.61365	3.68926	3.59758	3.3615	3.81781	3.64785	3.53369	3.17744	3.50058	3.42384	3.25654	3.30074	3.52883	3.40235	3.54761	3.07949	3.46518	3.55286	3.2751	2.98832	2.93993	3.01905	3.21328	2.93021	3.12081	3.3175	3.49927	3.36257	3.26732	3.47527	3.26114	3.61018	3.54532	3.11158	3.3906
Wdr1	protein_coding	MGI Symbol	11	WD repeat domain 1 [Source:MGI Symbol;Acc:MGI:1337100]	7.83198	7.94691	7.91075	8.1963	8.0243	8.016	7.78159	7.81011	7.93043	7.77191	7.80043	8.02924	7.924	8.029	7.82216	7.86325	7.78383	7.73126	7.9006	7.78894	7.85267	7.86742	7.83732	7.79075	7.80172	7.78257	7.8497	7.78444	7.94112	7.96675	7.88526	7.79414	7.83848	7.88287	7.86107	7.96537	7.98596	7.87387	7.84648	7.5592	7.83781	7.86722	7.8998	7.7391	7.95827
Slc2a9	protein_coding	MGI Symbol	12	solute carrier family 2 (facilitated glucose transporter), member 9 [Source:MGI Symbol;Acc:MGI:2152844]	1.45314	1.05762	1.22461	0.973239	1.5691	1.30508	0.053014	0.360189	0.51287	0.524342	0.8904	0.780529	1.39546	1.06694	1.14353	0.682373	0.88177	1.24443	0.874452	0.698121	0.358273	1.3374	0.965889	-0.397926	1.2008	0.79297	1.15393	-0.0939725	0.764856	-0.0361514	0.718153	0.875659	1.23164	0.917318	1.03378	0.485562	0.684614	0.615741	1.1136	0.71641	0.713535	0.587977	0.848907	1.36953	0.852982
Ccn4	protein_coding	MGI Symbol	6	cellular communication network factor 4 [Source:MGI Symbol;Acc:MGI:1197008]	-0.338947	0.524352	0.0186349	2.17587	0.42191	-1.23309	-0.163119	0.704453	-0.802906	1.15625	0.471023	-0.247305	0.135741	-0.660373	0.234955	0.184415	0.867763	0.466022	-0.0998617	-0.292946	0.816638	-0.13415	0.398081	0.669638	0.426179	0.0462562	0.403609	-0.218152	-0.346505	0.214172	-0.290512	0.0816011	1.06522	0.104404	-0.565907	0.144525	-0.240532	-0.451822	-0.615756	-0.776188	0.640931	0.47863	0.756296	-0.321044	-0.943087
Ndrg1	protein_coding	MGI Symbol	13	N-myc downstream regulated gene 1 [Source:MGI Symbol;Acc:MGI:1341799]	5.51142	5.4458	5.82981	5.44201	5.87379	5.5569	5.94202	5.64139	5.59634	5.58665	5.44968	5.81766	5.62229	5.73461	5.66592	5.51156	5.08953	5.5231	5.49742	5.46951	5.66042	5.19926	5.50319	5.89632	5.47922	5.38942	5.35925	5.37052	4.92513	4.89832	4.75493	4.7423	5.3646	4.6189	4.8778	4.84866	5.6355	5.61957	5.61643	5.52929	5.70493	5.83618	5.64474	5.61924	5.69261
Man2b1	protein_coding	MGI Symbol	6	mannosidase 2, alpha B1 [Source:MGI Symbol;Acc:MGI:107286]	4.64722	4.22341	4.49421	4.17835	4.4199	4.35252	4.25669	4.25199	4.0121	4.39856	3.75598	4.08117	4.25402	4.09689	4.50141	4.26278	4.44508	4.578	4.22291	4.22907	4.09083	4.59741	4.26906	4.36135	4.51364	4.56769	4.40989	4.34572	4.07603	3.99111	4.0818	3.68301	4.42384	3.97266	4.12683	4.01054	4.22405	3.79194	4.23347	4.2436	4.34709	3.97074	4.32052	3.93072	4.53471
Klf5	protein_coding	MGI Symbol	2	Kruppel-like factor 5 [Source:MGI Symbol;Acc:MGI:1338056]	3.36616	3.56303	3.46502	3.54927	3.39085	3.46144	3.78401	3.59241	3.36531	3.21373	3.19138	3.49294	3.3319	3.64706	3.01309	3.36652	3.6135	3.38117	3.3688	3.7987	3.34797	3.18032	3.51474	3.50896	3.30983	2.94169	3.2612	3.53132	2.80349	4.20215	3.41793	3.3344	3.27177	3.38011	3.71893	3.32661	3.52572	3.63331	3.39213	3.37309	3.55833	3.59716	3.54301	3.87402	3.81955
Wdr83	protein_coding	MGI Symbol	10	WD repeat domain containing 83 [Source:MGI Symbol;Acc:MGI:1915086]	5.31911	5.25582	5.24498	5.42606	5.19567	5.30277	5.374	5.29311	5.09629	5.44111	5.5641	5.27585	5.16319	5.09035	5.28241	5.18062	5.44597	5.45914	5.34523	5.13911	4.98514	5.31067	5.27916	5.1858	5.09181	5.50624	4.88574	5.37657	5.2366	5.52938	5.40222	5.44688	5.38494	5.58757	5.44824	5.25325	5.3113	5.30562	5.1093	5.48098	5.10754	5.18038	4.94863	5.73849	5.22647
Prdx2	protein_coding	MGI Symbol	8	peroxiredoxin 2 [Source:MGI Symbol;Acc:MGI:109486]	8.42229	8.46464	8.37143	8.47157	8.24554	8.36837	8.52787	8.53349	8.30412	8.54472	8.87175	8.34306	8.2592	8.12353	8.35635	8.36048	8.56254	8.48776	8.48797	8.47503	8.43609	8.36992	8.29715	8.40788	8.47107	8.58732	8.27259	8.54821	8.45826	8.71807	8.78311	8.82828	8.46199	8.67292	8.57706	8.47053	8.45354	8.55438	8.39208	8.96665	8.32141	8.45469	8.25447	9.00661	8.452
Polr2a	protein_coding	MGI Symbol	4	polymerase (RNA) II (DNA directed) polypeptide A [Source:MGI Symbol;Acc:MGI:98086]	5.11252	5.12084	5.29669	4.90135	5.16408	5.09993	4.9282	5.14434	5.21283	5.11068	5.38312	5.08907	5.08652	5.04806	4.97287	4.78535	5.03651	5.1213	5.22588	5.44034	5.13386	4.80849	4.86447	5.29298	5.29072	5.1991	5.24218	5.22013	5.06728	5.10092	5.02924	5.2033	5.10368	4.80234	5.1712	4.94055	5.0818	4.93625	5.02252	5.51736	5.13258	4.90938	5.26032	5.42332	5.025
Senp3	protein_coding	MGI Symbol	9	SUMO/sentrin specific peptidase 3 [Source:MGI Symbol;Acc:MGI:2158736]	5.72986	5.55346	5.3244	5.70935	5.68911	5.62092	5.74304	5.89682	5.55726	5.8277	5.72852	5.68711	5.72153	5.632	5.90936	5.83902	5.48147	5.60564	5.63954	5.72118	5.56074	5.62541	5.67348	5.81179	5.68878	5.77418	5.66822	5.9146	5.80274	5.6183	5.62014	5.69901	5.73801	5.79758	5.52319	5.70786	5.73366	5.7791	5.66607	5.49408	5.67967	5.73817	5.59713	5.7153	5.59212
Plekha8	protein_coding	MGI Symbol	2	pleckstrin homology domain containing, family A (phosphoinositide binding specific) member 8 [Source:MGI Symbol;Acc:MGI:2681164]	3.07562	3.13154	3.16939	3.12352	3.58469	3.32477	3.4182	3.51411	3.48956	3.074	3.4425	3.60355	3.10734	3.25929	2.96812	2.9823	3.12639	3.01389	3.62389	3.18579	2.8854	2.99556	2.80349	3.22121	3.39149	3.08545	3.29777	3.05933	2.77512	2.11851	2.24434	2.88517	3.02529	3.49858	3.03194	2.90804	3.72564	3.07088	3.48946	3.31522	3.14453	3.23646	3.7751	2.6675	3.02877
Spc25	protein_coding	MGI Symbol	9	SPC25, NDC80 kinetochore complex component, homolog (S. cerevisiae) [Source:MGI Symbol;Acc:MGI:1913692]	0.0100605	0.577139	0.0746689	0.705617	-0.179172	-0.0194896	0.173308	0.813095	0.1503	0.433433	0.118352	0.306087	0.0540574	0.0375987	-0.388482	-0.62019	0.348154	-0.0309158	-0.00145802	-2.24048	0.634927	-0.0475619	0.224314	0.467532	0.165527	-0.221677	-0.378799	0.706994	0.347068	0.632398	0.683176	0.714296	-0.751619	0.548392	-0.049116	0.000135533	1.13548	0.538262	0.396844	-0.271716	-0.485446	-0.0343212	-0.812813	1.32354	0.095732
Dnah2	protein_coding	MGI Symbol	6	dynein, axonemal, heavy chain 2 [Source:MGI Symbol;Acc:MGI:107731]	0.329602	0.373344	0.828029	0.590905	1.0798	0.947036	0.914883	0.704453	0.822414	0.409782	-0.412163	-0.00629729	1.26842	0.881197	0.468154	0.568844	0.5192	-0.233224	0.9086	0.16162	-0.141298	0.68379	0.269757	0.989679	-0.426595	0.763526	0.908082	0.654843	-0.0569981	0.0233497	0.300233	0.0816011	0.344954	-0.423226	0.509757	0.649448	0.845977	0.707081	0.711226	1.47703	0.462839	0.0291042	0.907501	1.14996	0.435424
Ufd1	protein_coding	MGI Symbol	11	ubiquitin recognition factor in ER-associated degradation 1 [Source:MGI Symbol;Acc:MGI:109353]	7.27491	7.39349	7.22896	7.33887	6.87587	7.31897	6.90199	7.07988	7.14173	7.27586	7.09016	7.20925	7.14676	7.06981	7.42565	7.42267	7.41643	7.44065	7.13269	7.20808	7.28988	7.45969	7.44565	7.22793	7.18559	7.51359	7.17814	7.10307	7.37493	7.59466	7.44011	7.60926	7.22839	7.3288	7.37778	7.41923	7.05326	7.36442	7.27021	6.93694	7.29157	7.16226	6.93538	7.76191	7.543
Zfp287	protein_coding	MGI Symbol	6	zinc finger protein 287 [Source:MGI Symbol;Acc:MGI:2176561]	3.46949	3.36711	3.36464	3.35204	3.66138	3.3143	3.33552	3.38931	3.26639	3.04742	3.17013	3.35164	3.59998	3.77703	3.35335	3.90671	3.43502	3.24024	3.25396	3.15347	3.28766	3.51979	3.74537	3.17214	3.21984	3.27475	3.45173	3.44439	3.15127	3.06465	3.0051	3.16984	3.47275	3.08313	3.0209	3.25524	3.65769	3.3198	3.15312	2.80036	3.66058	3.52474	3.68795	2.74804	3.40355
Prlr	protein_coding	MGI Symbol	12	prolactin receptor [Source:MGI Symbol;Acc:MGI:97763]	1.802	1.4461	4.32837	4.3096	2.92063	1.33645	4.71977	2.45186	0.973422	2.04167	1.44471	1.06334	1.23174	1.8534	3.94703	3.13256	1.35319	1.0918	2.0025	1.00383	0.850387	1.78557	1.68059	3.69186	1.52412	1.72586	1.78899	1.72818	2.31646	1.35399	3.06067	1.50817	1.0008	2.08806	2.15656	1.5851	1.24374	1.56292	2.00668	1.96245	1.30144	1.43831	4.2501	1.71947	3.55284
Letm1	protein_coding	MGI Symbol	6	leucine zipper-EF-hand containing transmembrane protein 1 [Source:MGI Symbol;Acc:MGI:1932557]	5.61941	5.46985	5.45483	5.41416	5.7095	5.45996	5.67284	5.63981	5.69609	5.4161	5.88103	5.76058	5.91421	5.96509	5.34385	5.14358	5.54776	5.27304	5.86497	5.68998	5.48084	5.13283	5.25111	5.70198	5.69002	5.55647	5.47353	5.7927	4.98297	5.16754	5.12031	5.11391	5.21647	5.23962	5.23867	4.91661	5.64321	5.1853	5.37989	5.99875	5.48796	5.51266	5.82797	5.26049	5.09054
Ubqln1	protein_coding	MGI Symbol	4	ubiquilin 1 [Source:MGI Symbol;Acc:MGI:1860276]	7.23306	6.98734	7.15839	7.18979	7.2194	7.145	7.12741	7.19836	7.33152	6.90494	7.13884	7.24465	7.14306	7.18915	7.10012	6.94632	7.22317	7.16232	7.28425	7.27099	7.21898	7.05863	7.08319	7.12273	7.17764	7.06354	7.24384	7.19381	7.0055	7.23408	7.11693	7.10875	7.05702	7.06205	7.07873	6.93324	7.18922	7.03728	7.19013	7.10859	7.14934	7.19892	7.27595	7.12829	7.07817
Cadm3	protein_coding	MGI Symbol	5	cell adhesion molecule 3 [Source:MGI Symbol;Acc:MGI:2137858]	5.36354	5.33331	5.15606	5.45163	5.56577	5.24609	5.59904	5.46768	5.27958	5.22266	5.31091	5.30089	5.39027	5.69835	5.33354	5.05299	4.88395	5.29	5.26512	5.31448	5.19343	5.16265	4.87921	5.28608	5.23566	5.00203	5.3049	5.26285	4.36417	4.25275	4.69694	4.21353	5.00778	4.59365	4.67441	4.68826	5.62108	4.94847	5.278	5.69274	5.14985	4.89029	5.59435	4.94645	5.05486
Txn2	protein_coding	MGI Symbol	7	thioredoxin 2 [Source:MGI Symbol;Acc:MGI:1929468]	8.38987	8.32228	8.22688	8.29607	8.14625	8.35901	8.3464	8.36764	8.26507	8.50794	8.69886	8.30004	8.28526	8.15576	8.26461	8.42904	8.45533	8.41725	8.47361	8.37103	8.41325	8.37401	8.34255	8.37835	8.46736	8.56162	8.18288	8.55237	8.51067	8.72886	8.79903	8.88152	8.3723	8.66984	8.61052	8.49515	8.29562	8.53269	8.42974	8.86452	8.29827	8.29413	8.17527	8.97895	8.33764
Slc1a6	protein_coding	MGI Symbol	2	solute carrier family 1 (high affinity aspartate/glutamate transporter), member 6 [Source:MGI Symbol;Acc:MGI:1096331]	2.32242	2.33043	2.29411	1.53512	2.55211	2.12821	2.45308	2.16608	1.80741	2.22901	2.47536	2.3716	2.03644	2.34363	2.26625	2.13683	2.02433	2.31773	1.66567	2.74007	2.54762	2.37707	2.2947	2.78946	2.52691	2.0765	2.45037	2.32014	1.41693	1.45469	2.1768	1.56608	2.48576	1.91361	1.85052	1.00771	2.02857	2.16892	2.13255	2.91908	2.30439	1.88655	2.03453	2.54259	2.54935
Slc1a3	protein_coding	MGI Symbol	8	solute carrier family 1 (glial high affinity glutamate transporter), member 3 [Source:MGI Symbol;Acc:MGI:99917]	8.38951	8.00897	8.27635	7.58818	8.50485	7.93668	8.41175	7.86781	8.06516	8.3344	7.8127	7.73005	7.96206	7.77823	7.95413	7.9051	8.29717	8.01149	8.09408	8.03348	7.90027	8.09729	8.01826	8.12526	7.92971	8.10255	8.53565	7.65145	8.06	7.90334	7.97113	7.81892	8.22896	7.8202	8.04046	8.07205	7.98672	7.99673	7.77498	7.94563	8.08264	7.76571	7.97075	7.6144	8.19344
Crbn	protein_coding	MGI Symbol	5	cereblon [Source:MGI Symbol;Acc:MGI:1913277]	6.38682	6.89961	6.67685	6.86105	6.3835	6.70581	6.19176	6.35747	6.33621	6.58219	6.07362	6.71096	6.45916	6.27168	6.70442	6.96887	6.7193	6.78592	6.34698	6.33245	6.6214	6.81223	6.91484	6.34723	6.43417	6.71171	6.61714	6.26847	7.10002	6.8802	6.87688	6.8638	6.53705	6.76519	6.94103	7.01277	6.37004	6.70334	6.65972	5.81401	6.36674	6.62838	6.29314	6.8649	7.03284
Msh6	protein_coding	MGI Symbol	3	mutS homolog 6 [Source:MGI Symbol;Acc:MGI:1343961]	3.46949	3.56085	3.42517	3.68596	3.69714	3.8001	3.39116	3.80842	3.6773	3.41127	3.47319	3.58788	3.65873	3.27613	3.60419	3.27641	3.24492	3.33222	3.55009	3.61869	3.49924	3.69115	3.63682	3.5116	3.54486	3.0432	3.94024	3.69521	3.71559	3.19974	3.20327	3.39157	3.57806	3.38547	3.53714	3.71915	3.55403	3.4734	3.53006	3.26719	3.42144	3.5681	3.60628	3.20648	3.6668
Fbxo11	protein_coding	MGI Symbol	6	F-box protein 11 [Source:MGI Symbol;Acc:MGI:2147134]	6.44916	6.25868	6.4573	6.49597	6.55561	6.47662	6.36377	6.30395	6.38755	6.27576	6.46258	6.50289	6.45552	6.50977	6.28662	6.02309	6.40245	6.39205	6.53087	6.58471	6.56376	6.28396	6.37015	6.34021	6.4286	6.21788	6.49255	6.31612	6.43534	6.5273	6.30833	6.31676	6.36764	6.48725	6.58525	6.53897	6.59193	6.44233	6.49185	6.15592	6.51566	6.46526	6.53881	6.03584	6.37408
Mlxipl	protein_coding	MGI Symbol	10	MLX interacting protein-like [Source:MGI Symbol;Acc:MGI:1927999]	0.14648	0.0389252	0.10189	0.32986	-1.16305	0.525209	0.027703	-2.02447	0.410689	0.710087	0.754195	-0.0711484	0.262375	0.151555	0.424432	-0.0545924	0.78074	0.834948	0.69042	0.750908	0.883364	0.68379	0.659409	0.354764	-0.470316	0.467394	-0.0377622	-1.02146	1.03474	0.312856	0.896691	0.905874	-0.364596	0.386803	0.206141	-0.0305613	0.339017	0.724675	0.371533	-0.0527058	0.816018	0.608886	0.151268	0.706092	0.0437374
Tbl2	protein_coding	MGI Symbol	5	transducin (beta)-like 2 [Source:MGI Symbol;Acc:MGI:1351652]	4.00782	3.94749	3.6767	3.63137	4.07216	3.71118	3.5793	3.56382	4.18843	3.60075	3.21233	3.57204	3.69061	3.8604	3.80081	3.38581	3.71282	3.81914	3.56355	3.83379	3.6625	3.40421	3.61718	3.99062	3.84159	3.69304	3.91104	3.80895	3.29236	2.98832	3.6909	3.04982	3.77387	3.01216	3.40749	3.1633	3.85074	3.33992	3.48061	3.83784	3.73004	3.5681	3.82346	3.45599	3.48135
Bud23	protein_coding	MGI Symbol	15	BUD23, rRNA methyltransferase and ribosome maturation factor [Source:MGI Symbol;Acc:MGI:1913388]	5.74427	5.87005	5.63393	5.75501	5.4977	5.67457	5.70961	5.83558	5.623	5.92529	5.97672	5.68466	5.70824	5.59639	5.71551	5.87657	5.80092	5.8753	5.80164	5.79216	5.96482	5.99066	5.90216	5.90485	5.85466	5.7751	5.74139	5.96856	5.86126	5.99785	6.06979	6.27432	5.94818	6.06925	5.81873	5.79578	5.77233	6.08351	5.75317	6.01944	5.68702	5.72327	5.63988	6.36262	5.83994
Nid1	protein_coding	MGI Symbol	3	nidogen 1 [Source:MGI Symbol;Acc:MGI:97342]	0.14648	-0.148353	1.47417	0.910842	0.464035	-0.158317	0.538441	0.459042	-0.576135	0.567734	0.118352	-0.364345	-1.01773	0.323508	0.630883	-0.249095	0.909382	0.170132	0.630299	1.06069	0.261249	0.0341218	0.291953	1.04887	-0.659794	-0.163961	-0.378799	-0.390105	-0.803712	-2.51854	-1.23929	-0.0283718	-0.665463	0.386803	0.68785	0.144525	0.891065	0.577522	0.789759	0.273281	0.504358	-0.00226	1.20482	0.632563	1.33625
Mcm5	protein_coding	MGI Symbol	5	minichromosome maintenance complex component 5 [Source:MGI Symbol;Acc:MGI:103197]	2.68178	2.76897	3.03108	3.14401	2.73526	2.88652	2.99706	2.76946	2.87373	2.65331	2.49259	2.85441	2.5249	2.8949	3.1867	2.58353	2.77887	2.72945	2.75049	1.89468	2.60311	2.7315	2.59169	2.54411	2.49316	2.82539	2.3839	2.90044	2.75866	2.75813	3.26074	2.98761	3.09792	2.6565	3.18156	3.09739	2.36322	2.81573	2.62013	2.62727	2.83445	2.89721	2.55337	3.12839	2.99836
Hmox1	protein_coding	MGI Symbol	2	heme oxygenase 1 [Source:MGI Symbol;Acc:MGI:96163]	3.48459	3.59964	3.62134	4.03944	3.32094	3.27167	3.29631	3.66047	3.10807	3.43782	3.68657	3.44736	3.45899	3.21628	3.66181	3.43986	3.81308	3.58627	3.32205	3.59482	4.02771	3.93038	3.95115	3.54539	3.39454	4.06599	3.60549	3.59036	3.40508	3.32621	3.63251	3.93088	3.422	3.15391	3.66321	3.37719	3.02352	3.7192	3.63749	3.72384	3.67655	3.61277	3.38186	4.16552	3.72573
Mprip	protein_coding	MGI Symbol	9	myosin phosphatase Rho interacting protein [Source:MGI Symbol;Acc:MGI:1349438]	7.11035	7.15732	7.33958	7.39533	7.44518	7.31635	7.09255	7.15516	7.25064	6.82365	7.15279	7.42613	7.32221	7.33348	6.93076	6.8131	7.13966	7.08531	7.20252	7.14703	7.0109	7.02718	7.18677	6.89493	7.25896	7.05445	7.12593	7.24854	6.81187	6.81777	6.5592	6.59578	7.03789	6.6547	6.7888	6.82755	7.18111	6.91737	7.08797	7.09633	7.15505	7.00157	7.36162	6.94444	7.03284
Cic	protein_coding	MGI Symbol	15	capicua transcriptional repressor [Source:MGI Symbol;Acc:MGI:1918972]	4.9363	5.13412	4.81215	5.00205	5.32773	5.18279	5.46167	5.43526	5.02459	5.18832	5.81409	5.29205	5.45469	5.66516	5.12913	5.06276	4.78027	4.94914	5.45977	5.16121	5.08331	5.04689	5.0063	5.49207	5.36024	5.19772	4.97875	5.69009	5.05469	4.95098	5.23116	5.00995	5.17693	4.9943	4.98206	5.07098	5.49471	5.18371	5.24179	5.78018	5.38196	5.17776	5.46499	5.22184	5.00899
Pafah1b3	protein_coding	MGI Symbol	7	platelet-activating factor acetylhydrolase, isoform 1b, subunit 3 [Source:MGI Symbol;Acc:MGI:108414]	3.37544	3.77181	3.31607	4.17172	3.15727	3.49426	3.63064	3.96126	3.50204	3.78439	4.27465	3.5262	3.80323	3.49343	4.395	3.92166	3.76666	3.59939	3.73749	3.58031	3.7545	3.69744	3.58608	3.94655	3.93043	4.069	3.42993	4.11266	3.86727	4.11595	4.01305	4.28136	3.49864	3.84623	3.73478	3.6579	3.56102	3.80647	3.74488	4.3299	3.60917	3.46866	3.38959	4.11073	3.72367
Il27ra	protein_coding	MGI Symbol	3	interleukin 27 receptor, alpha [Source:MGI Symbol;Acc:MGI:1355318]	1.32482	1.10632	1.09513	-0.322217	1.19684	1.30508	0.218751	0.496762	1.23496	0.857241	1.01485	0.58394	0.213047	0.323508	0.332802	0.330901	1.29157	1.27747	-0.134213	0.355889	1.12312	1.20258	1.92741	0.943631	0.925168	1.26165	0.793262	0.971451	0.473517	0.0233497	1.02794	0.662145	1.03979	0.87223	0.488541	1.23118	0.934787	0.456385	0.292821	-0.0126284	0.731129	-0.627412	0.977549	0.688058	1.39967
Prkaca	protein_coding	MGI Symbol	2	protein kinase, cAMP dependent, catalytic, alpha [Source:MGI Symbol;Acc:MGI:97592]	7.67199	7.7781	7.38842	7.36419	7.7067	7.72303	7.65816	7.68512	7.72756	7.31777	7.57614	7.74866	7.74484	7.82782	7.57964	7.49466	7.30584	7.32392	7.59919	7.60314	7.55731	7.46783	7.46547	7.62847	7.70076	7.51772	7.79026	7.69002	7.51431	7.48104	7.4696	7.31966	7.5466	7.55219	7.52082	7.56093	7.93843	7.57956	7.6187	7.65349	7.54821	7.49951	7.85444	7.46256	7.55291
Asf1b	protein_coding	MGI Symbol	3	anti-silencing function 1B histone chaperone [Source:MGI Symbol;Acc:MGI:1914179]	-0.250591	0.577139	0.876123	0.32986	0.525003	0.646954	0.69134	1.07239	0.918629	0.479603	0.782484	1.12253	0.0540574	-0.319336	0.129985	0.0935062	1.30203	1.0024	1.21185	-0.329015	1.19055	0.560558	0.553151	1.00471	0.89102	1.05843	0.311245	0.853009	0.662373	1.03062	1.27109	1.16517	0.483401	1.05818	1.11908	1.15138	0.701587	1.06571	1.03517	0.763331	1.12636	-0.443965	0.977549	1.31181	1.11476
Ddx39	protein_coding	MGI Symbol	7	DEAD (Asp-Glu-Ala-Asp) box polypeptide 39 [Source:MGI Symbol;Acc:MGI:1915528]	4.86722	4.80123	4.80699	5.20012	4.35702	4.72161	4.41026	4.72794	4.8827	4.79184	4.8798	4.61068	4.85087	4.90509	4.91875	4.94906	4.93606	4.99373	4.6613	4.54773	4.84464	5.07047	4.90824	4.78892	4.8566	4.921	4.60731	4.83506	4.805	4.96242	5.01085	5.17876	4.82825	4.83893	4.71608	4.97089	4.7303	4.70542	4.90285	4.79966	4.74581	4.84144	4.65145	5.35281	4.79568
Dnajb1	protein_coding	MGI Symbol	2	DnaJ heat shock protein family (Hsp40) member B1 [Source:MGI Symbol;Acc:MGI:1931874]	6.12204	6.4925	6.11218	6.37876	5.93825	6.43376	6.33374	6.41555	6.0091	6.5221	6.25238	6.37978	6.15648	6.16716	6.54704	6.55174	6.13281	6.21896	6.01112	6.355	6.42506	6.3582	6.3455	6.51439	6.39168	6.16397	6.30695	6.42002	6.5104	6.52762	6.41143	6.58269	6.55483	6.4637	6.24046	6.40452	6.3567	6.695	6.39115	5.93422	6.27564	6.45411	6.29451	6.49946	6.43021
Usp40	protein_coding	MGI Symbol	9	ubiquitin specific peptidase 40 [Source:MGI Symbol;Acc:MGI:2443184]	3.83013	3.53884	3.97053	3.63379	3.86375	3.78881	3.69033	3.7627	3.51749	3.59552	3.42466	3.58788	3.77589	3.79468	3.62848	3.61962	3.74383	3.72247	3.7911	3.61869	3.30906	3.77472	3.84443	3.63504	3.62496	3.36574	3.8197	3.54571	3.59789	2.77554	2.92877	2.85451	3.51488	3.04977	3.23668	3.46233	3.76654	3.22718	3.49533	3.25082	3.67655	3.34637	3.87942	3.46396	3.32404
Kbtbd4	protein_coding	MGI Symbol	5	kelch repeat and BTB (POZ) domain containing 4 [Source:MGI Symbol;Acc:MGI:1914386]	3.38237	3.89647	3.87908	4.1123	3.292	3.93086	3.03566	3.42643	3.40572	3.52021	2.6544	3.80445	3.61667	3.27194	3.73074	4.0144	3.75339	3.82287	3.22376	3.34591	3.75894	3.85184	4.10167	3.48773	3.56124	3.84836	3.34221	3.52165	4.12502	3.99669	4.16971	4.09723	3.8581	4.04216	4.07083	4.33491	3.36721	3.86516	3.83791	2.21118	3.32336	3.69818	3.27743	3.85192	4.25355
Celf1	protein_coding	MGI Symbol	14	CUGBP, Elav-like family member 1 [Source:MGI Symbol;Acc:MGI:1342295]	7.83187	7.68071	7.74999	7.88324	7.92753	7.85748	7.76277	7.76313	7.88813	7.62494	7.68669	7.94464	8.06805	8.05105	7.72498	7.54244	7.6116	7.51972	7.80526	7.8869	7.63621	7.73348	7.86221	7.81559	7.85819	7.54204	7.71227	7.95588	7.51799	7.45831	7.43651	7.51715	7.64037	7.60583	7.62597	7.64604	7.80711	7.6022	7.66339	7.69738	7.80119	7.77528	7.9775	7.35915	7.56045
Ndufs3	protein_coding	MGI Symbol	6	NADH:ubiquinone oxidoreductase core subunit S3 [Source:MGI Symbol;Acc:MGI:1915599]	7.62617	7.79573	7.38513	7.51764	7.47767	7.67157	7.7129	7.79671	7.57444	7.99667	8.21143	7.6792	7.63676	7.62719	7.85263	7.81905	7.73089	7.71828	7.95357	7.78841	7.82906	7.7833	7.72033	7.81173	7.88608	7.86308	7.61253	7.93416	7.84983	8.14486	8.1175	8.17833	7.79652	7.90961	7.75609	7.85988	7.69359	7.93431	7.9202	8.34293	7.77863	7.74239	7.60566	8.44332	7.82792
Por	protein_coding	MGI Symbol	9	P450 (cytochrome) oxidoreductase [Source:MGI Symbol;Acc:MGI:97744]	6.15341	6.35598	5.91908	6.37335	6.26861	6.10088	6.24077	5.93381	6.07479	6.40698	6.02857	6.02821	5.95838	5.94745	6.06607	5.9817	6.23148	6.34542	6.00817	6.06743	5.92973	6.28709	6.22269	6.08799	5.95827	6.26723	6.0913	5.90719	5.60049	5.44961	5.8607	5.50293	6.16467	5.67658	5.69973	5.69149	6.0233	6.17953	5.86622	5.8633	5.93205	5.86526	6.0628	6.21968	6.40725
Igf1r	protein_coding	MGI Symbol	6	insulin-like growth factor I receptor [Source:MGI Symbol;Acc:MGI:96433]	5.50826	5.22307	5.52439	5.41416	5.94617	5.43059	5.67232	5.51152	5.72366	5.06882	5.57728	5.37731	5.67105	5.79285	5.45667	5.03631	5.28599	5.43798	5.79481	5.76461	5.43431	5.37414	5.43564	5.40696	5.46405	5.52171	5.48415	5.61417	5.12622	4.75209	4.97876	4.90914	5.45333	5.2225	4.9934	5.09517	5.52363	5.20971	5.45109	5.80212	5.49054	5.11976	5.7827	5.06648	5.37457
Insr	protein_coding	MGI Symbol	5	insulin receptor [Source:MGI Symbol;Acc:MGI:96575]	3.85025	3.61655	3.73655	3.46763	4.28541	4.05389	3.91747	3.90451	3.64953	3.68936	3.36511	3.75854	4.08438	4.0413	3.62365	3.14393	3.77043	3.58627	3.83393	4.09427	3.62399	3.60021	3.29882	3.39382	3.76116	3.82004	3.97452	3.6224	2.62426	2.82653	2.87941	2.4657	3.65123	2.89683	3.12425	2.54142	3.85833	3.25165	3.42018	3.57069	3.74959	3.22296	4.17903	3.25323	3.56672
Trim28	protein_coding	MGI Symbol	10	tripartite motif-containing 28 [Source:MGI Symbol;Acc:MGI:109274]	6.34637	6.08389	6.18757	5.98014	6.34139	6.45862	6.32987	6.38821	6.37106	6.20366	6.71552	6.31027	6.29293	6.30284	6.1607	5.90859	6.31257	6.23026	6.69791	6.65073	6.29821	6.17414	6.09083	6.47413	6.51276	6.40589	6.27407	6.55834	6.02768	6.16734	6.0459	6.1993	6.06423	6.18247	6.18342	5.97307	6.2515	6.30617	6.26281	6.94523	6.27526	6.22909	6.40222	6.34833	6.03482
Ube2m	protein_coding	MGI Symbol	8	ubiquitin-conjugating enzyme E2M [Source:MGI Symbol;Acc:MGI:108278]	5.86372	5.59778	5.69498	5.75779	5.8635	5.86987	6.0688	6.07453	6.02648	5.85368	6.66132	5.82659	5.73087	5.95858	5.54098	5.48554	5.73686	5.78819	6.18402	6.18479	5.75922	5.54468	5.52853	5.95165	5.9767	5.86449	5.7557	6.0774	5.64036	5.87957	5.87821	5.7889	5.64939	5.82692	5.73844	5.46474	6.1184	5.80207	5.78886	6.69596	5.8534	5.72506	6.05026	6.02959	5.49744
Adcy9	protein_coding	MGI Symbol	3	adenylate cyclase 9 [Source:MGI Symbol;Acc:MGI:108450]	5.71622	5.24906	5.51112	5.26314	5.86055	5.548	5.87041	5.66177	5.62728	5.38536	5.86954	5.39167	5.66476	5.51089	4.95761	4.65034	5.42997	5.5185	5.72826	5.79373	5.28574	5.46285	5.25465	5.3544	5.72133	5.2411	5.6064	5.67435	4.83181	4.58073	4.77168	4.36258	5.4112	4.82618	4.85104	4.65005	5.53433	4.9115	5.30916	5.96277	5.46973	5.01693	5.74805	5.16267	5.00984
Mef2c	protein_coding	MGI Symbol	31	myocyte enhancer factor 2C [Source:MGI Symbol;Acc:MGI:99458]	8.07343	7.84297	7.97266	8.54594	7.91904	8.07878	7.8768	7.82791	8.12222	7.98146	7.79197	7.92386	8.06946	8.00267	7.9085	7.69915	8.19105	8.08633	8.01511	8.17431	7.88864	8.08447	8.10955	7.78939	8.04362	8.12786	8.06663	7.96962	8.12718	8.33049	7.985	8.12474	7.89517	8.03551	8.14235	8.15079	7.93057	8.04074	7.88835	7.87745	8.05639	7.7773	7.90318	7.99121	8.08728
Ctr9	protein_coding	MGI Symbol	9	CTR9 homolog, Paf1/RNA polymerase II complex component [Source:MGI Symbol;Acc:MGI:109345]	5.79229	6.02018	6.05891	6.11943	5.98647	6.0331	5.49725	5.6377	5.88538	5.72962	5.6945	6.06546	5.79251	5.90543	5.90042	6.03153	6.08972	6.06702	5.88548	5.86181	5.94933	5.96616	6.09872	5.77118	5.81366	5.89281	5.98647	5.77957	6.08781	5.91535	5.87094	5.89955	5.84141	5.8758	5.97802	6.22409	5.82071	6.02923	5.88423	5.6683	5.80022	5.76694	5.78954	5.74286	6.24764
Eif4g2	protein_coding	MGI Symbol	14	eukaryotic translation initiation factor 4, gamma 2 [Source:MGI Symbol;Acc:MGI:109207]	8.96486	9.16064	9.31478	9.64239	8.89827	9.02408	8.64609	8.69811	9.05398	8.68948	8.16333	9.08323	9.05731	8.97959	9.17484	9.41468	8.97238	8.77605	8.74308	8.83089	9.0387	9.11678	9.23229	8.85917	8.79658	8.98603	9.14808	8.70876	9.30018	8.95226	8.80641	8.85787	8.85693	9.06532	9.22177	9.36127	8.92576	8.96265	8.99782	8.05986	8.89731	8.89326	8.92315	8.4226	9.30214
Pcyt1a	protein_coding	MGI Symbol	8	phosphate cytidylyltransferase 1, choline, alpha isoform [Source:MGI Symbol;Acc:MGI:88557]	4.63568	4.48633	4.67501	4.50045	4.3997	4.67432	4.21525	4.55882	4.30517	4.72154	4.42802	4.54863	4.59096	4.57654	4.50666	4.57043	4.60455	4.40441	4.40887	4.43397	4.50521	4.45885	4.57198	4.54732	4.56463	4.72872	4.4071	4.41006	4.57985	4.85189	4.34917	4.7339	4.66947	4.55138	4.77202	4.91561	4.26459	4.54137	4.459	4.37592	4.39064	4.31729	4.34458	4.63433	4.76289
Zfp592	protein_coding	MGI Symbol	4	zinc finger protein 592 [Source:MGI Symbol;Acc:MGI:2443541]	4.03298	3.95582	4.38902	4.11922	4.22084	4.18027	3.90883	4.18714	4.0121	3.71853	4.12251	4.2299	4.06366	4.3879	3.89592	3.86266	3.93899	3.72846	4.19552	4.22441	4.00541	4.00825	3.87416	4.0168	4.11742	3.76167	3.89919	4.18799	3.6723	3.64784	3.2959	3.63196	4.02124	3.88647	4.01998	3.60146	4.0108	4.0103	4.17798	3.92812	3.70131	3.85954	4.43574	4.13922	3.77041
Psmd4	protein_coding	MGI Symbol	8	proteasome (prosome, macropain) 26S subunit, non-ATPase, 4 [Source:MGI Symbol;Acc:MGI:1201670]	7.83776	8.03456	7.44963	7.82178	7.56298	7.75638	7.94334	7.99856	7.77122	8.17386	8.34562	7.83304	7.77103	7.71476	8.03926	8.02391	7.71777	7.91614	7.98078	7.98817	7.98496	8.02286	7.97904	8.0619	8.03485	7.84935	7.85124	8.09417	8.07701	8.31132	8.23508	8.45676	8.03944	8.07584	7.8148	8.03478	7.95633	8.18654	8.00353	8.39006	7.96547	8.0305	7.81899	8.5611	8.01981
Snx6	protein_coding	MGI Symbol	8	sorting nexin 6 [Source:MGI Symbol;Acc:MGI:1919433]	6.45656	6.55415	6.52045	6.71635	6.36555	6.4944	6.20559	6.43996	6.37785	6.45291	6.49179	6.50706	6.2907	6.26484	6.59096	6.65643	6.50017	6.54912	6.45815	6.48209	6.59676	6.57925	6.45774	6.47041	6.26283	6.4591	6.41388	6.35919	6.60208	6.66968	6.71532	6.70022	6.62649	6.53595	6.60294	6.67509	6.39406	6.64159	6.45806	6.29115	6.4521	6.55721	6.26295	6.65232	6.71837
Mthfd2	protein_coding	MGI Symbol	7	methylenetetrahydrofolate dehydrogenase (NAD+ dependent), methenyltetrahydrofolate cyclohydrolase [Source:MGI Symbol;Acc:MGI:1338850]	4.40351	4.17857	3.92362	3.89179	3.91779	3.84804	3.93118	3.75883	4.55015	4.33091	3.6753	4.25822	4.48715	4.34463	4.8889	4.48694	3.77981	4.18399	4.21441	4.17375	4.67727	4.45143	4.53756	4.66787	4.27633	4.50012	4.5453	4.49285	3.81249	4.15138	3.84916	4.76205	4.16633	4.17804	4.21182	4.02367	3.86588	3.90235	4.49314	4.26005	4.50755	4.19298	3.80431	4.84329	4.6457
Kit	protein_coding	MGI Symbol	8	KIT proto-oncogene receptor tyrosine kinase [Source:MGI Symbol;Acc:MGI:96677]	4.48083	4.83051	4.84676	4.51625	4.56002	4.88519	4.52097	4.38617	4.31405	4.11571	4.24954	4.85714	4.16441	4.57654	4.64643	4.31275	4.63278	4.5136	4.38329	3.94746	4.10313	4.91295	4.75987	3.99062	4.25802	4.03552	4.86862	3.97589	4.35051	4.06907	3.68428	3.30352	4.14115	4.10522	4.64834	4.19929	4.5674	4.34206	4.11264	4.15839	4.25735	4.1383	4.5733	4.05905	4.64896
Tomm40l	protein_coding	MGI Symbol	8	translocase of outer mitochondrial membrane 40-like [Source:MGI Symbol;Acc:MGI:3589112]	4.62501	4.63897	4.60894	4.96126	4.3626	4.55496	4.70587	4.60596	4.50901	4.75595	4.67813	4.52962	4.44771	4.12273	4.46411	4.5524	4.82445	4.7989	4.67995	4.4855	4.60125	4.65234	4.67269	4.47767	4.59809	4.90592	4.37324	4.71921	4.91866	4.96432	5.0517	5.08367	4.67568	5.08683	5.07839	4.87581	4.68301	4.69542	4.6355	4.5516	4.4356	4.64919	4.40937	5.10352	4.59692
Pan2	protein_coding	MGI Symbol	7	PAN2 poly(A) specific ribonuclease subunit [Source:MGI Symbol;Acc:MGI:1918984]	2.85109	3.40411	3.4439	3.10274	3.36885	3.47794	3.0293	3.02315	3.37213	2.75536	2.91297	3.35164	3.03467	3.20752	2.78144	3.1524	3.663	3.15094	3.07383	3.03076	2.93736	3.6464	3.29058	3.3326	3.06382	3.0675	3.08063	3.27046	3.1607	3.05399	2.81625	3.03281	3.17584	2.85495	3.33208	2.91611	3.32402	3.29057	3.58064	2.9849	2.98869	3.19903	3.30766	2.61597	2.98119
Cs	protein_coding	MGI Symbol	2	citrate synthase [Source:MGI Symbol;Acc:MGI:88529]	8.26327	8.64969	8.5648	8.78029	8.21387	8.39948	8.12867	8.23766	8.2448	8.31682	7.96664	8.4474	8.26308	8.09072	8.45472	8.60661	8.64062	8.49503	8.19892	8.11754	8.33793	8.53532	8.59821	8.24578	8.2804	8.42637	8.37114	8.18421	8.75966	8.75809	8.6042	8.60836	8.44143	8.58905	8.68709	8.79821	8.3215	8.50639	8.3263	7.46077	8.16343	8.37416	8.1232	8.52266	8.68392
Ampd3	protein_coding	MGI Symbol	8	adenosine monophosphate deaminase 3 [Source:MGI Symbol;Acc:MGI:1096344]	3.25736	3.63119	3.54654	4.12953	3.77868	3.63754	3.40842	3.40675	3.01101	3.08524	3.38831	3.46748	3.55367	3.26352	3.48687	3.26082	3.65894	3.24024	3.4464	2.99474	3.45605	3.25888	3.21127	3.35036	3.45714	3.0432	3.10834	3.39755	3.34569	3.40662	3.24883	3.38622	3.32009	3.18189	3.69597	3.39462	3.54465	3.46033	3.33435	3.45754	3.37183	3.6711	3.74529	3.2985	3.83684
Bcas2	protein_coding	MGI Symbol	6	breast carcinoma amplified sequence 2 [Source:MGI Symbol;Acc:MGI:1915433]	7.15586	7.18451	6.89631	7.06351	6.95808	6.9412	7.1725	7.24014	7.0689	7.3088	7.57715	7.03292	6.99817	7.03714	7.27532	7.5326	7.12391	7.23228	7.24135	7.20217	7.18136	7.29755	7.21971	7.35724	7.2787	7.22448	7.15611	7.33739	7.21931	7.37565	7.39354	7.56881	7.23155	7.15616	7.13314	7.26485	7.18771	7.39083	7.31944	7.49506	7.21938	7.16844	6.97059	7.62555	7.38252
Ctcf	protein_coding	MGI Symbol	6	CCCTC-binding factor [Source:MGI Symbol;Acc:MGI:109447]	6.31625	5.85232	5.92672	6.06988	6.18213	6.00206	6.00052	6.06083	6.32879	6.08408	6.2416	6.10544	6.19351	6.14038	6.04637	5.95007	5.85783	5.92957	6.20564	6.31648	6.18498	6.09427	5.90036	6.07514	5.97365	5.85405	6.12137	6.20755	5.87803	5.94546	5.89693	6.07476	6.05474	5.82495	5.91381	6.02157	6.13646	6.04595	6.04095	6.26439	6.19552	5.93987	6.187	5.98551	6.17548
Pard6a	protein_coding	MGI Symbol	7	par-6 family cell polarity regulator alpha [Source:MGI Symbol;Acc:MGI:1927223]	5.06454	5.25986	5.05609	5.25374	5.17442	5.28613	5.41179	5.3124	4.98957	5.08384	5.64529	5.33805	5.26351	5.32907	5.27474	5.10191	5.14502	5.08054	4.91649	5.34341	5.07709	5.07852	5.15826	5.46312	5.54383	5.2754	5.06878	5.41758	5.26165	5.28919	5.46341	5.57639	5.30916	5.57296	5.30313	5.28554	5.194	5.37133	5.09197	5.4906	5.21851	5.17776	5.31883	5.66548	5.13548
Pvalb	protein_coding	MGI Symbol	2	parvalbumin [Source:MGI Symbol;Acc:MGI:97821]	5.71805	5.84426	5.88814	5.50804	5.83569	5.78952	6.29217	6.25836	5.98096	6.2288	6.65751	6.06121	6.13015	5.68422	5.78847	5.72488	6.13281	6.05317	6.11805	6.17677	6.08309	5.95309	5.71257	6.03864	5.97365	5.92558	5.79459	6.28035	5.84332	6.14909	6.19107	6.15164	6.12594	6.12237	6.21848	5.84787	5.90235	6.01366	5.90918	6.65572	5.76489	6.14212	5.75654	6.32737	5.78854
Tfap4	protein_coding	MGI Symbol	3	transcription factor AP4 [Source:MGI Symbol;Acc:MGI:103239]	1.86927	2.22961	1.19963	0.988425	1.68939	1.69211	2.32906	2.79239	1.92328	1.86161	2.29074	2.20358	2.30125	2.67114	2.75521	2.59186	1.08915	1.69929	1.69532	2.27109	2.57815	2.19963	2.72001	2.88189	2.23863	2.37793	2.53449	2.79997	1.84892	2.15222	2.40323	2.37681	2.43303	2.24957	1.37173	2.25365	2.56682	2.44847	2.53149	1.76909	2.47594	2.46436	1.92533	2.3892	2.48257
Ranbp1	protein_coding	MGI Symbol	4	RAN binding protein 1 [Source:MGI Symbol;Acc:MGI:96269]	5.91317	6.29295	5.66106	6.20967	5.87135	5.96992	6.11723	6.27134	6.2197	6.24267	5.99421	6.21617	6.10332	6.06179	6.39677	6.5029	5.3815	5.5185	5.64145	5.68037	6.12204	6.30228	6.21291	6.34612	6.23076	5.43799	6.0575	6.36529	6.16325	5.7441	5.88495	6.17625	6.24543	6.19778	5.67763	6.18829	6.12471	6.24843	6.23676	5.99875	6.38457	6.45411	6.04415	5.98551	6.22008
Rfx5	protein_coding	MGI Symbol	17	regulatory factor X, 5 (influences HLA class II expression) [Source:MGI Symbol;Acc:MGI:1858421]	1.75298	2.48115	1.88006	1.77294	2.21854	2.37974	1.88348	1.95196	1.79732	1.79013	1.27589	1.99766	2.40373	2.41383	2.12316	2.54974	1.35319	1.32037	1.65565	1.69363	1.39875	2.21138	2.23867	2.04524	1.9871	1.05843	1.66385	1.93182	1.56631	1.71141	1.21097	1.71002	2.30015	2.10115	1.54615	2.13418	2.0814	1.52326	1.9133	1.07367	1.97583	2.04069	2.20189	1.40308	1.56557
Psmb4	protein_coding	MGI Symbol	5	proteasome (prosome, macropain) subunit, beta type 4 [Source:MGI Symbol;Acc:MGI:1098257]	7.32009	7.30024	6.89752	7.20124	7.11152	7.20853	7.4201	7.49553	7.29949	7.51943	7.89496	7.26696	7.23725	7.36434	7.43187	7.51342	7.00317	7.21373	7.5196	7.48282	7.38595	7.40157	7.30574	7.46728	7.39787	7.42233	7.36921	7.60797	7.2903	7.53809	7.6383	7.7133	7.34957	7.41106	7.22881	7.35463	7.45092	7.55841	7.57398	8.11475	7.43014	7.3958	7.3152	7.83352	7.4062
Slc30a4	protein_coding	MGI Symbol	2	solute carrier family 30 (zinc transporter), member 4 [Source:MGI Symbol;Acc:MGI:1345282]	4.42379	4.14107	4.35124	4.10883	4.55028	4.15117	4.44891	4.09945	4.46667	3.98377	3.96481	4.27951	4.2797	4.38984	4.04772	3.90337	4.21688	3.96317	4.32601	4.35376	4.26046	4.1278	4.12349	4.1342	4.19644	3.89663	4.50678	3.90324	3.68324	4.02061	3.90715	3.52895	3.88333	3.83453	3.78785	3.66749	4.21521	3.37377	3.89009	3.87035	4.20794	3.60238	4.46407	3.49541	4.09493
Sqor	protein_coding	MGI Symbol	9	sulfide quinone oxidoreductase [Source:MGI Symbol;Acc:MGI:1929899]	2.92883	2.70716	3.1822	2.73518	2.56668	2.9986	2.86395	2.50373	2.90225	3.3031	2.71437	2.43719	2.96561	2.8949	3.55435	3.49418	3.24221	3.00076	3.00447	2.69588	3.01753	2.88616	2.65727	3.30251	2.67473	2.55163	2.69844	2.73447	3.06686	2.94666	3.26961	3.08656	3.16999	2.75086	2.92939	2.90804	2.94016	3.18649	2.84368	3.01429	2.75067	2.83202	2.81296	3.34815	3.50797
Bloc1s6	protein_coding	MGI Symbol	6	biogenesis of lysosomal organelles complex-1, subunit 6, pallidin [Source:MGI Symbol;Acc:MGI:1927580]	6.10504	6.3161	5.93241	6.28232	5.87672	6.04581	5.88194	6.10576	6.00855	6.15158	6.0025	6.15634	5.90453	5.88635	6.2805	6.40558	5.93878	6.18997	5.87526	5.88954	6.18663	6.21595	6.31737	6.11507	6.06598	6.06335	6.09174	6.03934	6.25231	6.44469	6.34899	6.34563	6.2209	6.35319	6.29952	6.36968	5.99045	6.18629	6.16261	5.37261	6.09803	6.09473	5.7944	6.43604	6.31636
Metap1	protein_coding	MGI Symbol	7	methionyl aminopeptidase 1 [Source:MGI Symbol;Acc:MGI:1922874]	5.80694	6.16048	6.04539	6.24961	5.82715	6.00125	5.66259	5.92432	5.91017	5.87381	5.49205	5.95936	5.81903	5.79212	6.09512	6.19522	6.05884	6.12073	5.78566	5.76086	5.91236	5.96833	6.0693	5.88062	5.87991	6.05274	5.93469	5.84017	6.17686	6.05377	5.96221	6.12339	6.03879	5.98308	5.97849	6.19702	5.91377	6.1851	5.89593	5.26668	5.75686	5.93056	5.78661	6.21221	6.1438
Gpr108	protein_coding	MGI Symbol	4	G protein-coupled receptor 108 [Source:MGI Symbol;Acc:MGI:1925558]	4.55625	4.70963	4.41774	4.38613	4.35702	3.98464	4.62801	4.27253	4.45709	4.75125	4.20058	4.34932	4.19172	4.09214	4.67236	4.57253	4.61821	4.86741	4.3711	4.28084	4.33388	4.56686	4.49514	4.57904	3.95337	4.49565	4.40291	4.4854	4.11212	4.07962	4.24209	4.12318	4.65385	4.262	4.0956	4.066	4.29286	4.31328	4.15405	4.57973	4.49216	4.17732	4.24726	4.65304	4.76289
Rsl1d1	protein_coding	MGI Symbol	5	ribosomal L1 domain containing 1 [Source:MGI Symbol;Acc:MGI:1913659]	6.81048	6.97223	6.92731	7.18424	6.59317	6.807	6.59298	6.66888	6.82039	6.85929	6.62419	6.86596	6.79919	6.69385	7.07648	7.06435	6.96132	7.03668	6.75034	6.79491	6.94751	7.08542	7.0682	6.89946	6.90325	7.08713	6.8227	6.72278	7.08359	7.14376	7.22519	7.32176	6.84658	7.01184	7.05502	7.16064	6.73559	7.03442	6.97775	6.52185	6.8495	6.77867	6.50423	7.2945	7.22602
Apc	protein_coding	MGI Symbol	9	APC, WNT signaling pathway regulator [Source:MGI Symbol;Acc:MGI:88039]	6.36514	6.14454	6.49886	6.35553	6.62107	6.26778	6.15644	6.28925	6.34489	6.16224	6.20287	6.4057	6.47199	6.56909	6.01723	5.93583	6.27558	6.1515	6.36861	6.23274	6.27626	6.10809	6.10343	5.88722	6.1121	6.10356	6.30994	6.15493	6.54891	6.43958	6.23965	6.34563	6.14469	6.35148	6.68304	6.5751	6.38653	5.9852	6.06878	6.38321	6.16429	5.95831	6.44951	6.07366	6.02479
Reep5	protein_coding	MGI Symbol	5	receptor accessory protein 5 [Source:MGI Symbol;Acc:MGI:1270152]	8.11612	8.36692	7.8994	8.0902	8.23246	7.93977	8.13322	7.86241	8.07798	8.2109	7.81377	8.12723	8.13341	8.11478	8.21895	8.26697	7.76589	8.13446	7.95088	7.86711	8.02095	8.2793	8.41323	8.13682	8.03241	7.90519	8.10668	8.00248	7.93621	7.77803	8.09667	7.77598	8.16371	7.88653	7.99416	8.09022	8.11717	7.92304	8.01418	7.90403	8.12194	7.98399	8.05153	7.90735	8.2792
Ergic3	protein_coding	MGI Symbol	10	ERGIC and golgi 3 [Source:MGI Symbol;Acc:MGI:1913616]	7.09269	6.97613	7.05772	6.96786	7.05256	6.92432	7.18882	6.95418	6.947	7.22552	7.14634	6.83339	6.86404	6.81302	6.94195	6.91866	7.12759	7.21763	7.16373	7.01725	6.91374	7.09437	7.01582	7.04468	6.94831	7.18442	6.92267	6.89565	6.81461	6.9369	7.12612	6.93513	7.03105	6.86182	6.99022	6.85851	6.96289	7.02158	7.03025	7.53553	7.02981	6.73802	6.93428	7.39155	7.10656
Uqcc1	protein_coding	MGI Symbol	19	ubiquinol-cytochrome c reductase complex assembly factor 1 [Source:MGI Symbol;Acc:MGI:1929472]	6.34076	6.40365	6.29761	6.41539	6.12091	6.30888	5.97757	6.17538	6.28026	6.46192	6.13181	6.14166	6.2152	6.15469	6.45089	6.40676	6.54844	6.35899	6.15675	6.16507	6.2894	6.44227	6.47906	6.37207	6.31165	6.57221	6.30882	6.32136	6.5835	6.6922	6.69488	6.72161	6.24125	6.57575	6.62771	6.5881	6.15699	6.437	6.39861	5.85723	6.28572	6.18409	6.07363	6.6271	6.50542
Ncoa2	protein_coding	MGI Symbol	11	nuclear receptor coactivator 2 [Source:MGI Symbol;Acc:MGI:1276533]	5.70706	5.62206	5.98362	5.76772	5.90232	5.81526	5.39457	5.45994	5.67145	5.33915	5.06681	5.83988	5.73142	5.8247	5.62184	5.3137	5.75029	5.41713	5.38139	5.54057	5.60898	5.31952	5.59476	5.40129	5.72497	5.46339	5.89497	5.43829	5.3041	5.48708	5.20443	4.95502	5.51459	5.29262	5.68756	5.48455	5.59406	5.37551	5.39095	5.18503	5.36797	5.45537	5.73598	5.09756	5.70313
Nr2c2	protein_coding	MGI Symbol	8	nuclear receptor subfamily 2, group C, member 2 [Source:MGI Symbol;Acc:MGI:1352466]	5.49181	5.22169	5.53066	5.06965	5.57421	5.40985	5.34291	5.41816	5.524	5.01006	5.39462	5.49258	5.68186	5.64503	5.31421	4.81411	5.36352	5.34688	5.51554	5.62194	5.42103	5.23712	5.31686	5.26048	5.59179	5.32285	5.46015	5.33437	5.2769	5.40487	5.09725	5.26507	5.13928	5.24257	5.39436	5.20466	5.63605	5.03651	5.39724	5.58095	5.40338	5.29931	5.46133	5.20053	5.11751
Nr2c1	protein_coding	MGI Symbol	3	nuclear receptor subfamily 2, group C, member 1 [Source:MGI Symbol;Acc:MGI:1352465]	2.90658	3.04986	3.13686	2.65179	2.82689	2.92829	2.72125	3.07082	2.6621	3.03974	2.6544	2.82353	2.95814	2.88395	2.56697	2.8738	3.15551	2.78795	2.7363	2.87302	3.11793	3.01581	3.06749	3.12821	2.59212	2.92848	2.27808	2.96254	2.82737	2.58629	3.23682	3.0532	3.03176	2.72995	2.78023	2.83329	3.03695	2.70043	2.77777	2.41593	3.04605	2.78227	2.56251	3.0316	3.32948
Smpd4	protein_coding	MGI Symbol	25	sphingomyelin phosphodiesterase 4 [Source:MGI Symbol;Acc:MGI:1924876]	5.07739	4.60442	5.29522	4.87094	4.9676	5.13156	4.7807	4.9396	5.03643	4.6001	4.1114	4.98026	5.26427	5.20478	4.86252	4.59652	4.91237	4.90666	4.71173	4.58456	4.98229	5.01119	4.98176	4.76595	5.0421	4.89408	4.97594	4.88118	4.30729	4.45401	4.15063	3.76153	4.89534	4.08889	3.92447	4.29833	4.8388	4.61397	4.98128	4.2884	4.77791	4.9427	5.19786	4.18172	4.27344
Pex1	protein_coding	MGI Symbol	14	peroxisomal biogenesis factor 1 [Source:MGI Symbol;Acc:MGI:1918632]	3.89775	4.06765	4.08919	4.23675	4.0874	3.96805	3.91919	3.97302	4.01646	3.52296	4.03115	4.00062	4.05318	4.21737	3.83878	3.80831	3.93059	4.21701	3.85816	3.89956	4.10138	4.01999	4.14194	3.80349	3.79618	3.90676	3.913	4.18646	4.14258	3.90278	3.98998	3.92167	3.95308	3.91269	3.95379	3.8129	3.82773	3.88093	3.69729	3.82683	3.50819	3.91096	3.87024	3.69146	3.79813
Otx1	protein_coding	MGI Symbol	3	orthodenticle homeobox 1 [Source:MGI Symbol;Acc:MGI:97450]	1.28595	1.58145	1.10862	0.862207	1.1843	1.34675	1.35218	1.97218	1.07713	1.60466	1.65823	1.38677	1.87138	1.04745	1.93345	1.88231	1.27043	0.5405	1.78996	0.85102	1.41011	1.02749	1.21853	1.85104	0.838233	1.17484	1.20616	1.37758	1.16539	1.38835	1.096	1.48834	1.42077	0.809834	1.71093	1.4692	1.39748	1.79715	1.01896	1.32893	1.48893	1.96973	1.79948	1.60879	0.926605
Kctd20	protein_coding	MGI Symbol	17	potassium channel tetramerisation domain containing 20 [Source:MGI Symbol;Acc:MGI:1914239]	5.84421	6.13026	6.11343	6.54108	6.01862	6.22198	5.78424	5.74052	5.93913	5.80011	5.39347	6.23892	5.95931	5.83539	6.00244	6.14694	6.00267	5.83657	5.74489	5.78427	5.99861	5.94256	6.16711	5.82138	5.86514	6.03436	5.91226	5.88047	6.1652	6.03627	5.9248	5.85717	6.044	6.063	6.22611	6.33397	5.92285	6.031	5.85542	4.98552	5.76168	6.10489	5.85845	5.70861	6.02856
Ctns	protein_coding	MGI Symbol	5	cystinosis, nephropathic [Source:MGI Symbol;Acc:MGI:1932872]	3.89452	3.64773	3.77933	3.79794	3.82588	4.02209	3.58365	3.68722	3.98791	3.48951	3.25333	3.56673	3.7695	3.80922	3.65709	3.70078	3.87566	3.89029	3.30292	3.57055	3.86181	3.65718	3.73122	3.42208	3.84605	3.68128	3.78792	3.41595	3.35394	3.13039	3.34148	3.06329	3.68852	3.21537	3.09647	3.2991	3.4624	3.53951	3.74734	2.62091	3.54347	3.49417	3.53141	3.28056	3.96817
P2rx5	protein_coding	MGI Symbol	3	purinergic receptor P2X, ligand-gated ion channel, 5 [Source:MGI Symbol;Acc:MGI:2137026]	-0.465859	0.412604	0.540332	1.32389	0.165273	-0.248515	-0.959586	-0.670838	-0.335127	0.232386	0.026721	-0.631449	0.135741	0.693264	-0.388482	-0.309849	-0.582898	0.0731073	-0.676363	-0.655516	-0.0450824	-0.544238	-1.31521	0.232429	-0.610041	-0.626933	-0.267768	-0.427099	-0.853465	-0.539918	-0.0656388	-0.24364	0.23724	-1.40461	-2.34035	-0.22987	0.249519	-1.51236	-0.667286	0.101328	-0.612826	-0.40153	0.0246341	0.294038	0.852982
Shpk	protein_coding	MGI Symbol	2	sedoheptulokinase [Source:MGI Symbol;Acc:MGI:1921887]	1.802	2.14472	2.14506	1.35936	2.15567	2.06095	1.79624	2.07551	2.34641	2.1598	2.04435	2.44301	1.74694	1.95106	1.88588	2.39654	2.18546	1.95213	1.81718	2.11875	1.69653	1.93482	1.70561	2.19688	2.20428	1.8571	2.01077	2.02379	2.05848	2.0979	1.93064	1.95366	2.39343	1.96462	2.35717	2.22144	1.88736	2.21322	1.86877	1.85824	1.93086	2.04069	2.07343	2.07908	2.19739
Ephb3	protein_coding	MGI Symbol	6	Eph receptor B3 [Source:MGI Symbol;Acc:MGI:104770]	3.49314	2.98947	2.97697	2.86014	3.43917	3.59927	3.28567	3.28268	3.28816	2.98877	3.51594	3.08768	3.29385	3.18093	3.12658	2.43408	3.1727	3.00734	3.49497	3.43195	3.1075	3.21284	3.10245	3.02512	3.81679	2.9806	3.2612	3.32709	2.20543	2.52585	2.84818	2.11755	2.96241	2.16486	2.56907	2.0413	3.48953	3.40956	2.82515	3.60972	3.04605	2.62694	3.1975	2.91627	2.6743
Tuft1	protein_coding	MGI Symbol	6	tuftelin 1 [Source:MGI Symbol;Acc:MGI:109572]	2.15998	2.35078	2.75059	2.46899	2.0559	2.16361	2.09931	2.45186	1.57914	2.4422	1.67341	2.41369	1.71185	1.06694	2.35043	2.60837	2.34563	2.1789	1.60449	2.24065	2.30146	2.55365	2.55545	2.66255	2.05035	2.06448	2.15061	1.9245	2.84308	2.41358	2.76281	2.29926	2.12386	1.90618	2.42015	2.57239	2.14482	2.33849	2.36193	1.31325	2.10964	2.40582	2.14215	2.70385	2.6571
Rcn1	protein_coding	MGI Symbol	2	reticulocalbin 1 [Source:MGI Symbol;Acc:MGI:104559]	1.7812	1.38819	1.65044	1.51428	1.80862	1.57427	2.12936	2.19505	1.78716	1.29182	1.64288	2.224	2.14563	2.47348	2.16362	1.83399	1.52367	1.73937	2.35803	1.91795	1.10925	1.57428	1.88424	2.2546	1.46732	1.51234	1.78899	2.1672	0.978981	1.38835	1.66088	1.96088	1.60539	2.08806	0.95862	0.977174	1.28936	1.17213	1.57926	2.68933	1.6269	1.85189	2.02132	1.86302	1.61985
Dnase1	protein_coding	MGI Symbol	11	deoxyribonuclease I [Source:MGI Symbol;Acc:MGI:103157]	0.713249	0.981338	0.860269	0.444419	1.373	0.450731	0.982311	0.752019	0.462684	0.958524	-0.859622	0.816825	1.00418	1.04745	0.845008	0.697886	0.719664	0.14648	0.148959	-0.566707	0.728642	0.987037	0.99324	0.725133	0.706988	0.639347	0.999713	0.837496	0.662373	0.0233497	0.345676	-0.346733	0.538896	0.130167	-0.321488	0.0884914	0.52214	-0.0417339	0.731263	0.0643336	-0.15946	0.231412	0.494854	-1.33942	0.415104
Trap1	protein_coding	MGI Symbol	4	TNF receptor-associated protein 1 [Source:MGI Symbol;Acc:MGI:1915265]	6.10748	6.51325	6.3148	6.41399	5.9833	6.23695	5.98046	6.22257	6.04525	6.24058	5.86458	6.34253	6.02733	5.96184	6.30557	6.38775	6.50272	6.53752	6.10569	5.99268	6.18704	6.39924	6.40367	6.07736	6.21403	6.32821	6.15206	6.17513	6.5835	6.57188	6.65933	6.57036	6.3756	6.45608	6.6672	6.57223	6.18139	6.30836	6.28076	5.66753	5.97744	6.18887	5.94492	6.59631	6.51321
Naa60	protein_coding	MGI Symbol	11	N(alpha)-acetyltransferase 60, NatF catalytic subunit [Source:MGI Symbol;Acc:MGI:1922013]	6.01694	6.24243	6.2151	6.22538	5.81143	6.13547	5.79834	5.90867	5.88001	6.16577	5.60724	6.14032	5.87857	5.65553	6.12103	6.19111	6.2417	6.14741	5.80731	5.96502	6.01218	6.23694	6.22125	6.06756	6.0099	6.24276	6.1349	5.94929	6.50486	6.40225	6.4151	6.51722	6.21381	6.40687	6.30635	6.47826	5.98656	6.30398	5.98624	5.16332	5.92011	6.02886	5.90233	6.49493	6.27291
1700037C18Rik	protein_coding	MGI Symbol	6	RIKEN cDNA 1700037C18 gene [Source:MGI Symbol;Acc:MGI:1920511]	1.78816	2.78027	1.34342	2.67074	2.22468	2.541	2.75635	2.90539	1.63686	2.89819	3.20189	2.74094	2.3534	1.9719	2.82413	2.71895	1.72356	2.59175	2.28191	2.16487	2.61298	2.18182	2.59169	2.87373	2.20428	2.40679	2.48778	2.75113	2.78329	2.79701	2.79183	2.73338	2.37322	2.75914	2.45338	2.18182	2.92217	2.59437	2.8665	2.77769	2.40098	2.69207	2.51619	3.05992	2.14283
Ankrd13d	protein_coding	MGI Symbol	6	ankyrin repeat domain 13 family, member D [Source:MGI Symbol;Acc:MGI:1915673]	5.29607	5.64696	5.36148	5.44889	5.40883	5.5674	5.52748	5.61537	5.32944	5.64352	5.33856	5.6505	5.47575	5.43227	5.55752	5.79417	4.92764	5.045	5.08461	5.12084	5.50951	5.62706	5.52209	5.48472	5.54246	4.86145	5.41579	5.78665	5.81274	5.19125	5.46791	5.58867	5.69234	5.78293	5.29933	5.82501	5.60763	5.74825	5.60154	5.04962	5.40064	5.84942	5.40842	5.43958	5.51007
Tpr	protein_coding	MGI Symbol	14	translocated promoter region, nuclear basket protein [Source:MGI Symbol;Acc:MGI:1922066]	6.88916	6.76388	6.8574	6.83161	6.91364	6.95895	6.69423	6.85534	7.02337	6.6351	7.02912	7.13325	7.04451	7.14397	6.81384	6.75659	6.8964	6.81856	6.9628	7.01365	6.77125	6.85804	6.82423	6.86796	6.98089	6.69913	7.00191	7.04135	6.70072	6.84816	6.85494	6.86693	6.80968	6.69975	6.79475	6.85458	6.82544	6.8375	6.80328	7.16919	6.86179	6.78614	6.91945	7.04417	6.937
Odr4	protein_coding	MGI Symbol	9	odr4 GPCR localization factor homolog [Source:MGI Symbol;Acc:MGI:2385108]	6.57287	6.51719	6.53301	6.36319	6.54829	6.59724	6.52705	6.50965	6.52113	6.65692	6.78576	6.60079	6.51651	6.54278	6.38328	6.50317	6.47931	6.77198	6.58003	6.67881	6.57831	6.60676	6.55988	6.46125	6.55222	6.56902	6.65168	6.54556	6.78392	6.92963	6.96597	6.88955	6.60904	6.76416	6.72134	6.76971	6.52497	6.52593	6.662	6.59986	6.58745	6.51387	6.47607	6.76333	6.57233
Prg4	protein_coding	MGI Symbol	8	proteoglycan 4 (megakaryocyte stimulating factor, articular superficial zone protein) [Source:MGI Symbol;Acc:MGI:1891344]	0.0569815	-0.0923193	0.154839	-0.360185	0.333779	-1.36141	0.00193986	0.842689	0.0518958	-0.836656	0.435834	-0.0711484	0.444372	-0.0437014	-0.954079	-0.918271	0.88177	0.097982	0.958353	1.14199	0.210175	-0.544238	-0.437689	0.354764	0.107229	0.573004	0.212561	-0.0939725	-0.709075	-0.302226	-0.256161	0.158907	-0.470206	-0.214279	-0.145331	-0.8418	0.463644	0.0448538	-1.40425	0.305342	0.782659	-0.170205	0.657329	-2.10126	0.996652
Dhx34	protein_coding	MGI Symbol	7	DEAH (Asp-Glu-Ala-His) box polypeptide 34 [Source:MGI Symbol;Acc:MGI:1918973]	2.67804	2.97643	2.0222	3.15751	2.36468	2.85798	2.669	2.78097	2.72731	2.85067	2.51805	2.57072	3.14399	2.81067	3.02777	2.89077	1.99241	2.19051	2.53787	1.95592	2.80593	2.6943	2.78796	3.1554	2.66971	2.59407	2.61879	2.94817	3.01928	2.69549	2.47144	2.64657	2.88244	2.45719	2.58415	2.84179	2.92217	3.22099	2.67289	2.90346	3.11802	2.39383	2.92711	2.98435	2.221
Kptn	protein_coding	MGI Symbol	8	kaptin [Source:MGI Symbol;Acc:MGI:1890380]	5.00745	4.7966	4.64525	4.85756	4.7315	4.82289	4.9511	5.16132	4.75429	5.26776	4.94851	4.88732	4.81412	4.86806	4.90291	5.00469	5.08499	5.15725	4.78249	4.8148	5.1175	5.06724	4.91272	5.13719	5.03039	4.91599	4.65741	5.14019	5.14059	4.94618	5.06873	5.00821	5.01921	5.15037	4.94749	5.0537	5.05646	5.10193	4.84884	5.08814	4.89277	5.16546	4.96424	5.39511	4.76189
Napa	protein_coding	MGI Symbol	7	N-ethylmaleimide sensitive fusion protein attachment protein alpha [Source:MGI Symbol;Acc:MGI:104563]	9.76071	9.89551	9.60406	10.0031	9.49744	9.79616	9.48152	9.67106	9.66437	9.84346	9.85637	9.72205	9.6736	9.55279	9.78283	9.91924	9.89528	9.88924	9.79497	9.77077	9.77003	9.88198	9.84506	9.67616	9.83503	10.075	9.63383	9.85194	9.90384	9.9603	9.9978	10.142	9.83898	9.92008	9.80429	9.92165	9.66945	10.0049	9.83988	9.76308	9.7021	9.71068	9.56142	10.3379	9.95568
Sra1	protein_coding	MGI Symbol	6	steroid receptor RNA activator 1 [Source:MGI Symbol;Acc:MGI:1344414]	6.53608	6.39663	6.32747	6.68231	6.1943	6.4431	6.51743	6.57144	6.39175	6.61746	6.87262	6.3794	6.34107	6.29253	6.51287	6.4982	6.564	6.54771	6.63238	6.63062	6.5014	6.48526	6.3682	6.50781	6.49901	6.73939	6.35871	6.64025	6.49153	6.60482	6.7881	6.95806	6.49616	6.6976	6.59676	6.40128	6.42472	6.64448	6.50682	7.20787	6.45806	6.50623	6.319	7.20955	6.55444
Atp5g1	protein_coding	MGI Symbol	4	ATP synthase, H+ transporting, mitochondrial F0 complex, subunit C1 (subunit 9) [Source:MGI Symbol;Acc:MGI:107653]	8.7908	8.71929	8.76307	8.8465	8.67598	8.78795	8.95852	8.91568	8.65883	9.01003	9.42917	8.77077	8.64974	8.53137	8.65982	8.71285	8.8425	8.8497	8.94989	8.84246	8.71393	8.64799	8.5622	8.73047	8.81277	8.90745	8.52605	8.85509	8.87639	9.14603	9.21315	9.19288	8.82868	9.08516	8.97095	8.83619	8.80248	8.8847	8.72959	9.60342	8.61869	8.7542	8.70337	9.38699	8.76286
Snf8	protein_coding	MGI Symbol	6	SNF8, ESCRT-II complex subunit, homolog (S. cerevisiae) [Source:MGI Symbol;Acc:MGI:1343161]	5.31851	6.38372	5.59254	6.16275	6.18568	6.29896	6.1366	6.22293	6.33054	5.70736	5.43082	6.36338	6.37861	6.22091	6.37325	6.48931	4.63485	4.77306	5.30493	5.16851	5.86465	6.33253	6.15996	6.47278	6.544	4.68619	6.28663	6.70686	6.05195	4.81973	4.92737	5.61748	6.55595	6.49192	4.82165	6.09628	6.36339	5.58386	6.13843	5.48449	6.44412	6.59929	6.41364	5.34348	6.02396
Tbcb	protein_coding	MGI Symbol	3	tubulin folding cofactor B [Source:MGI Symbol;Acc:MGI:1913661]	7.70447	7.89869	7.47896	7.66018	7.55782	7.76373	7.86891	7.90719	7.66669	7.94939	8.15575	7.75788	7.68941	7.66945	7.80281	7.97491	7.65442	7.80475	7.85372	7.76468	7.8272	7.84071	7.75132	7.89751	7.8626	7.86091	7.68765	7.96192	8.08219	8.23816	8.16273	8.27898	7.9251	8.134	7.98283	8.09334	7.8391	8.01528	7.94293	8.07083	7.82967	7.91732	7.62366	8.3192	7.82227
Inpp5k	protein_coding	MGI Symbol	7	inositol polyphosphate 5-phosphatase K [Source:MGI Symbol;Acc:MGI:1194899]	5.77792	6.22669	6.06021	5.96294	5.99098	6.20792	5.68907	5.91521	5.68929	5.92997	5.68142	6.08698	5.92143	5.66035	5.84345	6.09589	6.34516	6.1541	5.60807	5.93682	5.75589	5.91587	5.88993	5.72371	5.86239	6.03359	5.75241	5.86907	6.41906	6.25721	6.25424	6.01624	6.04998	6.24017	6.18548	6.37737	5.77834	6.13992	5.89648	5.11552	5.70382	5.93315	5.8833	6.13194	5.99516
Crkl	protein_coding	MGI Symbol	3	v-crk avian sarcoma virus CT10 oncogene homolog-like [Source:MGI Symbol;Acc:MGI:104686]	5.28934	5.49407	5.47839	5.19359	5.28357	5.50148	5.2645	5.18389	5.35975	5.05745	5.13284	5.40216	5.32284	5.33511	5.27628	5.23014	5.17377	5.14983	5.22249	5.33839	5.3934	5.28031	5.28332	5.25578	5.26429	4.93262	5.55886	5.1058	5.24623	5.20737	5.11047	5.13	5.14525	5.14722	5.36919	5.3285	5.45272	5.20031	5.26259	4.99415	5.0974	5.26597	5.47834	5.11622	5.31619
Eps8l1	protein_coding	MGI Symbol	14	EPS8-like 1 [Source:MGI Symbol;Acc:MGI:1914675]	1.56287	1.81182	2.20277	2.08695	2.02105	1.4555	0.305556	2.63215	2.54035	0.409782	2.1349	2.42549	2.4839	3.00006	2.79867	2.7075	1.75434	1.79367	2.36419	2.47834	2.42978	2.63444	2.19811	2.54924	2.29848	1.95152	2.42305	2.14846	3.0702	2.62521	2.68539	2.61948	3.31215	2.54121	1.97015	3.60396	2.88179	2.1944	2.3937	1.57233	2.54223	3.25316	2.23659	1.94123	2.66142
Clint1	protein_coding	MGI Symbol	3	clathrin interactor 1 [Source:MGI Symbol;Acc:MGI:2144243]	5.10626	4.87423	5.19529	5.1688	5.42758	5.06836	5.25635	5.22802	5.24288	5.19266	5.30239	5.29286	5.19212	5.323	4.95761	4.8536	5.1472	4.97035	5.37454	5.42011	5.21625	4.9616	4.84771	5.07803	5.15702	5.17554	5.12582	5.04547	4.87063	5.0419	4.8876	4.99246	5.01758	4.95159	5.1553	4.92163	5.54906	5.03387	5.00822	5.09389	5.04385	5.13695	5.17941	4.91385	5.00984
Prss16	protein_coding	MGI Symbol	5	protease, serine 16 (thymus) [Source:MGI Symbol;Acc:MGI:1859181]	0.29087	0.928145	-1.7816	-0.0812091	0.165273	0.154841	0.799981	-0.0928619	0.181664	-0.0996904	-1.14913	0.172409	0.0818024	-0.725961	0.468154	0.350664	-1.68243	-1.48698	-0.359506	0.108671	0.5347	0.445847	-0.675381	0.126495	0.0771713	0.79297	-0.131884	0.126294	0.324873	-1.74803	-0.884192	-0.147424	0.405922	0.693692	0.467008	-0.265939	0.861164	0.152769	-0.0392549	-0.136364	1.01586	0.0898582	-0.0570497	-0.0549693	0.955033
Cdkal1	protein_coding	MGI Symbol	11	CDK5 regulatory subunit associated protein 1-like 1 [Source:MGI Symbol;Acc:MGI:1921765]	4.71188	4.73308	4.76716	4.97753	4.56487	4.76163	4.46668	4.55993	4.8647	4.63621	4.33558	4.68742	4.81102	4.80995	4.71381	4.72227	4.83619	4.81305	4.65125	4.81584	4.75839	4.77522	4.85145	4.49772	4.78286	4.77372	4.82022	4.66641	4.73939	4.60284	5.01085	4.81276	4.76759	4.5237	4.62908	4.78067	4.5275	5.00985	4.56607	4.154	4.61688	4.59651	4.65466	4.55819	4.8815
Htra1	protein_coding	MGI Symbol	5	HtrA serine peptidase 1 [Source:MGI Symbol;Acc:MGI:1929076]	5.33823	4.55373	4.89813	4.82938	5.57241	5.07225	5.98622	5.41139	5.14683	5.48704	5.72943	4.87231	5.16967	5.51444	4.8419	4.27058	4.94108	4.93195	5.38594	5.78479	4.85922	4.60412	4.55602	5.11139	5.26512	5.27018	5.21296	5.16137	4.21677	4.22134	4.63537	4.4714	5.11894	4.55138	4.57977	4.24486	5.12176	4.70209	4.97919	6.3935	5.19888	4.92197	5.40143	4.59857	4.50377
Zbtb17	protein_coding	MGI Symbol	7	zinc finger and BTB domain containing 17 [Source:MGI Symbol;Acc:MGI:107410]	4.62404	5.01879	4.70749	5.14613	4.5948	4.84759	4.67666	4.71499	4.58575	4.85231	4.63223	5.10659	5.01906	4.88051	5.11888	5.20729	4.85495	4.68448	4.56823	4.78558	4.83203	5.03205	5.04194	4.91856	4.9183	4.86838	5.14769	4.8859	5.18824	4.97284	5.03359	5.24895	4.99709	5.03578	4.86859	5.05462	4.8195	5.09179	4.94849	4.45843	4.81137	4.82589	5.08419	4.9264	5.04084
Fblim1	protein_coding	MGI Symbol	15	filamin binding LIM protein 1 [Source:MGI Symbol;Acc:MGI:1921452]	-1.29409	-0.148353	0.128608	1.2119	0.165273	-0.31194	0.367395	0.0150535	-0.167671	-0.836656	-0.349427	-0.448003	-0.365657	-0.370866	0.129985	0.330901	0.348154	-0.296649	-1.37997	0.486145	-0.518152	-0.359023	-0.437689	0.760978	0.0464745	-1.19253	0.160567	0.10053	0.324873	-0.991297	-0.832662	-0.419797	-0.796707	-0.962092	-0.657538	0.349143	-0.883375	-0.412828	-0.517908	-1.34447	-0.485446	-0.243268	0.175313	0.535046	-0.124534
Epor	protein_coding	MGI Symbol	2	erythropoietin receptor [Source:MGI Symbol;Acc:MGI:95408]	3.56794	3.74322	2.73763	3.80439	3.71469	4.1364	3.66182	3.68926	3.62977	3.94933	3.85587	3.33609	3.55615	3.38499	4.0296	3.75369	4.23609	3.89739	3.68919	3.87797	3.81984	4.16756	3.69003	3.8583	3.96777	4.01692	3.74	3.81292	3.75348	3.86871	4.50249	3.89556	4.05653	4.28655	3.26503	3.70291	3.58409	4.41837	3.89009	3.68781	3.47725	3.41624	3.92976	3.9908	4.05116
Ccdc159	protein_coding	MGI Symbol	5	coiled-coil domain containing 159 [Source:MGI Symbol;Acc:MGI:1914369]	1.78816	2.45788	2.38001	2.58842	2.51251	2.18674	2.83506	2.82241	1.82738	2.5704	3.12112	2.49434	2.81257	2.44396	2.29081	2.10228	2.55242	2.70132	2.24229	2.48874	2.3376	2.79146	2.53233	2.27334	2.22499	2.42571	2.47719	2.82378	2.87015	2.81816	2.88327	2.65549	2.61188	2.99824	2.77147	2.67583	2.51015	2.64144	2.3874	2.80598	2.67087	2.26802	2.30902	2.67667	2.66142
Mob1b	protein_coding	MGI Symbol	4	MOB kinase activator 1B [Source:MGI Symbol;Acc:MGI:1915723]	4.46895	4.37769	4.50699	4.65833	4.56123	4.57701	4.45486	4.45605	4.43936	4.05411	4.07183	4.52139	4.39477	4.63649	4.60786	4.51019	4.19039	4.0438	4.34795	4.6334	4.74835	4.36199	4.382	4.48438	4.42841	4.41746	4.78524	4.39557	4.18324	4.17289	4.19786	3.97252	4.31281	4.1703	4.07795	4.41113	4.59378	4.12902	4.3579	4.1093	4.37813	4.2573	4.65145	4.15571	4.52526
Atp6v1b2	protein_coding	MGI Symbol	6	ATPase, H+ transporting, lysosomal V1 subunit B2 [Source:MGI Symbol;Acc:MGI:109618]	9.26871	9.60761	9.29363	9.77045	9.18757	9.398	9.12725	9.20312	9.23931	9.32719	9.08764	9.47088	9.36127	9.31235	9.50301	9.61031	9.3705	9.38597	9.31245	9.25264	9.39704	9.56344	9.65395	9.34601	9.30186	9.37987	9.39579	9.36362	9.5719	9.59732	9.50549	9.53018	9.42375	9.40322	9.37379	9.58915	9.40099	9.53894	9.46847	8.7845	9.35923	9.42812	9.19444	9.40591	9.61365
Eps15l1	protein_coding	MGI Symbol	6	epidermal growth factor receptor pathway substrate 15-like 1 [Source:MGI Symbol;Acc:MGI:104582]	5.65463	5.97418	5.96845	6.10818	5.61042	5.93705	5.42457	5.64612	5.68519	5.67486	5.24128	5.82158	5.76817	5.44163	5.83408	5.97217	6.02847	5.99145	5.64525	5.58668	5.7531	6.09982	6.02319	5.57873	5.84522	5.63173	5.73862	5.55671	6.09562	5.94498	5.9434	5.86103	5.78467	5.90455	5.98039	6.16689	5.679	5.89581	5.66282	4.83303	5.67229	5.80764	5.63013	5.93288	6.11692
Tep1	protein_coding	MGI Symbol	8	telomerase associated protein 1 [Source:MGI Symbol;Acc:MGI:109573]	1.80887	1.75186	1.76556	1.40535	1.51	0.696142	1.5869	1.59133	1.57914	1.18441	1.19402	1.33766	1.80635	1.1965	1.65945	1.81277	1.2272	1.64968	1.35493	1.20641	0.404443	1.43084	1.25288	1.36062	1.60007	0.573004	1.55729	0.706994	1.23846	0.956235	1.08264	0.532585	1.18601	1.19873	1.01906	1.44709	1.32265	1.10655	0.711226	0.71641	1.33635	1.65485	1.29537	1.27604	1.21219
Ttc5	protein_coding	MGI Symbol	6	tetratricopeptide repeat domain 5 [Source:MGI Symbol;Acc:MGI:2683584]	6.64062	6.55771	6.64741	6.55868	6.28706	6.63715	6.39719	6.46634	6.3531	6.53138	6.34954	6.56822	6.46081	6.309	6.58353	6.76052	6.72392	6.74738	6.4176	6.41348	6.5251	6.70486	6.65473	6.48589	6.4095	6.77809	6.40309	6.48897	6.60092	6.58736	6.63609	6.74739	6.44896	6.64998	6.5749	6.7399	6.52199	6.69332	6.53346	6.10332	6.51471	6.54743	6.34441	6.96565	6.57719
Osgep	protein_coding	MGI Symbol	8	O-sialoglycoprotein endopeptidase [Source:MGI Symbol;Acc:MGI:1913496]	5.62038	5.81663	5.40721	5.70418	5.42158	5.39999	5.70662	5.75713	5.63083	5.97247	6.16174	5.70961	5.59246	5.53646	5.89342	5.90859	5.74599	5.76314	5.73005	5.6071	5.75087	5.75453	5.71463	5.78048	5.79705	5.73204	5.59297	5.88236	5.83696	5.76386	6.0681	6.15753	5.78897	5.84113	5.83142	5.82018	5.54318	5.96638	5.76901	5.98211	5.79081	5.70517	5.53228	6.25954	5.90286
Aamp	protein_coding	MGI Symbol	6	angio-associated migratory protein [Source:MGI Symbol;Acc:MGI:107809]	8.21649	8.42162	8.03025	8.32543	7.97758	8.28249	8.17588	8.24001	8.12965	8.39504	8.36255	8.23688	8.15826	8.0486	8.31486	8.34309	8.23127	8.37088	8.23437	8.30554	8.24603	8.36672	8.31445	8.31307	8.3123	8.39311	8.16815	8.24445	8.50898	8.66855	8.61083	8.76569	8.33719	8.53025	8.44226	8.56483	8.21036	8.47059	8.26608	8.29346	8.19695	8.37273	8.11215	8.77722	8.4456
Tmbim1	protein_coding	MGI Symbol	8	transmembrane BAX inhibitor motif containing 1 [Source:MGI Symbol;Acc:MGI:1916910]	4.8314	4.79474	5.11823	4.80599	5.03989	4.69866	5.29664	4.90144	4.71464	5.09686	4.77634	4.79482	4.65007	4.86528	5.44304	4.98586	4.92342	5.2607	4.93938	4.80963	5.17523	4.84761	5.0205	5.41893	4.79561	5.20459	4.8244	4.69036	3.89767	4.00962	4.46566	4.17373	4.9586	3.80884	4.3491	4.44081	4.82241	4.76403	4.86026	4.94029	4.92275	4.84144	4.80768	5.15776	5.2177
Arpc2	protein_coding	MGI Symbol	4	actin related protein 2/3 complex, subunit 2 [Source:MGI Symbol;Acc:MGI:1923959]	9.25058	9.60682	8.95092	9.60961	9.23657	9.31297	9.55128	9.53863	9.45064	9.53934	9.76085	9.46674	9.62791	9.53228	9.66603	9.75935	9.05703	9.18678	9.40183	9.42839	9.37116	9.50294	9.5889	9.61936	9.6089	9.28178	9.33295	9.83297	9.40498	9.23853	9.4355	9.65381	9.74019	9.63464	9.01752	9.5149	9.38585	9.67952	9.47651	9.71997	9.56235	9.78956	9.48754	9.61483	9.37997
Kmt2b	protein_coding	MGI Symbol	8	lysine (K)-specific methyltransferase 2B [Source:MGI Symbol;Acc:MGI:109565]	4.03591	4.07225	3.99976	3.8735	4.3929	4.2088	4.06473	4.29545	4.18843	3.83854	3.98929	4.12344	4.1316	4.43555	4.00754	3.76478	4.02354	3.79652	4.15697	4.02273	3.87826	3.83674	3.76335	4.2188	4.37691	3.78383	4.07098	4.32501	3.46212	3.71479	3.5156	3.76772	4.01799	3.77044	3.71208	3.68649	4.18987	3.9703	4.14475	4.22066	3.93181	3.96669	4.49187	4.33735	3.90217
Tmem147	protein_coding	MGI Symbol	7	transmembrane protein 147 [Source:MGI Symbol;Acc:MGI:1915011]	6.33214	6.06013	5.93998	6.24527	6.21025	5.8885	6.3331	6.28353	6.19685	6.54467	6.60055	5.96645	6.03	5.93225	6.13804	6.01537	5.99544	6.21612	6.39369	6.00179	6.13664	6.14073	5.99979	6.25126	6.19797	6.34072	6.12222	6.35443	5.92905	6.02812	6.46711	6.11573	6.10999	6.13236	6.05761	6.0585	6.17	6.02258	6.19769	6.85164	6.23382	6.02401	6.0298	6.45649	6.1603
Rps9	protein_coding	MGI Symbol	10	ribosomal protein S9 [Source:MGI Symbol;Acc:MGI:1924096]	9.26723	8.92854	9.04125	9.16068	9.0025	9.05593	9.1651	9.1931	9.22773	9.34737	9.70738	8.99571	9.09215	9.04971	9.07532	9.04541	9.11687	9.10679	9.40534	9.34451	9.18985	9.02585	8.96403	9.23743	9.26567	9.3725	9.02461	9.31911	9.16043	9.5191	9.5236	9.69707	9.07123	9.36415	9.28563	9.1251	9.10054	9.20905	9.28137	10.0137	9.27285	9.07223	8.97212	9.69377	9.13366
Tfpt	protein_coding	MGI Symbol	7	TCF3 (E2A) fusion partner [Source:MGI Symbol;Acc:MGI:1916964]	4.45697	4.60336	4.15403	4.40888	4.35562	4.5303	4.78448	4.56992	4.25629	4.68259	5.05671	4.39805	4.34698	4.32654	4.52489	4.69933	4.46033	4.42422	4.73808	4.60382	4.69363	4.49175	4.58777	4.73587	4.55376	4.82984	4.58406	4.75475	4.41628	4.73217	5.017	5.02637	4.66012	4.71672	4.55319	4.74713	4.63964	4.91246	4.88171	5.33136	4.6974	4.5952	4.35777	5.23121	4.62815
Susd2	protein_coding	MGI Symbol	4	sushi domain containing 2 [Source:MGI Symbol;Acc:MGI:1918983]	-0.013985	0.693281	0.778276	-0.974294	0.0593396	-0.721585	-0.0242917	0.914125	-0.248971	-0.578344	-0.546464	-0.959503	0.0257684	0.0375987	-0.468652	-0.190797	1.04003	1.11636	-0.0998617	1.20641	-0.209202	-0.394212	0.93801	-0.479226	0.37768	-0.344534	-0.232578	-0.00738484	0.000145841	0.264358	-0.0656388	-1.07187	0.772907	-0.423226	1.15992	0.224696	0.596618	0.277216	-0.471366	0.0263658	0.235171	-0.32023	0.893074	0.430458	1.33625
Ggt5	protein_coding	MGI Symbol	7	gamma-glutamyltransferase 5 [Source:MGI Symbol;Acc:MGI:1346063]	-0.931523	-0.177208	0.371651	-0.916578	-0.147111	-0.597849	-0.253317	-0.475582	0.1503	-0.442992	-5.90402	-1.15654	-1.07785	-0.942773	0.183424	-0.341214	0.5192	-0.233224	-0.443163	-0.403977	-1.37479	0.405489	-1.78727	0.153717	-0.38416	-0.550985	-0.724975	-0.716605	-0.382574	-0.539918	-1.38015	-1.47713	-0.0874865	-0.461194	-0.755385	-1.44044	-0.240532	-2.11808	0.2656	0.172587	-0.657913	-0.782134	0.513838	-0.694088	0.551677
Crip2	protein_coding	MGI Symbol	6	cysteine rich protein 2 [Source:MGI Symbol;Acc:MGI:1915587]	7.25272	7.26028	7.22876	7.94548	7.15557	7.27968	7.26391	7.27668	7.18227	7.31439	7.57159	7.29175	7.21667	7.16222	7.37738	7.37311	7.37478	7.227	7.32354	7.34583	7.28757	7.28787	7.29393	7.49897	7.40071	7.52268	7.14529	7.53561	7.19505	7.56775	7.54459	7.76675	7.34098	7.4587	7.3932	7.26268	7.18451	7.31282	7.24778	7.71874	7.27348	7.2671	7.20235	7.95172	7.30648
Crip1	protein_coding	MGI Symbol	6	cysteine-rich protein 1 (intestinal) [Source:MGI Symbol;Acc:MGI:88501]	2.68178	1.92475	3.03462	2.59835	2.14923	2.0229	2.93033	2.6984	2.23869	2.98077	2.8205	2.42549	2.40922	2.39081	1.99452	3.21843	3.12639	2.17306	2.41259	2.89663	2.79297	1.95594	2.06266	3.30555	2.81338	2.18042	2.79539	2.21	2.53039	2.7712	2.99087	3.4568	2.62048	2.85881	2.93333	2.1616	2.59435	1.87799	2.4492	3.41042	2.47072	2.68224	2.68062	3.96295	2.85487
Cbfa2t3	protein_coding	MGI Symbol	7	CBFA2/RUNX1 translocation partner 3 [Source:MGI Symbol;Acc:MGI:1338013]	5.52296	5.71184	5.83032	5.06339	5.46436	5.6607	5.50071	5.39899	5.52858	5.60303	5.68329	5.86013	5.68299	5.63853	5.4403	5.16047	5.3491	5.30209	5.51969	5.78427	5.6243	5.81596	5.6495	5.56485	5.63241	5.21142	5.14936	5.77347	5.33705	4.65432	4.99667	5.75195	5.55328	5.65678	5.43097	5.64004	5.71026	5.8851	5.35347	5.42554	5.38613	5.69482	5.80551	4.95779	5.34534
Fbln1	protein_coding	MGI Symbol	3	fibulin 1 [Source:MGI Symbol;Acc:MGI:95487]	3.49527	2.66714	3.28078	1.67309	3.08825	3.22215	3.26957	3.08017	3.35503	2.96056	3.46885	3.09509	3.23019	3.71351	3.1469	3.02597	3.48635	3.33745	2.79681	3.51822	3.05781	3.05547	3.43719	3.54539	3.26053	3.68521	3.1254	3.27046	3.22504	3.27511	3.45728	3.5649	2.99254	3.4457	3.3141	3.12898	2.62581	3.0431	2.99222	3.62251	3.26416	3.09912	3.69212	3.28357	3.66894
Pgrmc1	protein_coding	MGI Symbol	1	progesterone receptor membrane component 1 [Source:MGI Symbol;Acc:MGI:1858305]	8.05088	8.23377	7.76789	7.86575	8.06432	7.89625	8.21407	8.00726	7.82234	8.36643	7.98197	7.94322	7.8913	7.8353	8.14385	8.04083	7.85312	8.2476	7.94768	7.91488	7.97197	8.37385	8.35017	8.07096	8.02738	7.7812	8.12598	7.93314	7.85529	7.76652	8.23536	7.79452	8.12928	7.84082	7.914	7.93962	8.03156	8.05407	8.18939	7.79093	8.11881	7.93554	7.96429	8.11131	8.25422
Gcat	protein_coding	MGI Symbol	2	glycine C-acetyltransferase (2-amino-3-ketobutyrate-coenzyme A ligase) [Source:MGI Symbol;Acc:MGI:1349389]	1.67991	2.06688	1.81575	1.83306	1.3051	1.65112	1.93204	1.93144	1.75625	1.95444	2.00887	1.79425	1.89503	1.66156	1.67819	2.03669	1.97292	1.846	1.60449	2.12543	1.98941	1.92772	1.69732	1.91608	2.27881	2.0765	1.80601	1.975	2.14337	2.11851	1.8852	2.30494	2.03658	1.74044	1.81687	2.26	1.47849	1.92441	1.96498	2.21961	2.00505	1.6346	1.64447	1.89481	2.149
Tek	protein_coding	MGI Symbol	4	TEK receptor tyrosine kinase [Source:MGI Symbol;Acc:MGI:98664]	-0.30889	-0.330831	1.19963	0.509028	0.0865611	-0.597849	0.982311	-0.0651169	-0.380215	0.479603	0.118352	0.404771	0.444372	0.589241	-0.739954	0.58562	0.672099	0.678828	0.0299062	-0.223405	0.782081	0.46561	0.177393	-0.0178946	0.646867	-0.344534	-0.198227	0.563502	-0.419568	-0.00609412	0.896691	0.452968	-0.5072	0.104404	-0.47975	0.629952	-0.177106	-1.59725	0.470217	0.39746	0.307321	0.231412	0.375391	0.741497	0.996652
Elovl1	protein_coding	MGI Symbol	7	elongation of very long chain fatty acids (FEN1/Elo2, SUR4/Elo3, yeast)-like 1 [Source:MGI Symbol;Acc:MGI:1858959]	4.23011	3.71405	3.93502	3.59215	3.84394	3.79635	4.12266	4.11166	3.78589	4.44875	4.10301	3.43281	3.49297	3.84071	4.35771	4.1947	3.7089	4.21132	3.94505	4.01736	3.86594	3.83864	3.47891	4.47767	3.65325	4.09583	3.57602	3.8559	2.9772	2.69549	2.91753	3.09641	3.83612	2.56973	3.02827	3.15309	3.63357	3.90428	3.81227	4.03236	3.94129	3.71756	3.98182	4.39546	3.94
Med8	protein_coding	MGI Symbol	10	mediator complex subunit 8 [Source:MGI Symbol;Acc:MGI:1915269]	5.69691	5.66689	5.55795	5.97966	5.38983	5.59252	5.5521	5.68952	5.5662	5.83383	6.10196	5.58624	5.36156	5.41905	5.65059	5.72061	5.7579	5.78293	5.8557	5.83506	5.64428	5.8	5.5332	5.70716	5.62268	5.7751	5.53353	5.68901	5.77436	6.05555	5.9107	5.92375	5.47542	5.84745	5.70088	5.81047	5.50743	5.86986	5.82077	5.99015	5.5388	5.57575	5.46194	6.24958	5.67563
Hyi	polymorphic_pseudogene	MGI Symbol	5	hydroxypyruvate isomerase (putative) [Source:MGI Symbol;Acc:MGI:1915430]	0.8791	0.488056	0.255241	0.705617	0.876476	0.613206	0.625377	0.995425	1.32198	0.874623	1.4269	1.35009	2.313	2.55858	0.777104	1.49529	0.482904	0.774512	0.9086	0.882904	0.962653	0.82818	1.26415	2.3101	1.1868	-0.00349681	0.106628	2.14216	-0.382574	0.188409	0.204813	-0.0283718	0.464418	0.078172	0.35424	0.528312	0.783581	0.905248	0.952234	1.26515	1.113	1.1973	2.29811	0.408598	0.791253
Cdc20	protein_coding	MGI Symbol	3	cell division cycle 20 [Source:MGI Symbol;Acc:MGI:1859866]	-0.679984	-0.148353	-0.806687	-0.974294	-1.16305	-0.765306	-0.383085	0.459042	-0.426758	-1.15153	-0.0213733	0.254092	-0.523919	-0.319336	0.183424	-0.373275	-1.45416	-0.432533	-0.169403	-4.31087	-0.561873	-0.803325	-0.0832585	0.180434	0.248783	-0.550985	-0.340831	-0.154727	-0.457536	-0.196616	0.785659	0.0816011	-0.434137	-1.13542	-2.88784	-0.160329	-0.738985	-0.301797	-0.894057	-1.34447	-0.0653377	-0.728695	-0.368511	0.340959	0.435424
Adamts4	protein_coding	MGI Symbol	3	a disintegrin-like and metallopeptidase (reprolysin type) with thrombospondin type 1 motif, 4 [Source:MGI Symbol;Acc:MGI:1339949]	4.07775	3.98541	4.23464	3.81507	4.41589	3.74857	4.08327	3.96463	3.97454	4.04455	3.47319	4.14323	4.16441	4.12273	4.58322	4.04959	3.51359	3.86334	3.61874	3.86206	4.15807	3.80413	3.65834	4.38595	3.64559	3.88642	4.02629	3.47228	3.08017	2.15222	2.45079	2.64209	4.11247	2.5072	2.45885	3.17679	3.93748	4.06485	3.89676	3.3655	3.82116	4.01644	3.89035	3.70945	3.93822
Nectin4	protein_coding	MGI Symbol	3	nectin cell adhesion molecule 4 [Source:MGI Symbol;Acc:MGI:1918990]	3.72146	3.44728	3.73438	3.63861	3.65002	3.66868	3.40842	3.3868	3.69099	3.55026	2.88062	3.47885	3.13409	3.1028	3.41609	3.61349	3.65079	3.5439	3.34093	3.15347	3.49658	3.58674	3.56573	3.21799	3.72769	3.44206	3.23944	3.32431	3.89202	3.94762	3.5883	3.41539	3.35658	3.62627	3.7835	4.00676	3.68568	3.35412	3.50991	3.1529	3.42415	3.01547	3.294	3.69372	3.77639
Pfdn2	protein_coding	MGI Symbol	3	prefoldin 2 [Source:MGI Symbol;Acc:MGI:1276111]	7.64585	7.47486	7.42036	7.71156	7.52088	7.57338	7.70194	7.66946	7.68493	7.80345	8.18882	7.60574	7.62634	7.5181	7.61197	7.66132	7.58	7.70227	7.85973	7.78894	7.79561	7.56421	7.57573	7.73847	7.75413	7.83283	7.59795	7.80938	7.87452	8.09644	8.02832	8.08743	7.69317	7.85501	7.83096	7.71402	7.65013	7.81246	7.80616	8.29421	7.79245	7.89555	7.50504	7.98614	7.6388
Rnf114	protein_coding	MGI Symbol	3	ring finger protein 114 [Source:MGI Symbol;Acc:MGI:1933159]	6.6329	6.83334	6.73668	6.92188	6.53384	6.86551	6.71792	6.69751	6.66505	6.87611	6.55003	6.67403	6.67916	6.60829	6.84941	6.96467	6.94973	6.8605	6.58169	6.56979	6.65252	6.76516	6.80217	6.7346	6.81323	6.85949	6.72819	6.7159	7.14049	7.1034	6.99834	7.00549	6.78551	7.19806	7.13421	7.05975	6.55534	6.82761	6.79378	6.27455	6.68659	6.72401	6.57032	7.12305	6.86649
C330007P06Rik	protein_coding	MGI Symbol	6	RIKEN cDNA C330007P06 gene [Source:MGI Symbol;Acc:MGI:1924894]	6.04376	6.12583	6.16355	6.13743	5.87574	6.00857	5.61506	5.76777	5.83387	5.76675	5.35867	6.03401	5.91999	5.8132	6.01078	6.22128	6.17608	5.87395	5.80505	5.72393	5.9571	5.96008	6.19388	5.95117	5.77498	5.93056	5.92741	5.80372	6.19074	5.95504	6.09413	6.03002	5.99688	6.10582	6.13176	6.34709	5.95461	5.91318	5.81139	4.77268	5.9249	5.98105	5.81224	5.71975	6.27502
Neurl1a	protein_coding	MGI Symbol	4	neuralized E3 ubiquitin protein ligase 1A [Source:MGI Symbol;Acc:MGI:1334263]	6.38107	6.32352	6.3411	5.99243	6.65556	6.5512	6.27244	6.36673	6.28478	6.32559	6.72739	6.34564	6.3723	6.51599	6.21705	6.02424	6.4408	6.22179	6.56338	6.27653	6.15912	6.04914	6.11164	6.31782	6.62609	6.37945	6.45358	6.60059	6.57	6.66997	6.59404	6.48663	6.20562	6.62443	6.6094	6.46181	6.55359	6.02302	6.25677	6.59905	6.35898	6.2104	6.50304	6.49071	6.10706
Srm	protein_coding	MGI Symbol	3	spermidine synthase [Source:MGI Symbol;Acc:MGI:102690]	4.93943	4.5193	4.7914	5.02064	4.90877	4.84123	5.01689	4.91804	4.96725	4.85451	5.51542	4.85605	4.91011	5.27456	4.68168	4.52004	4.73951	4.50549	5.14404	4.96293	4.83203	4.51683	4.54104	4.86706	4.90766	4.85099	4.57416	5.01993	4.33532	4.65432	4.69804	4.7856	4.73232	4.57384	4.70347	4.30756	5.15448	5.07217	4.77355	5.59966	4.83496	4.90833	4.89534	5.03651	4.5673
Rbm14	protein_coding	MGI Symbol	3	RNA binding motif protein 14 [Source:MGI Symbol;Acc:MGI:1929092]	4.65773	5.27459	4.50444	5.17379	4.64945	4.87722	4.76355	4.64743	4.54864	4.78382	4.64769	4.82409	4.62906	4.31028	5.02503	4.77989	4.48003	4.54785	4.55212	4.71759	4.69363	4.99598	4.86909	5.00797	4.7487	4.59511	4.80971	4.71179	5.18517	5.08181	5.11294	4.9854	5.02893	5.00652	4.74432	5.15437	4.82725	5.07474	4.69154	3.92038	4.87607	4.94681	4.87713	4.72224	4.94133
A530013C23Rik	lincRNA	MGI Symbol	2	RIKEN cDNA A530013C23 gene [Source:MGI Symbol;Acc:MGI:3041178]	0.606897	0.46956	-0.335796	1.635	1.03858	0.411998	-0.642729	0.941737	1.17389	0.63047	0.204508	0.834636	0.929799	0.813558	0.741915	-0.249095	1.20509	-0.582558	0.670656	0.400627	-0.317455	0.32122	0.356562	0.354764	0.540739	0.983792	0.984839	0.248629	0.390461	0.512934	0.179938	0.714296	-0.584162	1.13654	-0.213235	0.0884914	1.28936	0.347038	0.421719	1.24876	1.03014	0.566761	0.151268	0.574847	0.121043
Zdhhc24	protein_coding	MGI Symbol	6	zinc finger, DHHC domain containing 24 [Source:MGI Symbol;Acc:MGI:1917855]	4.30248	4.32593	4.26204	4.13636	4.48401	4.39658	4.20258	4.41355	4.50746	4.75243	3.81537	4.19758	4.39891	4.45972	4.34897	4.25494	4.28434	4.16057	4.36034	4.44602	4.28843	4.47112	4.52941	4.36426	4.38919	4.3197	4.42512	4.4399	3.83819	4.11081	3.372	3.74282	4.46501	3.99386	3.97683	3.88458	4.47911	4.15844	4.41167	3.95363	4.31536	4.1843	4.53083	4.00726	4.23193
Bbs1	protein_coding	MGI Symbol	8	Bardet-Biedl syndrome 1 (human) [Source:MGI Symbol;Acc:MGI:1277215]	3.3984	3.38696	3.37305	3.58966	3.53368	3.43512	3.08557	3.28807	3.42222	2.75536	3.52853	3.72551	3.57823	3.28032	3.2062	2.80025	3.2584	3.17452	3.22715	3.31118	3.30602	3.44709	2.8714	3.02512	3.46587	3.39003	3.44087	3.28768	3.35667	3.20296	3.06407	2.99114	3.30683	3.23628	3.09296	3.34167	3.39095	3.03255	3.0005	3.42872	3.06003	3.12838	3.62386	3.3424	3.16885
Ndor1	protein_coding	MGI Symbol	10	NADPH dependent diflavin oxidoreductase 1 [Source:MGI Symbol;Acc:MGI:1926047]	1.61083	1.93827	1.92648	1.79901	1.92629	1.82335	1.57821	1.88952	1.30784	1.78094	2.12389	2.21723	2.30714	1.96152	1.54162	2.02444	1.52367	2.25276	1.77152	1.45996	1.68722	1.93482	2.15031	2.12306	2.20428	0.931797	1.98857	1.98207	1.80149	1.56892	1.54877	1.74387	1.55244	2.04808	2.16327	2.02647	2.04861	2.03431	2.09439	2.19415	1.86066	1.77072	2.01467	1.8387	1.42021
Nsmf	protein_coding	MGI Symbol	18	NMDA receptor synaptonuclear signaling and neuronal migration factor [Source:MGI Symbol;Acc:MGI:1861755]	8.03064	8.78306	8.07472	8.57004	8.64877	8.50159	8.4583	8.51702	8.48775	8.07829	8.43841	8.66927	8.75183	8.75659	8.61098	8.85962	7.91328	7.91691	8.29271	8.00694	8.05685	8.43402	8.68751	8.66665	8.73414	7.87	8.30663	8.9435	8.74263	8.42177	8.37752	8.35418	8.68349	9.07297	8.43535	8.79027	8.6076	7.89405	8.31773	8.49065	8.55297	8.64021	8.68484	8.10379	8.11116
Pdk1	protein_coding	MGI Symbol	8	pyruvate dehydrogenase kinase, isoenzyme 1 [Source:MGI Symbol;Acc:MGI:1926119]	4.32781	4.34	4.59823	4.29898	4.52314	4.61054	4.59285	4.58203	4.3386	4.0674	4.38946	4.88732	4.70127	4.84	4.28929	4.29246	4.48692	4.24512	4.59862	4.54151	4.34871	4.56228	4.49634	4.59029	4.07622	4.18181	4.55666	4.57583	4.09746	4.24027	4.39041	4.1005	4.42015	4.26636	4.41384	3.95678	4.57893	4.27498	4.33353	4.19736	4.31244	4.43904	4.7805	4.01271	4.3288
Ptbp1	protein_coding	MGI Symbol	16	polypyrimidine tract binding protein 1 [Source:MGI Symbol;Acc:MGI:97791]	3.39612	3.61023	4.25751	4.02663	3.8076	3.75439	3.83961	3.87617	3.83849	3.80494	3.35573	3.76784	3.6861	3.56716	3.91973	4.06612	3.73421	3.84692	3.56623	3.62577	3.75672	3.67427	3.79866	4.05159	3.55308	3.71244	3.4732	3.60418	3.63895	3.67824	3.93157	3.66767	3.35916	3.47615	3.50316	3.76679	3.56335	3.35129	3.92095	2.42326	3.72126	3.97275	3.82155	3.79408	3.89486
Mvd	protein_coding	MGI Symbol	2	mevalonate (diphospho) decarboxylase [Source:MGI Symbol;Acc:MGI:2179327]	4.45697	5.58817	4.5802	5.67925	4.39562	4.90451	4.83825	5.27083	4.71999	5.27923	5.12596	5.09	4.88473	4.4744	5.17932	5.27608	4.68663	4.80929	4.90067	4.13787	4.80324	5.11025	4.99873	5.0375	4.85217	4.58883	4.86558	5.03786	5.02144	5.05443	5.16298	5.58925	5.04739	5.29262	4.73647	5.21859	5.00612	5.34526	5.15915	4.61852	4.86515	5.13155	4.60904	5.33119	4.90809
Cyba	protein_coding	MGI Symbol	3	cytochrome b-245, alpha polypeptide [Source:MGI Symbol;Acc:MGI:1316658]	3.42547	3.09581	3.19173	3.11317	3.54599	2.76883	3.67615	3.21074	2.84463	3.50633	3.541	2.91845	2.81671	2.98477	3.35917	2.82518	3.16126	3.4236	3.46373	3.64449	3.53859	3.02249	3.02174	3.56833	3.23353	3.2431	3.10491	2.76759	3.12582	3.29335	3.80917	3.5907	3.45843	3.13495	3.22711	3.20012	2.94373	3.19282	3.06508	4.38345	3.29407	2.67234	3.49366	3.55881	3.59635
Itih3	protein_coding	MGI Symbol	6	inter-alpha trypsin inhibitor, heavy chain 3 [Source:MGI Symbol;Acc:MGI:96620]	3.02341	2.97643	3.28968	4.02479	3.14438	3.09344	3.42548	2.94345	2.73262	3.1221	2.75062	3.06145	2.7663	2.64544	2.80721	3.3096	3.46324	2.91936	2.8239	3.41569	3.19548	2.89347	3.27115	2.40943	3.10909	3.21074	3.14225	2.55167	3.44935	3.21258	3.53535	3.20975	3.05732	3.1633	3.5602	3.53488	2.63909	3.07088	2.71877	2.43779	2.79317	2.74497	2.76226	3.29553	3.16277
Stimate	protein_coding	MGI Symbol	6	STIM activating enhancer [Source:MGI Symbol;Acc:MGI:1921500]	3.39384	2.80998	3.37584	3.16087	3.83394	3.55106	3.55293	3.62045	3.39906	3.25081	3.33678	3.3973	3.4669	3.40428	2.47353	2.77121	3.21481	3.05575	2.96445	2.85303	3.08642	2.96117	3.23151	3.06151	3.32909	3.03706	2.97546	3.35187	1.87207	2.91166	2.09267	2.10458	3.19324	2.58378	2.70864	2.22794	3.34037	2.7181	3.01692	3.70594	3.2732	2.97174	3.40747	2.66289	2.82437
Sfmbt1	protein_coding	MGI Symbol	6	Scm-like with four mbt domains 1 [Source:MGI Symbol;Acc:MGI:1859609]	5.10417	4.97028	5.05696	5.16797	5.00821	5.18423	5.13271	4.88908	5.07243	4.73707	5.09104	5.02555	4.95955	5.30156	5.09119	4.71371	5.00006	4.9163	5.02164	5.17012	5.12613	5.08492	5.15902	5.11139	5.02252	4.93758	5.02855	5.09931	5.08224	4.84366	4.64563	4.78357	5.01106	5.11291	4.88594	4.96604	5.11306	5.04966	5.01641	4.85892	5.02525	5.24608	5.17419	4.66	4.86005
Cryba2	protein_coding	MGI Symbol	2	crystallin, beta A2 [Source:MGI Symbol;Acc:MGI:104336]	0.422114	0.0882529	-1.02487	1.09048	-0.926985	-0.279879	-1.30062	-1.22477	0.0175443	-0.242295	-0.176096	-0.364345	-0.223052	-0.370866	0.332802	-0.162508	-1.0838	-1.56293	-0.443163	-0.257757	0.261249	0.384879	-1.12676	0.572121	0.165527	0.31336	-0.0998232	0.339538	-1.07164	-0.0982123	-0.0656388	-0.0866704	-1.04607	-0.540265	-0.359456	-1.44044	-0.650176	0.0725988	0.371533	0.808774	-0.00583672	-0.443965	-0.76627	0.574847	0.837795
Atp7b	protein_coding	MGI Symbol	2	ATPase, Cu++ transporting, beta polypeptide [Source:MGI Symbol;Acc:MGI:103297]	0.8791	0.815487	1.0399	0.777319	1.03858	0.630179	0.326465	-0.512576	0.899893	-0.0661378	-1.38045	0.816825	0.698474	1.02768	0.941223	0.650838	0.78074	0.122435	-0.62661	-0.00343933	0.86697	0.231722	0.676382	0.631418	0.540739	0.4304	0.611551	0.637032	-0.147196	-0.824647	-0.157757	-0.457765	-0.434137	0.36527	-0.438528	0.171747	0.783581	0.253171	0.731263	-0.647864	1.00143	0.335435	1.23944	-1.07024	0.194416
Rundc3a	protein_coding	MGI Symbol	10	RUN domain containing 3A [Source:MGI Symbol;Acc:MGI:1858752]	6.17218	6.82199	5.96845	6.1769	6.60675	6.31807	6.77536	6.7996	6.56565	6.52658	7.11471	7.124	7.0847	7.22186	7.00685	6.92073	5.80138	5.97476	6.62341	6.40903	6.33741	6.33891	6.85274	7.29747	6.87759	6.10649	6.50466	7.51168	6.37248	6.36679	6.50359	6.44383	6.80403	6.70699	6.06614	6.283	6.85963	6.31672	6.522	7.1151	6.7389	6.99762	7.20819	6.49168	5.99516
Slc4a3	protein_coding	MGI Symbol	12	solute carrier family 4 (anion exchanger), member 3 [Source:MGI Symbol;Acc:MGI:109350]	5.21435	5.29508	4.88055	4.33655	5.33413	5.07535	5.34931	5.16279	4.98291	5.09779	5.24637	5.25864	5.16886	5.36397	5.05938	4.72417	4.86292	4.85287	5.12329	5.048	4.93294	4.972	5.02464	5.36971	5.16061	4.83515	5.05461	5.38593	4.67285	4.65668	4.45404	4.27848	5.11818	4.65039	4.54165	4.56021	5.29181	4.65813	5.0072	5.3811	5.16934	5.03539	5.24833	4.87452	4.73037
Cdt1	protein_coding	MGI Symbol	5	chromatin licensing and DNA replication factor 1 [Source:MGI Symbol;Acc:MGI:1914427]	-0.369644	0.941628	-1.21331	0.529937	-0.465081	-0.217818	-0.602651	-0.271568	0.242418	-1.29963	-0.231591	0.115265	-0.523919	0.505986	0.909859	0.773044	-0.402326	0.325649	0.204993	-0.610428	0.0739702	-0.13415	0.589447	0.489065	-0.877974	-0.163961	-0.879697	0.317342	-0.311315	0.0804936	-0.0656388	0.748045	0.405922	-0.423226	-0.438528	0.11678	0.559859	-0.37486	0.151267	0.206938	0.504358	0.747333	-0.00208328	-0.475078	-0.79371
Runx1t1	protein_coding	MGI Symbol	6	RUNX1 translocation partner 1 [Source:MGI Symbol;Acc:MGI:104793]	6.4127	6.53704	6.31262	5.96391	6.41404	6.55898	6.30572	6.24422	6.29154	6.12822	6.17647	6.70825	6.47461	6.60621	6.32873	6.42959	6.35146	6.34185	6.43088	6.47393	6.51198	6.42091	6.47118	6.23741	6.48977	6.1491	6.41839	6.28393	6.44695	6.37395	6.42572	6.3894	6.18257	6.48445	6.48101	6.5009	6.55301	6.46377	6.37691	6.02426	6.33725	6.55822	6.47607	6.2047	6.45562
Aprt	protein_coding	MGI Symbol	9	adenine phosphoribosyl transferase [Source:MGI Symbol;Acc:MGI:88061]	6.94031	6.72103	6.50651	7.09234	6.53631	6.70104	6.63366	6.658	6.77966	6.91075	7.22639	6.59231	6.54357	6.52439	6.56917	6.55547	6.73457	6.84933	7.00632	6.77434	6.75603	6.76441	6.66088	6.66033	6.80007	6.7721	6.46301	6.85698	6.68311	6.90686	7.01228	7.11946	6.64162	6.93855	6.69206	6.6937	6.77772	6.82098	6.80653	7.42929	6.72332	6.61971	6.58246	7.30711	6.72972
Gtf2h1	protein_coding	MGI Symbol	5	general transcription factor II H, polypeptide 1 [Source:MGI Symbol;Acc:MGI:1277216]	5.36412	5.76685	5.48487	5.55342	5.35457	5.32052	5.19443	5.3707	5.2958	5.26858	5.01112	5.55099	5.24982	5.46845	5.62426	5.73384	5.25336	5.43616	5.4805	5.5058	5.60156	5.39619	5.6103	5.71803	5.44726	5.22363	5.28682	5.40118	5.42511	5.23516	5.31494	5.57757	5.48958	5.3918	5.4191	5.55666	5.26637	5.42881	5.43667	4.88832	5.25469	5.55165	5.38412	5.46694	5.69156
Hfe	protein_coding	MGI Symbol	4	homeostatic iron regulator [Source:MGI Symbol;Acc:MGI:109191]	1.77419	1.9846	2.49741	2.05124	2.37023	1.4555	2.42427	2.17774	2.13836	2.82407	1.83069	2.01339	1.79801	2.00259	2.64524	2.19265	2.4806	1.97916	2.23558	2.16487	1.95879	2.13938	2.16842	2.54924	1.76941	2.29804	2.09629	1.62353	2.16227	1.35399	2.14502	1.75221	1.77676	2.23777	2.03011	1.71105	1.87245	1.80544	1.70617	2.23634	1.77843	2.47008	2.36759	1.92592	2.93555
Slc5a6	protein_coding	MGI Symbol	7	solute carrier family 5 (sodium-dependent vitamin transporter), member 6 [Source:MGI Symbol;Acc:MGI:2660847]	3.2921	3.51424	3.56866	3.06742	3.20773	2.94195	3.62432	3.14693	3.06247	3.38725	2.59981	3.01924	3.08008	2.66476	3.68051	2.80742	3.16985	3.36076	2.9399	3.18579	3.03231	3.32798	3.11184	3.13164	3.34809	3.38036	3.1721	3.42894	3.16383	2.95814	3.03662	2.74178	3.28536	2.90431	3.60031	2.64703	3.0336	3.18966	3.19701	2.62727	3.2732	3.12112	3.74529	3.02083	3.64733
Aplp1	protein_coding	MGI Symbol	5	amyloid beta (A4) precursor-like protein 1 [Source:MGI Symbol;Acc:MGI:88046]	8.93259	8.40976	8.39887	8.21931	9.1583	8.56675	9.0922	8.83928	8.78951	8.75789	9.09047	8.61475	8.93174	9.35671	8.64129	8.13144	8.50127	8.59028	8.90388	8.81005	8.56459	8.51026	8.44313	9.02917	8.85829	8.58706	8.54352	8.92304	7.51493	7.553	7.73699	7.54621	8.60488	7.65796	7.84707	7.44978	8.86155	8.32931	8.53386	9.46629	8.77886	8.31097	9.07576	8.56442	8.34084
Qrich1	protein_coding	MGI Symbol	14	glutamine-rich 1 [Source:MGI Symbol;Acc:MGI:1916482]	6.66354	6.73489	6.73315	6.86697	6.65812	6.75934	6.53016	6.46782	6.6462	6.40997	6.3305	6.8414	6.73647	6.68599	6.72033	6.83585	6.68626	6.60116	6.5694	6.59767	6.65073	6.70174	6.76198	6.53006	6.60485	6.71219	6.69573	6.56718	6.77038	6.78457	6.69104	6.41654	6.55399	6.55391	6.61645	6.74953	6.57735	6.75803	6.62298	6.15482	6.6247	6.63826	6.70959	6.50623	6.80144
P4htm	protein_coding	MGI Symbol	6	prolyl 4-hydroxylase, transmembrane (endoplasmic reticulum) [Source:MGI Symbol;Acc:MGI:1921693]	6.11547	6.57781	5.98133	6.19706	6.27195	6.10164	6.64852	6.46693	6.07113	6.67812	6.46476	5.99098	6.32048	6.2258	6.45972	6.30755	5.99262	6.32219	6.26079	6.12021	6.06883	6.46883	6.44201	6.577	6.3744	6.3401	6.16449	6.45951	5.95863	5.8891	6.07907	5.94346	6.48207	5.87485	5.82244	5.92589	6.37864	6.24615	6.35407	6.49473	6.49489	6.1932	6.28729	6.38378	6.25051
Usp19	protein_coding	MGI Symbol	16	ubiquitin specific peptidase 19 [Source:MGI Symbol;Acc:MGI:1918722]	5.35769	5.18034	4.92695	5.12653	5.17125	5.16033	5.2191	5.58011	5.25215	5.09779	5.43528	5.25285	5.54155	5.3331	5.32465	5.40808	4.82898	4.98125	5.47837	5.36756	5.19178	5.18219	5.20653	5.45562	5.39796	5.21957	5.30789	5.50302	5.0589	5.12319	5.3242	5.14749	5.15416	5.08683	5.07928	5.27538	5.43634	5.10613	5.33394	5.13126	5.34173	5.37297	5.42104	5.09157	5.03669
Pola1	protein_coding	MGI Symbol	4	polymerase (DNA directed), alpha 1 [Source:MGI Symbol;Acc:MGI:99660]	2.00708	1.59004	1.95661	1.00345	1.38401	2.02931	1.33165	1.37546	1.76663	1.39179	1.37211	1.91636	1.29237	1.80778	1.03142	1.70174	1.84292	1.5983	1.4851	1.91024	2.10576	1.63662	1.88424	1.39524	1.53522	1.32348	1.35238	0.339538	2.10481	1.6932	1.95283	1.37411	1.58796	1.82174	1.78241	1.61516	1.91673	1.69374	1.55698	1.07367	1.82833	1.78915	1.31715	1.79724	1.80303
Cdc42	protein_coding	MGI Symbol	2	cell division cycle 42 [Source:MGI Symbol;Acc:MGI:106211]	9.42322	9.54822	9.4551	9.67604	9.27322	9.38129	9.24483	9.34716	9.3756	9.51885	9.44785	9.47106	9.25799	9.16713	9.42448	9.70664	9.57342	9.56152	9.44715	9.43982	9.4706	9.55374	9.57409	9.39371	9.34142	9.58282	9.43017	9.33141	9.58553	9.74059	9.72114	9.81468	9.40687	9.56684	9.59666	9.63326	9.3679	9.57864	9.61266	9.3867	9.43352	9.41793	9.16491	9.97487	9.74066
Pknox1	protein_coding	MGI Symbol	14	Pbx/knotted 1 homeobox [Source:MGI Symbol;Acc:MGI:1201409]	3.5331	4.2602	3.98156	4.43959	3.9121	3.6911	3.69837	3.7685	3.94057	3.647	3.8592	4.28114	3.90962	3.7976	4.11803	4.02213	3.62187	3.71847	3.63668	3.50803	3.79622	3.95681	3.88698	3.85623	3.88127	3.85536	3.83013	3.99174	4.09254	4.0133	3.6931	4.15026	4.38777	3.87889	3.80726	4.16245	4.05275	3.8492	4.28691	3.58055	3.90687	4.23562	3.84047	3.51345	4.01786
D130043K22Rik	protein_coding	MGI Symbol	4	RIKEN cDNA D130043K22 gene [Source:MGI Symbol;Acc:MGI:3036268]	3.67522	3.34699	3.81883	3.52344	3.71687	3.68095	3.92606	3.39681	3.54186	3.6621	3.00588	3.25244	3.79696	4.03141	3.67586	3.09204	3.53147	3.2006	3.65188	3.82766	3.40018	3.90166	3.8369	3.80349	3.83037	3.57935	3.85284	3.75836	2.92651	2.39681	2.22014	2.2052	3.25254	2.64314	3.16828	2.7272	3.53522	3.16087	3.26732	3.28338	3.30879	3.25647	4.02215	2.86502	3.56442
Gmnn	protein_coding	MGI Symbol	5	geminin [Source:MGI Symbol;Acc:MGI:1927344]	2.573	2.6134	2.66649	2.81826	2.4872	2.41934	2.51359	2.87348	2.64532	2.61762	3.40205	2.99172	2.14563	2.16519	2.0674	2.19265	2.64976	2.82567	2.12374	2.59843	2.22633	2.61245	2.44588	2.57464	2.33704	2.45363	2.37252	2.48353	2.70381	2.92732	3.18151	2.90026	2.84989	2.70873	3.06098	2.70408	2.48095	2.88387	2.41244	2.70744	2.49151	3.1606	2.63799	2.99539	2.69129
Acot13	protein_coding	MGI Symbol	2	acyl-CoA thioesterase 13 [Source:MGI Symbol;Acc:MGI:1914084]	7.59048	7.39073	7.23627	7.13391	7.24643	7.41667	7.53416	7.55958	7.59933	7.82972	7.99544	7.35328	7.54754	7.51699	7.65547	7.65277	7.54714	7.50657	7.84314	7.84982	7.70671	7.6326	7.50074	7.49598	7.69536	7.85132	7.56926	7.72732	7.52834	7.75532	7.78765	8.08867	7.49944	7.63775	7.55583	7.50868	7.37111	7.6418	7.83798	8.4374	7.70806	7.46964	7.31419	8.13782	7.72257
Zfp184	protein_coding	MGI Symbol	6	zinc finger protein 184 (Kruppel-like) [Source:MGI Symbol;Acc:MGI:1922244]	1.10801	1.35834	1.38833	1.27518	0.602482	1.36714	1.62115	0.604342	0.918629	0.710087	0.538927	0.937119	0.28642	1.56887	1.39075	1.58144	1.63537	1.14051	0.9086	1.19375	0.962653	1.00065	1.5017	1.48371	1.35906	0.763526	0.106628	0.837496	1.84112	1.87377	1.9005	1.38488	1.42077	1.51456	1.6549	1.82688	0.977222	1.50301	1.23083	0.455759	0.659427	1.4843	0.691078	1.69259	1.57476
Cdk4	protein_coding	MGI Symbol	9	cyclin-dependent kinase 4 [Source:MGI Symbol;Acc:MGI:88357]	6.45108	6.57132	6.172	6.5151	6.23136	6.53974	6.37322	6.66785	6.39844	6.69961	6.75665	6.43883	6.4502	6.42402	6.69812	6.69584	6.41665	6.50534	6.56806	6.54851	6.50007	6.54133	6.50512	6.66062	6.53228	6.43537	6.3816	6.71829	6.5104	6.72645	6.58015	6.91809	6.52106	6.69004	6.45184	6.60318	6.25006	6.62353	6.53274	6.74354	6.49296	6.55755	6.33042	7.1644	6.55936
B4galnt1	protein_coding	MGI Symbol	5	beta-1,4-N-acetyl-galactosaminyl transferase 1 [Source:MGI Symbol;Acc:MGI:1342057]	4.37949	4.84494	4.26054	4.88825	4.50181	4.56271	4.90406	4.72695	4.61333	5.00317	4.23426	4.47814	4.90914	4.94909	4.97287	4.76248	3.89995	4.00487	4.26141	4.09767	4.30222	4.9441	4.96891	5.02834	4.83093	4.31209	4.6656	5.10094	4.54307	3.86668	4.32242	4.06914	4.72735	4.21161	4.30881	4.63546	4.6308	4.6269	4.74056	4.208	4.82782	4.69146	4.72965	4.43924	4.62262
Mettl1	protein_coding	MGI Symbol	5	methyltransferase like 1 [Source:MGI Symbol;Acc:MGI:1339986]	4.70821	4.51141	4.69526	4.84615	4.47888	4.74906	4.3655	4.87214	4.62764	4.90824	5.13284	4.9127	4.54684	4.5033	4.34311	4.54813	4.70743	4.93713	4.7721	4.57361	4.65595	4.68432	4.57538	4.60516	4.73433	4.89748	4.6242	4.85542	4.80098	4.86618	4.85064	4.99597	4.72934	4.75241	4.88797	4.61825	4.78109	4.86168	4.92368	5.41456	4.68617	4.92614	4.60573	5.28169	4.59917
Tspan31	protein_coding	MGI Symbol	5	tetraspanin 31 [Source:MGI Symbol;Acc:MGI:1914375]	5.43466	5.44225	5.26393	5.70073	5.45395	5.11884	5.37964	5.1029	5.13486	5.62567	5.42073	5.15966	5.22903	5.02457	5.28394	5.12863	5.39133	5.50694	5.23684	5.23872	5.14835	5.53769	5.49783	5.36826	4.99566	5.5261	5.3034	5.235	4.89155	4.85086	5.23494	4.92306	5.35819	5.00217	5.07573	4.99966	5.1421	5.34242	5.34861	5.20109	5.36304	4.9823	5.15392	5.34132	5.42815
Kif5b	protein_coding	MGI Symbol	7	kinesin family member 5B [Source:MGI Symbol;Acc:MGI:1098268]	8.08939	7.94764	8.01702	7.9939	8.11116	8.05374	8.09002	8.06843	8.20826	7.88813	7.77491	8.03696	8.16719	8.22139	8.01689	8.18721	7.66762	7.6291	7.94035	7.96007	8.11408	7.89262	8.03141	8.11329	8.07569	7.68288	8.09656	8.16967	8.2667	8.03531	8.0293	8.41978	8.0107	8.23744	8.17862	8.22556	8.02357	8.0174	8.14527	7.93957	8.21358	8.11331	7.99713	7.95443	8.05378
[truncated: 15,322 more rows]
[truncated: 10 more columns]
