# Supplementary material for: Cnih3 Deletion Dysregulates Dorsal Hippocampal Transcription across the Estrous Cycle
Source: eNeuro. 2023 Mar 13;10(3):ENEURO.0153-22.2023. doi: 10.1523/ENEURO.0153-22.2023 (PMC10027183; doi:10.1523/ENEURO.0153-22.2023)
Supplement: Extended Data Table 5-1 — Genotype differential expression contrast results. A, C–G, Sheets are named according to the contrast performed and cover all genes analyzed as described in Materials and Methods. Highlighted rows indicate genes we considered DE (FDR < 0.05). B, Nominally significant Enrichr results for genes DE between all KOs and all WTs considered together. Highlighted rows met our full criteria for enrichment for this analysis: log OR > 2, more than or equal to eight DEGs in the listed Enrichr gene set, and nominal enrichment p-value < 0.05. Download Table 5-1, XLS file. [file enu-eN-NWR-0153-22-s17.xls]

## Sheet: Ext Table Key
Sheet A and sheets C-G
Sheet is named for the pairwise comparison performed. Abbreviations are as follows: KO = knockout Met=metestrus Pro = proestrus Est = estrous Di = diestrus The sign convention for folld changes in all sheets of this table is the fold change between the gene's expression in first condition named in the sheet title relative to the second named condition. For example, genes with a positive logFC in …
Sheet B: Enrichr analysis of DEGs between WT and KO mice
Columns are as follows: Term: Gene set name in Enrichr (can be cell types, ontology terms, transcription factors, or any other term in an Enrichr-indexed database) db: database from which the Term comes n cluster genes in term: number of input DEGs overlapping genes comprising the gene set in the Term column DEG set size: number of input DEGs recognized and analyzed by Enrichr n genes in term: nu…

## Sheet: 5a-All KO vs All WT
ensembl_gene_id	external_gene_name	gene_biotype	external_gene_source	transcript_count	description	logFC	AveExpr	t	P.Value	adj.P.Val	B
ENSMUSG00000042406	Atf4	protein_coding	MGI Symbol	3	activating transcription factor 4 [Source:MGI Symbol;Acc:MGI:88096]	-0.454812	6.94607	-11.064	2.09283e-15	1.69185e-11	24.6149
ENSMUSG00000050071	Bex1	protein_coding	MGI Symbol	4	brain expressed X-linked 1 [Source:MGI Symbol;Acc:MGI:1328321]	-0.490981	6.31745	-10.8062	5.01658e-15	2.7036e-11	23.7521
ENSMUSG00000037860	Aim2	protein_coding	MGI Symbol	7	absent in melanoma 2 [Source:MGI Symbol;Acc:MGI:2686159]	-1.29962	1.18505	-12.0169	8.88287e-17	1.43618e-12	22.5906
ENSMUSG00000028971	Cort	protein_coding	MGI Symbol	1	cortistatin [Source:MGI Symbol;Acc:MGI:109538]	-0.986378	3.12019	-9.98148	8.68612e-14	3.51093e-10	20.1222
ENSMUSG00000020180	Snrpd3	protein_coding	MGI Symbol	3	small nuclear ribonucleoprotein D3 [Source:MGI Symbol;Acc:MGI:1914582]	-0.282416	7.58501	-8.77981	6.33195e-12	1.5769e-08	16.9605
ENSMUSG00000051579	Tceal8	protein_coding	MGI Symbol	4	transcription elongation factor A (SII)-like 8 [Source:MGI Symbol;Acc:MGI:1913934]	-0.313598	6.95993	-8.72897	7.61524e-12	1.5769e-08	16.7757
ENSMUSG00000024217	Snrpc	protein_coding	MGI Symbol	5	U1 small nuclear ribonucleoprotein C [Source:MGI Symbol;Acc:MGI:109489]	-0.441214	5.76077	-8.73471	7.45796e-12	1.5769e-08	16.7626
ENSMUSG00000002477	Snrpd1	protein_coding	MGI Symbol	5	small nuclear ribonucleoprotein D1 [Source:MGI Symbol;Acc:MGI:98344]	-0.383908	6.94967	-8.72227	7.80259e-12	1.5769e-08	16.7522
ENSMUSG00000042750	Bex2	protein_coding	MGI Symbol	1	brain expressed X-linked 2 [Source:MGI Symbol;Acc:MGI:1338017]	-0.356814	9.23532	-8.44575	2.13686e-11	3.83875e-08	15.7976
ENSMUSG00000074578	Zfas1	processed_transcript	MGI Symbol	6	zinc finger, NFX1-type containing 1, antisense RNA 1 [Source:MGI Symbol;Acc:MGI:1916199]	-0.543697	5.63564	-8.2142	4.98942e-11	8.0669e-08	14.939
ENSMUSG00000005667	Mthfd2	protein_coding	MGI Symbol	7	methylenetetrahydrofolate dehydrogenase (NAD+ dependent), methenyltetrahydrofolate cyclohydrolase [Source:MGI Symbol;Acc:MGI:1338850]	-0.446904	4.21241	-8.16739	5.92505e-11	8.70875e-08	14.6299
ENSMUSG00000044676	Zfp612	protein_coding	MGI Symbol	3	zinc finger protein 612 [Source:MGI Symbol;Acc:MGI:2443465]	0.270709	5.97268	7.79565	2.33036e-10	3.13977e-07	13.4731
ENSMUSG00000024213	Nudt3	protein_coding	MGI Symbol	10	nudix (nucleotide diphosphate linked moiety X)-type motif 3 [Source:MGI Symbol;Acc:MGI:1928484]	-0.366844	7.87533	-7.732	2.9482e-10	3.66666e-07	13.26
ENSMUSG00000026234	Ncl	protein_coding	MGI Symbol	6	nucleolin [Source:MGI Symbol;Acc:MGI:97286]	-0.236454	8.69055	-7.60215	4.76588e-10	5.50391e-07	12.7969
ENSMUSG00000045996	Polr2k	protein_coding	MGI Symbol	2	polymerase (RNA) II (DNA directed) polypeptide K [Source:MGI Symbol;Acc:MGI:102725]	-0.370258	5.21851	-7.53706	6.06448e-10	6.5367e-07	12.5361
ENSMUSG00000047844	Bex4	protein_coding	MGI Symbol	1	brain expressed X-linked 4 [Source:MGI Symbol;Acc:MGI:3606746]	-0.316767	5.03414	-6.92293	5.91748e-09	4.78369e-06	10.3596
ENSMUSG00000111990	Gm47033	lincRNA	MGI Symbol	1	predicted gene, 47033 [Source:MGI Symbol;Acc:MGI:6095730]	0.482671	2.89264	6.99759	4.48534e-09	3.81679e-06	10.2988
ENSMUSG00000025374	Nabp2	protein_coding	MGI Symbol	9	nucleic acid binding protein 2 [Source:MGI Symbol;Acc:MGI:1917167]	-0.28877	6.80097	-6.87764	7.00056e-09	5.38977e-06	10.2053
ENSMUSG00000092454	Gm2991	processed_pseudogene	MGI Symbol	1	predicted pseudogene 2991 [Source:MGI Symbol;Acc:MGI:3781169]	-0.53298	1.75874	-7.09602	3.11262e-09	2.96029e-06	10.1068
ENSMUSG00000031297	Slc7a3	protein_coding	MGI Symbol	7	solute carrier family 7 (cationic amino acid transporter, y+ system), member 3 [Source:MGI Symbol;Acc:MGI:1100521]	-1.12861	0.836091	-7.34282	1.2458e-09	1.25888e-06	9.94731
ENSMUSG00000039568	Ubald1	protein_coding	MGI Symbol	2	UBA-like domain containing 1 [Source:MGI Symbol;Acc:MGI:1916255]	-0.378008	6.97051	-6.75941	1.08548e-08	7.97729e-06	9.78188
ENSMUSG00000040463	Mybbp1a	protein_coding	MGI Symbol	8	MYB binding protein (P160) 1a [Source:MGI Symbol;Acc:MGI:106181]	0.299108	5.07196	6.71516	1.27908e-08	8.86808e-06	9.62474
ENSMUSG00000027313	Chac1	protein_coding	MGI Symbol	1	ChaC, cation transport regulator 1 [Source:MGI Symbol;Acc:MGI:1916315]	-0.487829	3.75766	-6.7074	1.31639e-08	8.86808e-06	9.51944
ENSMUSG00000029062	Cdk11b	protein_coding	MGI Symbol	8	cyclin-dependent kinase 11B [Source:MGI Symbol;Acc:MGI:88353]	-0.193366	6.60247	-6.63243	1.73812e-08	1.12408e-05	9.33041
ENSMUSG00000027296	Itpka	protein_coding	MGI Symbol	1	inositol 1,4,5-trisphosphate 3-kinase A [Source:MGI Symbol;Acc:MGI:1333822]	-0.423095	6.8687	-6.61572	1.84914e-08	1.14988e-05	9.26931
ENSMUSG00000000355	Mcts1	protein_coding	MGI Symbol	5	malignant T cell amplified sequence 1 [Source:MGI Symbol;Acc:MGI:1916245]	-0.274964	6.97706	-6.57608	2.14159e-08	1.28241e-05	9.1273
ENSMUSG00000012126	Ubxn11	protein_coding	MGI Symbol	12	UBX domain protein 11 [Source:MGI Symbol;Acc:MGI:1914836]	0.383286	3.9327	6.41452	3.89404e-08	2.24853e-05	8.51821
ENSMUSG00000036882	Arhgap33	protein_coding	MGI Symbol	8	Rho GTPase activating protein 33 [Source:MGI Symbol;Acc:MGI:2673998]	0.281748	5.32933	6.35221	4.90231e-08	2.73312e-05	8.34473
ENSMUSG00000028790	Khdrbs1	protein_coding	MGI Symbol	4	KH domain containing, RNA binding, signal transduction associated 1 [Source:MGI Symbol;Acc:MGI:893579]	-0.243914	6.01713	-6.29975	5.95013e-08	3.20672e-05	8.15198
ENSMUSG00000029440	Psmd9	protein_coding	MGI Symbol	7	proteasome (prosome, macropain) 26S subunit, non-ATPase, 9 [Source:MGI Symbol;Acc:MGI:1914401]	-0.233372	5.87435	-6.28442	6.29649e-08	3.28393e-05	8.09945
ENSMUSG00000051359	Ncald	protein_coding	MGI Symbol	12	neurocalcin delta [Source:MGI Symbol;Acc:MGI:1196326]	-0.170479	9.55868	-6.20685	8.38132e-08	4.10634e-05	7.79783
ENSMUSG00000069237	Fam8a1	protein_coding	MGI Symbol	2	family with sequence similarity 8, member A1 [Source:MGI Symbol;Acc:MGI:2145496]	-0.290653	5.1998	-6.16535	9.76579e-08	4.64392e-05	7.68761
ENSMUSG00000006546	Cryba2	protein_coding	MGI Symbol	2	crystallin, beta A2 [Source:MGI Symbol;Acc:MGI:104336]	-0.868898	-0.289474	-7.03593	3.89041e-09	3.49446e-06	7.65529
ENSMUSG00000031134	Rbmx	protein_coding	MGI Symbol	6	RNA binding motif protein, X chromosome [Source:MGI Symbol;Acc:MGI:1343044]	-0.216091	6.58958	-6.09462	1.26688e-07	5.68969e-05	7.41917
ENSMUSG00000021803	Cdhr1	protein_coding	MGI Symbol	1	cadherin-related family member 1 [Source:MGI Symbol;Acc:MGI:2157782]	0.734332	1.99357	6.22035	7.97463e-08	4.02918e-05	7.41266
ENSMUSG00000030785	Cox6a2	protein_coding	MGI Symbol	1	cytochrome c oxidase subunit 6A2 [Source:MGI Symbol;Acc:MGI:104649]	-0.56041	2.80396	-6.10391	1.22431e-07	5.65562e-05	7.31367
ENSMUSG00000071072	Ptges3	protein_coding	MGI Symbol	3	prostaglandin E synthase 3 [Source:MGI Symbol;Acc:MGI:1929282]	-0.179446	8.99488	-6.06692	1.40262e-07	6.12905e-05	7.30313
ENSMUSG00000038539	Atf5	protein_coding	MGI Symbol	3	activating transcription factor 5 [Source:MGI Symbol;Acc:MGI:2141857]	-0.459514	2.76019	-5.96638	2.02859e-07	8.63113e-05	6.84803
ENSMUSG00000090093	Gm14399	protein_coding	MGI Symbol	5	predicted gene 14399 [Source:MGI Symbol;Acc:MGI:3650082]	-0.376505	2.92261	-5.95698	2.09973e-07	8.70475e-05	6.84708
ENSMUSG00000007850	Hnrnph1	protein_coding	MGI Symbol	18	heterogeneous nuclear ribonucleoprotein H1 [Source:MGI Symbol;Acc:MGI:1891925]	-0.130985	7.33791	-5.9199	2.40524e-07	9.48486e-05	6.79497
ENSMUSG00000030421	Uri1	protein_coding	MGI Symbol	7	URI1, prefoldin-like chaperone [Source:MGI Symbol;Acc:MGI:1342294]	-0.252897	5.0319	-5.89206	2.6632e-07	0.000102521	6.73368
ENSMUSG00000010755	Cars	protein_coding	MGI Symbol	11	cysteinyl-tRNA synthetase [Source:MGI Symbol;Acc:MGI:1351477]	-0.221052	5.40543	-5.81485	3.5314e-07	0.000129763	6.4576
ENSMUSG00000031370	Zrsr2	protein_coding	MGI Symbol	8	zinc finger (CCCH type), RNA binding motif and serine/arginine rich 2 [Source:MGI Symbol;Acc:MGI:103287]	-0.181302	6.19835	-5.80042	3.72241e-07	0.000132441	6.38933
ENSMUSG00000030123	Plxnd1	protein_coding	MGI Symbol	5	plexin D1 [Source:MGI Symbol;Acc:MGI:2154244]	0.460158	2.28458	5.86157	2.97733e-07	0.000111948	6.38798
ENSMUSG00000034898	Filip1	protein_coding	MGI Symbol	5	filamin A interacting protein 1 [Source:MGI Symbol;Acc:MGI:1917848]	-0.28946	3.34019	-5.79708	3.7681e-07	0.000132441	6.36174
ENSMUSG00000091275	Gm3248	protein_coding	MGI Symbol	1	predicted gene 3248 [Source:MGI Symbol;Acc:MGI:3781426]	0.602282	1.27706	5.94718	2.17654e-07	8.79759e-05	6.20999
ENSMUSG00000025083	Afap1l2	protein_coding	MGI Symbol	8	actin filament associated protein 1-like 2 [Source:MGI Symbol;Acc:MGI:2147658]	0.39791	3.08193	5.75649	4.36909e-07	0.000150297	6.19878
ENSMUSG00000071172	Srsf3	protein_coding	MGI Symbol	10	serine and arginine-rich splicing factor 3 [Source:MGI Symbol;Acc:MGI:98285]	-0.161539	7.8749	-5.74936	4.48409e-07	0.000151039	6.19061
ENSMUSG00000025578	Cbx8	protein_coding	MGI Symbol	3	chromobox 8 [Source:MGI Symbol;Acc:MGI:1353589]	-0.362547	3.48813	-5.74047	4.6318e-07	0.00015283	6.18702
ENSMUSG00000028801	Stpg1	protein_coding	MGI Symbol	3	sperm tail PG rich repeat containing 1 [Source:MGI Symbol;Acc:MGI:1926056]	-0.408002	3.86014	-5.71406	5.09913e-07	0.000164885	6.11449
ENSMUSG00000074923	Pak6	protein_coding	MGI Symbol	5	p21 (RAC1) activated kinase 6 [Source:MGI Symbol;Acc:MGI:2679420]	0.287131	5.19282	5.67994	5.77301e-07	0.000183016	5.9937
ENSMUSG00000036907	C1ql2	protein_coding	MGI Symbol	1	complement component 1, q subcomponent-like 2 [Source:MGI Symbol;Acc:MGI:3032521]	-0.588759	4.05633	-5.66031	6.1997e-07	0.000192763	5.93627
ENSMUSG00000031371	Haus7	protein_coding	MGI Symbol	3	HAUS augmin-like complex, subunit 7 [Source:MGI Symbol;Acc:MGI:1920988]	-0.299835	3.67254	-5.6243	7.06567e-07	0.000215543	5.80384
ENSMUSG00000015757	Ppil4	protein_coding	MGI Symbol	4	peptidylprolyl isomerase (cyclophilin)-like 4 [Source:MGI Symbol;Acc:MGI:1914668]	-0.183402	6.19345	-5.49043	1.14698e-06	0.000337172	5.31119
ENSMUSG00000020719	Ddx5	protein_coding	MGI Symbol	9	DEAD (Asp-Glu-Ala-Asp) box polypeptide 5 [Source:MGI Symbol;Acc:MGI:105037]	-0.166785	8.99292	-5.47461	1.21438e-06	0.000350608	5.22321
ENSMUSG00000095930	Nim1k	protein_coding	MGI Symbol	2	NIM1 serine/threonine protein kinase [Source:MGI Symbol;Acc:MGI:2442399]	-0.210829	5.3668	-5.45447	1.30581e-06	0.000370393	5.21029
ENSMUSG00000115099	1700087I21Rik	lincRNA	MGI Symbol	2	RIKEN cDNA 1700087I21 gene [Source:MGI Symbol;Acc:MGI:1923869]	0.302373	3.67606	5.43473	1.4021e-06	0.000386328	5.16617
ENSMUSG00000049001	Ndnf	protein_coding	MGI Symbol	2	neuron-derived neurotrophic factor [Source:MGI Symbol;Acc:MGI:1915419]	0.409368	3.65503	5.41666	1.49632e-06	0.000386328	5.10577
ENSMUSG00000041264	Uspl1	protein_coding	MGI Symbol	12	ubiquitin specific peptidase like 1 [Source:MGI Symbol;Acc:MGI:2442342]	0.260489	5.29056	5.42194	1.46817e-06	0.000386328	5.10292
ENSMUSG00000098912	1500004A13Rik	processed_transcript	MGI Symbol	9	RIKEN cDNA 1500004A13 gene [Source:MGI Symbol;Acc:MGI:2442808]	0.193488	6.36248	5.41394	1.51105e-06	0.000386328	5.04415
ENSMUSG00000062981	Mrpl42	protein_coding	MGI Symbol	5	mitochondrial ribosomal protein L42 [Source:MGI Symbol;Acc:MGI:1333774]	-0.250992	6.95102	-5.41492	1.50572e-06	0.000386328	5.03686
ENSMUSG00000034825	Nrip3	protein_coding	MGI Symbol	3	nuclear receptor interacting protein 3 [Source:MGI Symbol;Acc:MGI:1925843]	0.249006	7.92873	5.41061	1.52925e-06	0.000386328	5.0105
ENSMUSG00000079259	Trim71	protein_coding	MGI Symbol	1	tripartite motif-containing 71 [Source:MGI Symbol;Acc:MGI:2685973]	-0.383052	2.2495	-5.42243	1.46559e-06	0.000386328	4.9752
ENSMUSG00000061353	Cxcl12	protein_coding	MGI Symbol	4	chemokine (C-X-C motif) ligand 12 [Source:MGI Symbol;Acc:MGI:103556]	-0.352979	5.08276	-5.37252	1.75368e-06	0.000429598	4.93823
ENSMUSG00000046523	Kctd4	protein_coding	MGI Symbol	1	potassium channel tetramerisation domain containing 4 [Source:MGI Symbol;Acc:MGI:1914766]	-0.206003	7.60151	-5.38642	1.66823e-06	0.000414954	4.93045
ENSMUSG00000020737	Jpt1	protein_coding	MGI Symbol	5	Jupiter microtubule associated homolog 1 [Source:MGI Symbol;Acc:MGI:1096361]	0.216994	8.33331	5.3566	1.85682e-06	0.000448075	4.82051
ENSMUSG00000030533	Unc45a	protein_coding	MGI Symbol	12	unc-45 myosin chaperone A [Source:MGI Symbol;Acc:MGI:2142246]	0.256503	4.67017	5.32591	2.07286e-06	0.000492853	4.7953
ENSMUSG00000051079	Rgs13	protein_coding	MGI Symbol	2	regulator of G-protein signaling 13 [Source:MGI Symbol;Acc:MGI:2180585]	-0.647507	0.998009	-5.49588	1.12461e-06	0.000336718	4.74115
ENSMUSG00000022706	Mrpl40	protein_coding	MGI Symbol	3	mitochondrial ribosomal protein L40 [Source:MGI Symbol;Acc:MGI:1332635]	-0.214052	5.56671	-5.31318	2.16964e-06	0.000507761	4.71956
ENSMUSG00000001017	Chtop	protein_coding	MGI Symbol	9	chromatin target of PRMT1 [Source:MGI Symbol;Acc:MGI:1913761]	-0.239071	6.78061	-5.30951	2.19837e-06	0.000507761	4.67559
ENSMUSG00000028758	Kif17	protein_coding	MGI Symbol	4	kinesin family member 17 [Source:MGI Symbol;Acc:MGI:1098229]	0.258885	4.70197	5.28793	2.37492e-06	0.000533302	4.66646
ENSMUSG00000018659	Pnpo	protein_coding	MGI Symbol	3	pyridoxine 5prime-phosphate oxidase [Source:MGI Symbol;Acc:MGI:2144151]	0.232341	6.57751	5.29002	2.35717e-06	0.000533302	4.61392
ENSMUSG00000091931	Gon7	protein_coding	MGI Symbol	2	GON7 subunit of KEOPS complex [Source:MGI Symbol;Acc:MGI:4845848]	-0.265496	4.21767	-5.25942	2.62975e-06	0.000574565	4.58239
ENSMUSG00000039230	Tbcd	protein_coding	MGI Symbol	8	tubulin-specific chaperone d [Source:MGI Symbol;Acc:MGI:1919686]	0.22128	4.58421	5.24621	2.75683e-06	0.000594299	4.52871
ENSMUSG00000033953	Ppp3r1	protein_coding	MGI Symbol	2	protein phosphatase 3, regulatory subunit B, alpha isoform (calcineurin B, type I) [Source:MGI Symbol;Acc:MGI:107172]	-0.193561	9.45366	-5.26025	2.62194e-06	0.000574565	4.48028
ENSMUSG00000020898	Ctc1	protein_coding	MGI Symbol	12	CTS telomere maintenance complex component 1 [Source:MGI Symbol;Acc:MGI:1916214]	0.18402	4.69377	5.16236	3.71668e-06	0.000790674	4.24383
ENSMUSG00000028484	Psip1	protein_coding	MGI Symbol	7	PC4 and SFRS1 interacting protein 1 [Source:MGI Symbol;Acc:MGI:2142116]	-0.159931	6.9765	-5.14766	3.9161e-06	0.000822279	4.12055
ENSMUSG00000037525	Bcdin3d	protein_coding	MGI Symbol	2	BCDIN3 domain containing [Source:MGI Symbol;Acc:MGI:1922534]	-0.262781	3.46943	-5.11615	4.37958e-06	0.000896318	4.10684
ENSMUSG00000050875	Minar2	protein_coding	MGI Symbol	7	membrane integral NOTCH2 associated receptor 2 [Source:MGI Symbol;Acc:MGI:2442934]	-0.200278	6.10828	-5.13051	4.162e-06	0.000862708	4.08089
ENSMUSG00000040618	Pck2	protein_coding	MGI Symbol	13	phosphoenolpyruvate carboxykinase 2 (mitochondrial) [Source:MGI Symbol;Acc:MGI:1860456]	0.229739	5.27893	5.09683	4.68994e-06	0.000936136	3.99894
ENSMUSG00000001380	Hars	protein_coding	MGI Symbol	4	histidyl-tRNA synthetase [Source:MGI Symbol;Acc:MGI:108087]	0.193497	7.43665	5.11051	4.46798e-06	0.000902979	3.98825
ENSMUSG00000047187	Rab2a	protein_coding	MGI Symbol	1	RAB2A, member RAS oncogene family [Source:MGI Symbol;Acc:MGI:1928750]	0.131301	8.13526	5.07606	5.04781e-06	0.000995281	3.86276
ENSMUSG00000042814	Mcts2	protein_coding	MGI Symbol	1	malignant T cell amplified sequence 2 [Source:MGI Symbol;Acc:MGI:1913655]	-0.269709	4.28834	-5.02251	6.09934e-06	0.00116017	3.79138
ENSMUSG00000066037	Hnrnpr	protein_coding	MGI Symbol	11	heterogeneous nuclear ribonucleoprotein R [Source:MGI Symbol;Acc:MGI:1891692]	-0.157482	7.10123	-5.0309	5.9215e-06	0.00113975	3.72258
ENSMUSG00000022594	Lynx1	protein_coding	MGI Symbol	3	Ly6/neurotoxin 1 [Source:MGI Symbol;Acc:MGI:1345180]	0.281477	7.78482	4.99115	6.81246e-06	0.00128074	3.57951
ENSMUSG00000007987	Ift22	protein_coding	MGI Symbol	5	intraflagellar transport 22 [Source:MGI Symbol;Acc:MGI:1914536]	0.182715	6.84005	4.97954	7.09663e-06	0.00130384	3.55457
ENSMUSG00000006717	Acot13	protein_coding	MGI Symbol	2	acyl-CoA thioesterase 13 [Source:MGI Symbol;Acc:MGI:1914084]	-0.215631	7.62162	-4.9821	7.03296e-06	0.00130384	3.55114
ENSMUSG00000080717	B230307C23Rik	protein_coding	MGI Symbol	8	RIKEN cDNA B230307C23 gene [Source:MGI Symbol;Acc:MGI:3643396]	0.281167	3.00388	4.94445	8.02836e-06	0.00145845	3.53313
ENSMUSG00000028621	Cyb5rl	protein_coding	MGI Symbol	11	cytochrome b5 reductase-like [Source:MGI Symbol;Acc:MGI:1919657]	0.311549	2.94105	4.9387	8.19217e-06	0.00147168	3.51114
ENSMUSG00000000560	Gabra2	protein_coding	MGI Symbol	6	gamma-aminobutyric acid (GABA) A receptor, subunit alpha 2 [Source:MGI Symbol;Acc:MGI:95614]	0.459109	7.11585	4.92488	8.59918e-06	0.00149496	3.3667
ENSMUSG00000028233	Tgs1	protein_coding	MGI Symbol	5	trimethylguanosine synthase 1 [Source:MGI Symbol;Acc:MGI:2151797]	0.131365	5.71067	4.89615	9.5099e-06	0.0016357	3.30799
ENSMUSG00000078552	Dcdc2b	protein_coding	MGI Symbol	3	doublecortin domain containing 2b [Source:MGI Symbol;Acc:MGI:2686212]	-0.404491	1.6892	-4.92547	8.58126e-06	0.00149496	3.29741
ENSMUSG00000020271	Fbxw11	protein_coding	MGI Symbol	5	F-box and WD-40 domain protein 11 [Source:MGI Symbol;Acc:MGI:2144023]	-0.169107	6.79296	-4.87834	1.01217e-05	0.0017226	3.21577
ENSMUSG00000025264	Tsr2	protein_coding	MGI Symbol	4	TSR2 20S rRNA accumulation [Source:MGI Symbol;Acc:MGI:1916749]	0.159482	6.48295	4.86997	1.04222e-05	0.00174469	3.19544
ENSMUSG00000049536	Tceal1	protein_coding	MGI Symbol	1	transcription elongation factor A (SII)-like 1 [Source:MGI Symbol;Acc:MGI:2385317]	-0.188575	6.315	-4.86873	1.04673e-05	0.00174469	3.19489
ENSMUSG00000113186	A330076C08Rik	lincRNA	MGI Symbol	2	RIKEN cDNA A330076C08 gene [Source:MGI Symbol;Acc:MGI:2443693]	-0.545458	0.854754	-4.92927	8.46776e-06	0.00149496	3.00918
ENSMUSG00000027011	Ube2e3	protein_coding	MGI Symbol	7	ubiquitin-conjugating enzyme E2E 3 [Source:MGI Symbol;Acc:MGI:107412]	-0.141332	7.07921	-4.81333	1.26993e-05	0.00207396	2.99416
ENSMUSG00000027620	Rbm39	protein_coding	MGI Symbol	25	RNA binding motif protein 39 [Source:MGI Symbol;Acc:MGI:2157953]	-0.137229	7.88641	-4.81574	1.25929e-05	0.00207396	2.99077
ENSMUSG00000031099	Smarca1	protein_coding	MGI Symbol	7	SWI/SNF related, matrix associated, actin dependent regulator of chromatin, subfamily a, member 1 [Source:MGI Symbol;Acc:MGI:1935127]	-0.175094	4.90387	-4.77663	1.4428e-05	0.00230963	2.95186
ENSMUSG00000021807	Rtraf	protein_coding	MGI Symbol	2	RNA transcription, translation and transport factor [Source:MGI Symbol;Acc:MGI:1915295]	-0.212664	7.57624	-4.80133	1.32409e-05	0.00214079	2.94626
ENSMUSG00000073771	Btbd19	protein_coding	MGI Symbol	9	BTB (POZ) domain containing 19 [Source:MGI Symbol;Acc:MGI:1925861]	-0.290875	3.00926	-4.74423	1.61449e-05	0.00255912	2.89997
ENSMUSG00000029402	Snrnp35	protein_coding	MGI Symbol	3	small nuclear ribonucleoprotein 35 (U11/U12) [Source:MGI Symbol;Acc:MGI:1923417]	-0.226642	4.61369	-4.728	1.70788e-05	0.00267052	2.80948
ENSMUSG00000066477	Gm16551	processed_transcript	MGI Symbol	5	predicted gene 16551 [Source:MGI Symbol;Acc:MGI:4414971]	-0.975338	-0.151962	-5.06255	5.29503e-06	0.00103145	2.74563
ENSMUSG00000029512	Ulk1	protein_coding	MGI Symbol	11	unc-51 like kinase 1 [Source:MGI Symbol;Acc:MGI:1270126]	0.157003	5.39428	4.71677	1.77552e-05	0.00270901	2.72988
ENSMUSG00000029403	Cdkl2	protein_coding	MGI Symbol	7	cyclin-dependent kinase-like 2 (CDC2-related kinase) [Source:MGI Symbol;Acc:MGI:1858227]	0.179408	5.55288	4.71176	1.8066e-05	0.00272982	2.70526
ENSMUSG00000071708	Sms	protein_coding	MGI Symbol	5	spermine synthase [Source:MGI Symbol;Acc:MGI:109490]	0.143002	7.17607	4.71668	1.77607e-05	0.00270901	2.67295
ENSMUSG00000031824	6430548M08Rik	protein_coding	MGI Symbol	9	RIKEN cDNA 6430548M08 gene [Source:MGI Symbol;Acc:MGI:2443793]	0.181399	6.6453	4.70744	1.83378e-05	0.00274524	2.65315
ENSMUSG00000027968	Larp7	protein_coding	MGI Symbol	4	La ribonucleoprotein domain family, member 7 [Source:MGI Symbol;Acc:MGI:107634]	-0.169943	5.25099	-4.6747	2.05325e-05	0.00299633	2.60019
ENSMUSG00000047669	Msl3l2	protein_coding	MGI Symbol	2	MSL3 like 2 [Source:MGI Symbol;Acc:MGI:1920640]	-0.352668	2.79909	-4.64556	2.27004e-05	0.00316397	2.58155
ENSMUSG00000020520	Galnt10	protein_coding	MGI Symbol	2	polypeptide N-acetylgalactosaminyltransferase 10 [Source:MGI Symbol;Acc:MGI:1890480]	0.376192	1.65144	4.68968	1.94983e-05	0.00289219	2.58035
ENSMUSG00000118084	AA388235	lincRNA	MGI Symbol	1	expressed sequence AA388235 [Source:MGI Symbol;Acc:MGI:3035178]	-0.333871	1.91035	-4.6664	2.11282e-05	0.00305	2.56226
ENSMUSG00000036641	Ccdc148	protein_coding	MGI Symbol	4	coiled-coil domain containing 148 [Source:MGI Symbol;Acc:MGI:3039583]	0.187181	5.20045	4.6547	2.19976e-05	0.0031198	2.53809
ENSMUSG00000006127	Inpp5k	protein_coding	MGI Symbol	7	inositol polyphosphate 5-phosphatase K [Source:MGI Symbol;Acc:MGI:1194899]	0.192041	5.94905	4.66343	2.13456e-05	0.00305412	2.52963
ENSMUSG00000019539	Rcn3	protein_coding	MGI Symbol	9	reticulocalbin 3, EF-hand calcium binding domain [Source:MGI Symbol;Acc:MGI:1277122]	0.397944	3.05189	4.62156	2.46528e-05	0.00337786	2.51329
ENSMUSG00000118026	Gm50335	antisense	MGI Symbol	1	predicted gene, 50335 [Source:MGI Symbol;Acc:MGI:6303206]	0.428302	1.55528	4.65076	2.22974e-05	0.00313483	2.4292
ENSMUSG00000027584	Oprl1	protein_coding	MGI Symbol	12	opioid receptor-like 1 [Source:MGI Symbol;Acc:MGI:97440]	0.252156	4.58336	4.60588	2.60167e-05	0.00353477	2.41636
ENSMUSG00000028223	Decr1	protein_coding	MGI Symbol	3	2,4-dienoyl CoA reductase 1, mitochondrial [Source:MGI Symbol;Acc:MGI:1914710]	-0.230009	3.94232	-4.57756	2.8668e-05	0.00379922	2.3597
ENSMUSG00000021680	Crhbp	protein_coding	MGI Symbol	2	corticotropin releasing hormone binding protein [Source:MGI Symbol;Acc:MGI:88497]	-0.281565	5.15704	-4.59374	2.71222e-05	0.00365426	2.34342
ENSMUSG00000038990	Cables2	protein_coding	MGI Symbol	5	CDK5 and Abl enzyme substrate 2 [Source:MGI Symbol;Acc:MGI:2182335]	0.222969	4.38117	4.57201	2.92175e-05	0.00384056	2.32085
ENSMUSG00000110249	9330121K16Rik	TEC	MGI Symbol	1	RIKEN cDNA 9330121K16 gene [Source:MGI Symbol;Acc:MGI:2443625]	0.287068	3.76832	4.54107	3.24762e-05	0.00416726	2.25246
ENSMUSG00000022338	Eny2	protein_coding	MGI Symbol	10	ENY2 transcription and export complex 2 subunit [Source:MGI Symbol;Acc:MGI:1919286]	-0.132537	6.64682	-4.57952	2.84762e-05	0.00379922	2.23352
ENSMUSG00000050394	Armcx6	protein_coding	MGI Symbol	4	armadillo repeat containing, X-linked 6 [Source:MGI Symbol;Acc:MGI:2147993]	0.408131	1.04319	4.62539	2.4331e-05	0.00336226	2.21794
ENSMUSG00000060149	BC002059	lincRNA	MGI Symbol	3	cDNA sequence BC002059 [Source:MGI Symbol;Acc:MGI:2384864]	-0.240832	3.29372	-4.50738	3.64287e-05	0.00445817	2.1574
ENSMUSG00000027940	Tpm3	protein_coding	MGI Symbol	16	tropomyosin 3, gamma [Source:MGI Symbol;Acc:MGI:1890149]	-0.136887	8.18779	-4.56258	3.01762e-05	0.00393459	2.15299
ENSMUSG00000061132	Blnk	protein_coding	MGI Symbol	3	B cell linker [Source:MGI Symbol;Acc:MGI:96878]	0.318482	3.42834	4.50542	3.66735e-05	0.00445817	2.15113
ENSMUSG00000033417	Cacul1	protein_coding	MGI Symbol	5	CDK2 associated, cullin domain 1 [Source:MGI Symbol;Acc:MGI:1926082]	-0.177088	4.98582	-4.51552	3.54333e-05	0.00437317	2.10002
ENSMUSG00000031284	Pak3	protein_coding	MGI Symbol	10	p21 (RAC1) activated kinase 3 [Source:MGI Symbol;Acc:MGI:1339656]	0.130933	7.44704	4.54286	3.22784e-05	0.00416726	2.09962
ENSMUSG00000057715	A830018L16Rik	protein_coding	MGI Symbol	10	RIKEN cDNA A830018L16 gene [Source:MGI Symbol;Acc:MGI:2444149]	-0.216339	5.75488	-4.52466	3.43468e-05	0.00427168	2.08492
ENSMUSG00000031958	Ldhd	protein_coding	MGI Symbol	3	lactate dehydrogenase D [Source:MGI Symbol;Acc:MGI:106428]	0.341073	2.97442	4.48309	3.95662e-05	0.00468916	2.08334
ENSMUSG00000109473	B930025P03Rik	lincRNA	MGI Symbol	2	RIKEN cDNA B930025P03 gene [Source:MGI Symbol;Acc:MGI:2443166]	0.782875	0.274634	4.72632	1.7178e-05	0.00267052	2.0759
ENSMUSG00000031066	Usp11	protein_coding	MGI Symbol	4	ubiquitin specific peptidase 11 [Source:MGI Symbol;Acc:MGI:2384312]	0.178542	7.01659	4.53246	3.3445e-05	0.00425778	2.07336
ENSMUSG00000060073	Psma3	protein_coding	MGI Symbol	9	proteasome subunit alpha 3 [Source:MGI Symbol;Acc:MGI:104883]	-0.113188	8.70523	-4.52924	3.38141e-05	0.00427114	2.03895
ENSMUSG00000059142	Zfp945	protein_coding	MGI Symbol	4	zinc finger protein 945 [Source:MGI Symbol;Acc:MGI:2445132]	-0.193584	3.76034	-4.47056	4.12859e-05	0.00480223	2.02938
ENSMUSG00000025068	Gsto1	protein_coding	MGI Symbol	6	glutathione S-transferase omega 1 [Source:MGI Symbol;Acc:MGI:1342273]	-0.189165	6.25997	-4.48185	3.97337e-05	0.00468916	1.9276
ENSMUSG00000024097	Srsf7	protein_coding	MGI Symbol	8	serine and arginine-rich splicing factor 7 [Source:MGI Symbol;Acc:MGI:1926232]	-0.166962	7.23058	-4.48786	3.89303e-05	0.00467692	1.92438
ENSMUSG00000031490	Eif4ebp1	protein_coding	MGI Symbol	2	eukaryotic translation initiation factor 4E binding protein 1 [Source:MGI Symbol;Acc:MGI:103267]	-0.268022	2.33397	-4.43642	4.63503e-05	0.0051923	1.92178
ENSMUSG00000019970	Sgk1	protein_coding	MGI Symbol	13	serum/glucocorticoid regulated kinase 1 [Source:MGI Symbol;Acc:MGI:1340062]	0.406473	7.51633	4.48694	3.90514e-05	0.00467692	1.91709
ENSMUSG00000076617	Ighm	IG_C_gene	MGI Symbol	2	immunoglobulin heavy constant mu [Source:MGI Symbol;Acc:MGI:96448]	-0.396233	5.3124	-4.46243	4.24408e-05	0.0049013	1.90894
ENSMUSG00000036086	Zranb3	protein_coding	MGI Symbol	7	zinc finger, RAN-binding domain containing 3 [Source:MGI Symbol;Acc:MGI:1918362]	0.271003	3.11973	4.41355	5.00763e-05	0.00540571	1.86962
ENSMUSG00000058126	Tpm3-rs7	protein_coding	MGI Symbol	1	tropomyosin 3, related sequence 7 [Source:MGI Symbol;Acc:MGI:99705]	-0.219931	3.3121	-4.4131	5.0152e-05	0.00540571	1.86465
ENSMUSG00000028161	Ppp3ca	protein_coding	MGI Symbol	8	protein phosphatase 3, catalytic subunit, alpha isoform [Source:MGI Symbol;Acc:MGI:107164]	-0.126029	11.5208	-4.47208	4.10736e-05	0.00480223	1.83234
ENSMUSG00000053111	Fank1	protein_coding	MGI Symbol	5	fibronectin type 3 and ankyrin repeat domains 1 [Source:MGI Symbol;Acc:MGI:1914180]	0.405216	1.94075	4.42065	4.8888e-05	0.00537702	1.83181
ENSMUSG00000068220	Lgals1	protein_coding	MGI Symbol	2	lectin, galactose binding, soluble 1 [Source:MGI Symbol;Acc:MGI:96777]	-0.301799	4.93187	-4.42265	4.85586e-05	0.00537702	1.80666
ENSMUSG00000070697	Utp3	protein_coding	MGI Symbol	1	UTP3 small subunit processome component [Source:MGI Symbol;Acc:MGI:1919230]	-0.172039	6.36109	-4.4445	4.50997e-05	0.00515753	1.80437
ENSMUSG00000032598	Nckipsd	protein_coding	MGI Symbol	6	NCK interacting protein with SH3 domain [Source:MGI Symbol;Acc:MGI:1931834]	0.196999	6.34887	4.44252	4.54029e-05	0.00515753	1.79826
ENSMUSG00000030704	Rab6a	protein_coding	MGI Symbol	4	RAB6A, member RAS oncogene family [Source:MGI Symbol;Acc:MGI:894313]	-0.182035	8.63633	-4.44113	4.56165e-05	0.00515753	1.75462
ENSMUSG00000049881	2810025M15Rik	transcribed_processed_pseudogene	MGI Symbol	4	RIKEN cDNA 2810025M15 gene [Source:MGI Symbol;Acc:MGI:1917203]	-0.216897	5.48527	-4.41485	4.98558e-05	0.00540571	1.74843
ENSMUSG00000021134	Srsf5	protein_coding	MGI Symbol	12	serine and arginine-rich splicing factor 5 [Source:MGI Symbol;Acc:MGI:98287]	-0.191712	8.15664	-4.43504	4.65662e-05	0.0051923	1.74081
ENSMUSG00000038115	Ano2	protein_coding	MGI Symbol	6	anoctamin 2 [Source:MGI Symbol;Acc:MGI:2387214]	0.893821	-0.19835	4.67415	2.0571e-05	0.00299633	1.71247
ENSMUSG00000091086	Rpl6l	processed_pseudogene	MGI Symbol	1	ribosomal protein L6-like [Source:MGI Symbol;Acc:MGI:3647789]	-0.23734	2.87756	-4.34668	6.2722e-05	0.00637194	1.66579
ENSMUSG00000107176	Gm9794	processed_pseudogene	MGI Symbol	1	predicted pseudogene 9794 [Source:MGI Symbol;Acc:MGI:3642653]	-0.294874	5.47915	-4.38711	5.47471e-05	0.00580782	1.66078
ENSMUSG00000021103	Mnat1	protein_coding	MGI Symbol	3	menage a trois 1 [Source:MGI Symbol;Acc:MGI:106207]	-0.179656	5.47943	-4.37574	5.68835e-05	0.0059335	1.62327
ENSMUSG00000025737	Wdr24	protein_coding	MGI Symbol	4	WD repeat domain 24 [Source:MGI Symbol;Acc:MGI:2446285]	0.176698	5.04765	4.3667	5.86408e-05	0.0060776	1.62296
ENSMUSG00000031558	Slit2	protein_coding	MGI Symbol	23	slit guidance ligand 2 [Source:MGI Symbol;Acc:MGI:1315205]	0.337471	3.16597	4.33009	6.63117e-05	0.00649774	1.6142
ENSMUSG00000073643	Wdfy1	protein_coding	MGI Symbol	14	WD repeat and FYVE domain containing 1 [Source:MGI Symbol;Acc:MGI:1916618]	0.897828	5.48864	4.36336	5.93035e-05	0.00610713	1.59285
ENSMUSG00000071415	Rpl23	protein_coding	MGI Symbol	5	ribosomal protein L23 [Source:MGI Symbol;Acc:MGI:1929455]	-0.205761	8.30395	-4.38596	5.49602e-05	0.00580782	1.58131
ENSMUSG00000015837	Sqstm1	protein_coding	MGI Symbol	7	sequestosome 1 [Source:MGI Symbol;Acc:MGI:107931]	-0.141631	8.87302	-4.38221	5.56587e-05	0.00584344	1.56262
ENSMUSG00000029575	Mmab	protein_coding	MGI Symbol	3	methylmalonic aciduria (cobalamin deficiency) cblB type homolog (human) [Source:MGI Symbol;Acc:MGI:1924947]	0.193878	4.7397	4.33545	6.51305e-05	0.00643606	1.543
ENSMUSG00000116180	Gm49492	bidirectional_promoter_lncRNA	MGI Symbol	1	predicted gene, 49492 [Source:MGI Symbol;Acc:MGI:6155169]	-0.258489	2.38938	-4.30734	7.15616e-05	0.00680593	1.53732
ENSMUSG00000078591	Hs3st4	protein_coding	MGI Symbol	1	heparan sulfate (glucosamine) 3-O-sulfotransferase 4 [Source:MGI Symbol;Acc:MGI:1333792]	0.17415	6.93464	4.35697	6.05919e-05	0.00620032	1.51087
ENSMUSG00000029999	Tgfa	protein_coding	MGI Symbol	4	transforming growth factor alpha [Source:MGI Symbol;Acc:MGI:98724]	0.228246	4.55099	4.31645	6.94128e-05	0.00664062	1.49728
ENSMUSG00000018648	Dusp14	protein_coding	MGI Symbol	5	dual specificity phosphatase 14 [Source:MGI Symbol;Acc:MGI:1927168]	-0.18857	6.2267	-4.339	6.43594e-05	0.00643606	1.47194
ENSMUSG00000030854	Ptpn5	protein_coding	MGI Symbol	11	protein tyrosine phosphatase, non-receptor type 5 [Source:MGI Symbol;Acc:MGI:97807]	0.196091	6.46872	4.33568	6.50807e-05	0.00643606	1.45422
ENSMUSG00000084113	Gm14277	processed_pseudogene	MGI Symbol	1	predicted gene 14277 [Source:MGI Symbol;Acc:MGI:3650350]	-0.411518	1.29146	-4.32819	6.67357e-05	0.0064991	1.44539
ENSMUSG00000055775	Myh8	protein_coding	MGI Symbol	4	myosin, heavy polypeptide 8, skeletal muscle, perinatal [Source:MGI Symbol;Acc:MGI:1339712]	0.731137	-0.0631731	4.52491	3.43178e-05	0.00427168	1.43917
ENSMUSG00000048497	Mmgt2	protein_coding	MGI Symbol	7	membrane magnesium transporter 2 [Source:MGI Symbol;Acc:MGI:2448491]	-0.233854	3.38601	-4.26843	8.14905e-05	0.00742378	1.41696
ENSMUSG00000048978	Nrsn1	protein_coding	MGI Symbol	5	neurensin 1 [Source:MGI Symbol;Acc:MGI:894662]	0.150498	9.20291	4.33475	6.52841e-05	0.00643606	1.40816
ENSMUSG00000026278	Bok	protein_coding	MGI Symbol	5	BCL2-related ovarian killer [Source:MGI Symbol;Acc:MGI:1858494]	-0.380367	7.24327	-4.32644	6.71295e-05	0.0064991	1.4057
ENSMUSG00000058351	Smim4	protein_coding	MGI Symbol	4	small integral membrane protein 4 [Source:MGI Symbol;Acc:MGI:1913737]	-0.239828	4.36709	-4.27855	7.87859e-05	0.00728642	1.3939
ENSMUSG00000040263	Klhdc4	protein_coding	MGI Symbol	10	kelch domain containing 4 [Source:MGI Symbol;Acc:MGI:2384569]	-0.146007	4.89668	-4.2823	7.78073e-05	0.00727161	1.3666
ENSMUSG00000033615	Cplx1	protein_coding	MGI Symbol	2	complexin 1 [Source:MGI Symbol;Acc:MGI:104727]	0.169824	9.78171	4.32187	6.81635e-05	0.00655992	1.36227
ENSMUSG00000018401	Mtmr4	protein_coding	MGI Symbol	6	myotubularin related protein 4 [Source:MGI Symbol;Acc:MGI:2180699]	0.172271	5.36936	4.27825	7.88671e-05	0.00728642	1.32287
ENSMUSG00000022558	Mroh1	protein_coding	MGI Symbol	15	maestro heat-like repeat family member 1 [Source:MGI Symbol;Acc:MGI:2442558]	0.215529	4.92638	4.26755	8.17314e-05	0.00742378	1.32043
ENSMUSG00000073436	Eme2	protein_coding	MGI Symbol	8	essential meiotic structure-specific endonuclease subunit 2 [Source:MGI Symbol;Acc:MGI:1919889]	0.398762	1.15432	4.29923	7.3529e-05	0.00695214	1.31937
ENSMUSG00000031432	Prps1	protein_coding	MGI Symbol	2	phosphoribosyl pyrophosphate synthetase 1 [Source:MGI Symbol;Acc:MGI:97775]	0.157409	7.12329	4.29685	7.41178e-05	0.00696707	1.31593
ENSMUSG00000099875	Rbm3-ps	processed_pseudogene	MGI Symbol	1	RNA binding motif (RNP1, RRM) protein 3 [Source:MGI Symbol;Acc:MGI:3642874]	-0.445306	1.21864	-4.27645	7.9342e-05	0.00728864	1.29959
ENSMUSG00000027230	Creb3l1	protein_coding	MGI Symbol	1	cAMP responsive element binding protein 3-like 1 [Source:MGI Symbol;Acc:MGI:1347062]	-0.316557	1.63319	-4.23704	9.04667e-05	0.00803662	1.2685
ENSMUSG00000019777	Hdac2	protein_coding	MGI Symbol	4	histone deacetylase 2 [Source:MGI Symbol;Acc:MGI:1097691]	-0.174152	5.74194	-4.2473	8.74315e-05	0.00783097	1.20406
ENSMUSG00000105461	Gm4742	processed_pseudogene	MGI Symbol	1	predicted gene 4742 [Source:MGI Symbol;Acc:MGI:3645661]	-0.396231	1.33602	-4.23324	9.16161e-05	0.00809425	1.19687
ENSMUSG00000017493	Igfbp4	protein_coding	MGI Symbol	6	insulin-like growth factor binding protein 4 [Source:MGI Symbol;Acc:MGI:96439]	-0.207198	6.63381	-4.25489	8.52523e-05	0.00770033	1.19234
ENSMUSG00000108414	Snhg1	processed_transcript	MGI Symbol	18	small nucleolar RNA host gene 1 [Source:MGI Symbol;Acc:MGI:3763743]	-0.24068	3.80536	-4.19984	0.000102348	0.00870923	1.1891
ENSMUSG00000026514	Cnih3	protein_coding	MGI Symbol	4	cornichon family AMPA receptor auxiliary protein 3 [Source:MGI Symbol;Acc:MGI:1920228]	-0.335526	5.15092	-4.22493	9.41777e-05	0.00827535	1.17022
ENSMUSG00000054302	Eapp	protein_coding	MGI Symbol	6	E2F-associated phosphoprotein [Source:MGI Symbol;Acc:MGI:1913516]	-0.102179	6.63342	-4.24649	8.76674e-05	0.00783097	1.16703
ENSMUSG00000052479	A330008L17Rik	lincRNA	MGI Symbol	2	RIKEN cDNA A330008L17 gene [Source:MGI Symbol;Acc:MGI:2443215]	-0.22374	3.57126	-4.18737	0.00010666	0.00888903	1.16463
ENSMUSG00000021113	Snapc1	protein_coding	MGI Symbol	5	small nuclear RNA activating complex, polypeptide 1 [Source:MGI Symbol;Acc:MGI:1922877]	-0.143102	5.05626	-4.21425	9.75763e-05	0.00843827	1.14082
ENSMUSG00000081302	Gm12020	processed_pseudogene	MGI Symbol	1	predicted gene 12020 [Source:MGI Symbol;Acc:MGI:3650978]	-0.498364	0.0960408	-4.34509	6.30573e-05	0.00637194	1.07972
ENSMUSG00000020689	Itgb3	protein_coding	MGI Symbol	2	integrin beta 3 [Source:MGI Symbol;Acc:MGI:96612]	0.64199	-0.117826	4.40029	5.2367e-05	0.00560708	1.07835
ENSMUSG00000026112	Coa5	protein_coding	MGI Symbol	2	cytochrome C oxidase assembly factor 5 [Source:MGI Symbol;Acc:MGI:1923428]	0.172385	6.70694	4.2185	9.62094e-05	0.00840818	1.07778
ENSMUSG00000026489	Coq8a	protein_coding	MGI Symbol	17	coenzyme Q8A [Source:MGI Symbol;Acc:MGI:1914676]	0.216682	6.32245	4.21046	9.88085e-05	0.00849753	1.06495
ENSMUSG00000029328	Hnrnpdl	protein_coding	MGI Symbol	7	heterogeneous nuclear ribonucleoprotein D-like [Source:MGI Symbol;Acc:MGI:1355299]	-0.145023	7.62797	-4.21418	9.75975e-05	0.00843827	1.04586
ENSMUSG00000029777	Gars	protein_coding	MGI Symbol	3	glycyl-tRNA synthetase [Source:MGI Symbol;Acc:MGI:2449057]	-0.228941	6.37672	-4.20355	0.000101097	0.00864832	1.03965
ENSMUSG00000030615	Tmem126a	protein_coding	MGI Symbol	5	transmembrane protein 126A [Source:MGI Symbol;Acc:MGI:1913521]	-0.150245	5.6035	-4.19196	0.000105051	0.00880031	1.03816
ENSMUSG00000031997	Trpc6	protein_coding	MGI Symbol	3	transient receptor potential cation channel, subfamily C, member 6 [Source:MGI Symbol;Acc:MGI:109523]	-0.305584	3.63447	-4.14639	0.000122107	0.00977336	1.03697
ENSMUSG00000031897	Psmb10	protein_coding	MGI Symbol	7	proteasome (prosome, macropain) subunit, beta type 10 [Source:MGI Symbol;Acc:MGI:1096380]	0.230848	6.28759	4.19662	0.000103445	0.00875656	1.02295
ENSMUSG00000041798	Gck	protein_coding	MGI Symbol	4	glucokinase [Source:MGI Symbol;Acc:MGI:1270854]	0.485366	1.87524	4.13998	0.000124713	0.00988412	1.00662
ENSMUSG00000054893	Zfp667	protein_coding	MGI Symbol	5	zinc finger protein 667 [Source:MGI Symbol;Acc:MGI:2442757]	0.14474	5.47712	4.17481	0.000111179	0.00917117	0.994382
ENSMUSG00000038967	Pdk2	protein_coding	MGI Symbol	5	pyruvate dehydrogenase kinase, isoenzyme 2 [Source:MGI Symbol;Acc:MGI:1343087]	0.165419	7.454	4.19451	0.000104171	0.00877204	0.987023
ENSMUSG00000027080	Med19	protein_coding	MGI Symbol	2	mediator complex subunit 19 [Source:MGI Symbol;Acc:MGI:1914234]	-0.114956	5.41094	-4.17029	0.000112852	0.00926188	0.980411
ENSMUSG00000040387	Klhl32	protein_coding	MGI Symbol	7	kelch-like 32 [Source:MGI Symbol;Acc:MGI:3612790]	0.20496	4.71277	4.15111	0.000120222	0.00971878	0.973398
ENSMUSG00000034616	Ssh3	protein_coding	MGI Symbol	13	slingshot protein phosphatase 3 [Source:MGI Symbol;Acc:MGI:2683546]	0.226513	3.52729	4.12157	0.000132496	0.0103488	0.966478
ENSMUSG00000081400	Gm13680	processed_pseudogene	MGI Symbol	1	predicted gene 13680 [Source:MGI Symbol;Acc:MGI:3652285]	-0.265015	3.46898	-4.1135	0.00013605	0.0105749	0.946373
ENSMUSG00000042712	Tceal9	protein_coding	MGI Symbol	2	transcription elongation factor A like 9 [Source:MGI Symbol;Acc:MGI:109567]	-0.165639	7.3922	-4.17831	0.000109903	0.00911236	0.937894
ENSMUSG00000022358	Fbxo32	protein_coding	MGI Symbol	1	F-box protein 32 [Source:MGI Symbol;Acc:MGI:1914981]	-0.214637	4.10658	-4.12379	0.00013153	0.0103232	0.93503
ENSMUSG00000083974	Gm16053	processed_pseudogene	MGI Symbol	1	predicted gene 16053 [Source:MGI Symbol;Acc:MGI:3802033]	-0.341612	0.832609	-4.16694	0.000114107	0.00931757	0.89636
ENSMUSG00000026058	Khdrbs2	protein_coding	MGI Symbol	5	KH domain containing, RNA binding, signal transduction associated 2 [Source:MGI Symbol;Acc:MGI:2159649]	-0.227084	4.34991	-4.11053	0.000137385	0.0105774	0.876327
ENSMUSG00000020658	Efr3b	protein_coding	MGI Symbol	6	EFR3 homolog B [Source:MGI Symbol;Acc:MGI:2444851]	0.158859	5.89803	4.1445	0.000122869	0.00978597	0.876203
ENSMUSG00000029819	Npy	protein_coding	MGI Symbol	1	neuropeptide Y [Source:MGI Symbol;Acc:MGI:97374]	-0.327965	6.91496	-4.14937	0.000120914	0.00972604	0.857172
ENSMUSG00000026430	Rassf5	protein_coding	MGI Symbol	5	Ras association (RalGDS/AF-6) domain family member 5 [Source:MGI Symbol;Acc:MGI:1926375]	0.230845	3.38865	4.0805	0.000151591	0.0113997	0.85241
ENSMUSG00000060579	Fhit	protein_coding	MGI Symbol	8	fragile histidine triad gene [Source:MGI Symbol;Acc:MGI:1277947]	0.242562	3.26216	4.07876	0.000152454	0.0114114	0.85193
ENSMUSG00000029422	Rsrc2	protein_coding	MGI Symbol	23	arginine/serine-rich coiled-coil 2 [Source:MGI Symbol;Acc:MGI:1913489]	-0.0981628	7.34608	-4.13619	0.000126278	0.00995931	0.807081
ENSMUSG00000048281	Dleu7	protein_coding	MGI Symbol	2	deleted in lymphocytic leukemia, 7 [Source:MGI Symbol;Acc:MGI:2447771]	-0.288846	1.482	-4.07265	0.000155532	0.0114824	0.78857
ENSMUSG00000022361	Zhx1	protein_coding	MGI Symbol	6	zinc fingers and homeoboxes 1 [Source:MGI Symbol;Acc:MGI:109271]	-0.137641	5.98316	-4.11205	0.0001367	0.0105749	0.769963
ENSMUSG00000046879	Irgm1	protein_coding	MGI Symbol	3	immunity-related GTPase family M member 1 [Source:MGI Symbol;Acc:MGI:107567]	-0.249996	3.36779	-4.0422	0.00017178	0.0121813	0.736456
ENSMUSG00000018102	H2bc4	protein_coding	MGI Symbol	1	H2B clustered histone 4 [Source:MGI Symbol;Acc:MGI:1915274]	-0.201479	6.71589	-4.1087	0.000138213	0.0105907	0.734202
ENSMUSG00000039414	Heatr5b	protein_coding	MGI Symbol	6	HEAT repeat containing 5B [Source:MGI Symbol;Acc:MGI:2444098]	0.187048	4.06451	4.05136	0.000166725	0.0119945	0.720974
ENSMUSG00000029446	Psph	protein_coding	MGI Symbol	8	phosphoserine phosphatase [Source:MGI Symbol;Acc:MGI:97788]	-0.169062	5.58861	-4.08168	0.000151005	0.0113997	0.697145
ENSMUSG00000026083	Eif5b	protein_coding	MGI Symbol	5	eukaryotic translation initiation factor 5B [Source:MGI Symbol;Acc:MGI:2441772]	-0.137591	7.27547	-4.09411	0.000144983	0.011057	0.677983
ENSMUSG00000041112	Elmo1	protein_coding	MGI Symbol	7	engulfment and cell motility 1 [Source:MGI Symbol;Acc:MGI:2153044]	0.179594	5.85846	4.07406	0.000154815	0.0114819	0.660524
ENSMUSG00000097248	Gm2694	lincRNA	MGI Symbol	11	predicted gene 2694 [Source:MGI Symbol;Acc:MGI:3780864]	-0.3316	1.77027	-4.0148	0.000187796	0.0130312	0.654721
ENSMUSG00000037958	Nsrp1	protein_coding	MGI Symbol	3	nuclear speckle regulatory protein 1 [Source:MGI Symbol;Acc:MGI:2144305]	-0.153336	5.77967	-4.06998	0.000156893	0.0115193	0.651796
ENSMUSG00000117042	2700054A10Rik	lincRNA	MGI Symbol	3	RIKEN cDNA 2700054A10 gene [Source:MGI Symbol;Acc:MGI:1919828]	0.615399	0.200548	4.1555	0.000118495	0.00962725	0.641209
ENSMUSG00000052419	2610001J05Rik	protein_coding	MGI Symbol	4	RIKEN cDNA 2610001J05 gene [Source:MGI Symbol;Acc:MGI:1913770]	-0.158031	6.45565	-4.0753	0.00015419	0.0114819	0.638912
ENSMUSG00000057113	Npm1	protein_coding	MGI Symbol	6	nucleophosmin 1 [Source:MGI Symbol;Acc:MGI:106184]	-0.144425	8.71937	-4.0856	0.000149082	0.0113162	0.630369
ENSMUSG00000067873	Htatsf1	protein_coding	MGI Symbol	3	HIV TAT specific factor 1 [Source:MGI Symbol;Acc:MGI:1919709]	-0.135906	6.22682	-4.06881	0.000157497	0.0115193	0.627237
ENSMUSG00000080896	Gm14567	processed_pseudogene	MGI Symbol	1	predicted gene 14567 [Source:MGI Symbol;Acc:MGI:3705732]	-0.436836	0.757885	-4.0675	0.000158169	0.0115193	0.621728
ENSMUSG00000002055	Spag5	protein_coding	MGI Symbol	8	sperm associated antigen 5 [Source:MGI Symbol;Acc:MGI:1927470]	0.29268	1.76538	4.00359	0.000194751	0.0133988	0.620645
ENSMUSG00000070056	Mfhas1	protein_coding	MGI Symbol	3	malignant fibrous histiocytoma amplified sequence 1 [Source:MGI Symbol;Acc:MGI:1098644]	0.143932	5.59064	4.05396	0.000165318	0.0119859	0.612947
ENSMUSG00000117428	Gm4833	processed_pseudogene	MGI Symbol	1	predicted gene 4833 [Source:MGI Symbol;Acc:MGI:3646586]	-0.323914	1.67649	-3.99615	0.000199508	0.0136103	0.591806
ENSMUSG00000080969	Taf9-ps	processed_pseudogene	MGI Symbol	1	TATA-box binding protein associated factor 9, pseudogene [Source:MGI Symbol;Acc:MGI:3650289]	-0.335482	1.24376	-4.0158	0.000187183	0.0130312	0.588077
ENSMUSG00000031245	Hmgn5	protein_coding	MGI Symbol	1	high-mobility group nucleosome binding domain 5 [Source:MGI Symbol;Acc:MGI:1355295]	-0.21571	5.10034	-4.02764	0.000180118	0.0127056	0.56681
ENSMUSG00000029634	Rnf6	protein_coding	MGI Symbol	8	ring finger protein (C3H2C3 type) 6 [Source:MGI Symbol;Acc:MGI:1921382]	-0.162311	7.2006	-4.04976	0.0001676	0.0119945	0.542335
ENSMUSG00000028180	Zranb2	protein_coding	MGI Symbol	8	zinc finger, RAN-binding domain containing 2 [Source:MGI Symbol;Acc:MGI:1858211]	-0.119622	7.59461	-4.0489	0.00016807	0.0119945	0.532801
ENSMUSG00000072694	1500011B03Rik	protein_coding	MGI Symbol	5	RIKEN cDNA 1500011B03 gene [Source:MGI Symbol;Acc:MGI:1913486]	-0.128379	7.74712	-4.04829	0.000168404	0.0119945	0.528081
ENSMUSG00000087497	2810001G20Rik	antisense	MGI Symbol	2	RIKEN cDNA 2810001G20 gene [Source:MGI Symbol;Acc:MGI:1913706]	-0.180013	3.91504	-3.98123	0.000209385	0.0141056	0.521348
ENSMUSG00000089706	B230216N24Rik	processed_transcript	MGI Symbol	5	RIKEN cDNA B230216N24 gene [Source:MGI Symbol;Acc:MGI:1925853]	-0.241158	2.7316	-3.94058	0.000238754	0.0156283	0.46515
ENSMUSG00000079658	Eloc	protein_coding	MGI Symbol	11	elongin C [Source:MGI Symbol;Acc:MGI:1915173]	-0.137456	8.33358	-4.02154	0.000183727	0.0128593	0.437517
ENSMUSG00000020152	Actr2	protein_coding	MGI Symbol	3	ARP2 actin-related protein 2 [Source:MGI Symbol;Acc:MGI:1913963]	-0.111461	10.1471	-4.02657	0.000180745	0.0127056	0.43507
ENSMUSG00000029651	Mtus2	protein_coding	MGI Symbol	11	microtubule associated tumor suppressor candidate 2 [Source:MGI Symbol;Acc:MGI:1915388]	-0.154333	5.20839	-3.98411	0.000207444	0.0140333	0.42356
ENSMUSG00000026674	Ddr2	protein_coding	MGI Symbol	6	discoidin domain receptor family, member 2 [Source:MGI Symbol;Acc:MGI:1345277]	-0.516841	1.05065	-3.96562	0.000220229	0.0145333	0.41498
ENSMUSG00000009575	Cbx5	protein_coding	MGI Symbol	4	chromobox 5 [Source:MGI Symbol;Acc:MGI:109372]	-0.117151	7.89104	-4.01147	0.000189838	0.0131167	0.412844
ENSMUSG00000016921	Srsf6	protein_coding	MGI Symbol	4	serine and arginine-rich splicing factor 6 [Source:MGI Symbol;Acc:MGI:1915246]	-0.253032	5.08794	-3.97368	0.000214564	0.0143945	0.403899
ENSMUSG00000093686	Gm4705	processed_pseudogene	MGI Symbol	1	predicted gene 4705 [Source:MGI Symbol;Acc:MGI:3782885]	-0.378793	1.02979	-3.95521	0.000227755	0.0149689	0.385969
ENSMUSG00000034285	Nipsnap1	protein_coding	MGI Symbol	6	nipsnap homolog 1 [Source:MGI Symbol;Acc:MGI:1278344]	0.163979	7.45501	3.99861	0.000197926	0.0135596	0.381332
ENSMUSG00000031536	Polb	protein_coding	MGI Symbol	2	polymerase (DNA directed), beta [Source:MGI Symbol;Acc:MGI:97740]	0.132669	6.64589	3.98571	0.000206376	0.0140197	0.359533
ENSMUSG00000026065	Slc9a4	protein_coding	MGI Symbol	4	solute carrier family 9 (sodium/hydrogen exchanger), member 4 [Source:MGI Symbol;Acc:MGI:105074]	0.320065	2.48837	3.89922	0.000272698	0.0172226	0.350991
ENSMUSG00000033009	Ogfod1	protein_coding	MGI Symbol	7	2-oxoglutarate and iron-dependent oxygenase domain containing 1 [Source:MGI Symbol;Acc:MGI:2442978]	0.171125	6.21565	3.97231	0.000215515	0.0143985	0.333917
ENSMUSG00000044018	Mrpl50	protein_coding	MGI Symbol	1	mitochondrial ribosomal protein L50 [Source:MGI Symbol;Acc:MGI:107329]	-0.150965	6.7569	-3.96673	0.000219439	0.0145333	0.298001
ENSMUSG00000026374	Tsn	protein_coding	MGI Symbol	6	translin [Source:MGI Symbol;Acc:MGI:109263]	-0.0954742	7.75876	-3.96658	0.000219545	0.0145333	0.278084
ENSMUSG00000028914	Casp9	protein_coding	MGI Symbol	6	caspase 9 [Source:MGI Symbol;Acc:MGI:1277950]	0.150946	4.23639	3.90737	0.000265659	0.016977	0.275566
ENSMUSG00000075296	Aldh3b2	protein_coding	MGI Symbol	1	aldehyde dehydrogenase 3 family, member B2 [Source:MGI Symbol;Acc:MGI:2147613]	0.324472	2.00036	3.87587	0.000293862	0.0178223	0.275189
ENSMUSG00000087479	Gm16835	processed_transcript	MGI Symbol	1	predicted gene, 16835 [Source:MGI Symbol;Acc:MGI:4439759]	-0.284779	2.24332	-3.87243	0.000297111	0.0179242	0.27483
ENSMUSG00000036111	Lmo1	protein_coding	MGI Symbol	3	LIM domain only 1 [Source:MGI Symbol;Acc:MGI:102812]	-0.239667	4.73915	-3.91447	0.000259667	0.0167263	0.249112
ENSMUSG00000030494	Rhpn2	protein_coding	MGI Symbol	4	rhophilin, Rho GTPase binding protein 2 [Source:MGI Symbol;Acc:MGI:1289234]	0.279873	2.52248	3.86191	0.000307264	0.0183315	0.244468
ENSMUSG00000040543	Pitpnm3	protein_coding	MGI Symbol	5	PITPNM family member 3 [Source:MGI Symbol;Acc:MGI:2685726]	0.193763	4.09975	3.89193	0.000279136	0.017425	0.241237
ENSMUSG00000107868	Gm5112	TEC	MGI Symbol	1	predicted gene 5112 [Source:MGI Symbol;Acc:MGI:3779460]	-0.486236	0.479304	-3.93737	0.000241232	0.0157268	0.208731
ENSMUSG00000004317	Clcn5	protein_coding	MGI Symbol	5	chloride channel, voltage-sensitive 5 [Source:MGI Symbol;Acc:MGI:99486]	0.355207	1.6931	3.85732	0.000311793	0.0185333	0.206203
ENSMUSG00000020912	Krt12	protein_coding	MGI Symbol	1	keratin 12 [Source:MGI Symbol;Acc:MGI:96687]	-0.399595	2.17687	-3.84422	0.000325092	0.018975	0.195314
ENSMUSG00000020216	Jsrp1	protein_coding	MGI Symbol	4	junctional sarcoplasmic reticulum protein 1 [Source:MGI Symbol;Acc:MGI:1916700]	-0.322386	2.93315	-3.8454	0.000323869	0.018975	0.184532
ENSMUSG00000046314	Stxbp6	protein_coding	MGI Symbol	6	syntaxin binding protein 6 (amisyn) [Source:MGI Symbol;Acc:MGI:2384963]	-0.203863	6.90332	-3.92241	0.000253132	0.0163705	0.159844
ENSMUSG00000040596	Pogk	protein_coding	MGI Symbol	6	pogo transposable element with KRAB domain [Source:MGI Symbol;Acc:MGI:1918842]	0.177053	4.55165	3.86979	0.000299623	0.0180086	0.13821
ENSMUSG00000043831	Lysmd4	protein_coding	MGI Symbol	9	LysM, putative peptidoglycan-binding, domain containing 4 [Source:MGI Symbol;Acc:MGI:1922349]	0.139416	5.71001	3.89962	0.000272343	0.0172226	0.137633
ENSMUSG00000038564	Ift172	protein_coding	MGI Symbol	11	intraflagellar transport 172 [Source:MGI Symbol;Acc:MGI:2682064]	0.183573	4.47898	3.86397	0.000305245	0.0182785	0.129167
ENSMUSG00000062778	Chia1	protein_coding	MGI Symbol	3	chitinase, acidic 1 [Source:MGI Symbol;Acc:MGI:1932052]	0.516103	0.451804	3.91319	0.000260743	0.0167289	0.126634
ENSMUSG00000024538	Ppic	protein_coding	MGI Symbol	1	peptidylprolyl isomerase C [Source:MGI Symbol;Acc:MGI:97751]	-0.416512	0.774551	-3.87817	0.000291705	0.0178109	0.125357
ENSMUSG00000083307	AA414768	processed_pseudogene	MGI Symbol	1	expressed sequence AA414768 [Source:MGI Symbol;Acc:MGI:3035137]	-0.266772	3.04361	-3.82397	0.000346719	0.0200205	0.116117
ENSMUSG00000034343	Ube2f	protein_coding	MGI Symbol	11	ubiquitin-conjugating enzyme E2F (putative) [Source:MGI Symbol;Acc:MGI:1915171]	-0.136215	6.24634	-3.89741	0.000274284	0.0172553	0.104204
ENSMUSG00000001366	Fbxo9	protein_coding	MGI Symbol	7	f-box protein 9 [Source:MGI Symbol;Acc:MGI:1918788]	-0.269643	5.50142	-3.88428	0.000286059	0.0176668	0.103737
ENSMUSG00000020069	Hnrnph3	protein_coding	MGI Symbol	6	heterogeneous nuclear ribonucleoprotein H3 [Source:MGI Symbol;Acc:MGI:1926462]	-0.143152	5.35636	-3.87948	0.000290485	0.0178109	0.098087
ENSMUSG00000019897	Ccdc59	protein_coding	MGI Symbol	3	coiled-coil domain containing 59 [Source:MGI Symbol;Acc:MGI:1289302]	-0.150246	6.27451	-3.89497	0.000276435	0.0173233	0.0966389
ENSMUSG00000016554	Eif3d	protein_coding	MGI Symbol	8	eukaryotic translation initiation factor 3, subunit D [Source:MGI Symbol;Acc:MGI:1933181]	-0.120377	6.06021	-3.89	0.000280872	0.0174659	0.0906278
ENSMUSG00000015341	Golga7	protein_coding	MGI Symbol	4	golgi autoantigen, golgin subfamily a, 7 [Source:MGI Symbol;Acc:MGI:1931029]	-0.110255	6.94813	-3.89988	0.00027212	0.0172226	0.0904803
ENSMUSG00000041789	2700046A07Rik	lincRNA	MGI Symbol	2	RIKEN cDNA 2700046A07 gene [Source:MGI Symbol;Acc:MGI:1919803]	0.531061	0.189765	3.92433	0.000251576	0.0163353	0.0878012
ENSMUSG00000040177	2310057M21Rik	protein_coding	MGI Symbol	6	RIKEN cDNA 2310057M21 gene [Source:MGI Symbol;Acc:MGI:1915527]	-0.163619	5.51267	-3.87538	0.000294319	0.0178223	0.075762
ENSMUSG00000024948	Map4k2	protein_coding	MGI Symbol	23	mitogen-activated protein kinase kinase kinase kinase 2 [Source:MGI Symbol;Acc:MGI:1346883]	0.181434	4.21499	3.83481	0.000334974	0.0194117	0.062108
ENSMUSG00000027520	Zdbf2	protein_coding	MGI Symbol	4	zinc finger, DBF-type containing 2 [Source:MGI Symbol;Acc:MGI:1921134]	0.24509	3.11639	3.79739	0.000377223	0.0211036	0.0394108
ENSMUSG00000000184	Ccnd2	protein_coding	MGI Symbol	8	cyclin D2 [Source:MGI Symbol;Acc:MGI:88314]	0.155422	7.7622	3.88403	0.000286287	0.0176668	0.0281749
ENSMUSG00000021996	Esd	protein_coding	MGI Symbol	11	esterase D/formylglutathione hydrolase [Source:MGI Symbol;Acc:MGI:95421]	-0.15307	7.36052	-3.87793	0.000291928	0.0178109	0.0169094
ENSMUSG00000020224	Llph	protein_coding	MGI Symbol	3	LLP homolog, long-term synaptic facilitation (Aplysia) [Source:MGI Symbol;Acc:MGI:1913475]	-0.150112	5.38808	-3.8423	0.000327085	0.0190227	-0.0132139
ENSMUSG00000109006	B230209E15Rik	lincRNA	MGI Symbol	2	RIKEN cDNA B230209E15 gene [Source:MGI Symbol;Acc:MGI:2442668]	-0.145318	6.01777	-3.84455	0.00032475	0.018975	-0.0450742
ENSMUSG00000048000	Gigyf2	protein_coding	MGI Symbol	23	GRB10 interacting GYF protein 2 [Source:MGI Symbol;Acc:MGI:2138584]	0.120264	6.25487	3.84509	0.000324194	0.018975	-0.0526847
ENSMUSG00000021918	Nek4	protein_coding	MGI Symbol	8	NIMA (never in mitosis gene a)-related expressed kinase 4 [Source:MGI Symbol;Acc:MGI:1344404]	0.180473	4.4703	3.79966	0.000374525	0.0210987	-0.0611394
ENSMUSG00000056216	Cebpg	protein_coding	MGI Symbol	4	CCAAT/enhancer binding protein (C/EBP), gamma [Source:MGI Symbol;Acc:MGI:104982]	-0.141597	5.04506	-3.81612	0.00035548	0.0203089	-0.0650926
ENSMUSG00000041313	Slc7a1	protein_coding	MGI Symbol	6	solute carrier family 7 (cationic amino acid transporter, y+ system), member 1 [Source:MGI Symbol;Acc:MGI:88117]	-0.235341	3.48575	-3.76857	0.000413206	0.022521	-0.0671468
ENSMUSG00000031167	Rbm3	protein_coding	MGI Symbol	11	RNA binding motif (RNP1, RRM) protein 3 [Source:MGI Symbol;Acc:MGI:1099460]	-0.258475	7.00861	-3.84476	0.000324534	0.018975	-0.0757855
ENSMUSG00000037197	Rbm17	protein_coding	MGI Symbol	6	RNA binding motif protein 17 [Source:MGI Symbol;Acc:MGI:1924188]	-0.170002	4.52983	-3.79388	0.000381445	0.0212338	-0.083306
ENSMUSG00000014837	4931428F04Rik	protein_coding	MGI Symbol	5	RIKEN cDNA 4931428F04 gene [Source:MGI Symbol;Acc:MGI:1921606]	0.264618	3.75447	3.76819	0.000413703	0.022521	-0.0902121
ENSMUSG00000052926	Rnaseh2a	protein_coding	MGI Symbol	10	ribonuclease H2, large subunit [Source:MGI Symbol;Acc:MGI:1916974]	0.142811	4.97492	3.8044	0.000368939	0.0209298	-0.0923759
ENSMUSG00000074480	Mex3a	protein_coding	MGI Symbol	1	mex3 RNA binding family member A [Source:MGI Symbol;Acc:MGI:1919890]	0.275226	2.18456	3.73968	0.000452568	0.0238342	-0.0943455
ENSMUSG00000027605	Acss2	protein_coding	MGI Symbol	10	acyl-CoA synthetase short-chain family member 2 [Source:MGI Symbol;Acc:MGI:1890410]	0.161869	4.909	3.79751	0.000377077	0.0211036	-0.109903
ENSMUSG00000110357	A030001D20Rik	antisense	MGI Symbol	1	RIKEN cDNA A030001D20 gene [Source:MGI Symbol;Acc:MGI:3696869]	-0.199211	2.70782	-3.73014	0.000466346	0.0243222	-0.132879
ENSMUSG00000048485	Zbtb8b	protein_coding	MGI Symbol	4	zinc finger and BTB domain containing 8b [Source:MGI Symbol;Acc:MGI:2387181]	0.293763	2.55572	3.72746	0.000470281	0.0243702	-0.133223
ENSMUSG00000117810	Gm8934	processed_pseudogene	MGI Symbol	1	predicted gene 8934 [Source:MGI Symbol;Acc:MGI:3643402]	-0.256545	1.8981	-3.71732	0.00048548	0.0249182	-0.159513
ENSMUSG00000030629	Zfand6	protein_coding	MGI Symbol	10	zinc finger, AN1-type domain 6 [Source:MGI Symbol;Acc:MGI:1929510]	-0.106226	7.16165	-3.81699	0.000354496	0.0203089	-0.161733
ENSMUSG00000032802	Srxn1	protein_coding	MGI Symbol	3	sulfiredoxin 1 homolog (S. cerevisiae) [Source:MGI Symbol;Acc:MGI:104971]	0.187161	6.09098	3.80119	0.000372715	0.0210701	-0.176344
ENSMUSG00000029223	Uchl1	protein_coding	MGI Symbol	4	ubiquitin carboxy-terminal hydrolase L1 [Source:MGI Symbol;Acc:MGI:103149]	0.156363	9.70355	3.81747	0.00035396	0.0203089	-0.1947
ENSMUSG00000036371	Serbp1	protein_coding	MGI Symbol	16	serpine1 mRNA binding protein 1 [Source:MGI Symbol;Acc:MGI:1914120]	-0.122358	8.19952	-3.81054	0.000361821	0.0205983	-0.199208
ENSMUSG00000098090	2700099C18Rik	transcribed_unprocessed_pseudogene	MGI Symbol	4	RIKEN cDNA 2700099C18 gene [Source:MGI Symbol;Acc:MGI:1924272]	0.224071	2.25753	3.69881	0.000514453	0.0258061	-0.206613
ENSMUSG00000027434	Nkx2-2	protein_coding	MGI Symbol	4	NK2 homeobox 2 [Source:MGI Symbol;Acc:MGI:97347]	-0.425061	1.46175	-3.69813	0.000515547	0.0258061	-0.230473
ENSMUSG00000027305	Ndufaf1	protein_coding	MGI Symbol	5	NADH:ubiquinone oxidoreductase complex assembly factor 1 [Source:MGI Symbol;Acc:MGI:1916952]	-0.158467	5.53477	-3.77146	0.000409454	0.0224408	-0.23379
ENSMUSG00000038900	Rpl12	protein_coding	MGI Symbol	7	ribosomal protein L12 [Source:MGI Symbol;Acc:MGI:98002]	-0.179439	7.31004	-3.79327	0.000382176	0.0212338	-0.235061
ENSMUSG00000053536	Cstf2t	protein_coding	MGI Symbol	1	cleavage stimulation factor, 3prime pre-RNA subunit 2, tau [Source:MGI Symbol;Acc:MGI:1932622]	-0.134153	7.16779	-3.78832	0.000388207	0.021495	-0.247567
ENSMUSG00000008333	Snrpb2	protein_coding	MGI Symbol	5	U2 small nuclear ribonucleoprotein B [Source:MGI Symbol;Acc:MGI:104805]	-0.163876	5.83717	-3.77172	0.000409125	0.0224408	-0.249708
ENSMUSG00000033365	Ipo13	protein_coding	MGI Symbol	6	importin 13 [Source:MGI Symbol;Acc:MGI:2385205]	0.115039	6.12271	3.77368	0.000406594	0.0224362	-0.258956
ENSMUSG00000115650	Gm48992	lincRNA	MGI Symbol	1	predicted gene, 48992 [Source:MGI Symbol;Acc:MGI:6118339]	0.255213	2.53216	3.68025	0.000545158	0.0265485	-0.263702
ENSMUSG00000028069	Gpatch4	protein_coding	MGI Symbol	5	G patch domain containing 4 [Source:MGI Symbol;Acc:MGI:1913864]	-0.147264	5.54331	-3.7564	0.000429372	0.0231403	-0.277468
ENSMUSG00000022280	Rnf19a	protein_coding	MGI Symbol	3	ring finger protein 19A [Source:MGI Symbol;Acc:MGI:1353623]	0.214676	5.09057	3.74077	0.000451031	0.0238309	-0.288458
ENSMUSG00000040687	Madd	protein_coding	MGI Symbol	28	MAP-kinase activating death domain [Source:MGI Symbol;Acc:MGI:2444672]	0.147092	6.84618	3.76657	0.00041582	0.0225603	-0.303884
ENSMUSG00000045349	Sh2d5	protein_coding	MGI Symbol	5	SH2 domain containing 5 [Source:MGI Symbol;Acc:MGI:2446215]	0.147902	6.41623	3.75794	0.000427288	0.023105	-0.317286
ENSMUSG00000020525	Ppm1d	protein_coding	MGI Symbol	2	protein phosphatase 1D magnesium-dependent, delta isoform [Source:MGI Symbol;Acc:MGI:1858214]	-0.232727	2.952	-3.66755	0.00056718	0.0269824	-0.320698
ENSMUSG00000099881	2810013P06Rik	bidirectional_promoter_lncRNA	MGI Symbol	1	RIKEN cDNA 2810013P06 gene [Source:MGI Symbol;Acc:MGI:1914456]	-0.131598	5.29236	-3.73407	0.000460626	0.0241016	-0.326813
ENSMUSG00000085148	Mir22hg	processed_transcript	MGI Symbol	2	Mir22 host gene (non-protein coding) [Source:MGI Symbol;Acc:MGI:1914348]	0.155169	6.34904	3.75287	0.000434175	0.0233214	-0.328208
ENSMUSG00000039637	Coro7	protein_coding	MGI Symbol	12	coronin 7 [Source:MGI Symbol;Acc:MGI:1926135]	0.128267	6.08544	3.742	0.00044929	0.0238168	-0.350058
ENSMUSG00000043602	Zfp3	protein_coding	MGI Symbol	1	zinc finger protein 3 [Source:MGI Symbol;Acc:MGI:99177]	-0.250421	3.76042	-3.67365	0.000556508	0.026804	-0.362064
ENSMUSG00000046865	Fbl	protein_coding	MGI Symbol	6	fibrillarin [Source:MGI Symbol;Acc:MGI:95486]	-0.185786	4.78319	-3.70682	0.000501719	0.0255892	-0.365291
ENSMUSG00000038374	Rbm8a	protein_coding	MGI Symbol	6	RNA binding motif protein 8a [Source:MGI Symbol;Acc:MGI:1913129]	0.123536	6.71396	3.74248	0.000448611	0.0238168	-0.371173
ENSMUSG00000009633	G0s2	protein_coding	MGI Symbol	1	G0/G1 switch gene 2 [Source:MGI Symbol;Acc:MGI:1316737]	-0.247392	3.2751	-3.65675	0.000586566	0.0275841	-0.374141
ENSMUSG00000026788	Zbtb43	protein_coding	MGI Symbol	5	zinc finger and BTB domain containing 43 [Source:MGI Symbol;Acc:MGI:1919084]	0.128613	4.83134	3.70375	0.00050657	0.0257526	-0.374613
ENSMUSG00000072640	Lyrm9	protein_coding	MGI Symbol	3	LYR motif containing 9 [Source:MGI Symbol;Acc:MGI:1913524]	0.147724	5.48262	3.71893	0.000483042	0.0249182	-0.382027
ENSMUSG00000007836	Hnrnpa0	protein_coding	MGI Symbol	1	heterogeneous nuclear ribonucleoprotein A0 [Source:MGI Symbol;Acc:MGI:1924384]	-0.138277	6.44408	-3.73546	0.000458613	0.0240742	-0.384087
ENSMUSG00000025140	Pycr1	protein_coding	MGI Symbol	6	pyrroline-5-carboxylate reductase 1 [Source:MGI Symbol;Acc:MGI:2384795]	-0.338931	1.85266	-3.63275	0.000631956	0.0287436	-0.386939
ENSMUSG00000071658	Gng3	protein_coding	MGI Symbol	1	guanine nucleotide binding protein (G protein), gamma 3 [Source:MGI Symbol;Acc:MGI:102704]	0.20385	9.04879	3.74949	0.000438822	0.0234929	-0.390184
ENSMUSG00000030263	Lrmp	protein_coding	MGI Symbol	10	lymphoid-restricted membrane protein [Source:MGI Symbol;Acc:MGI:108424]	-0.342114	1.46578	-3.63651	0.00062463	0.0285283	-0.394764
ENSMUSG00000039629	Strip2	protein_coding	MGI Symbol	5	striatin interacting protein 2 [Source:MGI Symbol;Acc:MGI:2444363]	0.26903	4.75471	3.69423	0.000521876	0.0259667	-0.39597
ENSMUSG00000014602	Kif1a	protein_coding	MGI Symbol	11	kinesin family member 1A [Source:MGI Symbol;Acc:MGI:108391]	0.15436	8.68422	3.7455	0.000444368	0.0237114	-0.397944
ENSMUSG00000047945	Marcksl1	protein_coding	MGI Symbol	1	MARCKS-like 1 [Source:MGI Symbol;Acc:MGI:97143]	-0.313688	5.07029	-3.70278	0.000508107	0.0257526	-0.39911
ENSMUSG00000041132	N4bp2l1	protein_coding	MGI Symbol	7	NEDD4 binding protein 2-like 1 [Source:MGI Symbol;Acc:MGI:2140872]	0.168239	4.67009	3.68533	0.000536588	0.0264499	-0.414572
ENSMUSG00000045594	Glb1	protein_coding	MGI Symbol	2	galactosidase, beta 1 [Source:MGI Symbol;Acc:MGI:88151]	0.231659	3.72335	3.6496	0.000599753	0.0277885	-0.425024
ENSMUSG00000030188	Magohb	protein_coding	MGI Symbol	7	mago homolog B, exon junction complex core component [Source:MGI Symbol;Acc:MGI:1913691]	-0.200137	4.35094	-3.66742	0.000567418	0.0269824	-0.433266
ENSMUSG00000081738	Hmgb1-ps2	processed_pseudogene	MGI Symbol	1	high mobility group box 1, pseudogene 2 [Source:MGI Symbol;Acc:MGI:3768537]	-0.30804	1.35395	-3.62294	0.000651466	0.0290357	-0.440845
ENSMUSG00000030663	1110004F10Rik	protein_coding	MGI Symbol	6	RIKEN cDNA 1110004F10 gene [Source:MGI Symbol;Acc:MGI:1929274]	-0.12321	8.4477	-3.72821	0.000469184	0.0243702	-0.446236
ENSMUSG00000029407	Uso1	protein_coding	MGI Symbol	5	USO1 vesicle docking factor [Source:MGI Symbol;Acc:MGI:1929095]	0.113781	5.69315	3.70176	0.000509736	0.0257544	-0.447878
ENSMUSG00000041907	Gpr45	protein_coding	MGI Symbol	5	G protein-coupled receptor 45 [Source:MGI Symbol;Acc:MGI:2135882]	-0.167349	5.29128	-3.69055	0.000527913	0.0261819	-0.45034
ENSMUSG00000044243	Bhlha9	protein_coding	MGI Symbol	1	basic helix-loop-helix family, member a9 [Source:MGI Symbol;Acc:MGI:2444198]	-0.261534	2.94886	-3.61637	0.000664827	0.0293686	-0.460457
ENSMUSG00000032673	Prorsd1	protein_coding	MGI Symbol	2	prolyl-tRNA synthetase domain containing 1 [Source:MGI Symbol;Acc:MGI:1915189]	-0.189157	3.40764	-3.62769	0.000641936	0.0288301	-0.46063
ENSMUSG00000028567	Txndc12	protein_coding	MGI Symbol	3	thioredoxin domain containing 12 (endoplasmic reticulum) [Source:MGI Symbol;Acc:MGI:1913323]	-0.172702	4.73828	-3.66867	0.000565208	0.0269824	-0.467734
ENSMUSG00000031320	Rps4x	protein_coding	MGI Symbol	3	ribosomal protein S4, X-linked [Source:MGI Symbol;Acc:MGI:98158]	-0.158357	8.32182	-3.71746	0.00048528	0.0249182	-0.476052
ENSMUSG00000039519	Cyp7b1	protein_coding	MGI Symbol	1	cytochrome P450, family 7, subfamily b, polypeptide 1 [Source:MGI Symbol;Acc:MGI:104978]	-0.192927	4.47919	-3.65495	0.000589866	0.0275841	-0.482326
ENSMUSG00000048878	Hexim1	protein_coding	MGI Symbol	1	hexamethylene bis-acetamide inducible 1 [Source:MGI Symbol;Acc:MGI:2385923]	-0.186835	5.05512	-3.67376	0.000556314	0.026804	-0.486049
ENSMUSG00000061455	Stx17	protein_coding	MGI Symbol	4	syntaxin 17 [Source:MGI Symbol;Acc:MGI:1914977]	0.157711	4.06966	3.63783	0.000622066	0.0285252	-0.490927
ENSMUSG00000037151	Lrrc20	protein_coding	MGI Symbol	1	leucine rich repeat containing 20 [Source:MGI Symbol;Acc:MGI:2387182]	-0.151361	5.55945	-3.683	0.0005405	0.0265485	-0.494967
ENSMUSG00000029227	Fip1l1	protein_coding	MGI Symbol	13	FIP1 like 1 (S. cerevisiae) [Source:MGI Symbol;Acc:MGI:1914149]	0.109405	5.5164	3.67873	0.000547752	0.0265948	-0.502578
ENSMUSG00000027356	Fermt1	protein_coding	MGI Symbol	4	fermitin family member 1 [Source:MGI Symbol;Acc:MGI:2443583]	0.467157	0.270013	3.67071	0.00056163	0.0269449	-0.515306
ENSMUSG00000030761	Myo7a	protein_coding	MGI Symbol	15	myosin VIIA [Source:MGI Symbol;Acc:MGI:104510]	0.24673	2.61942	3.58958	0.000722171	0.0313873	-0.516351
ENSMUSG00000029009	Mthfr	protein_coding	MGI Symbol	7	methylenetetrahydrofolate reductase [Source:MGI Symbol;Acc:MGI:106639]	0.209118	3.57352	3.60933	0.000679466	0.0297713	-0.526248
ENSMUSG00000035595	Fam174c	protein_coding	MGI Symbol	1	family with sequence similarity 174, member C [Source:MGI Symbol;Acc:MGI:1917020]	-0.270953	2.15321	-3.57862	0.000746956	0.0322048	-0.531026
ENSMUSG00000043013	Onecut1	protein_coding	MGI Symbol	2	one cut domain, family member 1 [Source:MGI Symbol;Acc:MGI:1196423]	-0.519626	-0.173658	-3.70715	0.000501203	0.0255892	-0.535399
ENSMUSG00000013150	Gfod2	protein_coding	MGI Symbol	3	glucose-fructose oxidoreductase domain containing 2 [Source:MGI Symbol;Acc:MGI:1917825]	0.154042	5.32279	3.66055	0.000579669	0.0274038	-0.543421
ENSMUSG00000028698	Pik3r3	protein_coding	MGI Symbol	3	phosphoinositide-3-kinase regulatory subunit 3 [Source:MGI Symbol;Acc:MGI:109277]	0.177167	4.16544	3.62183	0.000653699	0.0290357	-0.548155
ENSMUSG00000112941	Gm48623	lincRNA	MGI Symbol	2	predicted gene, 48623 [Source:MGI Symbol;Acc:MGI:6098220]	-0.292661	2.884	-3.58305	0.000736834	0.0319387	-0.549595
ENSMUSG00000043716	Rpl7	protein_coding	MGI Symbol	6	ribosomal protein L7 [Source:MGI Symbol;Acc:MGI:98073]	-0.14484	9.08518	-3.69417	0.000521969	0.0259667	-0.553641
ENSMUSG00000028811	Yars	protein_coding	MGI Symbol	8	tyrosyl-tRNA synthetase [Source:MGI Symbol;Acc:MGI:2147627]	-0.134248	7.0705	-3.68116	0.000543618	0.0265485	-0.56077
ENSMUSG00000079442	St6galnac4	protein_coding	MGI Symbol	5	ST6 (alpha-N-acetyl-neuraminyl-2,3-beta-galactosyl-1,3)-N-acetylgalactosaminide alpha-2,6-sialyltransferase 4 [Source:MGI Symbol;Acc:MGI:1341894]	0.156322	5.33253	3.65378	0.000592014	0.0275841	-0.562743
ENSMUSG00000001383	Zmat2	protein_coding	MGI Symbol	2	zinc finger, matrin type 2 [Source:MGI Symbol;Acc:MGI:1913742]	0.118993	8.7672	3.68915	0.000530234	0.0262166	-0.56462
ENSMUSG00000022415	Syngr1	protein_coding	MGI Symbol	4	synaptogyrin 1 [Source:MGI Symbol;Acc:MGI:1328323]	0.202241	7.56794	3.68172	0.000542663	0.0265485	-0.568593
ENSMUSG00000072407	Gm6419	processed_pseudogene	MGI Symbol	1	predicted gene 6419 [Source:MGI Symbol;Acc:MGI:3647564]	-0.337187	1.39758	-3.5713	0.000763977	0.0326772	-0.570316
ENSMUSG00000021587	Pcsk1	protein_coding	MGI Symbol	3	proprotein convertase subtilisin/kexin type 1 [Source:MGI Symbol;Acc:MGI:97511]	0.394995	2.34247	3.56379	0.000781812	0.0330899	-0.572545
ENSMUSG00000025933	Tmem14a	protein_coding	MGI Symbol	2	transmembrane protein 14A [Source:MGI Symbol;Acc:MGI:1922962]	-0.155615	6.16549	-3.65493	0.000589897	0.0275841	-0.608442
ENSMUSG00000044117	Bmerb1	protein_coding	MGI Symbol	3	bMERB domain containing 1 [Source:MGI Symbol;Acc:MGI:1914504]	0.131779	8.60864	3.67334	0.000557036	0.026804	-0.608985
ENSMUSG00000037235	Mxd4	protein_coding	MGI Symbol	4	Max dimerization protein 4 [Source:MGI Symbol;Acc:MGI:104991]	0.127811	5.47862	3.63824	0.000621293	0.0285252	-0.6165
ENSMUSG00000109715	Gm45606	antisense	MGI Symbol	1	predicted gene 45606 [Source:MGI Symbol;Acc:MGI:5791442]	-0.270867	2.31972	-3.54534	0.000827322	0.0345637	-0.626288
ENSMUSG00000010554	Mettl16	protein_coding	MGI Symbol	6	methyltransferase like 16 [Source:MGI Symbol;Acc:MGI:1914743]	0.14691	5.35759	3.63038	0.000636609	0.0287505	-0.629801
ENSMUSG00000086922	Gm13835	processed_pseudogene	MGI Symbol	1	predicted gene 13835 [Source:MGI Symbol;Acc:MGI:3650921]	-0.20552	4.29626	-3.58995	0.000721342	0.0313873	-0.6477
ENSMUSG00000116125	Gm41361	antisense	MGI Symbol	1	predicted gene, 41361 [Source:MGI Symbol;Acc:MGI:5624246]	0.48107	0.263214	3.61519	0.000667269	0.0293962	-0.647803
ENSMUSG00000026544	Dusp23	protein_coding	MGI Symbol	1	dual specificity phosphatase 23 [Source:MGI Symbol;Acc:MGI:1915690]	-0.163393	4.03483	-3.58166	0.000739995	0.03199	-0.649065
ENSMUSG00000110020	Gm45441	antisense	MGI Symbol	3	predicted gene 45441 [Source:MGI Symbol;Acc:MGI:5791277]	-0.384094	0.98717	-3.55422	0.000805108	0.0337228	-0.651267
ENSMUSG00000005698	Ctcf	protein_coding	MGI Symbol	6	CCCTC-binding factor [Source:MGI Symbol;Acc:MGI:109447]	-0.117708	6.05292	-3.63746	0.000622798	0.0285252	-0.654436
ENSMUSG00000033585	Ndn	protein_coding	MGI Symbol	1	necdin [Source:MGI Symbol;Acc:MGI:97290]	0.27432	8.19481	3.65445	0.00059078	0.0275841	-0.6588
ENSMUSG00000020061	Mybpc1	protein_coding	MGI Symbol	7	myosin binding protein C, slow-type [Source:MGI Symbol;Acc:MGI:1336213]	-0.520453	-0.139935	-3.64889	0.00060108	0.0277885	-0.662378
ENSMUSG00000024378	Stard4	protein_coding	MGI Symbol	4	StAR-related lipid transfer (START) domain containing 4 [Source:MGI Symbol;Acc:MGI:2156764]	0.183366	3.85951	3.56858	0.000770379	0.0328641	-0.663646
ENSMUSG00000097745	AI115009	antisense	MGI Symbol	1	expressed sequence AI115009 [Source:MGI Symbol;Acc:MGI:2139623]	0.262486	2.73389	3.53538	0.000852931	0.0352294	-0.666019
ENSMUSG00000104656	Gm44483	miRNA	MGI Symbol	1	predicted gene, 44483 [Source:MGI Symbol;Acc:MGI:5690875]	-0.349558	0.581279	-3.56465	0.000779749	0.0330892	-0.678041
ENSMUSG00000035547	Capn5	protein_coding	MGI Symbol	5	calpain 5 [Source:MGI Symbol;Acc:MGI:1100859]	0.187218	5.58797	3.61865	0.000660167	0.0292427	-0.68092
ENSMUSG00000109890	AU023762	lincRNA	MGI Symbol	5	expressed sequence AU023762 [Source:MGI Symbol;Acc:MGI:2143225]	0.798475	-0.248968	3.66542	0.000570954	0.0270709	-0.68097
ENSMUSG00000061186	Sfmbt2	protein_coding	MGI Symbol	7	Scm-like with four mbt domains 2 [Source:MGI Symbol;Acc:MGI:2447794]	-0.390404	0.922773	-3.5437	0.000831485	0.0346481	-0.681294
ENSMUSG00000098176	Ccdc166	protein_coding	MGI Symbol	2	coiled-coil domain containing 166 [Source:MGI Symbol;Acc:MGI:1925902]	-0.176852	3.622	-3.55585	0.000801084	0.0336414	-0.684944
ENSMUSG00000062270	Morf4l1	protein_coding	MGI Symbol	12	mortality factor 4 like 1 [Source:MGI Symbol;Acc:MGI:1096551]	-0.119048	9.06747	-3.64863	0.000601558	0.0277885	-0.686452
ENSMUSG00000101054	Gm18406	processed_pseudogene	MGI Symbol	1	predicted gene, 18406 [Source:MGI Symbol;Acc:MGI:5010591]	0.483174	-0.0105146	3.61305	0.000671706	0.0295113	-0.69881
ENSMUSG00000045689	Pcdhb4	protein_coding	MGI Symbol	1	protocadherin beta 4 [Source:MGI Symbol;Acc:MGI:2136738]	-0.492519	0.808483	-3.53992	0.000841165	0.0348717	-0.72122
ENSMUSG00000087445	Gm14286	antisense	MGI Symbol	1	predicted gene 14286 [Source:MGI Symbol;Acc:MGI:3650190]	-0.675611	-0.646496	-3.69978	0.000512895	0.0258061	-0.721362
ENSMUSG00000055653	Gpc3	protein_coding	MGI Symbol	2	glypican 3 [Source:MGI Symbol;Acc:MGI:104903]	-0.448987	1.1313	-3.51878	0.000897291	0.036178	-0.726708
ENSMUSG00000053332	Gas5	processed_transcript	MGI Symbol	25	growth arrest specific 5 [Source:MGI Symbol;Acc:MGI:95659]	-0.211428	8.30811	-3.63136	0.000634678	0.0287436	-0.727094
ENSMUSG00000061207	Stk19	protein_coding	MGI Symbol	8	serine/threonine kinase 19 [Source:MGI Symbol;Acc:MGI:1860085]	-0.142678	5.79749	-3.60672	0.000684971	0.0299314	-0.730408
ENSMUSG00000025213	Kazald1	protein_coding	MGI Symbol	2	Kazal-type serine peptidase inhibitor domain 1 [Source:MGI Symbol;Acc:MGI:2147606]	-0.422382	1.63986	-3.49983	0.000950638	0.0372444	-0.738547
ENSMUSG00000032503	Arpp21	protein_coding	MGI Symbol	31	cyclic AMP-regulated phosphoprotein, 21 [Source:MGI Symbol;Acc:MGI:107562]	0.14642	7.55338	3.62254	0.000652261	0.0290357	-0.739691
ENSMUSG00000053192	Mllt11	protein_coding	MGI Symbol	5	myeloid/lymphoid or mixed-lineage leukemia; translocated to, 11 [Source:MGI Symbol;Acc:MGI:1929671]	0.141971	9.55968	3.62841	0.000640516	0.0288301	-0.750011
ENSMUSG00000039630	Hnrnpu	protein_coding	MGI Symbol	9	heterogeneous nuclear ribonucleoprotein U [Source:MGI Symbol;Acc:MGI:1858195]	-0.168874	8.07032	-3.62207	0.000653218	0.0290357	-0.750561
ENSMUSG00000042942	Greb1l	protein_coding	MGI Symbol	7	growth regulation by estrogen in breast cancer-like [Source:MGI Symbol;Acc:MGI:3576497]	0.401	1.03554	3.50263	0.000942571	0.0371695	-0.773415
ENSMUSG00000048965	Mrgpre	protein_coding	MGI Symbol	1	MAS-related GPR, member E [Source:MGI Symbol;Acc:MGI:2441884]	0.276631	1.67948	3.48155	0.00100494	0.0386852	-0.787089
ENSMUSG00000097571	Jpx	lincRNA	MGI Symbol	11	Jpx transcript, Xist activator (non-protein coding) [Source:MGI Symbol;Acc:MGI:2180008]	-0.14674	3.52378	-3.51086	0.000919229	0.036768	-0.794383
ENSMUSG00000100553	Gm17751	lincRNA	MGI Symbol	2	predicted gene, 17751 [Source:MGI Symbol;Acc:MGI:5009832]	-0.606758	-0.447802	-3.63214	0.000633149	0.0287436	-0.797081
ENSMUSG00000040084	Bub1b	protein_coding	MGI Symbol	4	BUB1B, mitotic checkpoint serine/threonine kinase [Source:MGI Symbol;Acc:MGI:1333889]	0.42846	0.903602	3.49919	0.000952474	0.0372444	-0.801396
ENSMUSG00000039989	Cbx4	protein_coding	MGI Symbol	2	chromobox 4 [Source:MGI Symbol;Acc:MGI:1195985]	-0.236156	4.24567	-3.53404	0.00085642	0.0352331	-0.805593
ENSMUSG00000060985	Tdrd5	protein_coding	MGI Symbol	5	tudor domain containing 5 [Source:MGI Symbol;Acc:MGI:2684949]	0.473406	0.101606	3.56236	0.000785237	0.0331481	-0.806366
ENSMUSG00000096039	D830030K20Rik	protein_coding	MGI Symbol	4	RIKEN cDNA D830030K20 gene [Source:MGI Symbol;Acc:MGI:2443830]	0.278752	1.89182	3.47238	0.00103329	0.0392165	-0.809005
ENSMUSG00000097166	9330179D12Rik	antisense	MGI Symbol	2	RIKEN cDNA 9330179D12 gene [Source:MGI Symbol;Acc:MGI:1924808]	-0.222046	2.31626	-3.47287	0.00103174	0.0392165	-0.81712
ENSMUSG00000028378	Ptgr1	protein_coding	MGI Symbol	1	prostaglandin reductase 1 [Source:MGI Symbol;Acc:MGI:1914353]	-0.228576	2.81747	-3.4817	0.00100449	0.0386852	-0.820361
ENSMUSG00000028164	Manba	protein_coding	MGI Symbol	11	mannosidase, beta A, lysosomal [Source:MGI Symbol;Acc:MGI:88175]	0.293296	2.22767	3.46636	0.0010523	0.0396585	-0.829793
ENSMUSG00000103979	Gm20305	processed_pseudogene	MGI Symbol	1	predicted gene, 20305 [Source:MGI Symbol;Acc:MGI:5012490]	-0.438901	-0.0680628	-3.56635	0.000775682	0.0330032	-0.829819
ENSMUSG00000048070	Pirt	protein_coding	MGI Symbol	1	phosphoinositide-interacting regulator of transient receptor potential channels [Source:MGI Symbol;Acc:MGI:2443635]	0.831635	0.0472043	3.57232	0.000761576	0.0326747	-0.831931
ENSMUSG00000059013	Sh2d3c	protein_coding	MGI Symbol	6	SH2 domain containing 3C [Source:MGI Symbol;Acc:MGI:1351631]	0.283417	3.80409	3.49878	0.000953685	0.0372444	-0.858127
ENSMUSG00000028337	Coro2a	protein_coding	MGI Symbol	7	coronin, actin binding protein 2A [Source:MGI Symbol;Acc:MGI:1345966]	0.226062	2.95515	3.46706	0.00105006	0.0396585	-0.869328
ENSMUSG00000023235	Ccl25	protein_coding	MGI Symbol	10	chemokine (C-C motif) ligand 25 [Source:MGI Symbol;Acc:MGI:1099448]	-0.175656	3.66174	-3.48702	0.000988399	0.0383329	-0.8739
ENSMUSG00000051499	Zfp786	protein_coding	MGI Symbol	3	zinc finger protein 786 [Source:MGI Symbol;Acc:MGI:3026883]	0.287861	2.15278	3.44337	0.00112804	0.041264	-0.888284
ENSMUSG00000026914	Psmd14	protein_coding	MGI Symbol	8	proteasome (prosome, macropain) 26S subunit, non-ATPase, 14 [Source:MGI Symbol;Acc:MGI:1913284]	-0.150823	7.83009	-3.57218	0.000761898	0.0326747	-0.89031
ENSMUSG00000061859	Patj	protein_coding	MGI Symbol	14	PATJ, crumbs cell polarity complex component [Source:MGI Symbol;Acc:MGI:1277960]	0.312156	1.77789	3.44069	0.00113718	0.0413535	-0.891003
ENSMUSG00000042045	Sln	protein_coding	MGI Symbol	1	sarcolipin [Source:MGI Symbol;Acc:MGI:1913652]	0.596262	2.17828	3.43817	0.00114587	0.0413535	-0.903973
ENSMUSG00000042249	Grk3	protein_coding	MGI Symbol	6	G protein-coupled receptor kinase 3 [Source:MGI Symbol;Acc:MGI:87941]	0.141885	5.46276	3.53193	0.00086197	0.0353714	-0.918487
ENSMUSG00000078877	Gm14295	protein_coding	MGI Symbol	3	predicted gene 14295 [Source:MGI Symbol;Acc:MGI:3709624]	-0.162353	5.12724	-3.52274	0.000886522	0.035923	-0.919569
ENSMUSG00000074862	BC025920	protein_coding	MGI Symbol	5	cDNA sequence BC025920 [Source:MGI Symbol;Acc:MGI:2670983]	-0.183313	3.15646	-3.45011	0.00110532	0.0408008	-0.930305
ENSMUSG00000096006	Gm21596	processed_pseudogene	MGI Symbol	1	predicted gene, 21596 [Source:MGI Symbol;Acc:MGI:5434951]	-0.20404	3.55897	-3.46137	0.00106832	0.0400758	-0.934884
ENSMUSG00000029614	Rpl6	protein_coding	MGI Symbol	8	ribosomal protein L6 [Source:MGI Symbol;Acc:MGI:108057]	-0.147602	8.79306	-3.55961	0.000791892	0.033342	-0.940284
ENSMUSG00000037872	Ackr1	protein_coding	MGI Symbol	3	atypical chemokine receptor 1 (Duffy blood group) [Source:MGI Symbol;Acc:MGI:1097689]	0.226802	3.98229	3.47128	0.00103673	0.0392548	-0.941494
ENSMUSG00000046138	9930021J03Rik	protein_coding	MGI Symbol	4	RIKEN cDNA 9930021J03 gene [Source:MGI Symbol;Acc:MGI:2444398]	-0.129128	5.73681	-3.53015	0.000866677	0.0354745	-0.943386
ENSMUSG00000045555	Mettl24	protein_coding	MGI Symbol	1	methyltransferase like 24 [Source:MGI Symbol;Acc:MGI:3045338]	0.5214	0.605782	3.46502	0.00105657	0.0397269	-0.949134
ENSMUSG00000016253	Nelfcd	protein_coding	MGI Symbol	6	negative elongation factor complex member C/D, Th1l [Source:MGI Symbol;Acc:MGI:1926424]	0.171928	6.24626	3.53491	0.000854151	0.0352294	-0.955406
ENSMUSG00000091896	Ube2d2a	protein_coding	MGI Symbol	10	ubiquitin-conjugating enzyme E2D 2A [Source:MGI Symbol;Acc:MGI:1930715]	-0.170155	5.90694	-3.52559	0.000878827	0.0357007	-0.967829
ENSMUSG00000111000	Gm47108	TEC	MGI Symbol	1	predicted gene, 47108 [Source:MGI Symbol;Acc:MGI:6095846]	-0.377559	0.972893	-3.42222	0.00120225	0.0426272	-0.97332
ENSMUSG00000114003	Gm9616	processed_pseudogene	MGI Symbol	1	predicted gene 9616 [Source:MGI Symbol;Acc:MGI:3780024]	-0.223952	3.44716	-3.44037	0.00113827	0.0413535	-0.981845
ENSMUSG00000014164	Klhl3	protein_coding	MGI Symbol	2	kelch-like 3 [Source:MGI Symbol;Acc:MGI:2445185]	0.146041	8.0711	3.54095	0.000838513	0.0348511	-0.983966
ENSMUSG00000030717	Nupr1	protein_coding	MGI Symbol	6	nuclear protein transcription regulator 1 [Source:MGI Symbol;Acc:MGI:1891834]	-0.310704	3.55132	-3.44111	0.00113575	0.0413535	-0.988455
ENSMUSG00000061298	Agbl4	protein_coding	MGI Symbol	10	ATP/GTP binding protein-like 4 [Source:MGI Symbol;Acc:MGI:1918244]	0.196261	3.03537	3.42442	0.00119432	0.0425325	-0.990361
ENSMUSG00000037531	Mrpl47	protein_coding	MGI Symbol	3	mitochondrial ribosomal protein L47 [Source:MGI Symbol;Acc:MGI:1921850]	-0.144752	4.84817	-3.48475	0.000995233	0.038495	-0.998786
ENSMUSG00000051251	Nhlh1	protein_coding	MGI Symbol	1	nescient helix loop helix 1 [Source:MGI Symbol;Acc:MGI:98481]	-0.488585	0.377264	-3.44608	0.00111884	0.0411123	-1.00164
ENSMUSG00000037438	Uqcrh-ps1	processed_pseudogene	MGI Symbol	1	ubiquinol-cytochrome c reductase hinge protein, pseudogene 1 [Source:MGI Symbol;Acc:MGI:3641869]	-0.310707	1.19903	-3.40489	0.00126649	0.043792	-1.0026
ENSMUSG00000032788	Pdxk	protein_coding	MGI Symbol	2	pyridoxal (pyridoxine, vitamin B6) kinase [Source:MGI Symbol;Acc:MGI:1351869]	0.156675	6.33127	3.51904	0.000896589	0.036178	-1.00541
ENSMUSG00000079435	Rpl36a	protein_coding	MGI Symbol	6	ribosomal protein L36A [Source:MGI Symbol;Acc:MGI:1201789]	-0.186199	7.16871	-3.52577	0.000878336	0.0357007	-1.01001
ENSMUSG00000029442	Wdr66	protein_coding	MGI Symbol	9	WD repeat domain 66 [Source:MGI Symbol;Acc:MGI:1918495]	0.349795	1.22904	3.40035	0.00128388	0.0440336	-1.012
ENSMUSG00000061024	Rrs1	protein_coding	MGI Symbol	1	ribosome biogenesis regulator 1 [Source:MGI Symbol;Acc:MGI:1929721]	-0.182229	3.71909	-3.43839	0.00114511	0.0413535	-1.01495
ENSMUSG00000044816	D630023F18Rik	protein_coding	MGI Symbol	3	RIKEN cDNA D630023F18 gene [Source:MGI Symbol;Acc:MGI:2138198]	0.247811	2.80094	3.40677	0.00125939	0.043792	-1.01519
ENSMUSG00000042211	Fbxo38	protein_coding	MGI Symbol	4	F-box protein 38 [Source:MGI Symbol;Acc:MGI:2444639]	0.178395	5.40587	3.49472	0.000965528	0.0376161	-1.0181
ENSMUSG00000024587	Nars	protein_coding	MGI Symbol	16	asparaginyl-tRNA synthetase [Source:MGI Symbol;Acc:MGI:1917473]	-0.111823	8.27202	-3.52881	0.000870241	0.0355304	-1.02147
ENSMUSG00000000085	Scmh1	protein_coding	MGI Symbol	14	sex comb on midleg homolog 1 [Source:MGI Symbol;Acc:MGI:1352762]	0.131206	4.90191	3.47843	0.0010145	0.0389606	-1.0215
ENSMUSG00000036104	Rab3gap1	protein_coding	MGI Symbol	7	RAB3 GTPase activating protein subunit 1 [Source:MGI Symbol;Acc:MGI:2445001]	0.168594	6.21765	3.51047	0.00092032	0.036768	-1.02424
ENSMUSG00000026604	Ptpn14	protein_coding	MGI Symbol	6	protein tyrosine phosphatase, non-receptor type 14 [Source:MGI Symbol;Acc:MGI:102467]	0.327967	1.95174	3.38747	0.00133438	0.0447598	-1.02868
ENSMUSG00000073805	Insyn2a	protein_coding	MGI Symbol	3	inhibitory synaptic factor 2A [Source:MGI Symbol;Acc:MGI:3605068]	0.190062	3.06957	3.40729	0.00125741	0.043792	-1.03747
ENSMUSG00000047935	Sox1ot	sense_overlapping	MGI Symbol	2	Sox1 overlapping transcript [Source:MGI Symbol;Acc:MGI:3645522]	0.202753	3.1503	3.408	0.00125475	0.043792	-1.04535
ENSMUSG00000063801	Ap3s2	protein_coding	MGI Symbol	2	adaptor-related protein complex 3, sigma 2 subunit [Source:MGI Symbol;Acc:MGI:1337060]	0.107292	6.26697	3.5035	0.000940075	0.0371617	-1.04659
ENSMUSG00000031197	Vbp1	protein_coding	MGI Symbol	3	von Hippel-Lindau binding protein 1 [Source:MGI Symbol;Acc:MGI:1333804]	0.152533	7.44992	3.51483	0.000908162	0.0365253	-1.04674
ENSMUSG00000026313	Hdac4	protein_coding	MGI Symbol	12	histone deacetylase 4 [Source:MGI Symbol;Acc:MGI:3036234]	0.147131	6.8512	3.5083	0.000926423	0.036802	-1.05254
ENSMUSG00000038463	Olfml2b	protein_coding	MGI Symbol	1	olfactomedin-like 2B [Source:MGI Symbol;Acc:MGI:2443310]	0.227998	5.10843	3.47251	0.00103287	0.0392165	-1.05504
ENSMUSG00000055833	1700034H15Rik	antisense	MGI Symbol	6	RIKEN cDNA 1700034H15 gene [Source:MGI Symbol;Acc:MGI:1921515]	0.569588	-0.292141	3.50941	0.000923293	0.036768	-1.0606
ENSMUSG00000054944	5330416C01Rik	lincRNA	MGI Symbol	3	RIKEN cDNA 5330416C01 gene [Source:MGI Symbol;Acc:MGI:2685378]	0.704357	-0.340156	3.4994	0.000951867	0.0372444	-1.0621
ENSMUSG00000035851	Ythdc1	protein_coding	MGI Symbol	9	YTH domain containing 1 [Source:MGI Symbol;Acc:MGI:2443713]	-0.119379	5.28764	-3.47663	0.00102006	0.0390031	-1.06237
ENSMUSG00000025224	Gbf1	protein_coding	MGI Symbol	16	golgi-specific brefeldin A-resistance factor 1 [Source:MGI Symbol;Acc:MGI:1861607]	0.109625	5.80431	3.48693	0.00098867	0.0383329	-1.06964
ENSMUSG00000039485	Tspyl4	protein_coding	MGI Symbol	2	TSPY-like 4 [Source:MGI Symbol;Acc:MGI:106393]	-0.122522	8.60625	-3.50957	0.000922844	0.036768	-1.08104
ENSMUSG00000029752	Asns	protein_coding	MGI Symbol	7	asparagine synthetase [Source:MGI Symbol;Acc:MGI:1350929]	-0.174365	7.78015	-3.50465	0.000936783	0.0371223	-1.08204
ENSMUSG00000056306	Sertm1	protein_coding	MGI Symbol	2	serine rich and transmembrane domain containing 1 [Source:MGI Symbol;Acc:MGI:3607715]	-0.167154	4.9992	-3.45942	0.00107462	0.0401501	-1.08467
ENSMUSG00000031161	Hdac6	protein_coding	MGI Symbol	10	histone deacetylase 6 [Source:MGI Symbol;Acc:MGI:1333752]	0.164956	4.82873	3.45345	0.0010942	0.0405757	-1.08467
ENSMUSG00000004446	Bid	protein_coding	MGI Symbol	5	BH3 interacting domain death agonist [Source:MGI Symbol;Acc:MGI:108093]	0.194645	4.85204	3.45205	0.00109885	0.040655	-1.08841
ENSMUSG00000042121	Ssh1	protein_coding	MGI Symbol	6	slingshot protein phosphatase 1 [Source:MGI Symbol;Acc:MGI:2686240]	0.158437	4.30618	3.42624	0.00118779	0.0423932	-1.10685
ENSMUSG00000033054	Npat	protein_coding	MGI Symbol	2	nuclear protein in the AT region [Source:MGI Symbol;Acc:MGI:107605]	0.130103	4.5264	3.43369	0.00116143	0.0417288	-1.10843
ENSMUSG00000087006	Gm13889	protein_coding	MGI Symbol	2	predicted gene 13889 [Source:MGI Symbol;Acc:MGI:3652053]	-0.230485	3.41542	-3.39241	0.00131477	0.0443522	-1.10862
ENSMUSG00000028560	Usp1	protein_coding	MGI Symbol	4	ubiquitin specific peptidase 1 [Source:MGI Symbol;Acc:MGI:2385198]	-0.149241	4.21507	-3.41923	0.0012131	0.0428239	-1.1182
ENSMUSG00000024360	Etf1	protein_coding	MGI Symbol	1	eukaryotic translation termination factor 1 [Source:MGI Symbol;Acc:MGI:2385071]	-0.097448	6.1701	-3.47651	0.00102043	0.0390031	-1.11977
ENSMUSG00000028527	Ak4	protein_coding	MGI Symbol	7	adenylate kinase 4 [Source:MGI Symbol;Acc:MGI:87979]	0.168106	5.51715	3.45922	0.00107527	0.0401501	-1.1283
ENSMUSG00000079045	Prox1os	antisense	MGI Symbol	1	prospero homeobox 1, opposite strand [Source:MGI Symbol;Acc:MGI:4937200]	-0.179449	4.37619	-3.42065	0.00120794	0.0427353	-1.12867
ENSMUSG00000060639	H4c9	protein_coding	MGI Symbol	1	H4 clustered histone 9 [Source:MGI Symbol;Acc:MGI:2448432]	-0.280438	1.78962	-3.34281	0.00152444	0.0490409	-1.14067
ENSMUSG00000041544	Disp3	protein_coding	MGI Symbol	3	dispatched RND transporter family member 3 [Source:MGI Symbol;Acc:MGI:2444403]	0.238541	3.76354	3.3921	0.001316	0.0443522	-1.14174
ENSMUSG00000024376	Epb41l4a	protein_coding	MGI Symbol	7	erythrocyte membrane protein band 4.1 like 4a [Source:MGI Symbol;Acc:MGI:103007]	0.376834	1.55436	3.34181	0.001529	0.0490409	-1.14345
ENSMUSG00000073705	Cenps	protein_coding	MGI Symbol	7	centromere protein S [Source:MGI Symbol;Acc:MGI:1917178]	-0.233047	2.58129	-3.35167	0.00148481	0.0484111	-1.15064
ENSMUSG00000021390	Ogn	protein_coding	MGI Symbol	1	osteoglycin [Source:MGI Symbol;Acc:MGI:109278]	0.519582	2.15696	3.34288	0.00152415	0.0490409	-1.15116
ENSMUSG00000001943	Vsig2	protein_coding	MGI Symbol	6	V-set and immunoglobulin domain containing 2 [Source:MGI Symbol;Acc:MGI:1928009]	-0.274652	1.60873	-3.33714	0.00155035	0.0492458	-1.15464
ENSMUSG00000105843	Gm19439	TEC	MGI Symbol	1	predicted gene, 19439 [Source:MGI Symbol;Acc:MGI:5011624]	0.340895	4.0011	3.39539	0.00130312	0.0443522	-1.15902
ENSMUSG00000074345	Tnfaip8l3	protein_coding	MGI Symbol	2	tumor necrosis factor, alpha-induced protein 8-like 3 [Source:MGI Symbol;Acc:MGI:2685363]	0.142039	4.6167	3.41563	0.0012263	0.0431019	-1.16757
ENSMUSG00000024766	Lipo3	protein_coding	MGI Symbol	4	lipase, member O3 [Source:MGI Symbol;Acc:MGI:2147592]	-0.189898	2.86352	-3.35369	0.00147593	0.0484033	-1.16868
ENSMUSG00000017210	Med24	protein_coding	MGI Symbol	12	mediator complex subunit 24 [Source:MGI Symbol;Acc:MGI:1344385]	0.117727	6.23301	3.45657	0.00108393	0.0403803	-1.17713
ENSMUSG00000032172	Olfm2	protein_coding	MGI Symbol	4	olfactomedin 2 [Source:MGI Symbol;Acc:MGI:3045350]	0.203479	4.38015	3.40181	0.00127827	0.0439726	-1.18183
ENSMUSG00000086583	Gm15500	transcribed_processed_pseudogene	MGI Symbol	2	predicted pseudogene 15500 [Source:MGI Symbol;Acc:MGI:3782947]	-0.188486	4.48483	-3.4046	0.00126761	0.043792	-1.18503
ENSMUSG00000086555	Gm13446	processed_transcript	MGI Symbol	2	predicted gene 13446 [Source:MGI Symbol;Acc:MGI:3649869]	0.20674	3.3262	3.3544	0.0014728	0.0483987	-1.19913
ENSMUSG00000051678	Pcdhb6	protein_coding	MGI Symbol	2	protocadherin beta 6 [Source:MGI Symbol;Acc:MGI:2136740]	-0.326917	1.52923	-3.3192	0.00163502	0.0511315	-1.19999
ENSMUSG00000024188	Luc7l	protein_coding	MGI Symbol	9	Luc7-like [Source:MGI Symbol;Acc:MGI:1914228]	0.141643	6.28068	3.44673	0.00111664	0.0411123	-1.20577
ENSMUSG00000107655	Gm44220	TEC	MGI Symbol	1	predicted gene, 44220 [Source:MGI Symbol;Acc:MGI:5690612]	0.298229	1.53095	3.31503	0.00165532	0.051567	-1.21086
ENSMUSG00000022412	Mief1	protein_coding	MGI Symbol	8	mitochondrial elongation factor 1 [Source:MGI Symbol;Acc:MGI:2146020]	0.145947	5.57613	3.42837	0.00118022	0.0422762	-1.21928
ENSMUSG00000032058	Ppp2r1b	protein_coding	MGI Symbol	12	protein phosphatase 2, regulatory subunit A, beta [Source:MGI Symbol;Acc:MGI:1920949]	0.22537	3.84748	3.3648	0.00142784	0.0472094	-1.22688
ENSMUSG00000010607	Pigyl	protein_coding	MGI Symbol	2	phosphatidylinositol glycan anchor biosynthesis, class Y-like [Source:MGI Symbol;Acc:MGI:1913518]	-0.160376	6.36896	-3.43844	0.00114494	0.0413535	-1.23401
ENSMUSG00000082423	Gm15148	processed_pseudogene	MGI Symbol	1	predicted gene 15148 [Source:MGI Symbol;Acc:MGI:3705350]	-0.425722	-0.303969	-3.40479	0.00126689	0.043792	-1.23545
ENSMUSG00000059939	9430015G10Rik	protein_coding	MGI Symbol	8	RIKEN cDNA 9430015G10 gene [Source:MGI Symbol;Acc:MGI:2444364]	0.24697	3.08504	3.33193	0.00157451	0.049915	-1.23888
ENSMUSG00000104986	1600023N17Rik	TEC	MGI Symbol	1	RIKEN cDNA 1600023N17 gene [Source:MGI Symbol;Acc:MGI:1917038]	-0.382034	0.217241	-3.35197	0.00148347	0.0484111	-1.24094
ENSMUSG00000024474	Ik	protein_coding	MGI Symbol	9	IK cytokine [Source:MGI Symbol;Acc:MGI:1345142]	-0.116667	7.12029	-3.44336	0.00112807	0.041264	-1.24187
ENSMUSG00000062380	Tubb3	protein_coding	MGI Symbol	2	tubulin, beta 3 class III [Source:MGI Symbol;Acc:MGI:107813]	0.170402	9.02605	3.45413	0.00109197	0.0405757	-1.24231
ENSMUSG00000042216	Sgsm1	protein_coding	MGI Symbol	10	small G protein signaling modulator 1 [Source:MGI Symbol;Acc:MGI:107320]	0.144154	5.17864	3.40481	0.00126683	0.043792	-1.25377
ENSMUSG00000075528	Aarsd1	protein_coding	MGI Symbol	5	alanyl-tRNA synthetase domain containing 1 [Source:MGI Symbol;Acc:MGI:1916934]	-0.304835	0.628839	-3.32014	0.00163051	0.0510894	-1.2554
ENSMUSG00000026814	Eng	protein_coding	MGI Symbol	6	endoglin [Source:MGI Symbol;Acc:MGI:95392]	-0.364919	1.34836	-3.29827	0.00173938	0.053262	-1.25566
ENSMUSG00000001630	Stk38l	protein_coding	MGI Symbol	3	serine/threonine kinase 38 like [Source:MGI Symbol;Acc:MGI:1922250]	0.172949	5.90188	3.42243	0.00120148	0.0426272	-1.25647
ENSMUSG00000006715	Gmnn	protein_coding	MGI Symbol	5	geminin [Source:MGI Symbol;Acc:MGI:1927344]	0.214549	2.64682	3.30978	0.00168125	0.0520736	-1.26209
ENSMUSG00000026103	Gls	protein_coding	MGI Symbol	17	glutaminase [Source:MGI Symbol;Acc:MGI:95752]	0.142387	7.35159	3.43739	0.00114856	0.0413585	-1.26308
ENSMUSG00000030270	Cpne9	protein_coding	MGI Symbol	10	copine family member IX [Source:MGI Symbol;Acc:MGI:2443052]	0.255749	5.19809	3.39852	0.00129094	0.0440336	-1.26846
ENSMUSG00000091476	Catspere2	protein_coding	MGI Symbol	6	cation channel sperm associated auxiliary subunit epsilon 2 [Source:MGI Symbol;Acc:MGI:5589632]	0.527043	-0.293093	3.39327	0.0013114	0.0443522	-1.27152
ENSMUSG00000038112	AW551984	protein_coding	MGI Symbol	7	expressed sequence AW551984 [Source:MGI Symbol;Acc:MGI:2143322]	0.642625	0.303516	3.32966	0.00158514	0.049994	-1.27221
ENSMUSG00000018395	Kif3a	protein_coding	MGI Symbol	8	kinesin family member 3A [Source:MGI Symbol;Acc:MGI:107689]	0.110634	8.09177	3.4279	0.00118189	0.0422762	-1.30318
ENSMUSG00000021094	Dhrs7	protein_coding	MGI Symbol	4	dehydrogenase/reductase (SDR family) member 7 [Source:MGI Symbol;Acc:MGI:1913625]	-0.147919	5.39808	-3.39278	0.00131333	0.0443522	-1.30397
ENSMUSG00000097178	2310002F09Rik	processed_transcript	MGI Symbol	4	RIKEN cDNA 2310002F09 gene [Source:MGI Symbol;Acc:MGI:1916779]	0.192036	3.94944	3.3392	0.00154087	0.0490409	-1.3065
ENSMUSG00000025950	Idh1	protein_coding	MGI Symbol	7	isocitrate dehydrogenase 1 (NADP+), soluble [Source:MGI Symbol;Acc:MGI:96413]	0.157992	5.85208	3.40237	0.00127613	0.0439726	-1.30816
ENSMUSG00000019590	Cyb561	protein_coding	MGI Symbol	7	cytochrome b-561 [Source:MGI Symbol;Acc:MGI:103253]	0.190402	5.39782	3.38988	0.00132478	0.0445301	-1.31327
ENSMUSG00000070527	Mkrn3	protein_coding	MGI Symbol	1	makorin, ring finger protein, 3 [Source:MGI Symbol;Acc:MGI:2181178]	-0.496733	-0.140082	-3.34273	0.00152483	0.0490409	-1.32619
ENSMUSG00000031787	Katnb1	protein_coding	MGI Symbol	5	katanin p80 (WD40-containing) subunit B 1 [Source:MGI Symbol;Acc:MGI:1921437]	0.147046	6.12185	3.39969	0.0012864	0.0440336	-1.32968
ENSMUSG00000026792	Lrsam1	protein_coding	MGI Symbol	12	leucine rich repeat and sterile alpha motif containing 1 [Source:MGI Symbol;Acc:MGI:2684789]	0.197795	4.22394	3.34009	0.0015368	0.0490409	-1.33715
ENSMUSG00000112908	Gm7392	processed_pseudogene	MGI Symbol	1	predicted gene 7392 [Source:MGI Symbol;Acc:MGI:3648358]	-0.261592	2.37646	-3.26922	0.00189465	0.0558992	-1.34804
ENSMUSG00000028081	Rps3a1	protein_coding	MGI Symbol	1	ribosomal protein S3A1 [Source:MGI Symbol;Acc:MGI:1202063]	-0.144034	9.5339	-3.41733	0.00122005	0.0429754	-1.3509
ENSMUSG00000085067	Gm15631	lincRNA	MGI Symbol	1	predicted gene 15631 [Source:MGI Symbol;Acc:MGI:3783075]	0.208416	3.20578	3.29285	0.00176738	0.0536473	-1.3523
ENSMUSG00000038828	Tmem214	protein_coding	MGI Symbol	7	transmembrane protein 214 [Source:MGI Symbol;Acc:MGI:1916046]	0.129719	4.85066	3.35682	0.00146222	0.0481489	-1.35429
ENSMUSG00000018322	Tomm34	protein_coding	MGI Symbol	3	translocase of outer mitochondrial membrane 34 [Source:MGI Symbol;Acc:MGI:1914395]	-0.0951252	8.31853	-3.40696	0.00125867	0.043792	-1.36554
ENSMUSG00000052384	Nrros	protein_coding	MGI Symbol	10	negative regulator of reactive oxygen species [Source:MGI Symbol;Acc:MGI:2445095]	0.287171	2.2732	3.25889	0.00195296	0.0564107	-1.36901
ENSMUSG00000014980	Tsen15	protein_coding	MGI Symbol	7	tRNA splicing endonuclease subunit 15 [Source:MGI Symbol;Acc:MGI:1913887]	-0.137226	5.40641	-3.36885	0.00141069	0.0468339	-1.3722
ENSMUSG00000021520	Uqcrb	protein_coding	MGI Symbol	2	ubiquinol-cytochrome c reductase binding protein [Source:MGI Symbol;Acc:MGI:1914780]	-0.161963	7.72071	-3.39921	0.00128826	0.0440336	-1.37693
ENSMUSG00000097610	A930012L18Rik	antisense	MGI Symbol	2	RIKEN cDNA A930012L18 gene [Source:MGI Symbol;Acc:MGI:2442887]	-0.303033	1.07189	-3.25137	0.00199646	0.0570296	-1.37985
ENSMUSG00000047897	Ripply2	protein_coding	MGI Symbol	2	ripply transcriptional repressor 2 [Source:MGI Symbol;Acc:MGI:2685968]	-0.173207	3.71264	-3.30292	0.00171565	0.0527351	-1.38076
ENSMUSG00000021185	Dglucy	protein_coding	MGI Symbol	9	D-glutamate cyclase [Source:MGI Symbol;Acc:MGI:2444813]	0.30509	2.08835	3.24861	0.00201265	0.057112	-1.38622
ENSMUSG00000007783	Cpt1c	protein_coding	MGI Symbol	7	carnitine palmitoyltransferase 1c [Source:MGI Symbol;Acc:MGI:2446526]	0.164746	6.39572	3.38245	0.00135456	0.0453427	-1.38954
ENSMUSG00000058600	Rpl30	protein_coding	MGI Symbol	6	ribosomal protein L30 [Source:MGI Symbol;Acc:MGI:98037]	-0.173067	7.33835	-3.39191	0.00131674	0.0443522	-1.38982
ENSMUSG00000029098	Acox3	protein_coding	MGI Symbol	10	acyl-Coenzyme A oxidase 3, pristanoyl [Source:MGI Symbol;Acc:MGI:1933156]	0.189631	3.97582	3.30785	0.00169086	0.0522147	-1.39528
ENSMUSG00000024511	Rab27b	protein_coding	MGI Symbol	4	RAB27B, member RAS oncogene family [Source:MGI Symbol;Acc:MGI:1931295]	-0.132036	6.05966	-3.37538	0.00138349	0.0461202	-1.39554
ENSMUSG00000066270	Gm10157	processed_pseudogene	MGI Symbol	1	predicted gene 10157 [Source:MGI Symbol;Acc:MGI:3642264]	-0.198246	3.11416	-3.2719	0.00187978	0.0556635	-1.40101
ENSMUSG00000094185	Gm5445	processed_pseudogene	MGI Symbol	1	predicted gene 5445 [Source:MGI Symbol;Acc:MGI:3644181]	-0.281591	1.66646	-3.23665	0.00208429	0.0582017	-1.40388
ENSMUSG00000074259	Gramd2	protein_coding	MGI Symbol	6	GRAM domain containing 2 [Source:MGI Symbol;Acc:MGI:3528937]	0.259205	2.19307	3.24298	0.00204607	0.0573683	-1.40675
ENSMUSG00000029101	Rgs12	protein_coding	MGI Symbol	18	regulator of G-protein signaling 12 [Source:MGI Symbol;Acc:MGI:1918979]	0.131277	4.97867	3.33999	0.00153726	0.0490409	-1.41199
ENSMUSG00000068466	Gm5518	processed_pseudogene	MGI Symbol	1	predicted gene 5518 [Source:MGI Symbol;Acc:MGI:3648673]	-0.291277	0.869201	-3.2437	0.00204177	0.0573683	-1.4127
ENSMUSG00000043733	Ptpn11	protein_coding	MGI Symbol	4	protein tyrosine phosphatase, non-receptor type 11 [Source:MGI Symbol;Acc:MGI:99511]	-0.157174	5.92214	-3.36496	0.00142717	0.0472094	-1.41713
ENSMUSG00000052825	Gm9892	processed_pseudogene	MGI Symbol	1	predicted gene 9892 [Source:MGI Symbol;Acc:MGI:3701610]	-0.208974	2.87983	-3.25631	0.00196781	0.0564107	-1.4174
ENSMUSG00000021228	Acot3	protein_coding	MGI Symbol	3	acyl-CoA thioesterase 3 [Source:MGI Symbol;Acc:MGI:2159619]	-0.293068	1.69547	-3.23109	0.0021184	0.0587482	-1.41797
ENSMUSG00000046027	Stard5	protein_coding	MGI Symbol	5	StAR-related lipid transfer (START) domain containing 5 [Source:MGI Symbol;Acc:MGI:2156765]	0.133659	4.46327	3.31847	0.00163855	0.0511429	-1.41939
ENSMUSG00000090799	Klhl33	protein_coding	MGI Symbol	4	kelch-like 33 [Source:MGI Symbol;Acc:MGI:3644593]	-0.215889	3.35781	-3.27445	0.00186575	0.0555533	-1.42003
ENSMUSG00000028973	Abcb8	protein_coding	MGI Symbol	9	ATP-binding cassette, sub-family B (MDR/TAP), member 8 [Source:MGI Symbol;Acc:MGI:1351667]	0.140404	5.37455	3.34925	0.00149556	0.0485547	-1.42241
ENSMUSG00000037406	Htra4	protein_coding	MGI Symbol	2	HtrA serine peptidase 4 [Source:MGI Symbol;Acc:MGI:3036260]	-0.267892	2.79744	-3.25054	0.00200131	0.0570674	-1.42766
ENSMUSG00000041992	Rapgef5	protein_coding	MGI Symbol	7	Rap guanine nucleotide exchange factor (GEF) 5 [Source:MGI Symbol;Acc:MGI:2444365]	0.11648	7.58829	3.37982	0.00136527	0.0456067	-1.42838
ENSMUSG00000041720	Pi4ka	protein_coding	MGI Symbol	11	phosphatidylinositol 4-kinase alpha [Source:MGI Symbol;Acc:MGI:2448506]	0.121948	6.67859	3.3714	0.00140001	0.0465749	-1.42974
ENSMUSG00000030862	Cpxm2	protein_coding	MGI Symbol	5	carboxypeptidase X 2 (M14 family) [Source:MGI Symbol;Acc:MGI:1926006]	0.418166	0.953369	3.23525	0.00209284	0.0583398	-1.43107
ENSMUSG00000035868	Zfp983	protein_coding	MGI Symbol	2	zinc finger protein 983 [Source:MGI Symbol;Acc:MGI:1920479]	-0.208113	2.74739	-3.24277	0.00204735	0.0573683	-1.44352
ENSMUSG00000062729	Ppox	protein_coding	MGI Symbol	8	protoporphyrinogen oxidase [Source:MGI Symbol;Acc:MGI:104968]	0.166829	4.09264	3.29263	0.00176855	0.0536473	-1.44554
ENSMUSG00000085791	Rpl30-ps9	processed_pseudogene	MGI Symbol	1	ribosomal protein L30, pseudogene 9 [Source:MGI Symbol;Acc:MGI:3648153]	-0.320503	0.436762	-3.2478	0.00201744	0.057112	-1.45025
ENSMUSG00000074922	Fam122a	protein_coding	MGI Symbol	1	family with sequence similarity 122, member A [Source:MGI Symbol;Acc:MGI:1915284]	-0.232382	2.99426	-3.24728	0.00202054	0.057112	-1.45136
ENSMUSG00000082110	Gm11196	processed_pseudogene	MGI Symbol	1	predicted gene 11196 [Source:MGI Symbol;Acc:MGI:3649463]	-0.280009	1.01217	-3.22116	0.00218062	0.0596548	-1.45823
ENSMUSG00000031201	Brcc3	protein_coding	MGI Symbol	7	BRCA1/BRCA2-containing complex, subunit 3 [Source:MGI Symbol;Acc:MGI:2389572]	-0.111018	6.16339	-3.35159	0.00148515	0.0484111	-1.46547
ENSMUSG00000097217	Gm26549	bidirectional_promoter_lncRNA	MGI Symbol	1	predicted gene, 26549 [Source:MGI Symbol;Acc:MGI:5477043]	-0.371365	0.582564	-3.23262	0.00210898	0.058632	-1.46583
ENSMUSG00000074521	Gm14327	protein_coding	MGI Symbol	2	predicted gene 14327 [Source:MGI Symbol;Acc:MGI:3652188]	-0.307318	0.991531	-3.21552	0.00221672	0.0600087	-1.46931
ENSMUSG00000044081	Zfp85os	processed_transcript	MGI Symbol	3	zinc finger protein 85, opposite strand [Source:MGI Symbol;Acc:MGI:1915521]	0.298024	1.93757	3.21216	0.00223856	0.0602213	-1.47001
ENSMUSG00000042532	Golga7b	protein_coding	MGI Symbol	2	golgi autoantigen, golgin subfamily a, 7B [Source:MGI Symbol;Acc:MGI:1918396]	0.162738	7.44159	3.36281	0.00143633	0.0473932	-1.47278
ENSMUSG00000101493	2810405F17Rik	lincRNA	MGI Symbol	1	RIKEN cDNA 2810405F17 gene [Source:MGI Symbol;Acc:MGI:1917225]	-0.27142	2.30249	-3.21685	0.00220818	0.0600087	-1.47704
ENSMUSG00000048483	Zdhhc22	protein_coding	MGI Symbol	3	zinc finger, DHHC-type containing 22 [Source:MGI Symbol;Acc:MGI:2685108]	0.225019	4.32242	3.28967	0.00178406	0.0537146	-1.4802
ENSMUSG00000115193	Gm6533	processed_pseudogene	MGI Symbol	1	predicted gene 6533 [Source:MGI Symbol;Acc:MGI:3646743]	-0.297167	1.58753	-3.20381	0.00229353	0.0607701	-1.48369
ENSMUSG00000034255	Arhgap27	protein_coding	MGI Symbol	11	Rho GTPase activating protein 27 [Source:MGI Symbol;Acc:MGI:1916903]	-0.137681	4.93306	-3.31222	0.00166917	0.0518982	-1.48458
ENSMUSG00000039842	Mcph1	protein_coding	MGI Symbol	6	microcephaly, primary autosomal recessive 1 [Source:MGI Symbol;Acc:MGI:2443308]	0.165511	3.68601	3.26071	0.00194256	0.0564107	-1.48714
ENSMUSG00000078974	Sec61g	protein_coding	MGI Symbol	7	SEC61, gamma subunit [Source:MGI Symbol;Acc:MGI:1202066]	-0.160752	6.54427	-3.34552	0.0015122	0.0489965	-1.49729
ENSMUSG00000026211	Obsl1	protein_coding	MGI Symbol	13	obscurin-like 1 [Source:MGI Symbol;Acc:MGI:2138628]	0.247614	2.48283	3.21394	0.00222695	0.0600087	-1.49944
ENSMUSG00000055334	Snupn	protein_coding	MGI Symbol	1	snurportin 1 [Source:MGI Symbol;Acc:MGI:1913319]	0.164731	4.68912	3.29554	0.00175344	0.053465	-1.50118
ENSMUSG00000000730	Dnmt3l	protein_coding	MGI Symbol	8	DNA (cytosine-5-)-methyltransferase 3-like [Source:MGI Symbol;Acc:MGI:1859287]	0.531615	-0.420036	3.30988	0.00168074	0.0520736	-1.50218
ENSMUSG00000021647	Cartpt	protein_coding	MGI Symbol	2	CART prepropeptide [Source:MGI Symbol;Acc:MGI:1351330]	-0.357223	1.50328	-3.19565	0.00234849	0.0616403	-1.50324
ENSMUSG00000009079	Ewsr1	protein_coding	MGI Symbol	13	Ewing sarcoma breakpoint region 1 [Source:MGI Symbol;Acc:MGI:99960]	-0.170774	7.15714	-3.34963	0.00149384	0.0485547	-1.50435
ENSMUSG00000049420	Tmem200a	protein_coding	MGI Symbol	6	transmembrane protein 200A [Source:MGI Symbol;Acc:MGI:1924470]	-0.210581	3.87115	-3.25791	0.00195859	0.0564107	-1.51751
ENSMUSG00000001847	Rac1	protein_coding	MGI Symbol	4	Rac family small GTPase 1 [Source:MGI Symbol;Acc:MGI:97845]	-0.10875	7.04141	-3.34187	0.0015287	0.0490409	-1.52178
ENSMUSG00000003134	Tbc1d8	protein_coding	MGI Symbol	5	TBC1 domain family, member 8 [Source:MGI Symbol;Acc:MGI:1927225]	0.222248	2.26719	3.19645	0.00234305	0.0616403	-1.52831
ENSMUSG00000030509	Asb7	protein_coding	MGI Symbol	6	ankyrin repeat and SOCS box-containing 7 [Source:MGI Symbol;Acc:MGI:2152835]	0.147961	4.2378	3.26621	0.00191149	0.0560889	-1.53241
ENSMUSG00000023259	Slc26a6	protein_coding	MGI Symbol	10	solute carrier family 26, member 6 [Source:MGI Symbol;Acc:MGI:2159728]	0.214511	2.67641	3.20336	0.00229654	0.0607701	-1.53452
ENSMUSG00000072066	6720489N17Rik	protein_coding	MGI Symbol	3	RIKEN cDNA 6720489N17 gene [Source:MGI Symbol;Acc:MGI:2443901]	-0.248608	2.07741	-3.18818	0.00239989	0.0622816	-1.53943
ENSMUSG00000060890	Arr3	protein_coding	MGI Symbol	7	arrestin 3, retinal [Source:MGI Symbol;Acc:MGI:2159617]	0.477731	0.305492	3.22059	0.00218429	0.0596548	-1.54086
ENSMUSG00000074506	Gm10705	processed_pseudogene	MGI Symbol	1	predicted gene 10705 [Source:MGI Symbol;Acc:MGI:3708678]	-0.404138	-0.24998	-3.25905	0.00195206	0.0564107	-1.5413
ENSMUSG00000031101	Sash3	protein_coding	MGI Symbol	1	SAM and SH3 domain containing 3 [Source:MGI Symbol;Acc:MGI:1921381]	0.304236	1.11514	3.18269	0.00243835	0.0629651	-1.54297
ENSMUSG00000046785	Epm2aip1	protein_coding	MGI Symbol	3	EPM2A (laforin) interacting protein 1 [Source:MGI Symbol;Acc:MGI:1925031]	-0.109517	6.64999	-3.32909	0.00158781	0.049994	-1.54665
ENSMUSG00000109511	Nup62	protein_coding	MGI Symbol	5	nucleoporin 62 [Source:MGI Symbol;Acc:MGI:1351500]	-0.112335	5.49101	-3.30757	0.00169226	0.0522147	-1.54708
ENSMUSG00000071037	Camkmt	protein_coding	MGI Symbol	3	calmodulin-lysine N-methyltransferase [Source:MGI Symbol;Acc:MGI:1920832]	-0.138764	4.19236	-3.2593	0.00195062	0.0564107	-1.54725
ENSMUSG00000041552	Ptchd1	protein_coding	MGI Symbol	3	patched domain containing 1 [Source:MGI Symbol;Acc:MGI:2685233]	-0.326526	1.53079	-3.176	0.00248606	0.0635197	-1.55054
ENSMUSG00000020309	Chac2	protein_coding	MGI Symbol	2	ChaC, cation transport regulator 2 [Source:MGI Symbol;Acc:MGI:1915294]	-0.146277	5.01289	-3.29036	0.00178041	0.0537146	-1.55055
ENSMUSG00000085438	Oip5os1	lincRNA	MGI Symbol	2	Opa interacting protein 5, opposite strand 1 [Source:MGI Symbol;Acc:MGI:1913852]	0.117349	8.28669	3.33972	0.00153852	0.0490409	-1.55102
ENSMUSG00000051695	Pcbp1	protein_coding	MGI Symbol	1	poly(rC) binding protein 1 [Source:MGI Symbol;Acc:MGI:1345635]	-0.113079	7.08786	-3.32973	0.00158479	0.049994	-1.55662
ENSMUSG00000018983	E2f2	protein_coding	MGI Symbol	2	E2F transcription factor 2 [Source:MGI Symbol;Acc:MGI:1096341]	-0.471298	0.565802	-3.19475	0.00235464	0.0617015	-1.5586
ENSMUSG00000033543	Gtf2a2	protein_coding	MGI Symbol	15	general transcription factor II A, 2 [Source:MGI Symbol;Acc:MGI:1933289]	-0.137908	6.38656	-3.32013	0.00163051	0.0510894	-1.561
ENSMUSG00000097855	A930007I19Rik	antisense	MGI Symbol	4	RIKEN cDNA A930007I19 gene [Source:MGI Symbol;Acc:MGI:1925029]	-0.316967	0.502642	-3.19665	0.00234171	0.0616403	-1.56164
ENSMUSG00000062006	Rpl34	protein_coding	MGI Symbol	8	ribosomal protein L34 [Source:MGI Symbol;Acc:MGI:1915686]	-0.178745	7.648	-3.32876	0.00158937	0.049994	-1.57039
ENSMUSG00000089999	Gm6485	transcribed_processed_pseudogene	MGI Symbol	1	predicted gene 6485 [Source:MGI Symbol;Acc:MGI:3644007]	-0.194664	2.25803	-3.17787	0.00247259	0.0634554	-1.57171
ENSMUSG00000018379	Srsf1	protein_coding	MGI Symbol	7	serine and arginine-rich splicing factor 1 [Source:MGI Symbol;Acc:MGI:98283]	-0.141221	5.66819	-3.30076	0.00172662	0.0529715	-1.57679
ENSMUSG00000020412	Ascc2	protein_coding	MGI Symbol	2	activating signal cointegrator 1 complex subunit 2 [Source:MGI Symbol;Acc:MGI:1922702]	0.158542	4.12045	3.24359	0.00204246	0.0573683	-1.57841
ENSMUSG00000028107	Tars2	protein_coding	MGI Symbol	19	threonyl-tRNA synthetase 2, mitochondrial (putative) [Source:MGI Symbol;Acc:MGI:1919057]	0.134198	5.1858	3.28252	0.00182202	0.0544518	-1.58648
ENSMUSG00000032198	Dock6	protein_coding	MGI Symbol	8	dedicator of cytokinesis 6 [Source:MGI Symbol;Acc:MGI:1914789]	-0.222473	2.15017	-3.16662	0.00255429	0.0646286	-1.59573
ENSMUSG00000052406	Rexo4	protein_coding	MGI Symbol	9	REX4, 3prime-5prime exonuclease [Source:MGI Symbol;Acc:MGI:2684957]	0.132781	5.75904	3.29506	0.00175593	0.053465	-1.59959
ENSMUSG00000108366	Gm5586	processed_pseudogene	MGI Symbol	1	predicted gene 5586 [Source:MGI Symbol;Acc:MGI:3645853]	-0.23928	2.41297	-3.16985	0.0025306	0.0642303	-1.60355
ENSMUSG00000001786	Fbxo7	protein_coding	MGI Symbol	7	F-box protein 7 [Source:MGI Symbol;Acc:MGI:1917004]	-0.0881938	5.68191	-3.29008	0.00178189	0.0537146	-1.60707
ENSMUSG00000096681	Rps19-ps1	processed_pseudogene	MGI Symbol	1	ribosomal protein S19, pseudogene 1 [Source:MGI Symbol;Acc:MGI:3782508]	-0.210874	3.6819	-3.21017	0.00225152	0.0604694	-1.61697
ENSMUSG00000073737	Gm10566	processed_pseudogene	MGI Symbol	1	predicted gene 10566 [Source:MGI Symbol;Acc:MGI:3642220]	-0.366982	-0.0907842	-3.20582	0.0022802	0.0607701	-1.61768
ENSMUSG00000058013	Septin11	protein_coding	MGI Symbol	9	septin 11 [Source:MGI Symbol;Acc:MGI:1277214]	-0.113146	6.76643	-3.30375	0.00171147	0.0527068	-1.61925
ENSMUSG00000024925	Rnaseh2c	protein_coding	MGI Symbol	6	ribonuclease H2, subunit C [Source:MGI Symbol;Acc:MGI:1915459]	0.215799	5.09617	3.26161	0.00193745	0.0564107	-1.63706
ENSMUSG00000057054	Inca1	protein_coding	MGI Symbol	5	inhibitor of CDK, cyclin A1 interacting protein 1 [Source:MGI Symbol;Acc:MGI:2144284]	0.210681	2.73776	3.16475	0.00256817	0.0646763	-1.63991
ENSMUSG00000022351	Sqle	protein_coding	MGI Symbol	4	squalene epoxidase [Source:MGI Symbol;Acc:MGI:109296]	0.212115	5.13917	3.25767	0.00195999	0.0564107	-1.64972
ENSMUSG00000001829	Clpb	protein_coding	MGI Symbol	11	ClpB caseinolytic peptidase B [Source:MGI Symbol;Acc:MGI:1100517]	0.108914	5.45322	3.26808	0.001901	0.0559842	-1.64993
ENSMUSG00000032300	1700017B05Rik	protein_coding	MGI Symbol	6	RIKEN cDNA 1700017B05 gene [Source:MGI Symbol;Acc:MGI:1921461]	0.160897	4.07863	3.21485	0.00222105	0.0600087	-1.65138
ENSMUSG00000037606	Osbpl5	protein_coding	MGI Symbol	7	oxysterol binding protein-like 5 [Source:MGI Symbol;Acc:MGI:1930265]	0.167471	3.59955	3.19575	0.00234781	0.0616403	-1.65139
ENSMUSG00000026158	Ogfrl1	protein_coding	MGI Symbol	4	opioid growth factor receptor-like 1 [Source:MGI Symbol;Acc:MGI:1917405]	0.119954	7.00675	3.29193	0.00177217	0.0536564	-1.657
ENSMUSG00000027404	Snrpb	protein_coding	MGI Symbol	4	small nuclear ribonucleoprotein B [Source:MGI Symbol;Acc:MGI:98342]	-0.175654	7.73243	-3.2966	0.00174797	0.0534239	-1.66087
ENSMUSG00000067722	BC003965	protein_coding	MGI Symbol	2	cDNA sequence BC003965 [Source:MGI Symbol;Acc:MGI:2670966]	-0.092668	6.20507	-3.28117	0.00182923	0.0545663	-1.66088
ENSMUSG00000028991	Mtor	protein_coding	MGI Symbol	4	mechanistic target of rapamycin kinase [Source:MGI Symbol;Acc:MGI:1928394]	0.13588	5.70415	3.26745	0.00190452	0.0559861	-1.66806
ENSMUSG00000031409	Tceal6	protein_coding	MGI Symbol	1	transcription elongation factor A (SII)-like 6 [Source:MGI Symbol;Acc:MGI:1923939]	-0.14226	6.56829	-3.28353	0.00181657	0.0543894	-1.66876
ENSMUSG00000047446	Arl4a	protein_coding	MGI Symbol	5	ADP-ribosylation factor-like 4A [Source:MGI Symbol;Acc:MGI:99437]	-0.14384	4.23836	-3.21467	0.00222223	0.0600087	-1.66898
ENSMUSG00000014813	Stc1	protein_coding	MGI Symbol	1	stanniocalcin 1 [Source:MGI Symbol;Acc:MGI:109131]	0.246609	2.36138	3.14121	0.00274825	0.0676312	-1.67103
ENSMUSG00000026675	Hsd17b7	protein_coding	MGI Symbol	4	hydroxysteroid (17-beta) dehydrogenase 7 [Source:MGI Symbol;Acc:MGI:1330808]	0.147685	4.5829	3.22737	0.00214149	0.0590846	-1.67221
ENSMUSG00000025777	Gdap1	protein_coding	MGI Symbol	4	ganglioside-induced differentiation-associated-protein 1 [Source:MGI Symbol;Acc:MGI:1338002]	0.0958424	7.1648	3.28446	0.00181161	0.0543417	-1.68171
ENSMUSG00000002797	Ggct	protein_coding	MGI Symbol	6	gamma-glutamyl cyclotransferase [Source:MGI Symbol;Acc:MGI:95700]	-0.135249	5.66395	-3.26086	0.0019417	0.0564107	-1.68339
ENSMUSG00000039234	Sec24d	protein_coding	MGI Symbol	8	Sec24 related gene family, member D (S. cerevisiae) [Source:MGI Symbol;Acc:MGI:1916858]	0.151773	4.2186	3.20664	0.00227475	0.0607701	-1.68727
ENSMUSG00000045174	Amer3	protein_coding	MGI Symbol	1	APC membrane recruitment 3 [Source:MGI Symbol;Acc:MGI:3026939]	0.146013	5.35264	3.24825	0.0020148	0.057112	-1.69356
ENSMUSG00000058558	Rpl5	protein_coding	MGI Symbol	6	ribosomal protein L5 [Source:MGI Symbol;Acc:MGI:102854]	-0.121321	8.11279	-3.28625	0.00180212	0.0541574	-1.69484
ENSMUSG00000064326	Siva1	protein_coding	MGI Symbol	5	SIVA1, apoptosis-inducing factor [Source:MGI Symbol;Acc:MGI:1353606]	-0.171024	4.89335	-3.22938	0.00212903	0.0588412	-1.7012
ENSMUSG00000102923	Gm31728	antisense	MGI Symbol	1	predicted gene, 31728 [Source:MGI Symbol;Acc:MGI:5590887]	-0.415133	0.0285362	-3.15574	0.00263573	0.0658648	-1.7032
ENSMUSG00000032580	Rbm5	protein_coding	MGI Symbol	24	RNA binding motif protein 5 [Source:MGI Symbol;Acc:MGI:1933204]	0.0974453	7.01605	3.27314	0.00187296	0.0555633	-1.70837
ENSMUSG00000016664	Pacsin2	protein_coding	MGI Symbol	11	protein kinase C and casein kinase substrate in neurons 2 [Source:MGI Symbol;Acc:MGI:1345153]	0.130227	5.6472	3.25141	0.00199626	0.0570296	-1.70872
ENSMUSG00000031202	Rab39b	protein_coding	MGI Symbol	1	RAB39B, member RAS oncogene family [Source:MGI Symbol;Acc:MGI:1915040]	0.10319	5.31225	3.23998	0.0020641	0.0577377	-1.71224
ENSMUSG00000022024	Sugt1	protein_coding	MGI Symbol	5	SGT1, suppressor of G2 allele of SKP1 (S. cerevisiae) [Source:MGI Symbol;Acc:MGI:1915205]	-0.084342	7.0688	-3.27115	0.00188396	0.0556853	-1.7155
ENSMUSG00000025979	Mob4	protein_coding	MGI Symbol	8	MOB family member 4, phocein [Source:MGI Symbol;Acc:MGI:104899]	-0.0987246	7.34835	-3.27341	0.00187149	0.0555633	-1.71559
ENSMUSG00000071659	Hnrnpul2	protein_coding	MGI Symbol	2	heterogeneous nuclear ribonucleoprotein U-like 2 [Source:MGI Symbol;Acc:MGI:1915943]	-0.150942	6.1339	-3.25874	0.00195385	0.0564107	-1.71789
ENSMUSG00000022816	Fstl1	protein_coding	MGI Symbol	6	follistatin-like 1 [Source:MGI Symbol;Acc:MGI:102793]	0.1748	4.48347	3.20509	0.00228499	0.0607701	-1.7205
ENSMUSG00000068263	Efcc1	protein_coding	MGI Symbol	5	EF hand and coiled-coil domain containing 1 [Source:MGI Symbol;Acc:MGI:3611451]	-0.243669	2.38934	-3.12178	0.00290581	0.0702234	-1.72508
ENSMUSG00000025616	Usp16	protein_coding	MGI Symbol	11	ubiquitin specific peptidase 16 [Source:MGI Symbol;Acc:MGI:1921362]	-0.105496	5.1566	-3.22949	0.00212835	0.0588412	-1.72624
ENSMUSG00000053093	Myh7	protein_coding	MGI Symbol	8	myosin, heavy polypeptide 7, cardiac muscle, beta [Source:MGI Symbol;Acc:MGI:2155600]	0.324628	1.26159	3.10086	0.00308489	0.0717647	-1.72959
ENSMUSG00000025885	Myo5b	protein_coding	MGI Symbol	11	myosin VB [Source:MGI Symbol;Acc:MGI:106598]	0.173325	6.3842	3.25742	0.0019614	0.0564107	-1.73025
ENSMUSG00000029516	Cit	protein_coding	MGI Symbol	19	citron [Source:MGI Symbol;Acc:MGI:105313]	0.185661	6.33422	3.25675	0.00196524	0.0564107	-1.73213
ENSMUSG00000044231	Nhlrc1	protein_coding	MGI Symbol	1	NHL repeat containing 1 [Source:MGI Symbol;Acc:MGI:2145264]	-0.280276	3.29219	-3.14989	0.00268054	0.0664918	-1.73354
ENSMUSG00000042708	Shcbp1l	protein_coding	MGI Symbol	3	Shc SH2-domain binding protein 1-like [Source:MGI Symbol;Acc:MGI:1919086]	-0.370389	0.48813	-3.1168	0.0029475	0.0705563	-1.73366
ENSMUSG00000003348	Mob3a	protein_coding	MGI Symbol	4	MOB kinase activator 3A [Source:MGI Symbol;Acc:MGI:3050117]	0.182143	3.32132	3.1499	0.00268043	0.0664918	-1.73556
ENSMUSG00000061411	Nol4l	protein_coding	MGI Symbol	6	nucleolar protein 4-like [Source:MGI Symbol;Acc:MGI:1918765]	0.112451	4.86526	3.21418	0.00222542	0.0600087	-1.73764
ENSMUSG00000046854	Pip5kl1	protein_coding	MGI Symbol	4	phosphatidylinositol-4-phosphate 5-kinase-like 1 [Source:MGI Symbol;Acc:MGI:2448520]	0.347224	0.875073	3.10159	0.00307845	0.0717647	-1.74447
ENSMUSG00000070319	Eif3g	protein_coding	MGI Symbol	4	eukaryotic translation initiation factor 3, subunit G [Source:MGI Symbol;Acc:MGI:1858258]	-0.140229	7.51247	-3.26193	0.00193565	0.0564107	-1.75034
ENSMUSG00000007827	Ankrd26	protein_coding	MGI Symbol	3	ankyrin repeat domain 26 [Source:MGI Symbol;Acc:MGI:1917887]	0.116427	4.62717	3.19779	0.00233394	0.0616403	-1.75609
ENSMUSG00000097638	Carlr	protein_coding	MGI Symbol	1	cardiac and apoptosis-related long non-coding RNA [Source:MGI Symbol;Acc:MGI:1914024]	-0.408211	0.719022	-3.09022	0.00317989	0.073133	-1.77234
ENSMUSG00000073062	Zxdb	protein_coding	MGI Symbol	1	zinc finger, X-linked, duplicated B [Source:MGI Symbol;Acc:MGI:3694898]	-0.168568	3.5268	-3.14502	0.00271835	0.0670996	-1.77509
ENSMUSG00000054034	Tceal5	protein_coding	MGI Symbol	3	transcription elongation factor A (SII)-like 5 [Source:MGI Symbol;Acc:MGI:3036236]	-0.138166	6.57057	-3.24386	0.00204085	0.0573683	-1.77576
ENSMUSG00000028755	Cda	protein_coding	MGI Symbol	2	cytidine deaminase [Source:MGI Symbol;Acc:MGI:1919519]	0.345369	0.423764	3.10251	0.0030704	0.0717373	-1.7763
ENSMUSG00000086429	Gt(ROSA)26Sor	antisense	MGI Symbol	4	gene trap ROSA 26, Philippe Soriano [Source:MGI Symbol;Acc:MGI:104735]	-0.124289	5.29804	-3.21589	0.00221439	0.0600087	-1.77643
ENSMUSG00000042557	Sin3a	protein_coding	MGI Symbol	9	transcriptional regulator, SIN3A (yeast) [Source:MGI Symbol;Acc:MGI:107157]	0.133092	4.32275	3.17711	0.00247805	0.0634946	-1.77754
ENSMUSG00000040723	Rcsd1	protein_coding	MGI Symbol	5	RCSD domain containing 1 [Source:MGI Symbol;Acc:MGI:2676394]	0.279903	1.79218	3.08489	0.00322851	0.0734824	-1.77879
ENSMUSG00000094974	Rps19-ps2	processed_pseudogene	MGI Symbol	1	ribosomal protein S19, pseudogene 2 [Source:MGI Symbol;Acc:MGI:3647073]	-0.207179	3.72542	-3.14936	0.00268458	0.0664918	-1.77947
ENSMUSG00000101856	1700096K18Rik	lincRNA	MGI Symbol	1	RIKEN cDNA 1700096K18 gene [Source:MGI Symbol;Acc:MGI:1920821]	-0.402534	0.809931	-3.08262	0.00324948	0.0736852	-1.78503
ENSMUSG00000028907	Utp11	protein_coding	MGI Symbol	2	UTP11 small subunit processome component [Source:MGI Symbol;Acc:MGI:1914455]	-0.116045	5.61884	-3.22224	0.00217379	0.0596548	-1.78543
ENSMUSG00000039563	2210406O10Rik	lincRNA	MGI Symbol	4	RIKEN cDNA 2210406O10 gene [Source:MGI Symbol;Acc:MGI:1923960]	-0.212952	2.67032	-3.10434	0.00305439	0.0715702	-1.78807
ENSMUSG00000021189	Atxn3	protein_coding	MGI Symbol	5	ataxin 3 [Source:MGI Symbol;Acc:MGI:1099442]	0.125868	4.42878	3.17588	0.00248688	0.0635197	-1.79005
ENSMUSG00000033684	Qsox1	protein_coding	MGI Symbol	8	quiescin Q6 sulfhydryl oxidase 1 [Source:MGI Symbol;Acc:MGI:1330818]	0.180148	4.68586	3.18652	0.00241148	0.062482	-1.79097
ENSMUSG00000027018	Hat1	protein_coding	MGI Symbol	4	histone aminotransferase 1 [Source:MGI Symbol;Acc:MGI:96013]	-0.14959	4.83883	-3.19348	0.0023633	0.0617284	-1.7923
ENSMUSG00000028961	Pgd	protein_coding	MGI Symbol	5	phosphogluconate dehydrogenase [Source:MGI Symbol;Acc:MGI:97553]	0.126793	5.21534	3.2059	0.00227963	0.0607701	-1.79554
ENSMUSG00000014503	Pkd2l2	protein_coding	MGI Symbol	4	polycystic kidney disease 2-like 2 [Source:MGI Symbol;Acc:MGI:1858231]	-0.187544	2.36587	-3.08868	0.00319387	0.0732228	-1.80277
ENSMUSG00000054766	Set	protein_coding	MGI Symbol	7	SET nuclear oncogene [Source:MGI Symbol;Acc:MGI:1860267]	-0.115516	9.03202	-3.2493	0.00200858	0.057112	-1.80801
ENSMUSG00000025218	Poll	protein_coding	MGI Symbol	1	polymerase (DNA directed), lambda [Source:MGI Symbol;Acc:MGI:1889000]	0.160106	4.50831	3.16867	0.00253923	0.0643484	-1.82432
ENSMUSG00000026755	Arpc5l	protein_coding	MGI Symbol	5	actin related protein 2/3 complex, subunit 5-like [Source:MGI Symbol;Acc:MGI:1921442]	-0.116211	7.36194	-3.23236	0.00211058	0.058632	-1.82706
ENSMUSG00000018362	Kpna2	protein_coding	MGI Symbol	7	karyopherin (importin) alpha 2 [Source:MGI Symbol;Acc:MGI:103561]	0.192396	5.22853	3.19388	0.00236057	0.0617284	-1.82746
ENSMUSG00000027469	Tpx2	protein_coding	MGI Symbol	7	TPX2, microtubule-associated [Source:MGI Symbol;Acc:MGI:1919369]	0.362752	0.932693	3.05905	0.00347422	0.0760097	-1.83673
ENSMUSG00000055675	Kbtbd11	protein_coding	MGI Symbol	4	kelch repeat and BTB (POZ) domain containing 11 [Source:MGI Symbol;Acc:MGI:1922151]	-0.113338	6.79594	-3.22189	0.002176	0.0596548	-1.84136
ENSMUSG00000026787	Gad2	protein_coding	MGI Symbol	2	glutamic acid decarboxylase 2 [Source:MGI Symbol;Acc:MGI:95634]	0.112547	6.85288	3.22182	0.00217648	0.0596548	-1.84246
ENSMUSG00000028426	Rad23b	protein_coding	MGI Symbol	4	RAD23 homolog B, nucleotide excision repair protein [Source:MGI Symbol;Acc:MGI:105128]	-0.10529	6.33683	-3.2157	0.00221557	0.0600087	-1.84273
ENSMUSG00000057605	Gm6807	processed_pseudogene	MGI Symbol	1	predicted gene 6807 [Source:MGI Symbol;Acc:MGI:3649145]	-0.216841	3.18563	-3.10093	0.00308429	0.0717647	-1.8453
ENSMUSG00000048285	Frmd6	protein_coding	MGI Symbol	4	FERM domain containing 6 [Source:MGI Symbol;Acc:MGI:2442579]	0.197842	3.82467	3.12826	0.00285235	0.0694529	-1.84772
ENSMUSG00000032024	Clmp	protein_coding	MGI Symbol	4	CXADR-like membrane protein [Source:MGI Symbol;Acc:MGI:1918816]	-0.203447	4.38189	-3.14988	0.00268056	0.0664918	-1.85361
ENSMUSG00000073147	5031425E22Rik	lincRNA	MGI Symbol	5	RIKEN cDNA 5031425E22 gene [Source:MGI Symbol;Acc:MGI:1923227]	-0.19376	3.56052	-3.11483	0.00296418	0.0706855	-1.85503
ENSMUSG00000018347	Zkscan6	protein_coding	MGI Symbol	2	zinc finger with KRAB and SCAN domains 6 [Source:MGI Symbol;Acc:MGI:1289293]	-0.150679	4.46613	-3.1533	0.00265434	0.0662274	-1.85568
ENSMUSG00000059751	Rps3a3	processed_pseudogene	MGI Symbol	1	ribosomal protein S3A3 [Source:MGI Symbol;Acc:MGI:3643406]	-0.189693	3.75941	-3.12092	0.002913	0.0702234	-1.85728
ENSMUSG00000059554	Ccdc28a	protein_coding	MGI Symbol	6	coiled-coil domain containing 28A [Source:MGI Symbol;Acc:MGI:2443508]	0.119715	5.50982	3.19104	0.00238014	0.0618684	-1.85851
ENSMUSG00000048120	Entpd1	protein_coding	MGI Symbol	11	ectonucleoside triphosphate diphosphohydrolase 1 [Source:MGI Symbol;Acc:MGI:102805]	0.196248	2.40384	3.06524	0.00341385	0.0757652	-1.85989
ENSMUSG00000031133	Arhgef6	protein_coding	MGI Symbol	8	Rac/Cdc42 guanine nucleotide exchange factor (GEF) 6 [Source:MGI Symbol;Acc:MGI:1920591]	0.162109	3.57825	3.11235	0.00298534	0.0710853	-1.86065
ENSMUSG00000030284	Creld1	protein_coding	MGI Symbol	6	cysteine-rich with EGF-like domains 1 [Source:MGI Symbol;Acc:MGI:2152539]	-0.14188	5.54788	-3.19134	0.00237807	0.0618684	-1.86413
ENSMUSG00000039770	Ypel5	protein_coding	MGI Symbol	5	yippee like 5 [Source:MGI Symbol;Acc:MGI:1916937]	-0.0927759	8.0443	-3.221	0.00218168	0.0596548	-1.87022
ENSMUSG00000025237	Parp6	protein_coding	MGI Symbol	12	poly (ADP-ribose) polymerase family, member 6 [Source:MGI Symbol;Acc:MGI:1914537]	0.0864661	6.62617	3.20469	0.00228766	0.0607701	-1.88209
ENSMUSG00000052373	Mpp3	protein_coding	MGI Symbol	9	membrane protein, palmitoylated 3 (MAGUK p55 subfamily member 3) [Source:MGI Symbol;Acc:MGI:1328354]	0.160268	6.71387	3.20448	0.00228904	0.0607701	-1.88615
ENSMUSG00000111602	Gm32014	lincRNA	MGI Symbol	2	predicted gene, 32014 [Source:MGI Symbol;Acc:MGI:5591173]	0.523747	-0.556773	3.12981	0.00283971	0.0693541	-1.89138
ENSMUSG00000028470	Hint2	protein_coding	MGI Symbol	7	histidine triad nucleotide binding protein 2 [Source:MGI Symbol;Acc:MGI:1916167]	-0.132076	5.33128	-3.17336	0.0025051	0.0638841	-1.89216
ENSMUSG00000116757	Gm4786	processed_pseudogene	MGI Symbol	1	predicted gene 4786 [Source:MGI Symbol;Acc:MGI:3644879]	-0.371642	-0.0111962	-3.07025	0.00336566	0.0750566	-1.89249
ENSMUSG00000036492	Rnf39	protein_coding	MGI Symbol	3	ring finger protein 39 [Source:MGI Symbol;Acc:MGI:2156378]	-0.366612	1.15541	-3.02957	0.00377595	0.0800124	-1.89536
ENSMUSG00000045667	Smtnl2	protein_coding	MGI Symbol	4	smoothelin-like 2 [Source:MGI Symbol;Acc:MGI:2442764]	0.296406	1.66058	3.02963	0.00377523	0.0800124	-1.90165
ENSMUSG00000102748	Pcdhgb2	protein_coding	MGI Symbol	2	protocadherin gamma subfamily B, 2 [Source:MGI Symbol;Acc:MGI:1935170]	0.6612	-0.549154	3.12051	0.00291637	0.0702234	-1.90329
ENSMUSG00000071793	2610005L07Rik	transcribed_unprocessed_pseudogene	MGI Symbol	2	RIKEN cDNA 2610005L07 gene [Source:MGI Symbol;Acc:MGI:1914283]	0.21267	2.82185	3.0631	0.00343465	0.0757652	-1.90379
ENSMUSG00000082193	Rpl5-ps1	processed_pseudogene	MGI Symbol	1	ribosomal protein L5, pseudogene 1 [Source:MGI Symbol;Acc:MGI:3647110]	-0.24211	2.65382	-3.05603	0.00350405	0.076395	-1.90473
ENSMUSG00000051652	Lrrc3	protein_coding	MGI Symbol	1	leucine rich repeat containing 3 [Source:MGI Symbol;Acc:MGI:2447899]	0.292506	1.54086	3.02141	0.00386361	0.0809156	-1.91719
ENSMUSG00000028434	Epb41l4b	protein_coding	MGI Symbol	7	erythrocyte membrane protein band 4.1 like 4b [Source:MGI Symbol;Acc:MGI:1859149]	0.147403	4.23922	3.1194	0.00292567	0.0702857	-1.91795
ENSMUSG00000078317	F8a	protein_coding	MGI Symbol	1	factor 8-associated gene A [Source:MGI Symbol;Acc:MGI:95474]	-0.235013	3.16168	-3.07063	0.00336201	0.0750566	-1.91883
ENSMUSG00000022964	Tmem50b	protein_coding	MGI Symbol	3	transmembrane protein 50B [Source:MGI Symbol;Acc:MGI:1925225]	0.12083	6.76277	3.1922	0.00237213	0.0618592	-1.91974
ENSMUSG00000036285	Noa1	protein_coding	MGI Symbol	4	nitric oxide associated 1 [Source:MGI Symbol;Acc:MGI:1914306]	-0.241765	3.3446	-3.07864	0.0032864	0.0743139	-1.91999
ENSMUSG00000032423	Syncrip	protein_coding	MGI Symbol	12	synaptotagmin binding, cytoplasmic RNA interacting protein [Source:MGI Symbol;Acc:MGI:1891690]	-0.0949466	5.95381	-3.17939	0.0024618	0.0632788	-1.92101
ENSMUSG00000066551	Hmgb1	protein_coding	MGI Symbol	10	high mobility group box 1 [Source:MGI Symbol;Acc:MGI:96113]	-0.104298	9.12718	-3.20748	0.00226921	0.0607701	-1.92145
ENSMUSG00000028551	Cdkn2c	protein_coding	MGI Symbol	2	cyclin dependent kinase inhibitor 2C [Source:MGI Symbol;Acc:MGI:105388]	-0.248694	1.86503	-3.02562	0.00381814	0.0805896	-1.9225
ENSMUSG00000066438	Plekhd1	protein_coding	MGI Symbol	4	pleckstrin homology domain containing, family D (with coiled-coil domains) member 1 [Source:MGI Symbol;Acc:MGI:3036228]	0.265036	2.1283	3.03111	0.00375954	0.0799792	-1.92544
ENSMUSG00000067925	Rtl8a	protein_coding	MGI Symbol	1	retrotransposon Gag like 8A [Source:MGI Symbol;Acc:MGI:1913408]	-0.168141	5.21364	-3.15616	0.00263251	0.0658648	-1.93121
ENSMUSG00000052026	Slc6a7	protein_coding	MGI Symbol	2	solute carrier family 6 (neurotransmitter transporter, L-proline), member 7 [Source:MGI Symbol;Acc:MGI:2147363]	0.236913	3.95997	3.09918	0.00309972	0.0718186	-1.93385
ENSMUSG00000031971	Ccsap	protein_coding	MGI Symbol	2	centriole, cilia and spindle associated protein [Source:MGI Symbol;Acc:MGI:1920670]	-0.133001	4.75964	-3.12633	0.00286822	0.0696804	-1.95975
ENSMUSG00000025795	Rassf3	protein_coding	MGI Symbol	2	Ras association (RalGDS/AF-6) domain family member 3 [Source:MGI Symbol;Acc:MGI:2179722]	-0.207013	2.86892	-3.04299	0.00363563	0.0781684	-1.96181
ENSMUSG00000030089	Slc41a3	protein_coding	MGI Symbol	2	solute carrier family 41, member 3 [Source:MGI Symbol;Acc:MGI:1918949]	0.389782	1.1854	3.00043	0.00409804	0.0838205	-1.96204
ENSMUSG00000005779	Psmb4	protein_coding	MGI Symbol	5	proteasome (prosome, macropain) subunit, beta type 4 [Source:MGI Symbol;Acc:MGI:1098257]	-0.117478	7.43456	-3.18221	0.0024418	0.0629651	-1.9629
ENSMUSG00000063875	Rps6-ps1	processed_pseudogene	MGI Symbol	1	ribosomal protein S6, pseudogene 1 [Source:MGI Symbol;Acc:MGI:3809093]	-0.205744	1.93838	-3.00939	0.00399635	0.0826291	-1.96479
ENSMUSG00000022820	Ndufb4	protein_coding	MGI Symbol	3	NADH:ubiquinone oxidoreductase subunit B4 [Source:MGI Symbol;Acc:MGI:1915444]	-0.151715	7.35965	-3.18056	0.00245347	0.0631651	-1.96517
ENSMUSG00000078815	Cacng6	protein_coding	MGI Symbol	2	calcium channel, voltage-dependent, gamma subunit 6 [Source:MGI Symbol;Acc:MGI:1859168]	0.243496	1.65458	3.0011	0.00409032	0.0838205	-1.96791
ENSMUSG00000090622	A930033H14Rik	protein_coding	MGI Symbol	1	RIKEN cDNA A930033H14 gene [Source:MGI Symbol;Acc:MGI:2444562]	-0.292909	0.868307	-2.99766	0.00412999	0.0840978	-1.973
ENSMUSG00000066357	Wdr6	protein_coding	MGI Symbol	1	WD repeat domain 6 [Source:MGI Symbol;Acc:MGI:1930140]	0.204349	6.02304	3.1607	0.00259829	0.0652317	-1.97373
ENSMUSG00000086909	Gm4926	lincRNA	MGI Symbol	1	predicted gene 4926 [Source:MGI Symbol;Acc:MGI:3646427]	0.596286	-0.345089	3.05986	0.00346633	0.0760097	-1.97986
ENSMUSG00000042686	Jph1	protein_coding	MGI Symbol	2	junctophilin 1 [Source:MGI Symbol;Acc:MGI:1891495]	-0.178805	4.55899	-3.10884	0.00301545	0.0713594	-1.98043
ENSMUSG00000035781	R3hdm4	protein_coding	MGI Symbol	8	R3H domain containing 4 [Source:MGI Symbol;Acc:MGI:1924814]	0.120552	8.64187	3.18225	0.00244146	0.0629651	-1.98349
ENSMUSG00000068290	Ddrgk1	protein_coding	MGI Symbol	6	DDRGK domain containing 1 [Source:MGI Symbol;Acc:MGI:1924256]	-0.126301	6.28854	-3.16195	0.00258899	0.0650992	-1.98382
ENSMUSG00000064202	4430402I18Rik	protein_coding	MGI Symbol	8	RIKEN cDNA 4430402I18 gene [Source:MGI Symbol;Acc:MGI:1918036]	-0.17228	2.61614	-3.02341	0.003842	0.0808532	-1.98483
ENSMUSG00000038745	Nlrp6	protein_coding	MGI Symbol	4	NLR family, pyrin domain containing 6 [Source:MGI Symbol;Acc:MGI:2141990]	0.578183	-0.408041	3.05932	0.00347159	0.0760097	-1.98755
ENSMUSG00000025212	Sfxn3	protein_coding	MGI Symbol	6	sideroflexin 3 [Source:MGI Symbol;Acc:MGI:2137679]	0.131909	7.23484	3.17095	0.00252257	0.0641272	-1.98851
ENSMUSG00000019961	Tmpo	protein_coding	MGI Symbol	13	thymopoietin [Source:MGI Symbol;Acc:MGI:106920]	-0.173087	3.86289	-3.07426	0.00332757	0.0745222	-1.99122
ENSMUSG00000069662	Marcks	protein_coding	MGI Symbol	1	myristoylated alanine rich protein kinase C substrate [Source:MGI Symbol;Acc:MGI:96907]	-0.123812	6.86148	-3.16532	0.00256389	0.0646692	-1.99428
ENSMUSG00000024792	Zfpl1	protein_coding	MGI Symbol	10	zinc finger like protein 1 [Source:MGI Symbol;Acc:MGI:1891017]	-0.1317	5.19071	-3.12928	0.00284403	0.0693549	-1.99691
ENSMUSG00000026527	Rgs7	protein_coding	MGI Symbol	8	regulator of G protein signaling 7 [Source:MGI Symbol;Acc:MGI:1346089]	-0.0947757	5.7971	-3.14573	0.0027128	0.0670652	-1.99991
ENSMUSG00000059173	Pde1a	protein_coding	MGI Symbol	10	phosphodiesterase 1A, calmodulin-dependent [Source:MGI Symbol;Acc:MGI:1201792]	0.141777	7.86051	3.17112	0.00252135	0.0641272	-1.99996
ENSMUSG00000004961	Syt5	protein_coding	MGI Symbol	3	synaptotagmin V [Source:MGI Symbol;Acc:MGI:1926368]	-0.135089	7.24891	-3.16577	0.00256061	0.0646692	-2.00257
ENSMUSG00000097428	AW047730	processed_transcript	MGI Symbol	2	expressed sequence AW047730 [Source:MGI Symbol;Acc:MGI:2139951]	-0.333452	2.43119	-3.00993	0.00399034	0.0826291	-2.00303
ENSMUSG00000098104	Gm6085	processed_pseudogene	MGI Symbol	1	predicted gene 6085 [Source:MGI Symbol;Acc:MGI:3646770]	-0.275665	1.75893	-2.98824	0.00424022	0.0849517	-2.0059
ENSMUSG00000000223	Drp2	protein_coding	MGI Symbol	6	dystrophin related protein 2 [Source:MGI Symbol;Acc:MGI:107432]	0.130362	4.96856	3.11599	0.00295439	0.0705563	-2.00803
ENSMUSG00000039509	Nup133	protein_coding	MGI Symbol	3	nucleoporin 133 [Source:MGI Symbol;Acc:MGI:2442620]	0.152747	4.46458	3.0936	0.00314945	0.0727433	-2.01187
ENSMUSG00000081459	Llph-ps1	processed_pseudogene	MGI Symbol	1	LLP homolog, pseudogene 1 [Source:MGI Symbol;Acc:MGI:3649506]	-0.382298	-0.108567	-3.02034	0.00387526	0.0810545	-2.01421
ENSMUSG00000109724	Gm18194	transcribed_processed_pseudogene	MGI Symbol	2	predicted gene, 18194 [Source:MGI Symbol;Acc:MGI:5010379]	-0.285632	1.13748	-2.97692	0.00437637	0.0868187	-2.01552
ENSMUSG00000031010	Usp9x	protein_coding	MGI Symbol	7	ubiquitin specific peptidase 9, X chromosome [Source:MGI Symbol;Acc:MGI:894681]	0.215392	4.86928	3.10674	0.00303355	0.0714029	-2.01771
ENSMUSG00000047084	Ngrn	protein_coding	MGI Symbol	2	neugrin, neurite outgrowth associated [Source:MGI Symbol;Acc:MGI:1933212]	-0.126573	5.72991	-3.1369	0.00278251	0.0683702	-2.02068
ENSMUSG00000109814	Gm45847	lincRNA	MGI Symbol	2	predicted gene 45847 [Source:MGI Symbol;Acc:MGI:5804962]	-0.227642	1.83077	-2.98392	0.00429173	0.0856292	-2.02075
ENSMUSG00000097268	Gm26805	antisense	MGI Symbol	1	predicted gene, 26805 [Source:MGI Symbol;Acc:MGI:5477299]	-0.339693	1.12107	-2.96457	0.00452962	0.0881286	-2.04443
ENSMUSG00000026708	Cenpl	protein_coding	MGI Symbol	10	centromere protein L [Source:MGI Symbol;Acc:MGI:1917704]	0.23366	1.57459	2.96658	0.00450426	0.0881286	-2.04566
ENSMUSG00000062444	Ap3b2	protein_coding	MGI Symbol	9	adaptor-related protein complex 3, beta 2 subunit [Source:MGI Symbol;Acc:MGI:1100869]	0.116017	7.23848	3.14924	0.0026855	0.0664918	-2.0459
ENSMUSG00000039958	Etfbkmt	protein_coding	MGI Symbol	9	electron transfer flavoprotein beta subunit lysine methyltransferase [Source:MGI Symbol;Acc:MGI:2443575]	-0.19485	2.69508	-2.99961	0.00410739	0.0838488	-2.04805
ENSMUSG00000057614	Gnai1	protein_coding	MGI Symbol	1	guanine nucleotide binding protein (G protein), alpha inhibiting 1 [Source:MGI Symbol;Acc:MGI:95771]	-0.096911	6.77434	-3.1438	0.00272785	0.0672315	-2.0489
ENSMUSG00000022052	Ppp2r2a	protein_coding	MGI Symbol	5	protein phosphatase 2, regulatory subunit B, alpha [Source:MGI Symbol;Acc:MGI:1919228]	-0.171105	6.30184	-3.1357	0.00279211	0.0683982	-2.05357
ENSMUSG00000001741	Il16	protein_coding	MGI Symbol	6	interleukin 16 [Source:MGI Symbol;Acc:MGI:1270855]	0.176558	4.61114	3.08123	0.00326229	0.0738722	-2.05812
ENSMUSG00000017697	Ada	protein_coding	MGI Symbol	2	adenosine deaminase [Source:MGI Symbol;Acc:MGI:87916]	0.449685	0.404322	2.97155	0.00444238	0.0875791	-2.06211
ENSMUSG00000116632	Magef1	transcribed_processed_pseudogene	MGI Symbol	2	melanoma antigen family F, 1 [Source:MGI Symbol;Acc:MGI:1923472]	-0.154943	4.71893	-3.08457	0.00323144	0.0734824	-2.06236
ENSMUSG00000025794	Rpl14	protein_coding	MGI Symbol	5	ribosomal protein L14 [Source:MGI Symbol;Acc:MGI:1914365]	-0.14637	9.56052	-3.15624	0.00263192	0.0658648	-2.06264
ENSMUSG00000109658	Gm45660	processed_pseudogene	MGI Symbol	1	predicted gene 45660 [Source:MGI Symbol;Acc:MGI:5791496]	-0.24042	1.87688	-2.96301	0.00454927	0.0882984	-2.069
ENSMUSG00000048546	Tob2	protein_coding	MGI Symbol	4	transducer of ERBB2, 2 [Source:MGI Symbol;Acc:MGI:1888525]	0.151205	5.30562	3.10471	0.00305122	0.0715702	-2.07009
ENSMUSG00000026754	Golga1	protein_coding	MGI Symbol	11	golgi autoantigen, golgin subfamily a, 1 [Source:MGI Symbol;Acc:MGI:1924149]	0.103228	4.8941	3.08819	0.00319831	0.0732228	-2.07165
ENSMUSG00000035725	Prkx	protein_coding	MGI Symbol	2	protein kinase, X-linked [Source:MGI Symbol;Acc:MGI:1309999]	0.136487	4.35504	3.06367	0.00342904	0.0757652	-2.0751
ENSMUSG00000020810	Cygb	protein_coding	MGI Symbol	1	cytoglobin [Source:MGI Symbol;Acc:MGI:2149481]	-0.141828	6.5313	-3.13078	0.00283182	0.0692661	-2.07642
ENSMUSG00000039789	Zfp597	protein_coding	MGI Symbol	5	zinc finger protein 597 [Source:MGI Symbol;Acc:MGI:1918313]	0.144668	3.92636	3.03981	0.00366849	0.0784552	-2.08369
ENSMUSG00000026614	Slc30a10	protein_coding	MGI Symbol	3	solute carrier family 30, member 10 [Source:MGI Symbol;Acc:MGI:2685058]	0.181649	2.88411	2.99248	0.00419019	0.084578	-2.0856
ENSMUSG00000041733	Coq5	protein_coding	MGI Symbol	3	coenzyme Q5 methyltransferase [Source:MGI Symbol;Acc:MGI:1098643]	0.107324	6.52343	3.12607	0.00287031	0.0696804	-2.08699
ENSMUSG00000029047	Pex10	protein_coding	MGI Symbol	5	peroxisomal biogenesis factor 10 [Source:MGI Symbol;Acc:MGI:2684988]	0.157131	4.74014	3.07581	0.00331297	0.0745222	-2.08764
ENSMUSG00000025959	Klf7	protein_coding	MGI Symbol	3	Kruppel-like factor 7 (ubiquitous) [Source:MGI Symbol;Acc:MGI:1935151]	-0.10225	6.35188	-3.12306	0.00289515	0.0700731	-2.0884
ENSMUSG00000032777	Gtf3c1	protein_coding	MGI Symbol	10	general transcription factor III C 1 [Source:MGI Symbol;Acc:MGI:107887]	0.126195	5.79131	3.11076	0.00299887	0.0711978	-2.08939
ENSMUSG00000107331	Gm42732	TEC	MGI Symbol	1	predicted gene 42732 [Source:MGI Symbol;Acc:MGI:5662869]	0.220977	3.98176	3.04151	0.00365086	0.0782216	-2.0916
ENSMUSG00000055900	Tmem69	protein_coding	MGI Symbol	3	transmembrane protein 69 [Source:MGI Symbol;Acc:MGI:3045357]	-0.158584	3.57228	-3.02213	0.00385578	0.0808757	-2.09301
ENSMUSG00000029026	Trp73	protein_coding	MGI Symbol	8	transformation related protein 73 [Source:MGI Symbol;Acc:MGI:1336991]	0.258838	2.43977	2.97116	0.00444721	0.0875791	-2.09343
ENSMUSG00000071573	Rnls	polymorphic_pseudogene	MGI Symbol	2	renalase, FAD-dependent amine oxidase [Source:MGI Symbol;Acc:MGI:1915045]	-0.174186	3.05617	-2.99625	0.00414627	0.084236	-2.09511
ENSMUSG00000078578	Ube2d3	protein_coding	MGI Symbol	16	ubiquitin-conjugating enzyme E2D 3 [Source:MGI Symbol;Acc:MGI:1913355]	-0.150958	8.12266	-3.13599	0.0027898	0.0683982	-2.09873
ENSMUSG00000026950	Neb	protein_coding	MGI Symbol	14	nebulin [Source:MGI Symbol;Acc:MGI:97292]	0.334401	0.506327	2.95079	0.00470635	0.0904783	-2.09877
ENSMUSG00000072844	G530011O06Rik	processed_transcript	MGI Symbol	1	RIKEN cDNA G530011O06 gene [Source:MGI Symbol;Acc:MGI:3603513]	-0.810996	0.68628	-2.94369	0.00480004	0.0912632	-2.10548
ENSMUSG00000025899	Alkbh8	protein_coding	MGI Symbol	10	alkB homolog 8, tRNA methyltransferase [Source:MGI Symbol;Acc:MGI:1914917]	0.0988812	6.01282	3.10843	0.00301892	0.0713594	-2.10989
ENSMUSG00000000253	Gmpr	protein_coding	MGI Symbol	4	guanosine monophosphate reductase [Source:MGI Symbol;Acc:MGI:1913605]	0.118916	7.59719	3.12553	0.00287473	0.0696831	-2.11613
ENSMUSG00000019235	Rps6kl1	protein_coding	MGI Symbol	4	ribosomal protein S6 kinase-like 1 [Source:MGI Symbol;Acc:MGI:2443413]	0.145877	6.11969	3.10864	0.00301716	0.0713594	-2.11726
ENSMUSG00000019785	Clvs2	protein_coding	MGI Symbol	4	clavesin 2 [Source:MGI Symbol;Acc:MGI:2443223]	-0.104839	6.87362	-3.11868	0.00293173	0.0703267	-2.11768
ENSMUSG00000039166	Akap7	protein_coding	MGI Symbol	8	A kinase (PRKA) anchor protein 7 [Source:MGI Symbol;Acc:MGI:1859150]	-0.124422	6.00868	-3.10538	0.00304537	0.0715661	-2.11898
ENSMUSG00000021782	Dlg5	protein_coding	MGI Symbol	8	discs large MAGUK scaffold protein 5 [Source:MGI Symbol;Acc:MGI:1918478]	0.194396	3.74343	3.01544	0.003929	0.081861	-2.1236
ENSMUSG00000032289	Thsd4	protein_coding	MGI Symbol	6	thrombospondin, type I, domain containing 4 [Source:MGI Symbol;Acc:MGI:2672033]	0.194323	4.43106	3.04725	0.00359221	0.0776455	-2.12362
ENSMUSG00000063260	Syt10	protein_coding	MGI Symbol	1	synaptotagmin X [Source:MGI Symbol;Acc:MGI:1859546]	0.270348	2.16392	2.94723	0.00475306	0.0911595	-2.12409
ENSMUSG00000001482	Def8	protein_coding	MGI Symbol	11	differentially expressed in FDCP 8 [Source:MGI Symbol;Acc:MGI:1346331]	0.139649	5.35681	3.08558	0.0032222	0.073479	-2.1244
ENSMUSG00000025024	Smndc1	protein_coding	MGI Symbol	5	survival motor neuron domain containing 1 [Source:MGI Symbol;Acc:MGI:1923729]	-0.115845	5.52242	-3.09151	0.00316823	0.0730727	-2.12469
ENSMUSG00000046351	Zfp322a	protein_coding	MGI Symbol	6	zinc finger protein 322A [Source:MGI Symbol;Acc:MGI:2442566]	0.111755	5.52945	3.09066	0.00317591	0.073133	-2.12478
ENSMUSG00000099083	Atf7	protein_coding	MGI Symbol	13	activating transcription factor 7 [Source:MGI Symbol;Acc:MGI:2443472]	-0.129619	4.75778	-3.06242	0.00344125	0.0757652	-2.12606
ENSMUSG00000068686	Cd59b	protein_coding	MGI Symbol	5	CD59b antigen [Source:MGI Symbol;Acc:MGI:1888996]	0.429803	-0.331669	2.97895	0.00435167	0.0864346	-2.13029
ENSMUSG00000026425	Srgap2	protein_coding	MGI Symbol	12	SLIT-ROBO Rho GTPase activating protein 2 [Source:MGI Symbol;Acc:MGI:109605]	0.114628	5.56045	3.0878	0.00320191	0.0732228	-2.13286
ENSMUSG00000069682	Gm10275	transcribed_processed_pseudogene	MGI Symbol	3	predicted pseudogene 10275 [Source:MGI Symbol;Acc:MGI:3704354]	-0.209769	3.6428	-3.00672	0.00402637	0.0828786	-2.13301
ENSMUSG00000092116	Gm10320	protein_coding	MGI Symbol	1	predicted pseudogene 10320 [Source:MGI Symbol;Acc:MGI:3642323]	-0.263728	1.80515	-2.93348	0.00493766	0.0927752	-2.13311
ENSMUSG00000037361	Sf3b6	protein_coding	MGI Symbol	5	splicing factor 3B, subunit 6 [Source:MGI Symbol;Acc:MGI:1913305]	-0.132212	6.75725	-3.11104	0.00299653	0.0711978	-2.13394
ENSMUSG00000000056	Narf	protein_coding	MGI Symbol	3	nuclear prelamin A recognition factor [Source:MGI Symbol;Acc:MGI:1914858]	0.150984	6.02264	3.09909	0.00310053	0.0718186	-2.13575
ENSMUSG00000024486	Hbegf	protein_coding	MGI Symbol	3	heparin-binding EGF-like growth factor [Source:MGI Symbol;Acc:MGI:96070]	0.198614	2.97089	2.9733	0.00442075	0.0872707	-2.14001
ENSMUSG00000066129	Kndc1	protein_coding	MGI Symbol	5	kinase non-catalytic C-lobe domain (KIND) containing 1 [Source:MGI Symbol;Acc:MGI:1923734]	0.14322	5.55541	3.08348	0.00324147	0.0736068	-2.14369
ENSMUSG00000000308	Ckmt1	protein_coding	MGI Symbol	10	creatine kinase, mitochondrial 1, ubiquitous [Source:MGI Symbol;Acc:MGI:99441]	0.138125	8.52508	3.12023	0.00291874	0.0702234	-2.14533
ENSMUSG00000030551	Nr2f2	protein_coding	MGI Symbol	6	nuclear receptor subfamily 2, group F, member 2 [Source:MGI Symbol;Acc:MGI:1352452]	0.193118	4.15827	3.0268	0.0038055	0.0805331	-2.14648
ENSMUSG00000021537	Cetn3	protein_coding	MGI Symbol	8	centrin 3 [Source:MGI Symbol;Acc:MGI:1097706]	-0.126878	6.93511	-3.10702	0.00303111	0.0714029	-2.14939
ENSMUSG00000022463	Srebf2	protein_coding	MGI Symbol	7	sterol regulatory element binding factor 2 [Source:MGI Symbol;Acc:MGI:107585]	0.0987748	6.38269	3.10029	0.00308989	0.0717777	-2.14986
ENSMUSG00000072982	9230009I02Rik	lincRNA	MGI Symbol	1	RIKEN cDNA 9230009I02 gene [Source:MGI Symbol;Acc:MGI:3588229]	0.456582	0.163535	2.94084	0.00483804	0.0913802	-2.15409
ENSMUSG00000062647	Rpl7a	protein_coding	MGI Symbol	7	ribosomal protein L7A [Source:MGI Symbol;Acc:MGI:1353472]	-0.118998	8.35318	-3.116	0.00295434	0.0705563	-2.15437
ENSMUSG00000008859	Rala	protein_coding	MGI Symbol	2	v-ral simian leukemia viral oncogene A (ras related) [Source:MGI Symbol;Acc:MGI:1927243]	-0.141285	5.41316	-3.07423	0.00332787	0.0745222	-2.15832
ENSMUSG00000034401	Spata6	protein_coding	MGI Symbol	14	spermatogenesis associated 6 [Source:MGI Symbol;Acc:MGI:1915196]	0.347317	0.747813	2.91367	0.00521516	0.0957383	-2.16342
ENSMUSG00000038530	Rgs4	protein_coding	MGI Symbol	3	regulator of G-protein signaling 4 [Source:MGI Symbol;Acc:MGI:108409]	0.226842	7.55724	3.10669	0.003034	0.0714029	-2.16384
ENSMUSG00000047635	2810006K23Rik	protein_coding	MGI Symbol	2	RIKEN cDNA 2810006K23 gene [Source:MGI Symbol;Acc:MGI:1919900]	0.120636	4.70298	3.04275	0.00363815	0.0781684	-2.16866
ENSMUSG00000022517	Mgrn1	protein_coding	MGI Symbol	8	mahogunin, ring finger 1 [Source:MGI Symbol;Acc:MGI:2447670]	0.0908389	7.59939	3.10289	0.00306709	0.0717373	-2.17532
ENSMUSG00000105601	Gm42725	TEC	MGI Symbol	1	predicted gene 42725 [Source:MGI Symbol;Acc:MGI:5662862]	-0.351666	0.987047	-2.90331	0.0053661	0.0973933	-2.18067
ENSMUSG00000054237	Fra10ac1	protein_coding	MGI Symbol	3	FRA10AC1 homolog (human) [Source:MGI Symbol;Acc:MGI:1917817]	-0.11609	5.41709	-3.06482	0.00341794	0.0757652	-2.18497
ENSMUSG00000029701	Rbm28	protein_coding	MGI Symbol	6	RNA binding motif protein 28 [Source:MGI Symbol;Acc:MGI:2655711]	0.122419	5.4299	3.0635	0.00343074	0.0757652	-2.18498
ENSMUSG00000021645	Smn1	protein_coding	MGI Symbol	9	survival motor neuron 1 [Source:MGI Symbol;Acc:MGI:109257]	-0.11138	4.98966	-3.04759	0.00358877	0.0776455	-2.18742
ENSMUSG00000097892	Gm26801	antisense	MGI Symbol	2	predicted gene, 26801 [Source:MGI Symbol;Acc:MGI:5477295]	-0.236154	1.41652	-2.90185	0.00538763	0.0975372	-2.18843
ENSMUSG00000059775	Rps26-ps1	transcribed_processed_pseudogene	MGI Symbol	2	ribosomal protein S26, pseudogene 1 [Source:MGI Symbol;Acc:MGI:3704322]	-0.211818	3.77043	-2.98824	0.00424023	0.0849517	-2.19293
ENSMUSG00000034209	Rasl10a	protein_coding	MGI Symbol	2	RAS-like, family 10, member A [Source:MGI Symbol;Acc:MGI:1922918]	-0.229708	6.78517	-3.08859	0.00319472	0.0732228	-2.1955
ENSMUSG00000068882	Ssb	protein_coding	MGI Symbol	6	Sjogren syndrome antigen B [Source:MGI Symbol;Acc:MGI:98423]	-0.132764	7.45618	-3.094	0.00314586	0.0727433	-2.19552
ENSMUSG00000005718	Tfap4	protein_coding	MGI Symbol	3	transcription factor AP4 [Source:MGI Symbol;Acc:MGI:103239]	-0.257193	2.23319	-2.92138	0.00510554	0.0946633	-2.20098
ENSMUSG00000039738	Slx4	protein_coding	MGI Symbol	8	SLX4 structure-specific endonuclease subunit homolog (S. cerevisiae) [Source:MGI Symbol;Acc:MGI:106299]	0.224198	3.4183	2.96642	0.00450638	0.0881286	-2.20229
ENSMUSG00000031753	Cog4	protein_coding	MGI Symbol	14	component of oligomeric golgi complex 4 [Source:MGI Symbol;Acc:MGI:2142808]	0.136742	6.19935	3.07528	0.00331791	0.0745222	-2.20605
ENSMUSG00000025141	Myadml2	protein_coding	MGI Symbol	3	myeloid-associated differentiation marker-like 2 [Source:MGI Symbol;Acc:MGI:1915765]	-0.218012	1.75178	-2.90066	0.00540533	0.0975372	-2.20866
ENSMUSG00000020736	Nt5c	protein_coding	MGI Symbol	5	5prime,3prime-nucleotidase, cytosolic [Source:MGI Symbol;Acc:MGI:1354954]	0.149194	6.28091	3.07427	0.00332746	0.0745222	-2.21151
ENSMUSG00000058503	Fam133b	protein_coding	MGI Symbol	8	family with sequence similarity 133, member B [Source:MGI Symbol;Acc:MGI:1915402]	-0.127536	5.76846	-3.06357	0.00343007	0.0757652	-2.21168
ENSMUSG00000002997	Prkar2b	protein_coding	MGI Symbol	3	protein kinase, cAMP dependent regulatory, type II beta [Source:MGI Symbol;Acc:MGI:97760]	-0.156786	4.15473	-3.00062	0.00409586	0.0838205	-2.21204
ENSMUSG00000078784	Rbis	protein_coding	MGI Symbol	5	ribosomal biogenesis factor [Source:MGI Symbol;Acc:MGI:1916376]	-0.147445	5.74511	-3.06174	0.0034479	0.0757652	-2.2143
ENSMUSG00000118220	Gm6192	processed_pseudogene	MGI Symbol	1	predicted gene 6192 [Source:MGI Symbol;Acc:MGI:3779569]	-0.154897	3.49997	-2.96532	0.00452009	0.0881286	-2.22099
ENSMUSG00000071984	Fndc1	protein_coding	MGI Symbol	5	fibronectin type III domain containing 1 [Source:MGI Symbol;Acc:MGI:1915905]	0.351138	1.04024	2.88435	0.00565262	0.0994467	-2.22188
ENSMUSG00000106926	Rpl7-ps7	processed_pseudogene	MGI Symbol	1	ribosomal protein L7, pseudogene 7 [Source:MGI Symbol;Acc:MGI:3644615]	-0.186062	3.89706	-2.98204	0.00431434	0.0857987	-2.22442
ENSMUSG00000036955	Kifbp	protein_coding	MGI Symbol	9	kinesin family binding protein [Source:MGI Symbol;Acc:MGI:1919570]	-0.135246	6.80715	-3.07683	0.00330337	0.0744893	-2.22471
ENSMUSG00000081255	Gm5380	processed_pseudogene	MGI Symbol	1	predicted gene 5380 [Source:MGI Symbol;Acc:MGI:3643773]	-0.316313	0.30253	-2.8959	0.00547647	0.0981092	-2.22687
ENSMUSG00000002032	Tmem25	protein_coding	MGI Symbol	8	transmembrane protein 25 [Source:MGI Symbol;Acc:MGI:1918937]	0.138241	5.81864	3.05584	0.00350601	0.076395	-2.23372
ENSMUSG00000046093	Hpcal4	protein_coding	MGI Symbol	5	hippocalcin-like 4 [Source:MGI Symbol;Acc:MGI:2157521]	0.154776	8.81805	3.08621	0.00321644	0.0734512	-2.23862
ENSMUSG00000037773	Pced1a	protein_coding	MGI Symbol	7	PC-esterase domain containing 1A [Source:MGI Symbol;Acc:MGI:2442177]	0.139842	3.45909	2.95652	0.00463214	0.0893705	-2.24015
ENSMUSG00000001376	Vps50	protein_coding	MGI Symbol	9	VPS50 EARP/GARPII complex subunit [Source:MGI Symbol;Acc:MGI:1920538]	-0.142503	5.81298	-3.05288	0.00353541	0.076932	-2.24232
ENSMUSG00000028836	Slc30a2	protein_coding	MGI Symbol	4	solute carrier family 30 (zinc transporter), member 2 [Source:MGI Symbol;Acc:MGI:106637]	-0.298455	1.36931	-2.87774	0.00575595	0.100283	-2.24293
ENSMUSG00000116875	Morf4l1-ps1	processed_pseudogene	MGI Symbol	1	mortality factor 4 like 1, pseudogene 1 [Source:MGI Symbol;Acc:MGI:3612158]	-0.141478	2.82115	-2.92376	0.00507202	0.094258	-2.24414
ENSMUSG00000072704	Smim10l1	protein_coding	MGI Symbol	4	small integral membrane protein 10 like 1 [Source:MGI Symbol;Acc:MGI:1914379]	-0.157202	7.90011	-3.07803	0.00329213	0.0743397	-2.2468
ENSMUSG00000004897	Hdgf	protein_coding	MGI Symbol	6	heparin binding growth factor [Source:MGI Symbol;Acc:MGI:1194494]	0.0937101	7.33065	3.07334	0.00333631	0.0746078	-2.24701
ENSMUSG00000048701	Ccdc6	protein_coding	MGI Symbol	4	coiled-coil domain containing 6 [Source:MGI Symbol;Acc:MGI:1923801]	0.113969	6.65793	3.06622	0.00340439	0.0757652	-2.24841
ENSMUSG00000036537	Rnf113a1	protein_coding	MGI Symbol	1	ring finger protein 113A1 [Source:MGI Symbol;Acc:MGI:1917192]	-0.161883	4.11896	-2.98366	0.00429486	0.0856292	-2.25007
ENSMUSG00000032306	Mpi	protein_coding	MGI Symbol	5	mannose phosphate isomerase [Source:MGI Symbol;Acc:MGI:97075]	0.124542	6.44125	3.06163	0.00344899	0.0757652	-2.25125
ENSMUSG00000106135	Gm6543	processed_pseudogene	MGI Symbol	1	predicted gene 6543 [Source:MGI Symbol;Acc:MGI:3644322]	-0.339736	0.101328	-2.89099	0.00555066	0.0987273	-2.25361
ENSMUSG00000087141	Plcxd2	protein_coding	MGI Symbol	1	phosphatidylinositol-specific phospholipase C, X domain containing 2 [Source:MGI Symbol;Acc:MGI:3647874]	0.164488	4.31701	2.99086	0.0042093	0.0846718	-2.25438
ENSMUSG00000041168	Lonp1	protein_coding	MGI Symbol	2	lon peptidase 1, mitochondrial [Source:MGI Symbol;Acc:MGI:1921392]	-0.169113	4.84457	-3.01392	0.00394581	0.0821054	-2.25697
ENSMUSG00000116858	Gm49797	lincRNA	MGI Symbol	3	predicted gene, 49797 [Source:MGI Symbol;Acc:MGI:6215329]	-0.159525	3.31871	-2.94173	0.0048262	0.0912632	-2.25727
ENSMUSG00000024983	Vti1a	protein_coding	MGI Symbol	7	vesicle transport through interaction with t-SNAREs 1A [Source:MGI Symbol;Acc:MGI:1855699]	0.139325	5.82432	3.04748	0.00358988	0.0776455	-2.25768
ENSMUSG00000086022	Rad51ap2	protein_coding	MGI Symbol	1	RAD51 associated protein 2 [Source:MGI Symbol;Acc:MGI:3644580]	-0.349557	0.505318	-2.87553	0.0057908	0.100776	-2.25858
ENSMUSG00000029054	Gabrd	protein_coding	MGI Symbol	3	gamma-aminobutyric acid (GABA) A receptor, subunit delta [Source:MGI Symbol;Acc:MGI:95622]	-0.168521	5.00659	-3.01929	0.0038868	0.0811909	-2.26187
ENSMUSG00000020599	Rgs9	protein_coding	MGI Symbol	5	regulator of G-protein signaling 9 [Source:MGI Symbol;Acc:MGI:1338824]	-0.170675	3.33596	-2.94209	0.00482133	0.0912632	-2.26248
ENSMUSG00000020090	Npffr1	protein_coding	MGI Symbol	1	neuropeptide FF receptor 1 [Source:MGI Symbol;Acc:MGI:2685082]	0.319127	0.907685	2.86599	0.00594368	0.102014	-2.26251
ENSMUSG00000021032	Ngb	protein_coding	MGI Symbol	3	neuroglobin [Source:MGI Symbol;Acc:MGI:2151886]	0.38379	1.23333	2.86689	0.00592918	0.101874	-2.26354
ENSMUSG00000045316	Fahd1	protein_coding	MGI Symbol	1	fumarylacetoacetate hydrolase domain containing 1 [Source:MGI Symbol;Acc:MGI:1915886]	-0.133572	5.52842	-3.03705	0.00369719	0.0789645	-2.26417
ENSMUSG00000014873	Surf2	protein_coding	MGI Symbol	6	surfeit gene 2 [Source:MGI Symbol;Acc:MGI:98444]	-0.12306	5.38904	-3.02985	0.00377292	0.0800124	-2.26877
ENSMUSG00000081642	Gm13532	processed_pseudogene	MGI Symbol	1	predicted gene 13532 [Source:MGI Symbol;Acc:MGI:3651645]	-0.209618	1.76399	-2.87323	0.00582737	0.100983	-2.26946
ENSMUSG00000057880	Abat	protein_coding	MGI Symbol	7	4-aminobutyrate aminotransferase [Source:MGI Symbol;Acc:MGI:2443582]	0.128622	7.12869	3.06231	0.00344234	0.0757652	-2.27092
ENSMUSG00000103672	Gm37621	TEC	MGI Symbol	1	predicted gene, 37621 [Source:MGI Symbol;Acc:MGI:5610849]	0.291785	0.52483	2.86697	0.00592789	0.101874	-2.2719
ENSMUSG00000081049	Rps24-ps3	processed_pseudogene	MGI Symbol	1	ribosomal protein S24, pseudogene 3 [Source:MGI Symbol;Acc:MGI:3644407]	-0.201906	2.56531	-2.90123	0.00539685	0.0975372	-2.2719
ENSMUSG00000057751	Megf6	protein_coding	MGI Symbol	7	multiple EGF-like-domains 6 [Source:MGI Symbol;Acc:MGI:1919351]	0.619398	-0.444509	2.91977	0.00512816	0.0949738	-2.273
ENSMUSG00000047495	Dlgap2	protein_coding	MGI Symbol	9	DLG associated protein 2 [Source:MGI Symbol;Acc:MGI:2443181]	0.120702	6.35657	3.04938	0.00357065	0.0774903	-2.27965
ENSMUSG00000043223	Gm4835	processed_pseudogene	MGI Symbol	1	predicted pseudogene 4835 [Source:MGI Symbol;Acc:MGI:3648263]	-0.274214	0.476665	-2.86465	0.00596556	0.102234	-2.28046
ENSMUSG00000038683	Pak1ip1	protein_coding	MGI Symbol	5	PAK1 interacting protein 1 [Source:MGI Symbol;Acc:MGI:1915333]	-0.110441	7.00118	-3.05708	0.00349365	0.0763315	-2.28153
ENSMUSG00000032221	Mns1	protein_coding	MGI Symbol	3	meiosis-specific nuclear structural protein 1 [Source:MGI Symbol;Acc:MGI:107933]	-0.224387	1.88287	-2.8704	0.0058725	0.101656	-2.28476
ENSMUSG00000083454	Gm13226	processed_pseudogene	MGI Symbol	1	predicted gene 13226 [Source:MGI Symbol;Acc:MGI:3651282]	-0.245903	1.55695	-2.85907	0.00605693	0.103191	-2.29039
ENSMUSG00000082674	Gm11914	processed_pseudogene	MGI Symbol	1	predicted gene 11914 [Source:MGI Symbol;Acc:MGI:3649889]	-0.242458	1.89021	-2.86867	0.00590039	0.10181	-2.29041
ENSMUSG00000073755	5730409E04Rik	protein_coding	MGI Symbol	2	RIKEN cDNA 5730409E04Rik gene [Source:MGI Symbol;Acc:MGI:3609248]	0.102973	5.76963	3.03265	0.00374324	0.0797411	-2.29094
ENSMUSG00000029167	Ppargc1a	protein_coding	MGI Symbol	5	peroxisome proliferative activated receptor, gamma, coactivator 1 alpha [Source:MGI Symbol;Acc:MGI:1342774]	0.123065	5.51677	3.02565	0.00381786	0.0805896	-2.2916
ENSMUSG00000026470	Stx6	protein_coding	MGI Symbol	10	syntaxin 6 [Source:MGI Symbol;Acc:MGI:1926235]	-0.16657	6.36934	-3.04378	0.00362758	0.0781684	-2.29519
ENSMUSG00000041740	Rnf10	protein_coding	MGI Symbol	11	ring finger protein 10 [Source:MGI Symbol;Acc:MGI:1859162]	-0.109735	6.8288	-3.04978	0.00356658	0.0774903	-2.2958
ENSMUSG00000033991	Ttc37	protein_coding	MGI Symbol	10	tetratricopeptide repeat domain 37 [Source:MGI Symbol;Acc:MGI:2679923]	0.203765	3.4034	2.92822	0.00500995	0.0936426	-2.29587
ENSMUSG00000020846	Rflnb	protein_coding	MGI Symbol	1	refilin B [Source:MGI Symbol;Acc:MGI:1923816]	-0.242159	3.34978	-2.92652	0.00503357	0.0939755	-2.30141
ENSMUSG00000036617	Etl4	protein_coding	MGI Symbol	21	enhancer trap locus 4 [Source:MGI Symbol;Acc:MGI:95454]	0.140233	5.36294	3.0163	0.00391958	0.0817701	-2.30219
ENSMUSG00000031847	1700030J22Rik	protein_coding	MGI Symbol	2	RIKEN cDNA 1700030J22 gene [Source:MGI Symbol;Acc:MGI:1916778]	0.218604	2.61868	2.88909	0.00557966	0.0989165	-2.30788
ENSMUSG00000036181	H1f2	protein_coding	MGI Symbol	1	H1.2 linker histone, cluster member [Source:MGI Symbol;Acc:MGI:1931526]	-0.167804	4.83423	-2.99511	0.00415951	0.0843802	-2.30959
ENSMUSG00000063888	Rpl7l1	protein_coding	MGI Symbol	4	ribosomal protein L7-like 1 [Source:MGI Symbol;Acc:MGI:1913479]	-0.0999155	6.76767	-3.04251	0.00364058	0.0781684	-2.31238
ENSMUSG00000030697	Ppp4c	protein_coding	MGI Symbol	11	protein phosphatase 4, catalytic subunit [Source:MGI Symbol;Acc:MGI:1891763]	-0.112679	5.65409	-3.02205	0.0038567	0.0808757	-2.31373
ENSMUSG00000048482	Bdnf	protein_coding	MGI Symbol	11	brain derived neurotrophic factor [Source:MGI Symbol;Acc:MGI:88145]	-0.177241	6.90942	-3.04346	0.00363086	0.0781684	-2.31375
ENSMUSG00000063804	Lin28b	protein_coding	MGI Symbol	3	lin-28 homolog B (C. elegans) [Source:MGI Symbol;Acc:MGI:3584032]	-0.432581	0.127759	-2.86104	0.00602461	0.103075	-2.31407
ENSMUSG00000032551	1110059G10Rik	protein_coding	MGI Symbol	3	RIKEN cDNA 1110059G10 gene [Source:MGI Symbol;Acc:MGI:1913452]	-0.129802	5.23904	-3.00646	0.00402935	0.0828786	-2.31502
ENSMUSG00000020228	Helb	protein_coding	MGI Symbol	3	helicase (DNA) B [Source:MGI Symbol;Acc:MGI:2152895]	0.2688	1.33107	2.84207	0.00634372	0.106175	-2.31844
ENSMUSG00000046593	Tmem215	protein_coding	MGI Symbol	2	transmembrane protein 215 [Source:MGI Symbol;Acc:MGI:2444167]	0.275567	2.82417	2.892	0.00553533	0.098563	-2.31862
ENSMUSG00000113749	Mrto4-ps1	processed_pseudogene	MGI Symbol	1	mRNA turnover 4, pseudogene 1 [Source:MGI Symbol;Acc:MGI:3644169]	-0.313113	0.310369	-2.85044	0.00620101	0.10466	-2.31954
ENSMUSG00000041528	Rnf123	protein_coding	MGI Symbol	18	ring finger protein 123 [Source:MGI Symbol;Acc:MGI:2148796]	0.224488	4.37728	2.96978	0.00446436	0.0877033	-2.32114
ENSMUSG00000025280	Polr3a	protein_coding	MGI Symbol	5	polymerase (RNA) III (DNA directed) polypeptide A [Source:MGI Symbol;Acc:MGI:2681836]	0.166304	3.90671	2.94347	0.0048029	0.0912632	-2.32135
ENSMUSG00000057858	Fam204a	protein_coding	MGI Symbol	7	family with sequence similarity 204, member A [Source:MGI Symbol;Acc:MGI:1289174]	-0.169488	4.48707	-2.97445	0.00440662	0.0872259	-2.32178
ENSMUSG00000009907	Vps4b	protein_coding	MGI Symbol	6	vacuolar protein sorting 4B [Source:MGI Symbol;Acc:MGI:1100499]	0.10719	5.87751	3.02319	0.00384437	0.0808532	-2.32409
ENSMUSG00000002190	Clgn	protein_coding	MGI Symbol	2	calmegin [Source:MGI Symbol;Acc:MGI:107472]	0.216924	2.88532	2.89348	0.00551297	0.0982731	-2.32443
ENSMUSG00000110631	Gm42047	lincRNA	MGI Symbol	2	predicted gene, 42047 [Source:MGI Symbol;Acc:MGI:5624932]	0.551881	-0.426312	2.88518	0.0056399	0.0993994	-2.3274
ENSMUSG00000117476	Gm9416	processed_pseudogene	MGI Symbol	1	predicted gene 9416 [Source:MGI Symbol;Acc:MGI:3646902]	-0.273807	2.33003	-2.8673	0.00592251	0.101874	-2.32767
ENSMUSG00000117003	Gm49937	bidirectional_promoter_lncRNA	MGI Symbol	1	predicted gene, 49937 [Source:MGI Symbol;Acc:MGI:6270649]	-0.255611	2.46056	-2.87427	0.00581083	0.100851	-2.32905
ENSMUSG00000043384	Gprasp1	protein_coding	MGI Symbol	6	G protein-coupled receptor associated sorting protein 1 [Source:MGI Symbol;Acc:MGI:1917418]	0.120299	7.56425	3.04133	0.00365273	0.0782216	-2.33449
ENSMUSG00000026930	Gpsm1	protein_coding	MGI Symbol	13	G-protein signalling modulator 1 (AGS3-like, C. elegans) [Source:MGI Symbol;Acc:MGI:1915089]	0.117142	4.22408	2.95537	0.00464694	0.0895491	-2.33483
ENSMUSG00000032637	Atxn2l	protein_coding	MGI Symbol	6	ataxin 2-like [Source:MGI Symbol;Acc:MGI:2446242]	-0.14821	4.99498	-2.99031	0.00421578	0.0846718	-2.33702
ENSMUSG00000030104	Edem1	protein_coding	MGI Symbol	5	ER degradation enhancer, mannosidase alpha-like 1 [Source:MGI Symbol;Acc:MGI:2180139]	0.177802	2.74892	2.87941	0.00572967	0.10004	-2.34042
ENSMUSG00000087301	Gm13629	antisense	MGI Symbol	2	predicted gene 13629 [Source:MGI Symbol;Acc:MGI:3650683]	0.24094	1.85825	2.84349	0.00631924	0.105985	-2.34119
ENSMUSG00000030839	Sergef	protein_coding	MGI Symbol	6	secretion regulating guanine nucleotide exchange factor [Source:MGI Symbol;Acc:MGI:1351630]	0.131146	5.14773	2.99051	0.00421334	0.0846718	-2.34432
ENSMUSG00000105388	Rpl36a-ps2	processed_pseudogene	MGI Symbol	1	ribosomal protein L36A, pseudogene 2 [Source:MGI Symbol;Acc:MGI:3780887]	-0.241338	4.18362	-2.94767	0.00474735	0.0911581	-2.34478
ENSMUSG00000102224	4930447F24Rik	processed_transcript	MGI Symbol	3	RIKEN cDNA 4930447F24 gene [Source:MGI Symbol;Acc:MGI:1924123]	0.419315	0.0740386	2.84774	0.00624667	0.105204	-2.3454
ENSMUSG00000032712	Resf1	protein_coding	MGI Symbol	11	retroelement silencing factor 1 [Source:MGI Symbol;Acc:MGI:1914496]	-0.103147	5.04629	-2.98667	0.00425892	0.0852206	-2.34814
ENSMUSG00000038524	Fchsd1	protein_coding	MGI Symbol	10	FCH and double SH3 domains 1 [Source:MGI Symbol;Acc:MGI:2441771]	0.342658	0.819765	2.82597	0.00662684	0.108996	-2.34928
ENSMUSG00000038174	Fam126b	protein_coding	MGI Symbol	9	family with sequence similarity 126, member B [Source:MGI Symbol;Acc:MGI:1098784]	0.122902	7.22762	3.03264	0.00374341	0.0797411	-2.34956
ENSMUSG00000086350	B230369F24Rik	antisense	MGI Symbol	1	RIKEN cDNA B230369F24 gene [Source:MGI Symbol;Acc:MGI:2443392]	-0.175635	2.84115	-2.88093	0.0057059	0.099966	-2.34962
ENSMUSG00000010392	Gosr1	protein_coding	MGI Symbol	2	golgi SNAP receptor complex member 1 [Source:MGI Symbol;Acc:MGI:1858260]	0.166666	5.29296	2.99429	0.00416903	0.0844079	-2.35003
ENSMUSG00000082044	Snrpert	processed_pseudogene	MGI Symbol	1	small nuclear ribonucleoprotein E, pseudogene [Source:MGI Symbol;Acc:MGI:3650419]	-0.222205	2.33023	-2.85711	0.00608944	0.103636	-2.35105
ENSMUSG00000030329	Pianp	protein_coding	MGI Symbol	7	PILR alpha associated neural protein [Source:MGI Symbol;Acc:MGI:2441908]	-0.133009	5.92682	-3.01228	0.00396404	0.0822728	-2.35451
ENSMUSG00000097801	Gm26777	bidirectional_promoter_lncRNA	MGI Symbol	1	predicted gene, 26777 [Source:MGI Symbol;Acc:MGI:5477271]	0.190338	2.20558	2.85003	0.00620787	0.10466	-2.35516
ENSMUSG00000062758	Gm16477	processed_pseudogene	MGI Symbol	1	predicted pseudogene 16477 [Source:MGI Symbol;Acc:MGI:3646779]	-0.282579	0.213162	-2.83668	0.00643721	0.107296	-2.35659
ENSMUSG00000070729	Gm12966	processed_pseudogene	MGI Symbol	1	predicted gene 12966 [Source:MGI Symbol;Acc:MGI:3652043]	-0.251605	2.36931	-2.8553	0.0061195	0.10382	-2.35934
ENSMUSG00000069670	Nkain2	protein_coding	MGI Symbol	6	Na+/K+ transporting ATPase interacting 2 [Source:MGI Symbol;Acc:MGI:1923447]	-0.171201	3.65385	-2.91411	0.00520879	0.0957383	-2.36297
ENSMUSG00000051590	Map3k19	protein_coding	MGI Symbol	6	mitogen-activated protein kinase kinase kinase 19 [Source:MGI Symbol;Acc:MGI:1203481]	0.43664	0.418044	2.82766	0.00659665	0.10872	-2.3643
ENSMUSG00000083411	Rpl30-ps10	processed_pseudogene	MGI Symbol	1	ribosomal protein L30, pseudogene 10 [Source:MGI Symbol;Acc:MGI:3646270]	-0.23481	1.87552	-2.83489	0.0064686	0.107376	-2.36462
ENSMUSG00000026311	Asb1	protein_coding	MGI Symbol	7	ankyrin repeat and SOCS box-containing 1 [Source:MGI Symbol;Acc:MGI:1929735]	0.130896	4.45058	2.9524	0.00468545	0.0901838	-2.36636
ENSMUSG00000078607	1810010H24Rik	protein_coding	MGI Symbol	3	RIKEN cDNA 1810010H24 gene [Source:MGI Symbol;Acc:MGI:1916316]	-0.262146	1.41203	-2.82255	0.0066885	0.109675	-2.36684
ENSMUSG00000020978	Klhdc2	protein_coding	MGI Symbol	4	kelch domain containing 2 [Source:MGI Symbol;Acc:MGI:1916804]	-0.0767059	6.3394	-3.01285	0.00395767	0.0822463	-2.37422
ENSMUSG00000117910	Gm50174	processed_pseudogene	MGI Symbol	1	predicted gene, 50174 [Source:MGI Symbol;Acc:MGI:6302945]	-0.356592	1.43713	-2.81912	0.00675074	0.110026	-2.37503
ENSMUSG00000021044	Adck1	protein_coding	MGI Symbol	5	aarF domain containing kinase 1 [Source:MGI Symbol;Acc:MGI:1919363]	0.11499	5.64052	2.99617	0.0041472	0.084236	-2.37524
ENSMUSG00000022469	Rapgef3	protein_coding	MGI Symbol	17	Rap guanine nucleotide exchange factor (GEF) 3 [Source:MGI Symbol;Acc:MGI:2441741]	0.146869	3.80613	2.91836	0.00514816	0.095235	-2.37619
ENSMUSG00000020230	Prmt2	protein_coding	MGI Symbol	9	protein arginine N-methyltransferase 2 [Source:MGI Symbol;Acc:MGI:1316652]	0.124345	7.35717	3.02307	0.00384563	0.0808532	-2.37731
ENSMUSG00000052253	Zfp622	protein_coding	MGI Symbol	4	zinc finger protein 622 [Source:MGI Symbol;Acc:MGI:1289282]	-0.180559	4.22633	-2.93644	0.00489739	0.0922855	-2.37858
ENSMUSG00000033295	Ptprf	protein_coding	MGI Symbol	7	protein tyrosine phosphatase, receptor type, F [Source:MGI Symbol;Acc:MGI:102695]	0.180586	4.00972	2.92248	0.00508997	0.094483	-2.38215
ENSMUSG00000116965	Gm36742	lincRNA	MGI Symbol	1	predicted gene, 36742 [Source:MGI Symbol;Acc:MGI:5595901]	-0.278946	1.60058	-2.81979	0.00673861	0.109939	-2.38336
ENSMUSG00000032046	Abhd12	protein_coding	MGI Symbol	7	abhydrolase domain containing 12 [Source:MGI Symbol;Acc:MGI:1923442]	-0.172032	6.54334	-3.00769	0.00401548	0.0828091	-2.39398
ENSMUSG00000109975	Gm19196	transcribed_unprocessed_pseudogene	MGI Symbol	3	predicted gene, 19196 [Source:MGI Symbol;Acc:MGI:5011381]	-0.183315	3.57971	-2.89761	0.00545072	0.0978105	-2.39573
ENSMUSG00000071324	Armc2	protein_coding	MGI Symbol	8	armadillo repeat containing 2 [Source:MGI Symbol;Acc:MGI:1916449]	-0.141137	2.69632	-2.8553	0.00611948	0.10382	-2.39678
ENSMUSG00000032322	Pstpip1	protein_coding	MGI Symbol	7	proline-serine-threonine phosphatase-interacting protein 1 [Source:MGI Symbol;Acc:MGI:1321396]	0.289384	1.3917	2.8049	0.00701493	0.112541	-2.40139
ENSMUSG00000022441	Efcab6	protein_coding	MGI Symbol	8	EF-hand calcium binding domain 6 [Source:MGI Symbol;Acc:MGI:1924877]	0.268372	4.56794	2.94343	0.00480347	0.0912632	-2.40196
ENSMUSG00000110331	Nudc-ps1	processed_pseudogene	MGI Symbol	1	nuclear distribution gene C homolog (Aspergillus), pseudogene 1 [Source:MGI Symbol;Acc:MGI:2142657]	-0.24889	1.65464	-2.81178	0.00688597	0.111128	-2.40364
ENSMUSG00000031111	Igsf1	protein_coding	MGI Symbol	5	immunoglobulin superfamily, member 1 [Source:MGI Symbol;Acc:MGI:2147913]	0.271945	1.77329	2.81321	0.00685955	0.111128	-2.40786
ENSMUSG00000019132	BC005537	protein_coding	MGI Symbol	2	cDNA sequence BC005537 [Source:MGI Symbol;Acc:MGI:2441726]	-0.129843	7.06505	-3.00803	0.00401162	0.0828091	-2.40963
ENSMUSG00000009090	Ap1b1	protein_coding	MGI Symbol	9	adaptor protein complex AP-1, beta 1 subunit [Source:MGI Symbol;Acc:MGI:1096368]	0.0824256	6.93924	3.00603	0.00403423	0.0828786	-2.41106
ENSMUSG00000029175	Slc35f6	protein_coding	MGI Symbol	7	solute carrier family 35, member F6 [Source:MGI Symbol;Acc:MGI:1922169]	0.179908	4.67251	2.94249	0.00481598	0.0912632	-2.41594
ENSMUSG00000030677	Kif22	protein_coding	MGI Symbol	6	kinesin family member 22 [Source:MGI Symbol;Acc:MGI:109233]	-0.192057	2.37841	-2.83068	0.00654293	0.108166	-2.41722
ENSMUSG00000021062	Rab15	protein_coding	MGI Symbol	8	RAB15, member RAS oncogene family [Source:MGI Symbol;Acc:MGI:1916865]	0.115886	6.65346	2.99884	0.00411628	0.0839243	-2.42079
ENSMUSG00000005447	Pafah1b3	protein_coding	MGI Symbol	7	platelet-activating factor acetylhydrolase, isoform 1b, subunit 3 [Source:MGI Symbol;Acc:MGI:108414]	-0.166744	3.78593	-2.89853	0.00543695	0.0978105	-2.42144
ENSMUSG00000020638	Cmpk2	protein_coding	MGI Symbol	4	cytidine monophosphate (UMP-CMP) kinase 2, mitochondrial [Source:MGI Symbol;Acc:MGI:99830]	0.147352	4.50758	2.93461	0.00492224	0.0926458	-2.42241
ENSMUSG00000026434	Nucks1	protein_coding	MGI Symbol	3	nuclear casein kinase and cyclin-dependent kinase substrate 1 [Source:MGI Symbol;Acc:MGI:1934811]	-0.093334	7.85915	-3.00937	0.00399653	0.0826291	-2.42282
ENSMUSG00000067995	Gtf2f2	protein_coding	MGI Symbol	1	general transcription factor IIF, polypeptide 2 [Source:MGI Symbol;Acc:MGI:1915955]	-0.134192	5.27269	-2.96493	0.00452502	0.0881286	-2.42392
ENSMUSG00000029094	Afap1	protein_coding	MGI Symbol	5	actin filament associated protein 1 [Source:MGI Symbol;Acc:MGI:1917542]	0.130973	4.45468	2.92996	0.00498598	0.0933024	-2.42474
ENSMUSG00000037363	Letm2	protein_coding	MGI Symbol	13	leucine zipper-EF-hand containing transmembrane protein 2 [Source:MGI Symbol;Acc:MGI:2444979]	0.156057	3.14335	2.86443	0.00596915	0.102234	-2.42601
ENSMUSG00000052681	Rap1b	protein_coding	MGI Symbol	2	RAS related protein 1b [Source:MGI Symbol;Acc:MGI:894315]	-0.125943	5.584	-2.97436	0.00440769	0.0872259	-2.42704
ENSMUSG00000000126	Wnt9a	protein_coding	MGI Symbol	2	wingless-type MMTV integration site family, member 9A [Source:MGI Symbol;Acc:MGI:2446084]	-0.264316	2.55842	-2.83502	0.00646636	0.107376	-2.42769
ENSMUSG00000111356	Rpl32l	processed_pseudogene	MGI Symbol	1	ribosomal protein L32-like [Source:MGI Symbol;Acc:MGI:3644747]	-0.23248	3.49204	-2.87897	0.00573654	0.100052	-2.42789
ENSMUSG00000079043	Fastkd5	protein_coding	MGI Symbol	2	FAST kinase domains 5 [Source:MGI Symbol;Acc:MGI:2139469]	-0.179253	2.47298	-2.83254	0.00650997	0.107748	-2.42815
ENSMUSG00000032680	6820408C15Rik	protein_coding	MGI Symbol	3	RIKEN cDNA 6820408C15 gene [Source:MGI Symbol;Acc:MGI:3045333]	0.278759	1.3259	2.78811	0.00733935	0.115206	-2.43662
ENSMUSG00000051786	Tubgcp6	protein_coding	MGI Symbol	11	tubulin, gamma complex associated protein 6 [Source:MGI Symbol;Acc:MGI:2146071]	0.219869	2.89564	2.84537	0.00628708	0.105775	-2.43698
ENSMUSG00000034586	Hid1	protein_coding	MGI Symbol	8	HID1 domain containing [Source:MGI Symbol;Acc:MGI:2445087]	0.100207	6.77837	2.9941	0.00417132	0.0844079	-2.43763
ENSMUSG00000075581	Gm16409	processed_pseudogene	MGI Symbol	1	predicted gene 16409 [Source:MGI Symbol;Acc:MGI:3646708]	-0.253396	1.68944	-2.79755	0.00715537	0.113846	-2.43846
ENSMUSG00000022756	Slc7a4	protein_coding	MGI Symbol	11	solute carrier family 7 (cationic amino acid transporter, y+ system), member 4 [Source:MGI Symbol;Acc:MGI:2146512]	0.17171	6.20486	2.98363	0.00429523	0.0856292	-2.43913
ENSMUSG00000051497	Kcnj16	protein_coding	MGI Symbol	6	potassium inwardly-rectifying channel, subfamily J, member 16 [Source:MGI Symbol;Acc:MGI:1314842]	0.257669	2.22236	2.81172	0.00688708	0.111128	-2.44246
ENSMUSG00000033554	Dph5	protein_coding	MGI Symbol	8	diphthamide biosynthesis 5 [Source:MGI Symbol;Acc:MGI:1916990]	-0.107118	4.65956	-2.93174	0.00496141	0.0930581	-2.44372
ENSMUSG00000045004	Spata21	protein_coding	MGI Symbol	2	spermatogenesis associated 21 [Source:MGI Symbol;Acc:MGI:3607787]	0.611159	-0.57253	2.84035	0.00637352	0.106564	-2.44686
ENSMUSG00000105599	Gm9238	processed_pseudogene	MGI Symbol	1	predicted gene 9238 [Source:MGI Symbol;Acc:MGI:3645306]	-0.219191	1.56025	-2.78753	0.00735073	0.115273	-2.44952
ENSMUSG00000111394	Gm49759	TEC	MGI Symbol	1	predicted gene, 49759 [Source:MGI Symbol;Acc:MGI:6215263]	0.575112	-0.205681	2.81657	0.00679758	0.110567	-2.45199
ENSMUSG00000066621	Tecpr1	protein_coding	MGI Symbol	12	tectonin beta-propeller repeat containing 1 [Source:MGI Symbol;Acc:MGI:1917631]	0.120933	6.96168	2.99044	0.0042142	0.0846718	-2.45233
ENSMUSG00000075316	Scn9a	protein_coding	MGI Symbol	7	sodium channel, voltage-gated, type IX, alpha [Source:MGI Symbol;Acc:MGI:107636]	0.312474	0.708243	2.77818	0.00753745	0.116954	-2.45281
ENSMUSG00000093826	Gm6900	processed_pseudogene	MGI Symbol	1	predicted gene 6900 [Source:MGI Symbol;Acc:MGI:3645052]	-0.175974	3.73295	-2.88042	0.0057138	0.099966	-2.45341
ENSMUSG00000013921	Clip3	protein_coding	MGI Symbol	7	CAP-GLY domain containing linker protein 3 [Source:MGI Symbol;Acc:MGI:1923936]	0.0773713	8.44512	3.00019	0.00410082	0.0838205	-2.45607
ENSMUSG00000031715	Smarca5	protein_coding	MGI Symbol	6	SWI/SNF related, matrix associated, actin dependent regulator of chromatin, subfamily a, member 5 [Source:MGI Symbol;Acc:MGI:1935129]	-0.103887	5.90072	-2.97021	0.00445906	0.0877033	-2.45924
ENSMUSG00000024169	Ift140	protein_coding	MGI Symbol	9	intraflagellar transport 140 [Source:MGI Symbol;Acc:MGI:2146906]	0.148671	3.849	2.88344	0.00566681	0.099588	-2.46334
ENSMUSG00000026765	Lypd6b	protein_coding	MGI Symbol	3	LY6/PLAUR domain containing 6B [Source:MGI Symbol;Acc:MGI:1919147]	-0.194825	2.18675	-2.80276	0.00705563	0.112996	-2.46853
ENSMUSG00000018697	Aatf	protein_coding	MGI Symbol	4	apoptosis antagonizing transcription factor [Source:MGI Symbol;Acc:MGI:1929608]	-0.136604	4.50903	-2.91393	0.00521142	0.0957383	-2.47216
ENSMUSG00000040712	Camta2	protein_coding	MGI Symbol	9	calmodulin binding transcription activator 2 [Source:MGI Symbol;Acc:MGI:2135957]	0.114561	8.49344	2.99349	0.00417837	0.0844448	-2.47424
ENSMUSG00000063268	Parp10	protein_coding	MGI Symbol	6	poly (ADP-ribose) polymerase family, member 10 [Source:MGI Symbol;Acc:MGI:3712326]	0.387988	0.763044	2.76714	0.0077636	0.118417	-2.47432
ENSMUSG00000106864	Gtf3c2	protein_coding	MGI Symbol	11	general transcription factor IIIC, polypeptide 2, beta [Source:MGI Symbol;Acc:MGI:1919002]	-0.112227	4.53542	-2.91254	0.00523144	0.0958978	-2.47748
ENSMUSG00000021686	Ap3b1	protein_coding	MGI Symbol	5	adaptor-related protein complex 3, beta 1 subunit [Source:MGI Symbol;Acc:MGI:1333879]	-0.0819933	5.91238	-2.9634	0.00454429	0.0882984	-2.47842
ENSMUSG00000015085	Entpd2	protein_coding	MGI Symbol	3	ectonucleoside triphosphate diphosphohydrolase 2 [Source:MGI Symbol;Acc:MGI:1096863]	0.208161	2.51385	2.81087	0.00690299	0.111163	-2.47873
ENSMUSG00000082220	Gm12943	processed_pseudogene	MGI Symbol	1	predicted gene 12943 [Source:MGI Symbol;Acc:MGI:3650497]	-0.292006	-0.189989	-2.79282	0.00724702	0.114364	-2.47892
ENSMUSG00000030047	Arhgap25	protein_coding	MGI Symbol	5	Rho GTPase activating protein 25 [Source:MGI Symbol;Acc:MGI:2443687]	0.216581	2.08067	2.79193	0.00726437	0.114364	-2.47921
ENSMUSG00000034813	Grip1	protein_coding	MGI Symbol	18	glutamate receptor interacting protein 1 [Source:MGI Symbol;Acc:MGI:1921303]	0.150339	4.40018	2.90282	0.00537326	0.0973933	-2.48116
ENSMUSG00000056851	Pcbp2	protein_coding	MGI Symbol	31	poly(rC) binding protein 2 [Source:MGI Symbol;Acc:MGI:108202]	-0.106901	5.99447	-2.96201	0.00456197	0.0884196	-2.48585
ENSMUSG00000026851	BC005624	protein_coding	MGI Symbol	3	cDNA sequence BC005624 [Source:MGI Symbol;Acc:MGI:2385132]	0.105497	7.7927	2.98294	0.00430352	0.0856887	-2.48868
ENSMUSG00000026405	C4bp	protein_coding	MGI Symbol	4	complement component 4 binding protein [Source:MGI Symbol;Acc:MGI:88229]	0.367342	0.58177	2.76226	0.00786565	0.119446	-2.48882
ENSMUSG00000027613	Eif6	protein_coding	MGI Symbol	7	eukaryotic translation initiation factor 6 [Source:MGI Symbol;Acc:MGI:1196288]	-0.121509	6.33632	-2.96499	0.0045243	0.0881286	-2.49636
ENSMUSG00000025878	Uimc1	protein_coding	MGI Symbol	7	ubiquitin interaction motif containing 1 [Source:MGI Symbol;Acc:MGI:103185]	0.122974	4.20066	2.88777	0.0056	0.09906	-2.49699
ENSMUSG00000036989	Trim3	protein_coding	MGI Symbol	9	tripartite motif-containing 3 [Source:MGI Symbol;Acc:MGI:1860040]	0.0925102	6.12994	2.95915	0.00459843	0.0888261	-2.49951
ENSMUSG00000011382	Dhdh	protein_coding	MGI Symbol	3	dihydrodiol dehydrogenase (dimeric) [Source:MGI Symbol;Acc:MGI:1919005]	0.202922	4.50085	2.90081	0.00540302	0.0975372	-2.50327
ENSMUSG00000022568	Scrib	protein_coding	MGI Symbol	12	scribbled planar cell polarity [Source:MGI Symbol;Acc:MGI:2145950]	-0.208628	2.62768	-2.80847	0.00694776	0.111748	-2.50759
ENSMUSG00000043155	Hpdl	protein_coding	MGI Symbol	1	4-hydroxyphenylpyruvate dioxygenase-like [Source:MGI Symbol;Acc:MGI:2444646]	-0.189861	4.05931	-2.87516	0.00579673	0.100776	-2.51168
ENSMUSG00000037070	Rbmxl1	protein_coding	MGI Symbol	2	RNA binding motif protein, X-linked like-1 [Source:MGI Symbol;Acc:MGI:1343045]	-0.128071	5.6589	-2.94345	0.00480317	0.0912632	-2.51193
ENSMUSG00000008690	Ncaph2	protein_coding	MGI Symbol	13	non-SMC condensin II complex, subunit H2 [Source:MGI Symbol;Acc:MGI:1289164]	0.103709	7.02376	2.96709	0.00449789	0.0881286	-2.51289
ENSMUSG00000026655	Fam107b	protein_coding	MGI Symbol	9	family with sequence similarity 107, member B [Source:MGI Symbol;Acc:MGI:1913790]	0.155461	3.96584	2.86828	0.0059066	0.10181	-2.51837
ENSMUSG00000035284	Vps13c	protein_coding	MGI Symbol	5	vacuolar protein sorting 13C [Source:MGI Symbol;Acc:MGI:2444207]	0.120058	5.91238	2.94668	0.00476037	0.0911915	-2.51871
ENSMUSG00000005672	Kit	protein_coding	MGI Symbol	8	KIT proto-oncogene receptor tyrosine kinase [Source:MGI Symbol;Acc:MGI:96677]	0.233349	4.3615	2.88493	0.00564378	0.0993994	-2.5204
ENSMUSG00000081087	Rps15a-ps7	processed_pseudogene	MGI Symbol	1	ribosomal protein S15A, pseudogene 7 [Source:MGI Symbol;Acc:MGI:3650538]	-0.228913	1.96488	-2.7689	0.00772719	0.118273	-2.52258
ENSMUSG00000024901	Peli3	protein_coding	MGI Symbol	7	pellino 3 [Source:MGI Symbol;Acc:MGI:1924963]	0.119278	4.71442	2.90302	0.00537033	0.0973933	-2.52311
ENSMUSG00000034327	Kctd9	protein_coding	MGI Symbol	6	potassium channel tetramerisation domain containing 9 [Source:MGI Symbol;Acc:MGI:2145579]	-0.170673	2.61155	-2.79686	0.0071686	0.113853	-2.5232
ENSMUSG00000033885	Pxk	protein_coding	MGI Symbol	6	PX domain containing serine/threonine kinase [Source:MGI Symbol;Acc:MGI:1289230]	0.146157	4.63115	2.89552	0.00548208	0.0981092	-2.53016
ENSMUSG00000080848	Gm9385	processed_pseudogene	MGI Symbol	1	predicted pseudogene 9385 [Source:MGI Symbol;Acc:MGI:3646182]	-0.199914	4.6509	-2.89529	0.00548557	0.0981092	-2.53035
ENSMUSG00000050538	B230217C12Rik	protein_coding	MGI Symbol	4	RIKEN cDNA B230217C12 gene [Source:MGI Symbol;Acc:MGI:1915377]	-0.104702	7.10208	-2.96064	0.00457943	0.0885648	-2.53094
ENSMUSG00000035268	Pkig	protein_coding	MGI Symbol	9	protein kinase inhibitor, gamma [Source:MGI Symbol;Acc:MGI:1343086]	-0.117647	7.75531	-2.96587	0.00451323	0.0881286	-2.53188
ENSMUSG00000110605	Gm32856	lincRNA	MGI Symbol	2	predicted gene, 32856 [Source:MGI Symbol;Acc:MGI:5592015]	-0.298716	1.06309	-2.73843	0.00838139	0.124436	-2.5367
ENSMUSG00000081992	Gm13408	processed_pseudogene	MGI Symbol	1	predicted gene 13408 [Source:MGI Symbol;Acc:MGI:3649613]	-0.186202	3.01477	-2.80818	0.00695316	0.111748	-2.53967
ENSMUSG00000060438	Rps10-ps1	processed_pseudogene	MGI Symbol	1	ribosomal protein S10, pseudogene 1 [Source:MGI Symbol;Acc:MGI:3644167]	-0.212473	3.99244	-2.86026	0.00603731	0.103158	-2.53995
ENSMUSG00000084129	Hmgb1-ps1	processed_pseudogene	MGI Symbol	1	high mobility group box 1, pseudogene 1 [Source:MGI Symbol;Acc:MGI:3768536]	-0.325354	-0.34306	-2.7692	0.00772105	0.118273	-2.54618
ENSMUSG00000035530	Eif1	protein_coding	MGI Symbol	5	eukaryotic translation initiation factor 1 [Source:MGI Symbol;Acc:MGI:105125]	-0.118581	10.4547	-2.97342	0.00441932	0.0872707	-2.54667
ENSMUSG00000030960	Eef1akmt2	protein_coding	MGI Symbol	6	EEF1A lysine methyltransferase 2 [Source:MGI Symbol;Acc:MGI:1919346]	-0.118285	5.7489	-2.92998	0.0049857	0.0933024	-2.5505
ENSMUSG00000026857	Ntmt1	protein_coding	MGI Symbol	9	N-terminal Xaa-Pro-Lys N-methyltransferase 1 [Source:MGI Symbol;Acc:MGI:1913867]	-0.134234	6.32175	-2.94187	0.00482423	0.0912632	-2.55292
ENSMUSG00000028495	Rps6	protein_coding	MGI Symbol	4	ribosomal protein S6 [Source:MGI Symbol;Acc:MGI:98159]	-0.119396	8.6977	-2.96166	0.00456645	0.0884196	-2.55785
ENSMUSG00000035898	Uba6	protein_coding	MGI Symbol	3	ubiquitin-like modifier activating enzyme 6 [Source:MGI Symbol;Acc:MGI:1913894]	0.157269	4.03535	2.8523	0.00616972	0.104343	-2.56066
ENSMUSG00000059743	Fdps	protein_coding	MGI Symbol	7	farnesyl diphosphate synthetase [Source:MGI Symbol;Acc:MGI:104888]	0.279795	0.864736	2.72502	0.00868507	0.125496	-2.56149
ENSMUSG00000017716	Birc5	protein_coding	MGI Symbol	2	baculoviral IAP repeat-containing 5 [Source:MGI Symbol;Acc:MGI:1203517]	0.332107	0.637574	2.72583	0.00866638	0.125496	-2.56207
ENSMUSG00000038888	Ctu1	protein_coding	MGI Symbol	1	cytosolic thiouridylase subunit 1 [Source:MGI Symbol;Acc:MGI:2385277]	-0.302024	2.38708	-2.76759	0.00775433	0.118387	-2.56585
ENSMUSG00000104097	Gm37313	unprocessed_pseudogene	MGI Symbol	1	predicted gene, 37313 [Source:MGI Symbol;Acc:MGI:5610541]	-0.266994	1.29054	-2.72837	0.00860836	0.125401	-2.56633
ENSMUSG00000057716	Tmem178b	protein_coding	MGI Symbol	4	transmembrane protein 178B [Source:MGI Symbol;Acc:MGI:3647581]	0.161141	5.56898	2.9177	0.00515762	0.095301	-2.56764
ENSMUSG00000036923	Stox1	protein_coding	MGI Symbol	3	storkhead box 1 [Source:MGI Symbol;Acc:MGI:2684909]	0.297371	0.595261	2.72135	0.00876987	0.126256	-2.5709
ENSMUSG00000036707	Cab39	protein_coding	MGI Symbol	5	calcium binding protein 39 [Source:MGI Symbol;Acc:MGI:107438]	-0.114421	6.85196	-2.94211	0.00482104	0.0912632	-2.57135
ENSMUSG00000021567	Nkd2	protein_coding	MGI Symbol	5	naked cuticle 2 [Source:MGI Symbol;Acc:MGI:1919543]	0.260188	2.5375	2.77276	0.00764782	0.118099	-2.57344
ENSMUSG00000056211	R3hdm1	protein_coding	MGI Symbol	16	R3H domain containing 1 [Source:MGI Symbol;Acc:MGI:2448514]	0.104971	6.93287	2.94184	0.00482463	0.0912632	-2.57355
ENSMUSG00000003657	Calb2	protein_coding	MGI Symbol	2	calbindin 2 [Source:MGI Symbol;Acc:MGI:101914]	0.371549	5.28389	2.90578	0.00532976	0.09704	-2.57461
ENSMUSG00000021144	Mta1	protein_coding	MGI Symbol	8	metastasis associated 1 [Source:MGI Symbol;Acc:MGI:2150037]	-0.123259	5.36412	-2.90592	0.00532773	0.09704	-2.58276
ENSMUSG00000085741	5430405H02Rik	processed_transcript	MGI Symbol	4	RIKEN cDNA 5430405H02 gene [Source:MGI Symbol;Acc:MGI:1921737]	-0.166144	2.77752	-2.77682	0.00756499	0.117044	-2.585
ENSMUSG00000058454	Dhcr7	protein_coding	MGI Symbol	13	7-dehydrocholesterol reductase [Source:MGI Symbol;Acc:MGI:1298378]	0.205556	4.86653	2.88008	0.00571923	0.099966	-2.58808
ENSMUSG00000041075	Fzd7	protein_coding	MGI Symbol	1	frizzled class receptor 7 [Source:MGI Symbol;Acc:MGI:108570]	0.313066	1.2995	2.71725	0.00886556	0.126982	-2.58838
ENSMUSG00000046541	Zfp526	protein_coding	MGI Symbol	1	zinc finger protein 526 [Source:MGI Symbol;Acc:MGI:2445181]	0.229168	1.36702	2.71673	0.00887785	0.127024	-2.5919
ENSMUSG00000100551	Gm19503	processed_pseudogene	MGI Symbol	1	predicted gene, 19503 [Source:MGI Symbol;Acc:MGI:5011688]	-0.235604	1.85423	-2.73113	0.00854546	0.125326	-2.59601
ENSMUSG00000024081	Cebpz	protein_coding	MGI Symbol	5	CCAAT/enhancer binding protein zeta [Source:MGI Symbol;Acc:MGI:109386]	-0.0873539	5.33609	-2.898	0.00544498	0.0978105	-2.5972
ENSMUSG00000003354	Ccdc65	protein_coding	MGI Symbol	2	coiled-coil domain containing 65 [Source:MGI Symbol;Acc:MGI:2146001]	0.188542	2.67686	2.76654	0.0077761	0.118496	-2.59976
ENSMUSG00000031636	Pdlim3	protein_coding	MGI Symbol	4	PDZ and LIM domain 3 [Source:MGI Symbol;Acc:MGI:1859274]	-0.43356	0.457881	-2.70975	0.00904311	0.127886	-2.59985
ENSMUSG00000050114	Prdx6b	protein_coding	MGI Symbol	1	peroxiredoxin 6B [Source:MGI Symbol;Acc:MGI:1336888]	-0.43421	-0.256929	-2.72799	0.00861703	0.125401	-2.60843
ENSMUSG00000010608	Rbm25	protein_coding	MGI Symbol	18	RNA binding motif protein 25 [Source:MGI Symbol;Acc:MGI:1914289]	-0.0886337	7.50533	-2.93326	0.00494059	0.0927752	-2.60873
ENSMUSG00000036427	Gpi1	protein_coding	MGI Symbol	11	glucose-6-phosphate isomerase 1 [Source:MGI Symbol;Acc:MGI:95797]	0.113234	9.61533	2.94439	0.00479063	0.0912632	-2.61205
ENSMUSG00000037259	Dzank1	protein_coding	MGI Symbol	4	double zinc ribbon and ankyrin repeat domains 1 [Source:MGI Symbol;Acc:MGI:2139080]	0.121387	6.02107	2.91142	0.00524757	0.095976	-2.61431
ENSMUSG00000067121	Gm7027	processed_pseudogene	MGI Symbol	1	predicted gene 7027 [Source:MGI Symbol;Acc:MGI:3644555]	-0.200926	1.66026	-2.71498	0.00891914	0.127165	-2.61531
ENSMUSG00000024974	Smc3	protein_coding	MGI Symbol	3	structural maintenance of chromosomes 3 [Source:MGI Symbol;Acc:MGI:1339795]	-0.08611	6.83297	-2.92393	0.0050697	0.094258	-2.61689
ENSMUSG00000000278	Scpep1	protein_coding	MGI Symbol	1	serine carboxypeptidase 1 [Source:MGI Symbol;Acc:MGI:1921867]	-0.174968	3.36081	-2.7921	0.00726091	0.114364	-2.62323
ENSMUSG00000055917	Zfp277	protein_coding	MGI Symbol	5	zinc finger protein 277 [Source:MGI Symbol;Acc:MGI:1890393]	-0.141418	6.03229	-2.90866	0.00528761	0.0964898	-2.62333
ENSMUSG00000051455	Meioc	protein_coding	MGI Symbol	3	meiosis specific with coiled-coil domain [Source:MGI Symbol;Acc:MGI:2686410]	-0.356619	-0.198617	-2.71545	0.00890797	0.127165	-2.62561
ENSMUSG00000038152	5033430I15Rik	lincRNA	MGI Symbol	2	RIKEN cDNA 5033430I15 gene [Source:MGI Symbol;Acc:MGI:1923250]	-0.202761	2.23259	-2.73524	0.00845278	0.124897	-2.62584
ENSMUSG00000030057	Cnbp	protein_coding	MGI Symbol	9	cellular nucleic acid binding protein [Source:MGI Symbol;Acc:MGI:88431]	-0.106143	9.74134	-2.93898	0.00486298	0.0917441	-2.62717
ENSMUSG00000020863	Luc7l3	protein_coding	MGI Symbol	10	LUC7-like 3 (S. cerevisiae) [Source:MGI Symbol;Acc:MGI:1914934]	-0.158035	7.43471	-2.92432	0.00506427	0.094258	-2.62966
ENSMUSG00000107721	Gm44261	processed_pseudogene	MGI Symbol	1	predicted gene, 44261 [Source:MGI Symbol;Acc:MGI:5690653]	-0.368173	-0.321932	-2.71937	0.00881599	0.126587	-2.63015
ENSMUSG00000047591	Mafa	protein_coding	MGI Symbol	1	v-maf musculoaponeurotic fibrosarcoma oncogene family, protein A (avian) [Source:MGI Symbol;Acc:MGI:2673307]	-0.326416	0.732018	-2.69131	0.0094939	0.131419	-2.63086
ENSMUSG00000074651	Mcidas	protein_coding	MGI Symbol	1	multiciliate differentiation and DNA synthesis associated cell cycle protein [Source:MGI Symbol;Acc:MGI:3648807]	-0.463849	-0.49623	-2.73045	0.00856078	0.125326	-2.63177
ENSMUSG00000085735	Mettl5os	antisense	MGI Symbol	1	methyltransferase like 5, opposite strand [Source:MGI Symbol;Acc:MGI:1922537]	-0.216208	1.45972	-2.70049	0.00926699	0.129665	-2.63376
ENSMUSG00000038679	Trps1	protein_coding	MGI Symbol	8	transcriptional repressor GATA binding 1 [Source:MGI Symbol;Acc:MGI:1927616]	0.126415	5.41982	2.88567	0.00563226	0.0993994	-2.63472
ENSMUSG00000095762	Gm16378	processed_pseudogene	MGI Symbol	1	predicted gene 16378 [Source:MGI Symbol;Acc:MGI:3646886]	-0.176642	3.08288	-2.77109	0.00768205	0.118273	-2.63482
ENSMUSG00000055323	Gm9967	processed_transcript	MGI Symbol	3	predicted gene 9967 [Source:MGI Symbol;Acc:MGI:3704300]	-0.292664	0.215446	-2.69413	0.00942364	0.131007	-2.63639
ENSMUSG00000083139	Gm12418	processed_pseudogene	MGI Symbol	1	predicted gene 12418 [Source:MGI Symbol;Acc:MGI:3650582]	-0.327826	-0.0417145	-2.70269	0.00921325	0.129418	-2.63959
ENSMUSG00000035403	Crb2	protein_coding	MGI Symbol	3	crumbs family member 2 [Source:MGI Symbol;Acc:MGI:2679260]	0.363323	0.964636	2.68771	0.00958403	0.131779	-2.64007
ENSMUSG00000030432	Rpl28	protein_coding	MGI Symbol	5	ribosomal protein L28 [Source:MGI Symbol;Acc:MGI:101839]	-0.147065	8.05772	-2.92474	0.00505836	0.094258	-2.64085
ENSMUSG00000044387	2410080I02Rik	lincRNA	MGI Symbol	1	RIKEN cDNA 2410080I02 gene [Source:MGI Symbol;Acc:MGI:1915498]	-0.240607	1.01886	-2.68767	0.00958509	0.131779	-2.64252
ENSMUSG00000041560	Nop53	protein_coding	MGI Symbol	4	NOP53 ribosome biogenesis factor [Source:MGI Symbol;Acc:MGI:2154441]	-0.152117	6.96546	-2.91374	0.00521419	0.0957383	-2.64725
ENSMUSG00000039163	Cmc1	protein_coding	MGI Symbol	2	COX assembly mitochondrial protein 1 [Source:MGI Symbol;Acc:MGI:1915149]	-0.124134	4.41234	-2.83677	0.00643573	0.107296	-2.6494
ENSMUSG00000021591	Glrx	protein_coding	MGI Symbol	4	glutaredoxin [Source:MGI Symbol;Acc:MGI:2135625]	0.122509	5.71665	2.88783	0.00559903	0.09906	-2.65166
ENSMUSG00000046721	Rpl14-ps1	processed_pseudogene	MGI Symbol	1	ribosomal protein L14, pseudogene 1 [Source:MGI Symbol;Acc:MGI:3710579]	-0.20534	6.01636	-2.89405	0.00550434	0.0982731	-2.65589
ENSMUSG00000116174	Gm10362	processed_pseudogene	MGI Symbol	1	predicted gene 10362 [Source:MGI Symbol;Acc:MGI:3642619]	-0.21845	1.45704	-2.68977	0.00953223	0.131499	-2.65656
ENSMUSG00000007739	Cct4	protein_coding	MGI Symbol	9	chaperonin containing Tcp1, subunit 4 (delta) [Source:MGI Symbol;Acc:MGI:104689]	-0.12259	7.41872	-2.91356	0.00521682	0.0957383	-2.65725
ENSMUSG00000029676	Pot1a	protein_coding	MGI Symbol	9	protection of telomeres 1A [Source:MGI Symbol;Acc:MGI:2141503]	0.174205	4.05978	2.81277	0.00686765	0.111128	-2.66013
ENSMUSG00000103009	Gm4430	TEC	MGI Symbol	1	predicted gene 4430 [Source:MGI Symbol;Acc:MGI:3782614]	-0.325947	0.752903	-2.67666	0.00986634	0.134275	-2.66068
ENSMUSG00000023118	Sympk	protein_coding	MGI Symbol	8	symplekin [Source:MGI Symbol;Acc:MGI:1915438]	0.157365	4.9207	2.85553	0.00611572	0.10382	-2.66147
ENSMUSG00000029169	Dhx15	protein_coding	MGI Symbol	7	DEAH (Asp-Glu-Ala-His) box polypeptide 15 [Source:MGI Symbol;Acc:MGI:1099786]	-0.0769272	6.1584	-2.89382	0.00550775	0.0982731	-2.66565
ENSMUSG00000024480	Ap3s1	protein_coding	MGI Symbol	6	adaptor-related protein complex 3, sigma 1 subunit [Source:MGI Symbol;Acc:MGI:1337062]	-0.129164	4.85841	-2.85035	0.00620256	0.10466	-2.66701
ENSMUSG00000014852	Adamts13	protein_coding	MGI Symbol	3	a disintegrin-like and metallopeptidase (reprolysin type) with thrombospondin type 1 motif, 13 [Source:MGI Symbol;Acc:MGI:2685556]	-0.351075	0.67762	-2.67335	0.00995238	0.134653	-2.66734
ENSMUSG00000085084	4930570G19Rik	lincRNA	MGI Symbol	4	RIKEN cDNA 4930570G19 gene [Source:MGI Symbol;Acc:MGI:1923158]	-0.156214	2.73252	-2.73845	0.00838094	0.124436	-2.67013
ENSMUSG00000025362	Rps26	protein_coding	MGI Symbol	3	ribosomal protein S26 [Source:MGI Symbol;Acc:MGI:1351628]	-0.163097	7.76531	-2.91055	0.00526019	0.096098	-2.67106
ENSMUSG00000035158	Mitf	protein_coding	MGI Symbol	8	melanogenesis associated transcription factor [Source:MGI Symbol;Acc:MGI:104554]	0.166788	3.2856	2.76764	0.00775322	0.118387	-2.6713
ENSMUSG00000117768	8030456M14Rik	bidirectional_promoter_lncRNA	MGI Symbol	1	RIKEN cDNA 8030456M14 gene [Source:MGI Symbol;Acc:MGI:1924742]	-0.339348	0.263972	-2.67594	0.00988512	0.134305	-2.67151
ENSMUSG00000038248	Sobp	protein_coding	MGI Symbol	2	sine oculis binding protein [Source:MGI Symbol;Acc:MGI:1924427]	-0.118971	5.74625	-2.88033	0.00571524	0.099966	-2.67353
ENSMUSG00000093674	Rpl41	protein_coding	MGI Symbol	7	ribosomal protein L41 [Source:MGI Symbol;Acc:MGI:1915195]	-0.16409	8.98571	-2.9171	0.00516613	0.0953493	-2.67379
ENSMUSG00000015671	Psma2	protein_coding	MGI Symbol	2	proteasome subunit alpha 2 [Source:MGI Symbol;Acc:MGI:104885]	-0.115068	8.05945	-2.91154	0.00524593	0.095976	-2.67424
ENSMUSG00000017119	Nbr1	protein_coding	MGI Symbol	21	NBR1, autophagy cargo receptor [Source:MGI Symbol;Acc:MGI:108498]	0.107785	6.84267	2.89791	0.00544625	0.0978105	-2.68183
ENSMUSG00000044550	Tceal3	protein_coding	MGI Symbol	7	transcription elongation factor A (SII)-like 3 [Source:MGI Symbol;Acc:MGI:1913354]	-0.127837	7.5963	-2.90463	0.00534657	0.0972367	-2.68335
ENSMUSG00000055044	Pdlim1	protein_coding	MGI Symbol	5	PDZ and LIM domain 1 (elfin) [Source:MGI Symbol;Acc:MGI:1860611]	0.17159	3.37246	2.76364	0.00783664	0.119194	-2.68752
ENSMUSG00000050271	Prag1	protein_coding	MGI Symbol	3	PEAK1 related kinase activating pseudokinase 1 [Source:MGI Symbol;Acc:MGI:1196223]	0.187004	3.61316	2.77923	0.00751625	0.116737	-2.6882
ENSMUSG00000113504	Selenok-ps5	processed_pseudogene	MGI Symbol	1	selenoprotein K, pseudogene 5 [Source:MGI Symbol;Acc:MGI:5012170]	-0.350086	0.067377	-2.67197	0.00998828	0.134799	-2.6891
ENSMUSG00000022634	Yaf2	protein_coding	MGI Symbol	2	YY1 associated factor 2 [Source:MGI Symbol;Acc:MGI:1914307]	-0.0891038	6.49903	-2.88937	0.00557539	0.0989165	-2.69189
ENSMUSG00000013611	Snx31	protein_coding	MGI Symbol	4	sorting nexin 31 [Source:MGI Symbol;Acc:MGI:1913946]	0.521827	-0.556436	2.69301	0.00945137	0.131055	-2.69432
ENSMUSG00000022913	Psmg1	protein_coding	MGI Symbol	4	proteasome (prosome, macropain) assembly chaperone 1 [Source:MGI Symbol;Acc:MGI:1860263]	-0.156008	4.16494	-2.80483	0.00701642	0.112541	-2.69499
ENSMUSG00000028655	Mfsd2a	protein_coding	MGI Symbol	4	major facilitator superfamily domain containing 2A [Source:MGI Symbol;Acc:MGI:1923824]	0.176862	2.70879	2.72557	0.00867231	0.125496	-2.69743
ENSMUSG00000024064	Galnt14	protein_coding	MGI Symbol	5	polypeptide N-acetylgalactosaminyltransferase 14 [Source:MGI Symbol;Acc:MGI:1918935]	0.152908	3.7245	2.77711	0.0075592	0.117044	-2.69931
ENSMUSG00000042804	Gpr153	protein_coding	MGI Symbol	4	G protein-coupled receptor 153 [Source:MGI Symbol;Acc:MGI:1916157]	0.275151	1.13144	2.6602	0.0103009	0.136962	-2.70142
ENSMUSG00000020707	Rnf135	protein_coding	MGI Symbol	2	ring finger protein 135 [Source:MGI Symbol;Acc:MGI:1919206]	0.163385	2.66381	2.72103	0.00877731	0.126256	-2.70227
ENSMUSG00000000486	Septin1	protein_coding	MGI Symbol	10	septin 1 [Source:MGI Symbol;Acc:MGI:1858916]	-0.222908	2.26788	-2.70164	0.00923889	0.129665	-2.70292
ENSMUSG00000022391	Rangap1	protein_coding	MGI Symbol	7	RAN GTPase activating protein 1 [Source:MGI Symbol;Acc:MGI:103071]	0.104076	7.99602	2.89946	0.00542315	0.0977498	-2.70359
ENSMUSG00000096934	Gm26658	antisense	MGI Symbol	1	predicted gene, 26658 [Source:MGI Symbol;Acc:MGI:5477152]	-0.528319	-0.509194	-2.68556	0.00963836	0.132062	-2.70567
ENSMUSG00000039977	Deup1	protein_coding	MGI Symbol	5	deuterosome assembly protein 1 [Source:MGI Symbol;Acc:MGI:2443026]	0.577928	-0.499596	2.69972	0.00928591	0.129665	-2.70631
ENSMUSG00000074656	Eif2s2	protein_coding	MGI Symbol	5	eukaryotic translation initiation factor 2, subunit 2 (beta) [Source:MGI Symbol;Acc:MGI:1914454]	-0.106518	7.15066	-2.89037	0.00556021	0.0987885	-2.70841
ENSMUSG00000085039	Gm15927	processed_transcript	MGI Symbol	5	predicted gene 15927 [Source:MGI Symbol;Acc:MGI:3801889]	0.362826	0.152209	2.65834	0.0103509	0.136975	-2.70877
ENSMUSG00000038065	Mturn	protein_coding	MGI Symbol	3	maturin, neural progenitor differentiation regulator homolog (Xenopus) [Source:MGI Symbol;Acc:MGI:1915485]	0.139561	6.53588	2.88213	0.00568714	0.0998368	-2.7108
ENSMUSG00000074211	Sdhaf1	protein_coding	MGI Symbol	1	succinate dehydrogenase complex assembly factor 1 [Source:MGI Symbol;Acc:MGI:1915582]	-0.263183	1.16483	-2.65705	0.010386	0.137097	-2.71197
ENSMUSG00000054099	Slc25a40	protein_coding	MGI Symbol	8	solute carrier family 25, member 40 [Source:MGI Symbol;Acc:MGI:2442486]	0.180977	3.11673	2.73993	0.00834795	0.124282	-2.71216
ENSMUSG00000043398	Gpr135	protein_coding	MGI Symbol	1	G protein-coupled receptor 135 [Source:MGI Symbol;Acc:MGI:2676315]	-0.239201	2.96034	-2.72968	0.00857831	0.125326	-2.71388
ENSMUSG00000009687	Fxyd5	protein_coding	MGI Symbol	14	FXYD domain-containing ion transport regulator 5 [Source:MGI Symbol;Acc:MGI:1201785]	-0.228695	1.95645	-2.68145	0.00974306	0.133158	-2.71617
ENSMUSG00000109956	Gm45428	TEC	MGI Symbol	1	predicted gene 45428 [Source:MGI Symbol;Acc:MGI:5791264]	-0.213425	1.62736	-2.66885	0.0100704	0.135344	-2.71698
ENSMUSG00000027371	Fahd2a	protein_coding	MGI Symbol	7	fumarylacetoacetate hydrolase domain containing 2A [Source:MGI Symbol;Acc:MGI:1915376]	0.145016	4.99839	2.83418	0.00648098	0.107471	-2.71901
ENSMUSG00000086782	E130102H24Rik	lincRNA	MGI Symbol	2	RIKEN cDNA E130102H24 gene [Source:MGI Symbol;Acc:MGI:1925116]	-0.310947	1.24218	-2.65301	0.010496	0.137827	-2.72045
ENSMUSG00000066721	Zfp575	protein_coding	MGI Symbol	1	zinc finger protein 575 [Source:MGI Symbol;Acc:MGI:2141921]	-0.310085	1.86243	-2.67628	0.00987615	0.134296	-2.72112
ENSMUSG00000041540	Sox5	protein_coding	MGI Symbol	14	SRY (sex determining region Y)-box 5 [Source:MGI Symbol;Acc:MGI:98367]	0.145092	4.73343	2.81985	0.00673755	0.109939	-2.72654
ENSMUSG00000021337	Scgn	protein_coding	MGI Symbol	3	secretagogin, EF-hand calcium binding protein [Source:MGI Symbol;Acc:MGI:2384873]	0.201692	3.09648	2.73049	0.00855999	0.125326	-2.72791
ENSMUSG00000035439	Haus8	protein_coding	MGI Symbol	8	4HAUS augmin-like complex, subunit 8 [Source:MGI Symbol;Acc:MGI:1923728]	0.138734	3.45446	2.7518	0.00808814	0.121364	-2.7291
ENSMUSG00000024565	Sall3	protein_coding	MGI Symbol	3	spalt like transcription factor 3 [Source:MGI Symbol;Acc:MGI:109295]	0.195119	2.26324	2.69048	0.00951464	0.131481	-2.72913
ENSMUSG00000030335	Mrpl51	protein_coding	MGI Symbol	3	mitochondrial ribosomal protein L51 [Source:MGI Symbol;Acc:MGI:1913743]	-0.113727	6.52674	-2.8741	0.00581352	0.100851	-2.7304
ENSMUSG00000062611	Rps3a2	processed_pseudogene	MGI Symbol	1	ribosomal protein S3A2 [Source:MGI Symbol;Acc:MGI:3642853]	-0.162325	3.61255	-2.75794	0.00795688	0.120343	-2.73228
ENSMUSG00000073590	3222401L13Rik	lincRNA	MGI Symbol	2	RIKEN cDNA 3222401L13 gene [Source:MGI Symbol;Acc:MGI:2444186]	-0.250122	1.17114	-2.64632	0.0106807	0.139375	-2.73329
ENSMUSG00000029414	Kntc1	protein_coding	MGI Symbol	7	kinetochore associated 1 [Source:MGI Symbol;Acc:MGI:2673709]	0.235901	1.7001	2.66162	0.0102628	0.136738	-2.73384
ENSMUSG00000095847	Gm5451	processed_pseudogene	MGI Symbol	1	predicted gene 5451 [Source:MGI Symbol;Acc:MGI:3643790]	-0.190583	2.11795	-2.67981	0.00978509	0.133382	-2.73508
ENSMUSG00000029475	Kdm2b	protein_coding	MGI Symbol	20	lysine (K)-specific demethylase 2B [Source:MGI Symbol;Acc:MGI:1354737]	0.187565	3.50938	2.7514	0.00809684	0.121364	-2.73564
ENSMUSG00000003198	Zfp959	protein_coding	MGI Symbol	3	zinc finger protein 959 [Source:MGI Symbol;Acc:MGI:2385058]	-0.143926	3.39645	-2.74367	0.00826537	0.123279	-2.73878
ENSMUSG00000103570	C630004M23Rik	TEC	MGI Symbol	1	RIKEN cDNA C630004M23 gene [Source:MGI Symbol;Acc:MGI:3642399]	-0.269944	0.762678	-2.63787	0.0109183	0.140886	-2.73922
ENSMUSG00000032397	Tipin	protein_coding	MGI Symbol	5	timeless interacting protein [Source:MGI Symbol;Acc:MGI:1921571]	-0.137628	5.22481	-2.83493	0.00646795	0.107376	-2.74128
ENSMUSG00000001173	Ocrl	protein_coding	MGI Symbol	7	OCRL, inositol polyphosphate-5-phosphatase [Source:MGI Symbol;Acc:MGI:109589]	0.113999	5.08294	2.82652	0.00661705	0.108946	-2.7465
ENSMUSG00000046411	Rps4l-ps	processed_pseudogene	MGI Symbol	1	ribosomal protein S4-like, pseudogene [Source:MGI Symbol;Acc:MGI:3648347]	-0.346208	-0.0400481	-2.6458	0.0106954	0.139454	-2.74696
ENSMUSG00000021218	Gdi2	protein_coding	MGI Symbol	10	guanosine diphosphate (GDP) dissociation inhibitor 2 [Source:MGI Symbol;Acc:MGI:99845]	-0.131553	8.8461	-2.88719	0.0056088	0.0991072	-2.74711
ENSMUSG00000023832	Acat2	protein_coding	MGI Symbol	4	acetyl-Coenzyme A acetyltransferase 2 [Source:MGI Symbol;Acc:MGI:87871]	0.12249	6.22463	2.85919	0.00605495	0.103191	-2.75362
ENSMUSG00000034278	Dnajc17	protein_coding	MGI Symbol	3	DnaJ heat shock protein family (Hsp40) member C17 [Source:MGI Symbol;Acc:MGI:1916658]	-0.146209	3.80877	-2.76117	0.00788856	0.119646	-2.75366
ENSMUSG00000040078	Ptges3-ps	processed_pseudogene	MGI Symbol	1	prostaglandin E synthase 3, pseudogene [Source:MGI Symbol;Acc:MGI:3704271]	-0.229282	2.8702	-2.71175	0.0089955	0.127578	-2.75372
ENSMUSG00000101299	Gm28175	lincRNA	MGI Symbol	2	predicted gene 28175 [Source:MGI Symbol;Acc:MGI:5578881]	-0.191133	1.63574	-2.65092	0.0105534	0.138384	-2.75384
ENSMUSG00000031750	Il34	protein_coding	MGI Symbol	5	interleukin 34 [Source:MGI Symbol;Acc:MGI:1923777]	0.124833	5.58156	2.84225	0.00634068	0.106175	-2.75466
ENSMUSG00000099681	1700052K11Rik	antisense	MGI Symbol	1	RIKEN cDNA 1700052K11 gene [Source:MGI Symbol;Acc:MGI:1920681]	-0.243604	1.41893	-2.64199	0.0108019	0.140391	-2.75757
ENSMUSG00000024261	Syt4	protein_coding	MGI Symbol	1	synaptotagmin IV [Source:MGI Symbol;Acc:MGI:101759]	0.126649	6.97882	2.86871	0.00589981	0.10181	-2.75757
ENSMUSG00000092203	1110038B12Rik	processed_transcript	MGI Symbol	8	RIKEN cDNA 1110038B12 gene [Source:MGI Symbol;Acc:MGI:1916013]	-0.13895	4.17137	-2.77764	0.00754842	0.117011	-2.75764
ENSMUSG00000084111	Gm15710	processed_pseudogene	MGI Symbol	1	predicted gene 15710 [Source:MGI Symbol;Acc:MGI:3783151]	-0.190039	5.70926	-2.84493	0.00629461	0.105791	-2.7595
ENSMUSG00000025591	Tma16	protein_coding	MGI Symbol	4	translation machinery associated 16 [Source:MGI Symbol;Acc:MGI:1913532]	0.127053	4.29166	2.78221	0.00745636	0.116159	-2.76114
ENSMUSG00000073633	Fbxo36	protein_coding	MGI Symbol	4	F-box protein 36 [Source:MGI Symbol;Acc:MGI:1289192]	0.200483	2.61636	2.69324	0.00944561	0.131055	-2.76124
ENSMUSG00000027593	Raly	protein_coding	MGI Symbol	10	hnRNP-associated with lethal yellow [Source:MGI Symbol;Acc:MGI:97850]	-0.156527	4.03725	-2.76982	0.00770823	0.118273	-2.76297
ENSMUSG00000060377	Rpl36a-ps1	protein_coding	MGI Symbol	1	ribosomal protein L36A, pseudogene 1 [Source:MGI Symbol;Acc:MGI:3642585]	-0.21224	2.61025	-2.68982	0.00953114	0.131499	-2.7638
ENSMUSG00000111291	Gm48604	lincRNA	MGI Symbol	1	predicted gene, 48604 [Source:MGI Symbol;Acc:MGI:6098186]	0.244761	1.41138	2.63678	0.0109493	0.140886	-2.76518
ENSMUSG00000000202	Btbd17	protein_coding	MGI Symbol	7	BTB (POZ) domain containing 17 [Source:MGI Symbol;Acc:MGI:1919264]	-0.406805	-0.063852	-2.63815	0.0109103	0.140886	-2.76527
ENSMUSG00000081406	Rps6-ps4	processed_pseudogene	MGI Symbol	1	ribosomal protein S6, pseudogene 4 [Source:MGI Symbol;Acc:MGI:3650907]	-0.169817	4.58689	-2.79386	0.00722675	0.114364	-2.76937
ENSMUSG00000073236	2500004C02Rik	processed_transcript	MGI Symbol	3	RIKEN cDNA 2500004C02 gene [Source:MGI Symbol;Acc:MGI:1919576]	-0.113607	4.09604	-2.76573	0.00779301	0.118642	-2.78132
ENSMUSG00000113309	Gm48408	TEC	MGI Symbol	1	predicted gene, 48408 [Source:MGI Symbol;Acc:MGI:6097898]	0.170647	3.21755	2.71387	0.00894518	0.127199	-2.78343
ENSMUSG00000018239	Zcchc10	protein_coding	MGI Symbol	2	zinc finger, CCHC domain containing 10 [Source:MGI Symbol;Acc:MGI:1196228]	-0.104495	4.5706	-2.78833	0.00733493	0.115206	-2.78366
ENSMUSG00000052364	B630019K06Rik	protein_coding	MGI Symbol	1	RIKEN cDNA B630019K06 gene [Source:MGI Symbol;Acc:MGI:2147918]	-0.156333	3.77288	-2.74415	0.00825468	0.123279	-2.78626
ENSMUSG00000031609	Sap30	protein_coding	MGI Symbol	1	sin3 associated polypeptide [Source:MGI Symbol;Acc:MGI:1929129]	-0.230909	0.945225	-2.61536	0.0115747	0.145408	-2.78678
ENSMUSG00000063358	Mapk1	protein_coding	MGI Symbol	9	mitogen-activated protein kinase 1 [Source:MGI Symbol;Acc:MGI:1346858]	-0.0877255	8.70028	-2.87001	0.00587877	0.101656	-2.78779
ENSMUSG00000114999	Gm7962	processed_pseudogene	MGI Symbol	1	predicted gene 7962 [Source:MGI Symbol;Acc:MGI:3643213]	-0.350976	0.267716	-2.61331	0.0116364	0.145663	-2.79033
ENSMUSG00000072437	Nanos1	protein_coding	MGI Symbol	1	nanos C2HC-type zinc finger 1 [Source:MGI Symbol;Acc:MGI:2669254]	-0.122389	4.00364	-2.75542	0.00801044	0.120702	-2.79082
ENSMUSG00000020000	Moxd1	protein_coding	MGI Symbol	2	monooxygenase, DBH-like 1 [Source:MGI Symbol;Acc:MGI:1921582]	-0.274714	1.63295	-2.6348	0.0110059	0.141191	-2.79198
ENSMUSG00000053293	Pom121	protein_coding	MGI Symbol	1	nuclear pore membrane protein 121 [Source:MGI Symbol;Acc:MGI:2137624]	0.126278	4.51079	2.77961	0.00750871	0.116732	-2.79381
ENSMUSG00000107853	Gm18584	processed_pseudogene	MGI Symbol	1	predicted gene, 18584 [Source:MGI Symbol;Acc:MGI:5010769]	0.325821	-0.393583	2.63307	0.0110554	0.141523	-2.79421
ENSMUSG00000112099	Gm8960	processed_pseudogene	MGI Symbol	1	predicted gene 8960 [Source:MGI Symbol;Acc:MGI:3642929]	-0.187148	4.06181	-2.75412	0.00803834	0.120784	-2.79772
ENSMUSG00000040331	Nsmce4a	protein_coding	MGI Symbol	7	NSE4 homolog A, SMC5-SMC6 complex component [Source:MGI Symbol;Acc:MGI:1915122]	-0.1558	4.31637	-2.76866	0.0077322	0.118273	-2.79862
ENSMUSG00000023307	Marchf5	protein_coding	MGI Symbol	4	membrane associated ring-CH-type finger 5 [Source:MGI Symbol;Acc:MGI:1915207]	-0.141175	4.91604	-2.79856	0.00713585	0.113779	-2.79877
ENSMUSG00000049235	Gm7324	protein_coding	MGI Symbol	2	predicted gene 7324 [Source:MGI Symbol;Acc:MGI:3646999]	-0.207045	2.00552	-2.64503	0.0107166	0.139618	-2.79885
ENSMUSG00000084106	Gm6136	processed_pseudogene	MGI Symbol	1	predicted pseudogene 6136 [Source:MGI Symbol;Acc:MGI:3646897]	-0.179449	4.83453	-2.79259	0.0072515	0.114364	-2.80117
ENSMUSG00000074802	Gas2l3	protein_coding	MGI Symbol	8	growth arrest-specific 2 like 3 [Source:MGI Symbol;Acc:MGI:1918780]	0.194771	2.3738	2.66087	0.010283	0.136835	-2.80284
ENSMUSG00000070814	Zswim9	protein_coding	MGI Symbol	8	zinc finger SWIM-type containing 9 [Source:MGI Symbol;Acc:MGI:2447816]	0.136378	3.74421	2.73631	0.00842858	0.124897	-2.80381
ENSMUSG00000001666	Ddt	protein_coding	MGI Symbol	2	D-dopachrome tautomerase [Source:MGI Symbol;Acc:MGI:1298381]	-0.161539	4.09467	-2.75426	0.00803534	0.120784	-2.80387
ENSMUSG00000097328	Tnfsf12	protein_coding	MGI Symbol	2	tumor necrosis factor (ligand) superfamily, member 12 [Source:MGI Symbol;Acc:MGI:1196259]	-0.210894	1.41564	-2.61975	0.011444	0.144439	-2.80405
ENSMUSG00000013629	Cad	protein_coding	MGI Symbol	14	carbamoyl-phosphate synthetase 2, aspartate transcarbamylase, and dihydroorotase [Source:MGI Symbol;Acc:MGI:1916969]	0.191019	2.9444	2.6891	0.00954913	0.13162	-2.80417
ENSMUSG00000026341	Actr3	protein_coding	MGI Symbol	12	ARP3 actin-related protein 3 [Source:MGI Symbol;Acc:MGI:1921367]	-0.0751246	8.22767	-2.85996	0.00604223	0.103158	-2.80598
ENSMUSG00000045216	Hs6st1	protein_coding	MGI Symbol	2	heparan sulfate 6-O-sulfotransferase 1 [Source:MGI Symbol;Acc:MGI:1354958]	0.152742	3.62921	2.72545	0.00867523	0.125496	-2.80836
ENSMUSG00000028629	Exo5	protein_coding	MGI Symbol	4	exonuclease 5 [Source:MGI Symbol;Acc:MGI:1920422]	-0.133787	3.86028	-2.73903	0.00836792	0.124436	-2.81059
ENSMUSG00000044288	Cnr1	protein_coding	MGI Symbol	3	cannabinoid receptor 1 (brain) [Source:MGI Symbol;Acc:MGI:104615]	0.161167	6.74103	2.84382	0.00631362	0.105985	-2.81129
ENSMUSG00000026163	Sphkap	protein_coding	MGI Symbol	5	SPHK1 interactor, AKAP domain containing [Source:MGI Symbol;Acc:MGI:1924879]	0.137539	7.61472	2.85294	0.0061589	0.104269	-2.8113
ENSMUSG00000068373	D430041D05Rik	protein_coding	MGI Symbol	7	RIKEN cDNA D430041D05 gene [Source:MGI Symbol;Acc:MGI:2181743]	0.140863	5.62246	2.82072	0.00672164	0.109884	-2.81225
ENSMUSG00000040452	Cdh12	protein_coding	MGI Symbol	3	cadherin 12 [Source:MGI Symbol;Acc:MGI:109503]	0.152749	4.0591	2.74772	0.00817663	0.122294	-2.81413
ENSMUSG00000106189	Gm42933	processed_pseudogene	MGI Symbol	1	predicted gene 42933 [Source:MGI Symbol;Acc:MGI:5663070]	-0.317817	-0.24433	-2.61319	0.01164	0.145663	-2.81944
ENSMUSG00000021631	Mrps36-ps1	processed_pseudogene	MGI Symbol	1	mitichondrial ribosomal protein S36, pseudogene 1 [Source:MGI Symbol;Acc:MGI:3809201]	-0.249515	1.53148	-2.61469	0.0115949	0.145435	-2.81946
ENSMUSG00000063564	Col23a1	protein_coding	MGI Symbol	2	collagen, type XXIII, alpha 1 [Source:MGI Symbol;Acc:MGI:2653243]	0.448609	0.219478	2.59986	0.0120477	0.147942	-2.81972
ENSMUSG00000114401	Gm38604	antisense	MGI Symbol	2	predicted gene, 38604 [Source:MGI Symbol;Acc:MGI:5621489]	-0.379438	-0.201553	-2.61617	0.0115505	0.145329	-2.81995
ENSMUSG00000075609	Gm7935	processed_pseudogene	MGI Symbol	1	predicted pseudogene 7935 [Source:MGI Symbol;Acc:MGI:3646370]	-0.234652	1.99481	-2.63657	0.0109554	0.140886	-2.82071
ENSMUSG00000028902	Sf3a3	protein_coding	MGI Symbol	3	splicing factor 3a, subunit 3 [Source:MGI Symbol;Acc:MGI:1922312]	-0.112763	6.25944	-2.83248	0.00651098	0.107748	-2.82131
ENSMUSG00000094786	Gm14403	protein_coding	MGI Symbol	3	predicted gene 14403 [Source:MGI Symbol;Acc:MGI:3649813]	-0.198819	2.59048	-2.66579	0.0101514	0.136075	-2.82342
ENSMUSG00000027998	Plrg1	protein_coding	MGI Symbol	5	pleiotropic regulator 1 [Source:MGI Symbol;Acc:MGI:1858197]	-0.110947	6.15194	-2.82863	0.00657938	0.108657	-2.82621
ENSMUSG00000020577	Tspan13	protein_coding	MGI Symbol	3	tetraspanin 13 [Source:MGI Symbol;Acc:MGI:1913359]	-0.121171	8.47135	-2.85318	0.00615493	0.104269	-2.82643
ENSMUSG00000021234	Fam161b	protein_coding	MGI Symbol	4	family with sequence similarity 161, member B [Source:MGI Symbol;Acc:MGI:2443027]	0.127831	3.78919	2.7295	0.00858241	0.125326	-2.82647
ENSMUSG00000033491	Prss35	protein_coding	MGI Symbol	2	protease, serine 35 [Source:MGI Symbol;Acc:MGI:2444800]	0.233667	3.20998	2.69421	0.00942153	0.131007	-2.82835
ENSMUSG00000040429	Mterf1a	protein_coding	MGI Symbol	3	mitochondrial transcription termination factor 1a [Source:MGI Symbol;Acc:MGI:1918240]	-0.193729	2.63058	-2.66339	0.0102152	0.136443	-2.82877
ENSMUSG00000075054	Yae1d1	protein_coding	MGI Symbol	4	Yae1 domain containing 1 [Source:MGI Symbol;Acc:MGI:1914258]	0.0920827	4.9889	2.78898	0.00732207	0.115159	-2.82923
ENSMUSG00000033453	Adamts15	protein_coding	MGI Symbol	3	a disintegrin-like and metallopeptidase (reprolysin type) with thrombospondin type 1 motif, 15 [Source:MGI Symbol;Acc:MGI:2449569]	0.390094	0.152264	2.59708	0.0121342	0.148625	-2.8298
ENSMUSG00000068922	Msto1	protein_coding	MGI Symbol	5	misato 1, mitochondrial distribution and morphology regulator [Source:MGI Symbol;Acc:MGI:2385175]	0.136726	4.60528	2.77069	0.00769023	0.118273	-2.83051
ENSMUSG00000029832	Nfe2l3	protein_coding	MGI Symbol	3	nuclear factor, erythroid derived 2, like 3 [Source:MGI Symbol;Acc:MGI:1339958]	-0.355963	0.516936	-2.59113	0.0123215	0.149696	-2.83183
ENSMUSG00000031780	Ccl17	protein_coding	MGI Symbol	1	chemokine (C-C motif) ligand 17 [Source:MGI Symbol;Acc:MGI:1329039]	0.353513	0.796282	2.59107	0.0123235	0.149696	-2.83234
ENSMUSG00000047921	Trappc9	protein_coding	MGI Symbol	6	trafficking protein particle complex 9 [Source:MGI Symbol;Acc:MGI:1923760]	0.103517	6.27044	2.82791	0.00659211	0.10872	-2.8332
ENSMUSG00000031155	Pim2	protein_coding	MGI Symbol	3	proviral integration site 2 [Source:MGI Symbol;Acc:MGI:97587]	0.120209	5.97871	2.82218	0.00669526	0.109675	-2.83338
ENSMUSG00000090553	Snrpe	protein_coding	MGI Symbol	6	small nuclear ribonucleoprotein E [Source:MGI Symbol;Acc:MGI:98346]	-0.140132	6.17954	-2.82545	0.00663612	0.109037	-2.83454
ENSMUSG00000049112	Oxtr	protein_coding	MGI Symbol	2	oxytocin receptor [Source:MGI Symbol;Acc:MGI:109147]	0.324648	0.736408	2.58919	0.0123831	0.149903	-2.83564
ENSMUSG00000052056	Zfp217	protein_coding	MGI Symbol	5	zinc finger protein 217 [Source:MGI Symbol;Acc:MGI:2685408]	-0.304752	0.37498	-2.58897	0.0123904	0.149903	-2.83663
ENSMUSG00000049892	Rasd1	protein_coding	MGI Symbol	1	RAS, dexamethasone-induced 1 [Source:MGI Symbol;Acc:MGI:1270848]	0.113385	7.30662	2.83969	0.00638496	0.106645	-2.83761
ENSMUSG00000039838	Slc45a1	protein_coding	MGI Symbol	3	solute carrier family 45, member 1 [Source:MGI Symbol;Acc:MGI:2653235]	0.12222	5.36511	2.80069	0.00709514	0.113242	-2.8382
ENSMUSG00000020451	Limk2	protein_coding	MGI Symbol	13	LIM motif-containing protein kinase 2 [Source:MGI Symbol;Acc:MGI:1197517]	0.119955	6.14551	2.82407	0.00666101	0.109335	-2.83838
ENSMUSG00000004996	Mri1	protein_coding	MGI Symbol	5	methylthioribose-1-phosphate isomerase 1 [Source:MGI Symbol;Acc:MGI:1915123]	-0.316504	2.6146	-2.65485	0.0104458	0.137418	-2.83847
ENSMUSG00000030543	Mesp2	protein_coding	MGI Symbol	1	mesoderm posterior 2 [Source:MGI Symbol;Acc:MGI:1096325]	0.35442	0.572306	2.58724	0.0124454	0.149903	-2.8388
ENSMUSG00000021720	Rnf180	protein_coding	MGI Symbol	5	ring finger protein 180 [Source:MGI Symbol;Acc:MGI:1919066]	0.143071	4.43908	2.75867	0.00794137	0.120221	-2.8406
ENSMUSG00000030122	Ptms	protein_coding	MGI Symbol	5	parathymosin [Source:MGI Symbol;Acc:MGI:1916452]	-0.156668	7.07156	-2.83619	0.00644578	0.107328	-2.84116
ENSMUSG00000087412	Gm15501	transcribed_processed_pseudogene	MGI Symbol	2	predicted pseudogene 15501 [Source:MGI Symbol;Acc:MGI:3704296]	-0.210836	3.7914	-2.71971	0.00880814	0.126587	-2.84316
ENSMUSG00000114251	Tmed10-ps	processed_pseudogene	MGI Symbol	1	transmembrane p24 trafficking protein 10, pseudogene [Source:MGI Symbol;Acc:MGI:3782198]	-0.279188	0.661815	-2.58372	0.0125585	0.150628	-2.84608
ENSMUSG00000027544	Nfatc2	protein_coding	MGI Symbol	9	nuclear factor of activated T cells, cytoplasmic, calcineurin dependent 2 [Source:MGI Symbol;Acc:MGI:102463]	0.185361	4.02397	2.73455	0.00846823	0.124897	-2.84893
ENSMUSG00000022309	Angpt1	protein_coding	MGI Symbol	2	angiopoietin 1 [Source:MGI Symbol;Acc:MGI:108448]	0.261259	1.09946	2.58814	0.0124168	0.149903	-2.85029
ENSMUSG00000111964	Gm8942	processed_pseudogene	MGI Symbol	1	predicted gene 8942 [Source:MGI Symbol;Acc:MGI:3645705]	-0.217807	3.02633	-2.67414	0.00993164	0.134485	-2.85189
ENSMUSG00000054115	Skp2	protein_coding	MGI Symbol	5	S-phase kinase-associated protein 2 (p45) [Source:MGI Symbol;Acc:MGI:1351663]	0.196387	2.31211	2.63241	0.0110745	0.14161	-2.85397
ENSMUSG00000090223	Pcp4	protein_coding	MGI Symbol	4	Purkinje cell protein 4 [Source:MGI Symbol;Acc:MGI:97509]	-0.163146	5.99098	-2.81212	0.0068798	0.111128	-2.85636
ENSMUSG00000026181	Ppm1f	protein_coding	MGI Symbol	2	protein phosphatase 1F (PP2C domain containing) [Source:MGI Symbol;Acc:MGI:1918464]	0.150398	5.38743	2.79337	0.00723618	0.114364	-2.85787
ENSMUSG00000074934	Grem1	protein_coding	MGI Symbol	1	gremlin 1, DAN family BMP antagonist [Source:MGI Symbol;Acc:MGI:1344337]	-0.238209	1.8359	-2.61114	0.011702	0.146209	-2.8585
ENSMUSG00000104802	Gm5869	processed_pseudogene	MGI Symbol	1	predicted gene 5869 [Source:MGI Symbol;Acc:MGI:3648808]	-0.159723	2.95178	-2.66491	0.0101749	0.136075	-2.86295
ENSMUSG00000074479	Rtraf-ps	processed_pseudogene	MGI Symbol	1	RNA transcription, translation and transport factor, pseudogene [Source:MGI Symbol;Acc:MGI:3642446]	-0.26365	1.4126	-2.59202	0.0122934	0.149696	-2.86389
ENSMUSG00000040859	Bsdc1	protein_coding	MGI Symbol	8	BSD domain containing 1 [Source:MGI Symbol;Acc:MGI:1913466]	0.0880725	6.07459	2.81096	0.00690127	0.111163	-2.86426
ENSMUSG00000021179	Nrde2	protein_coding	MGI Symbol	3	nrde-2 necessary for RNA interference, domain containing [Source:MGI Symbol;Acc:MGI:2670969]	-0.147167	4.5157	-2.75128	0.00809941	0.121364	-2.86591
ENSMUSG00000019789	Hey2	protein_coding	MGI Symbol	2	hairy/enhancer-of-split related with YRPW motif 2 [Source:MGI Symbol;Acc:MGI:1341884]	0.280632	1.12716	2.5803	0.0126694	0.151621	-2.86865
ENSMUSG00000023918	Adgrf4	protein_coding	MGI Symbol	4	adhesion G protein-coupled receptor F4 [Source:MGI Symbol;Acc:MGI:1925499]	0.471382	-0.115763	2.59023	0.0123501	0.149795	-2.86878
ENSMUSG00000082705	Gm15616	processed_pseudogene	MGI Symbol	1	predicted gene 15616 [Source:MGI Symbol;Acc:MGI:3783061]	-0.289691	0.288199	-2.57305	0.0129072	0.15367	-2.86892
ENSMUSG00000039917	Rhbdd2	protein_coding	MGI Symbol	7	rhomboid domain containing 2 [Source:MGI Symbol;Acc:MGI:1915612]	0.127859	6.15788	2.81189	0.00688396	0.111128	-2.86901
ENSMUSG00000071847	Apcdd1	protein_coding	MGI Symbol	5	adenomatosis polyposis coli down-regulated 1 [Source:MGI Symbol;Acc:MGI:3513977]	-0.199865	2.86583	-2.65879	0.0103389	0.136975	-2.86948
ENSMUSG00000032599	Ip6k2	protein_coding	MGI Symbol	12	inositol hexaphosphate kinase 2 [Source:MGI Symbol;Acc:MGI:1923750]	0.0971138	5.69162	2.79788	0.00714902	0.113846	-2.87138
ENSMUSG00000026965	Anapc2	protein_coding	MGI Symbol	4	anaphase promoting complex subunit 2 [Source:MGI Symbol;Acc:MGI:2139135]	0.120606	6.27445	2.8119	0.00688372	0.111128	-2.87374
ENSMUSG00000037331	Larp1	protein_coding	MGI Symbol	3	La ribonucleoprotein domain family, member 1 [Source:MGI Symbol;Acc:MGI:1890165]	0.11189	5.88119	2.80222	0.00706597	0.113	-2.87422
ENSMUSG00000066626	Gm5121	processed_pseudogene	MGI Symbol	1	predicted gene 5121 [Source:MGI Symbol;Acc:MGI:3647258]	-0.242771	1.43212	-2.58557	0.0124991	0.150249	-2.87488
ENSMUSG00000078862	Gm14326	protein_coding	MGI Symbol	4	predicted gene 14326 [Source:MGI Symbol;Acc:MGI:3709298]	-0.11989	4.80111	-2.75999	0.00791337	0.119909	-2.87747
ENSMUSG00000028578	Caap1	protein_coding	MGI Symbol	2	caspase activity and apoptosis inhibitor 1 [Source:MGI Symbol;Acc:MGI:1915020]	-0.214838	1.99287	-2.60902	0.0117663	0.146224	-2.87765
ENSMUSG00000097493	9930014A18Rik	processed_transcript	MGI Symbol	4	RIKEN cDNA 9930014A18 gene [Source:MGI Symbol;Acc:MGI:2444091]	-0.24455	1.96507	-2.60629	0.0118494	0.146666	-2.87921
ENSMUSG00000074129	Rpl13a	protein_coding	MGI Symbol	19	ribosomal protein L13A [Source:MGI Symbol;Acc:MGI:1351455]	-0.143556	5.0983	-2.77303	0.00764228	0.118099	-2.87998
ENSMUSG00000015766	Eps8	protein_coding	MGI Symbol	13	epidermal growth factor receptor pathway substrate 8 [Source:MGI Symbol;Acc:MGI:104684]	0.113059	4.26037	2.73159	0.00853501	0.125326	-2.88003
ENSMUSG00000020848	Doc2b	protein_coding	MGI Symbol	1	double C2, beta [Source:MGI Symbol;Acc:MGI:1100497]	-0.13447	5.67258	-2.79468	0.00721071	0.114364	-2.88256
ENSMUSG00000041617	Ccdc74a	protein_coding	MGI Symbol	10	coiled-coil domain containing 74A [Source:MGI Symbol;Acc:MGI:1919565]	0.159495	3.55317	2.69067	0.00950974	0.131481	-2.88409
ENSMUSG00000074637	Sox2	protein_coding	MGI Symbol	1	SRY (sex determining region Y)-box 2 [Source:MGI Symbol;Acc:MGI:98364]	-0.150203	4.13377	-2.72345	0.00872119	0.125897	-2.88536
ENSMUSG00000079137	Rpl27-ps1	processed_pseudogene	MGI Symbol	1	ribosomal protein L27, pseudogene 1 [Source:MGI Symbol;Acc:MGI:3645348]	-0.237557	0.710433	-2.56394	0.0132116	0.154639	-2.88596
ENSMUSG00000117875	Gm6789	processed_pseudogene	MGI Symbol	1	predicted gene 6789 [Source:MGI Symbol;Acc:MGI:3643581]	-0.148109	3.99112	-2.71274	0.00897203	0.127357	-2.88787
ENSMUSG00000066554	Gm10167	processed_pseudogene	MGI Symbol	1	predicted pseudogene 10167 [Source:MGI Symbol;Acc:MGI:3704263]	-0.279057	0.512302	-2.56134	0.0132996	0.154639	-2.88912
ENSMUSG00000095597	Rps7-ps3	transcribed_processed_pseudogene	MGI Symbol	2	ribosomal protein S7, pseudogene 3 [Source:MGI Symbol;Acc:MGI:3648396]	-0.17341	4.80212	-2.75438	0.00803275	0.120784	-2.88975
ENSMUSG00000034639	Setmar	protein_coding	MGI Symbol	2	SET domain without mariner transposase fusion [Source:MGI Symbol;Acc:MGI:1921979]	0.14532	2.8191	2.64386	0.0107495	0.139821	-2.88992
ENSMUSG00000033618	Map3k13	protein_coding	MGI Symbol	3	mitogen-activated protein kinase kinase kinase 13 [Source:MGI Symbol;Acc:MGI:2444243]	0.130342	4.44627	2.73546	0.00844782	0.124897	-2.89074
ENSMUSG00000051184	Zfp524	protein_coding	MGI Symbol	3	zinc finger protein 524 [Source:MGI Symbol;Acc:MGI:1916740]	-0.163066	2.29583	-2.6183	0.011487	0.144756	-2.89093
ENSMUSG00000038646	Ramac	protein_coding	MGI Symbol	3	RNA guanine-7 methyltransferase activating subunit [Source:MGI Symbol;Acc:MGI:1914398]	-0.107793	7.47073	-2.81874	0.00675785	0.110031	-2.89275
ENSMUSG00000074576	Mocs3	protein_coding	MGI Symbol	1	molybdenum cofactor synthesis 3 [Source:MGI Symbol;Acc:MGI:1916622]	-0.218016	1.80771	-2.59231	0.0122841	0.149696	-2.89302
ENSMUSG00000042396	Rbm7	protein_coding	MGI Symbol	4	RNA binding motif protein 7 [Source:MGI Symbol;Acc:MGI:1914260]	-0.104427	6.29833	-2.80259	0.00705875	0.112996	-2.89762
ENSMUSG00000042510	AA986860	protein_coding	MGI Symbol	3	expressed sequence AA986860 [Source:MGI Symbol;Acc:MGI:2138143]	0.263678	0.776216	2.55888	0.0133837	0.154673	-2.89781
ENSMUSG00000109282	Gm45188	antisense	MGI Symbol	1	predicted gene 45188 [Source:MGI Symbol;Acc:MGI:5753764]	-0.257278	1.25292	-2.56936	0.0130297	0.154008	-2.8998
ENSMUSG00000040795	Iqcc	protein_coding	MGI Symbol	5	IQ motif containing C [Source:MGI Symbol;Acc:MGI:2446212]	0.128729	4.13623	2.71508	0.00891671	0.127165	-2.90195
ENSMUSG00000036545	Adamts2	protein_coding	MGI Symbol	4	a disintegrin-like and metallopeptidase (reprolysin type) with thrombospondin type 1 motif, 2 [Source:MGI Symbol;Acc:MGI:1347356]	0.285334	1.04336	2.5616	0.013291	0.154639	-2.90231
ENSMUSG00000060938	Rpl26	protein_coding	MGI Symbol	6	ribosomal protein L26 [Source:MGI Symbol;Acc:MGI:106022]	-0.142762	8.40147	-2.82081	0.00671998	0.109884	-2.90459
ENSMUSG00000028639	Ybx1	protein_coding	MGI Symbol	7	Y box protein 1 [Source:MGI Symbol;Acc:MGI:99146]	-0.164944	6.07367	-2.79396	0.00722485	0.114364	-2.90498
ENSMUSG00000103428	Gm20754	lincRNA	MGI Symbol	2	predicted gene, 20754 [Source:MGI Symbol;Acc:MGI:5434110]	-0.135833	3.45939	-2.67529	0.0099019	0.134307	-2.90647
ENSMUSG00000051154	Commd3	protein_coding	MGI Symbol	12	COMM domain containing 3 [Source:MGI Symbol;Acc:MGI:88218]	-0.112967	7.44544	-2.81239	0.00687474	0.111128	-2.90732
ENSMUSG00000087698	Gm13031	antisense	MGI Symbol	1	predicted gene 13031 [Source:MGI Symbol;Acc:MGI:3702680]	-0.280775	0.994709	-2.55804	0.0134123	0.154689	-2.90784
ENSMUSG00000028464	Tpm2	protein_coding	MGI Symbol	6	tropomyosin 2, beta [Source:MGI Symbol;Acc:MGI:98810]	0.288455	2.68765	2.62746	0.0112175	0.142695	-2.90985
ENSMUSG00000083692	Gm9575	processed_pseudogene	MGI Symbol	1	predicted gene 9575 [Source:MGI Symbol;Acc:MGI:3779984]	-0.185455	3.1812	-2.65435	0.0104594	0.137486	-2.91276
ENSMUSG00000071671	Gm10343	processed_pseudogene	MGI Symbol	1	predicted gene 10343 [Source:MGI Symbol;Acc:MGI:3642690]	-0.241515	1.39276	-2.56553	0.0131581	0.154639	-2.9131
ENSMUSG00000034839	Larp6	protein_coding	MGI Symbol	1	La ribonucleoprotein domain family, member 6 [Source:MGI Symbol;Acc:MGI:1914807]	-0.111957	5.38174	-2.77161	0.00767125	0.118235	-2.91401
ENSMUSG00000031511	Arhgef7	protein_coding	MGI Symbol	14	Rho guanine nucleotide exchange factor (GEF7) [Source:MGI Symbol;Acc:MGI:1860493]	0.100162	6.12166	2.79192	0.00726445	0.114364	-2.91423
ENSMUSG00000105489	Gm38562	antisense	MGI Symbol	1	predicted gene, 38562 [Source:MGI Symbol;Acc:MGI:5621447]	-0.500809	-0.480522	-2.5624	0.0132637	0.154639	-2.92369
ENSMUSG00000049755	Zfp672	protein_coding	MGI Symbol	9	zinc finger protein 672 [Source:MGI Symbol;Acc:MGI:2442105]	0.0943286	5.30173	2.76214	0.007868	0.119446	-2.92597
ENSMUSG00000097080	1700086O06Rik	lincRNA	MGI Symbol	6	RIKEN cDNA 1700086O06 gene [Source:MGI Symbol;Acc:MGI:1920766]	-0.176821	2.96032	-2.6374	0.0109317	0.140886	-2.92922
ENSMUSG00000051285	Pcmtd1	protein_coding	MGI Symbol	8	protein-L-isoaspartate (D-aspartate) O-methyltransferase domain containing 1 [Source:MGI Symbol;Acc:MGI:2441773]	-0.0818999	6.24057	-2.78688	0.00736349	0.115361	-2.93219
ENSMUSG00000018427	Ypel2	protein_coding	MGI Symbol	2	yippee like 2 [Source:MGI Symbol;Acc:MGI:1925114]	0.118247	5.62796	2.77031	0.00769802	0.118273	-2.93374
ENSMUSG00000042660	Wdr55	protein_coding	MGI Symbol	3	WD repeat domain 55 [Source:MGI Symbol;Acc:MGI:1915186]	0.131757	4.10559	2.69967	0.00928698	0.129665	-2.93423
ENSMUSG00000036693	Nop14	protein_coding	MGI Symbol	3	NOP14 nucleolar protein [Source:MGI Symbol;Acc:MGI:1922666]	-0.102229	4.76003	-2.73394	0.00848202	0.124897	-2.93637
ENSMUSG00000031026	Trim66	protein_coding	MGI Symbol	4	tripartite motif-containing 66 [Source:MGI Symbol;Acc:MGI:2152406]	-0.186205	2.46869	-2.60666	0.011838	0.146665	-2.9364
ENSMUSG00000034796	Cpne7	protein_coding	MGI Symbol	5	copine VII [Source:MGI Symbol;Acc:MGI:2142747]	0.195042	5.63087	2.76883	0.00772862	0.118273	-2.93688
ENSMUSG00000039058	Ak5	protein_coding	MGI Symbol	3	adenylate kinase 5 [Source:MGI Symbol;Acc:MGI:2677491]	0.0901383	7.61879	2.80169	0.00707589	0.113046	-2.93721
ENSMUSG00000024067	Dpy30	protein_coding	MGI Symbol	6	dpy-30, histone methyltransferase complex regulatory subunit [Source:MGI Symbol;Acc:MGI:1913560]	-0.120832	6.2053	-2.78326	0.00743553	0.116159	-2.93889
ENSMUSG00000066315	Gm12918	processed_pseudogene	MGI Symbol	1	predicted gene 12918 [Source:MGI Symbol;Acc:MGI:3652005]	-0.176485	2.56178	-2.60959	0.0117488	0.146209	-2.93916
ENSMUSG00000082465	Rps6-ps3	processed_pseudogene	MGI Symbol	1	ribosomal protein S6, pseudogene 3 [Source:MGI Symbol;Acc:MGI:3643565]	-0.183757	1.79041	-2.56931	0.0130314	0.154008	-2.94053
ENSMUSG00000109088	Gm44593	lincRNA	MGI Symbol	1	predicted gene 44593 [Source:MGI Symbol;Acc:MGI:5753169]	-0.407196	-0.37659	-2.54906	0.0137233	0.157249	-2.94059
ENSMUSG00000016481	Cr1l	protein_coding	MGI Symbol	10	complement component (3b/4b) receptor 1-like [Source:MGI Symbol;Acc:MGI:88513]	-0.144412	3.87314	-2.68382	0.00968253	0.132555	-2.9411
ENSMUSG00000040018	Cox15	protein_coding	MGI Symbol	2	cytochrome c oxidase assembly protein 15 [Source:MGI Symbol;Acc:MGI:1920112]	0.134176	4.77071	2.731	0.0085483	0.125326	-2.94286
ENSMUSG00000049649	Gpr3	protein_coding	MGI Symbol	3	G-protein coupled receptor 3 [Source:MGI Symbol;Acc:MGI:101908]	0.272221	2.15571	2.58429	0.0125401	0.150566	-2.94305
ENSMUSG00000005951	Shpk	protein_coding	MGI Symbol	2	sedoheptulokinase [Source:MGI Symbol;Acc:MGI:1921887]	0.178959	2.03855	2.57913	0.0127075	0.151963	-2.94343
ENSMUSG00000041025	Iffo2	protein_coding	MGI Symbol	3	intermediate filament family orphan 2 [Source:MGI Symbol;Acc:MGI:2140675]	0.170459	3.34132	2.64886	0.0106103	0.138793	-2.94567
ENSMUSG00000024740	Ddb1	protein_coding	MGI Symbol	11	damage specific DNA binding protein 1 [Source:MGI Symbol;Acc:MGI:1202384]	0.0870434	7.54909	2.79725	0.00716117	0.113846	-2.94656
ENSMUSG00000017774	Myo1c	protein_coding	MGI Symbol	10	myosin IC [Source:MGI Symbol;Acc:MGI:106612]	0.156039	3.13572	2.63758	0.0109264	0.140886	-2.94672
ENSMUSG00000116673	A630089N07Rik	protein_coding	MGI Symbol	6	RIKEN cDNA A630089N07 gene [Source:MGI Symbol;Acc:MGI:2444323]	0.191218	1.68552	2.55957	0.01336	0.154639	-2.94727
ENSMUSG00000031616	Ednra	protein_coding	MGI Symbol	2	endothelin receptor type A [Source:MGI Symbol;Acc:MGI:105923]	0.360434	0.748857	2.53203	0.0143304	0.160811	-2.94843
ENSMUSG00000117804	Gm6252	processed_pseudogene	MGI Symbol	1	predicted gene 6252 [Source:MGI Symbol;Acc:MGI:3644748]	-0.195499	3.1615	-2.6374	0.0109318	0.140886	-2.95004
ENSMUSG00000001901	Kcnh6	protein_coding	MGI Symbol	4	potassium voltage-gated channel, subfamily H (eag-related), member 6 [Source:MGI Symbol;Acc:MGI:2684139]	0.435467	0.0470423	2.53143	0.0143525	0.160811	-2.95312
ENSMUSG00000029416	Slc15a4	protein_coding	MGI Symbol	11	solute carrier family 15, member 4 [Source:MGI Symbol;Acc:MGI:2140796]	0.121565	3.54557	2.65741	0.0103761	0.137097	-2.95327
ENSMUSG00000079614	Seh1l	protein_coding	MGI Symbol	2	SEH1-like (S. cerevisiae [Source:MGI Symbol;Acc:MGI:1919374]	-0.0870939	6.35237	-2.7797	0.00750672	0.116732	-2.95467
ENSMUSG00000037708	Spag6	protein_coding	MGI Symbol	4	sperm associated antigen 6 [Source:MGI Symbol;Acc:MGI:3040687]	-0.44416	0.798925	-2.52885	0.0144468	0.161264	-2.95608
ENSMUSG00000034110	Kctd7	protein_coding	MGI Symbol	3	potassium channel tetramerisation domain containing 7 [Source:MGI Symbol;Acc:MGI:2442265]	0.16122	3.94696	2.68166	0.00973763	0.133158	-2.9573
ENSMUSG00000048039	Isg20l2	protein_coding	MGI Symbol	1	interferon stimulated exonuclease gene 20-like 2 [Source:MGI Symbol;Acc:MGI:2140076]	0.127083	3.87817	2.67476	0.00991562	0.13438	-2.95932
ENSMUSG00000036206	Sh3bp4	protein_coding	MGI Symbol	2	SH3-domain binding protein 4 [Source:MGI Symbol;Acc:MGI:2138297]	0.134872	4.40158	2.70382	0.00918594	0.129146	-2.9615
ENSMUSG00000027635	Dsn1	protein_coding	MGI Symbol	6	DSN1 homolog, MIS12 kinetochore complex component [Source:MGI Symbol;Acc:MGI:1914184]	0.282573	1.26425	2.53638	0.0141732	0.159556	-2.96399
ENSMUSG00000104864	Gm43655	processed_pseudogene	MGI Symbol	1	predicted gene 43655 [Source:MGI Symbol;Acc:MGI:5663792]	-0.26922	0.59455	-2.52241	0.0146844	0.162503	-2.96438
ENSMUSG00000021662	Arhgef28	protein_coding	MGI Symbol	7	Rho guanine nucleotide exchange factor (GEF) 28 [Source:MGI Symbol;Acc:MGI:1346016]	0.0994774	6.19286	2.77192	0.007665	0.118235	-2.9656
ENSMUSG00000031729	Ist1	protein_coding	MGI Symbol	4	increased sodium tolerance 1 homolog (yeast) [Source:MGI Symbol;Acc:MGI:1919205]	0.0879445	6.91199	2.78267	0.00744731	0.116159	-2.96665
ENSMUSG00000066116	Gm10154	processed_pseudogene	MGI Symbol	1	predicted gene 10154 [Source:MGI Symbol;Acc:MGI:3642271]	-0.182626	1.99301	-2.56596	0.0131435	0.154639	-2.96687
ENSMUSG00000031994	Adamts8	protein_coding	MGI Symbol	2	a disintegrin-like and metallopeptidase (reprolysin type) with thrombospondin type 1 motif, 8 [Source:MGI Symbol;Acc:MGI:1353468]	0.292888	0.875563	2.5247	0.0145994	0.162006	-2.96702
ENSMUSG00000026014	Raph1	protein_coding	MGI Symbol	8	Ras association (RalGDS/AF-6) and pleckstrin homology domains 1 [Source:MGI Symbol;Acc:MGI:1924550]	0.121186	5.10618	2.73394	0.00848193	0.124897	-2.97178
ENSMUSG00000097316	Gm10516	antisense	MGI Symbol	2	predicted gene 10516 [Source:MGI Symbol;Acc:MGI:3641979]	0.230418	2.00184	2.56371	0.0132193	0.154639	-2.97247
ENSMUSG00000034908	Sidt2	protein_coding	MGI Symbol	14	SID1 transmembrane family, member 2 [Source:MGI Symbol;Acc:MGI:2446134]	0.150116	4.21295	2.68683	0.00960638	0.131847	-2.97316
ENSMUSG00000028528	Dnajc6	protein_coding	MGI Symbol	8	DnaJ heat shock protein family (Hsp40) member C6 [Source:MGI Symbol;Acc:MGI:1919935]	0.11431	7.23731	2.78266	0.00744744	0.116159	-2.9748
ENSMUSG00000024135	Srbd1	protein_coding	MGI Symbol	6	S1 RNA binding domain 1 [Source:MGI Symbol;Acc:MGI:1925836]	0.16278	2.87935	2.60995	0.0117379	0.146209	-2.97555
ENSMUSG00000041460	Cacna2d4	protein_coding	MGI Symbol	11	calcium channel, voltage-dependent, alpha 2/delta subunit 4 [Source:MGI Symbol;Acc:MGI:2442632]	0.320135	0.360512	2.51528	0.0149517	0.164113	-2.97716
ENSMUSG00000091905	Dnajb6-ps	processed_pseudogene	MGI Symbol	1	DnaJ heat shock protein family (Hsp40) member B6, pseudogene [Source:MGI Symbol;Acc:MGI:3645295]	-0.245798	0.815986	-2.51691	0.01489	0.163883	-2.98118
ENSMUSG00000024053	Emilin2	protein_coding	MGI Symbol	11	elastin microfibril interfacer 2 [Source:MGI Symbol;Acc:MGI:2389136]	0.389566	0.23852	2.51305	0.0150363	0.164279	-2.98279
ENSMUSG00000049690	Nckap5	protein_coding	MGI Symbol	12	NCK-associated protein 5 [Source:MGI Symbol;Acc:MGI:2686394]	0.219396	1.67305	2.54292	0.0139393	0.158001	-2.98281
ENSMUSG00000020272	Stk10	protein_coding	MGI Symbol	2	serine/threonine kinase 10 [Source:MGI Symbol;Acc:MGI:1099439]	0.223565	2.02432	2.56195	0.0132791	0.154639	-2.98304
ENSMUSG00000044034	Npb	protein_coding	MGI Symbol	3	neuropeptide B [Source:MGI Symbol;Acc:MGI:2387153]	0.290357	0.649117	2.51274	0.0150481	0.164279	-2.98405
ENSMUSG00000067872	Ccdc87	protein_coding	MGI Symbol	1	coiled-coil domain containing 87 [Source:MGI Symbol;Acc:MGI:3026882]	0.293477	0.92792	2.51604	0.0149229	0.163979	-2.98503
ENSMUSG00000026511	Srp9	protein_coding	MGI Symbol	4	signal recognition particle 9 [Source:MGI Symbol;Acc:MGI:1350930]	-0.093242	7.64219	-2.78216	0.0074575	0.116159	-2.98571
ENSMUSG00000040751	Lat2	protein_coding	MGI Symbol	10	linker for activation of T cells family, member 2 [Source:MGI Symbol;Acc:MGI:1926479]	0.423734	-0.193979	2.51944	0.0147953	0.163395	-2.98746
ENSMUSG00000002108	Nr1h3	protein_coding	MGI Symbol	8	nuclear receptor subfamily 1, group H, member 3 [Source:MGI Symbol;Acc:MGI:1352462]	0.159922	2.69585	2.59502	0.012199	0.14908	-2.9896
ENSMUSG00000031963	Bmper	protein_coding	MGI Symbol	3	BMP-binding endothelial regulator [Source:MGI Symbol;Acc:MGI:1920480]	0.330096	0.946778	2.51479	0.0149703	0.164206	-2.98981
ENSMUSG00000084319	Tpt1-ps3	processed_pseudogene	MGI Symbol	1	tumor protein, translationally-controlled, pseudogene 3 [Source:MGI Symbol;Acc:MGI:2664997]	-0.157584	4.64682	-2.70428	0.00917475	0.129101	-2.99182
ENSMUSG00000037474	Dtl	protein_coding	MGI Symbol	6	denticleless E3 ubiquitin protein ligase [Source:MGI Symbol;Acc:MGI:1924093]	0.216384	1.85758	2.54501	0.0138653	0.157758	-2.99567
ENSMUSG00000082419	Gm11425	processed_pseudogene	MGI Symbol	1	predicted gene 11425 [Source:MGI Symbol;Acc:MGI:3650957]	-0.22115	2.41691	-2.57307	0.0129064	0.15367	-2.99627
ENSMUSG00000099980	Gm5619	processed_pseudogene	MGI Symbol	1	predicted gene 5619 [Source:MGI Symbol;Acc:MGI:3643807]	-0.247514	0.253416	-2.50511	0.0153406	0.166126	-2.99704
ENSMUSG00000030137	Tuba8	protein_coding	MGI Symbol	1	tubulin, alpha 8 [Source:MGI Symbol;Acc:MGI:1858225]	0.188084	3.52839	2.63428	0.0110207	0.141191	-2.99776
ENSMUSG00000002688	Prkd1	protein_coding	MGI Symbol	1	protein kinase D1 [Source:MGI Symbol;Acc:MGI:99879]	-0.175762	2.81173	-2.5962	0.0121619	0.14874	-3.00014
ENSMUSG00000086815	3110082J24Rik	protein_coding	MGI Symbol	2	RIKEN cDNA 3110082J24 gene [Source:MGI Symbol;Acc:MGI:3641994]	-0.341336	-0.417998	-2.51758	0.014865	0.16383	-3.00056
ENSMUSG00000035834	Polr3g	protein_coding	MGI Symbol	5	polymerase (RNA) III (DNA directed) polypeptide G [Source:MGI Symbol;Acc:MGI:1914736]	-0.156062	2.33541	-2.57138	0.0129624	0.153975	-3.00071
ENSMUSG00000025525	Apool	protein_coding	MGI Symbol	3	apolipoprotein O-like [Source:MGI Symbol;Acc:MGI:1915367]	-0.141928	3.13611	-2.6139	0.0116185	0.145619	-3.00072
ENSMUSG00000045246	Kcng4	protein_coding	MGI Symbol	2	potassium voltage-gated channel, subfamily G, member 4 [Source:MGI Symbol;Acc:MGI:1913983]	0.213932	2.23057	2.56251	0.0132601	0.154639	-3.00245
ENSMUSG00000006333	Rps9	protein_coding	MGI Symbol	10	ribosomal protein S9 [Source:MGI Symbol;Acc:MGI:1924096]	-0.131692	9.21825	-2.78491	0.00740262	0.115862	-3.00299
ENSMUSG00000054206	Gzmm	protein_coding	MGI Symbol	2	granzyme M (lymphocyte met-ase 1) [Source:MGI Symbol;Acc:MGI:99549]	-0.341014	0.3217	-2.50153	0.0154795	0.166659	-3.00349
ENSMUSG00000020744	Slc25a19	protein_coding	MGI Symbol	12	solute carrier family 25 (mitochondrial thiamine pyrophosphate carrier), member 19 [Source:MGI Symbol;Acc:MGI:1914533]	-0.103086	6.19958	-2.75594	0.00799947	0.120649	-3.00511
ENSMUSG00000034653	Ythdc2	protein_coding	MGI Symbol	4	YTH domain containing 2 [Source:MGI Symbol;Acc:MGI:2448561]	-0.133576	3.80087	-2.65032	0.0105701	0.13849	-3.00916
ENSMUSG00000074406	Zfp628	protein_coding	MGI Symbol	1	zinc finger protein 628 [Source:MGI Symbol;Acc:MGI:2665174]	-0.190603	2.67756	-2.58591	0.0124882	0.15023	-3.00931
ENSMUSG00000026500	Cox20	protein_coding	MGI Symbol	2	cytochrome c oxidase assembly protein 20 [Source:MGI Symbol;Acc:MGI:1913609]	-0.283158	0.268461	-2.498	0.0156178	0.167557	-3.01006
ENSMUSG00000024986	Hhex	protein_coding	MGI Symbol	3	hematopoietically expressed homeobox [Source:MGI Symbol;Acc:MGI:96086]	-0.383464	-0.0214881	-2.49501	0.015736	0.168038	-3.02083
ENSMUSG00000064201	Krt2	protein_coding	MGI Symbol	1	keratin 2 [Source:MGI Symbol;Acc:MGI:96699]	0.298715	2.17104	2.54794	0.0137625	0.157249	-3.02416
ENSMUSG00000045886	Gm9803	protein_coding	MGI Symbol	2	predicted gene 9803 [Source:MGI Symbol;Acc:MGI:3704359]	-0.199194	3.07012	-2.59655	0.0121509	0.148718	-3.02862
ENSMUSG00000032215	Rsl24d1	protein_coding	MGI Symbol	4	ribosomal L24 domain containing 1 [Source:MGI Symbol;Acc:MGI:2681840]	-0.0698422	6.90856	-2.75618	0.00799433	0.120649	-3.03094
ENSMUSG00000021990	Spata13	protein_coding	MGI Symbol	9	spermatogenesis associated 13 [Source:MGI Symbol;Acc:MGI:104838]	-0.216261	3.74454	-2.63702	0.0109426	0.140886	-3.03293
ENSMUSG00000081382	Rpl18-ps1	processed_pseudogene	MGI Symbol	1	ribosomal protein L18, pseudogene 1 [Source:MGI Symbol;Acc:MGI:98018]	-0.185896	3.9149	-2.64389	0.0107486	0.139821	-3.03355
ENSMUSG00000034842	Art3	protein_coding	MGI Symbol	19	ADP-ribosyltransferase 3 [Source:MGI Symbol;Acc:MGI:1202729]	-0.243385	1.79817	-2.52573	0.0145614	0.161806	-3.03362
ENSMUSG00000070427	Il18bp	protein_coding	MGI Symbol	4	interleukin 18 binding protein [Source:MGI Symbol;Acc:MGI:1333800]	-0.3987	0.327285	-2.48226	0.016248	0.169592	-3.03919
ENSMUSG00000021500	Ddx46	protein_coding	MGI Symbol	5	DEAD (Asp-Glu-Ala-Asp) box polypeptide 46 [Source:MGI Symbol;Acc:MGI:1920895]	-0.0836446	6.35316	-2.74401	0.00825778	0.123279	-3.03931
ENSMUSG00000073471	Rsph3a	protein_coding	MGI Symbol	7	radial spoke 3A homolog (Chlamydomonas) [Source:MGI Symbol;Acc:MGI:1914082]	-0.122907	3.60156	-2.62592	0.0112624	0.143017	-3.04
ENSMUSG00000070443	Gm10291	processed_pseudogene	MGI Symbol	1	predicted pseudogene 10291 [Source:MGI Symbol;Acc:MGI:3641638]	-0.290926	0.420653	-2.48137	0.0162841	0.169727	-3.04121
ENSMUSG00000060681	Slc9a6	protein_coding	MGI Symbol	5	solute carrier family 9 (sodium/hydrogen exchanger), member 6 [Source:MGI Symbol;Acc:MGI:2443511]	0.166406	5.53504	2.72103	0.00877729	0.126256	-3.04151
ENSMUSG00000028101	Pias3	protein_coding	MGI Symbol	10	protein inhibitor of activated STAT 3 [Source:MGI Symbol;Acc:MGI:1913126]	0.107745	5.39678	2.71719	0.00886704	0.126982	-3.04258
ENSMUSG00000097532	Gm4349	transcribed_unprocessed_pseudogene	MGI Symbol	2	predicted gene 4349 [Source:MGI Symbol;Acc:MGI:3782533]	-0.331605	-0.234229	-2.48718	0.0160486	0.168708	-3.04311
ENSMUSG00000048001	Hes5	protein_coding	MGI Symbol	2	hes family bHLH transcription factor 5 [Source:MGI Symbol;Acc:MGI:104876]	-0.401774	0.888544	-2.48477	0.0161461	0.169246	-3.04448
ENSMUSG00000054720	Lrrc8c	protein_coding	MGI Symbol	4	leucine rich repeat containing 8 family, member C [Source:MGI Symbol;Acc:MGI:2140839]	0.156861	3.57287	2.6191	0.0114634	0.144571	-3.04686
ENSMUSG00000034959	Rubcnl	protein_coding	MGI Symbol	2	RUN and cysteine rich domain containing beclin 1 interacting protein like [Source:MGI Symbol;Acc:MGI:2685590]	-0.321601	0.439803	-2.47834	0.0164086	0.170169	-3.04721
ENSMUSG00000034757	Tmub2	protein_coding	MGI Symbol	5	transmembrane and ubiquitin-like domain containing 2 [Source:MGI Symbol;Acc:MGI:1919303]	-0.10239	6.14401	-2.7367	0.00841987	0.124892	-3.04783
ENSMUSG00000026480	Ncf2	protein_coding	MGI Symbol	6	neutrophil cytosolic factor 2 [Source:MGI Symbol;Acc:MGI:97284]	0.213031	1.88558	2.52191	0.0147029	0.162597	-3.04828
ENSMUSG00000078117	Gm16485	TEC	MGI Symbol	1	predicted gene 16485 [Source:MGI Symbol;Acc:MGI:3642771]	0.223935	2.33964	2.54658	0.0138103	0.157464	-3.04969
ENSMUSG00000031505	Naxd	protein_coding	MGI Symbol	9	NAD(P)HX dehydratase [Source:MGI Symbol;Acc:MGI:1913353]	-0.0931469	6.5344	-2.74251	0.00829095	0.123547	-3.05154
ENSMUSG00000070883	Ccdc173	protein_coding	MGI Symbol	2	coiled-coil domain containing 173 [Source:MGI Symbol;Acc:MGI:1923100]	-0.166273	2.17374	-2.53665	0.0141635	0.159556	-3.05162
ENSMUSG00000057863	Rpl36	protein_coding	MGI Symbol	1	ribosomal protein L36 [Source:MGI Symbol;Acc:MGI:1860603]	-0.15949	7.93947	-2.75695	0.00797779	0.120547	-3.05179
ENSMUSG00000056055	Sag	protein_coding	MGI Symbol	9	S-antigen, retina and pineal gland (arrestin) [Source:MGI Symbol;Acc:MGI:98227]	0.242891	1.8547	2.51587	0.0149293	0.163979	-3.05315
ENSMUSG00000040649	Rimklb	protein_coding	MGI Symbol	7	ribosomal modification protein rimK-like family member B [Source:MGI Symbol;Acc:MGI:1918325]	0.114926	4.97306	2.69363	0.0094361	0.131055	-3.05629
ENSMUSG00000110057	Gm2225	processed_pseudogene	MGI Symbol	1	predicted gene 2225 [Source:MGI Symbol;Acc:MGI:3780395]	-0.150782	3.71422	-2.62168	0.011387	0.14417	-3.05725
ENSMUSG00000096942	Rps19-ps6	processed_pseudogene	MGI Symbol	1	ribosomal protein S19, pseudogene 6 [Source:MGI Symbol;Acc:MGI:5011818]	-0.205137	5.34576	-2.70564	0.00914203	0.128753	-3.06182
ENSMUSG00000029482	Aacs	protein_coding	MGI Symbol	6	acetoacetyl-CoA synthetase [Source:MGI Symbol;Acc:MGI:1926144]	0.134383	5.81129	2.72191	0.00875705	0.126256	-3.06286
ENSMUSG00000007670	Khsrp	protein_coding	MGI Symbol	5	KH-type splicing regulatory protein [Source:MGI Symbol;Acc:MGI:1336214]	-0.112009	6.34931	-2.73425	0.00847495	0.124897	-3.06479
ENSMUSG00000022507	1810013L24Rik	protein_coding	MGI Symbol	2	RIKEN cDNA 1810013L24 gene [Source:MGI Symbol;Acc:MGI:1916303]	0.101246	5.55844	2.71351	0.0089537	0.127209	-3.06507
ENSMUSG00000002326	Gmpr2	protein_coding	MGI Symbol	6	guanosine monophosphate reductase 2 [Source:MGI Symbol;Acc:MGI:1917903]	0.144078	3.13337	2.58417	0.0125441	0.150566	-3.06516
ENSMUSG00000117515	Gm6883	processed_pseudogene	MGI Symbol	1	predicted gene 6883 [Source:MGI Symbol;Acc:MGI:3644521]	-0.180257	1.52734	-2.49565	0.0157104	0.167964	-3.06531
ENSMUSG00000026594	Ralgps2	protein_coding	MGI Symbol	15	Ral GEF with PH domain and SH3 binding motif 2 [Source:MGI Symbol;Acc:MGI:1925505]	0.0994579	5.60042	2.71426	0.00893599	0.127181	-3.06678
ENSMUSG00000108615	Gm4973	processed_pseudogene	MGI Symbol	1	predicted gene 4973 [Source:MGI Symbol;Acc:MGI:3643455]	-0.323963	0.365934	-2.4675	0.0168596	0.173401	-3.06682
ENSMUSG00000058905	Gm10051	processed_pseudogene	MGI Symbol	1	predicted pseudogene 10051 [Source:MGI Symbol;Acc:MGI:3641791]	-0.197369	3.50622	-2.60522	0.0118823	0.146875	-3.06717
ENSMUSG00000117929	Gm6663	processed_pseudogene	MGI Symbol	1	predicted gene 6663 [Source:MGI Symbol;Acc:MGI:3643477]	-0.158716	2.22226	-2.52966	0.0144169	0.161198	-3.06758
ENSMUSG00000021474	Sfxn1	protein_coding	MGI Symbol	3	sideroflexin 1 [Source:MGI Symbol;Acc:MGI:2137677]	-0.074896	6.48365	-2.73297	0.00850383	0.125105	-3.07212
ENSMUSG00000048164	Gm7204	processed_pseudogene	MGI Symbol	1	predicted pseudogene 7204 [Source:MGI Symbol;Acc:MGI:3645884]	-0.211502	1.75823	-2.50146	0.0154825	0.166659	-3.07711
ENSMUSG00000010277	2610507B11Rik	protein_coding	MGI Symbol	8	RIKEN cDNA 2610507B11 gene [Source:MGI Symbol;Acc:MGI:1919753]	0.121272	6.3675	2.72799	0.00861689	0.125401	-3.07909
ENSMUSG00000082454	Gm12183	processed_pseudogene	MGI Symbol	1	predicted gene 12183 [Source:MGI Symbol;Acc:MGI:3652175]	-0.185507	2.56672	-2.54406	0.0138989	0.158001	-3.08035
ENSMUSG00000097730	Gm26588	antisense	MGI Symbol	2	predicted gene, 26588 [Source:MGI Symbol;Acc:MGI:5477082]	0.284656	1.13049	2.47255	0.0166482	0.171883	-3.08132
ENSMUSG00000058407	Txndc9	protein_coding	MGI Symbol	8	thioredoxin domain containing 9 [Source:MGI Symbol;Acc:MGI:2138153]	-0.0949497	6.94868	-2.73496	0.00845903	0.124897	-3.08243
ENSMUSG00000117486	Gm30938	lincRNA	MGI Symbol	1	predicted gene, 30938 [Source:MGI Symbol;Acc:MGI:5590097]	0.347166	-0.185175	2.46629	0.0169108	0.173596	-3.08505
ENSMUSG00000116529	Gm4600	processed_pseudogene	MGI Symbol	1	predicted gene 4600 [Source:MGI Symbol;Acc:MGI:3782783]	-0.177468	3.82356	-2.61498	0.0115863	0.145435	-3.08638
ENSMUSG00000028741	Mrto4	protein_coding	MGI Symbol	7	mRNA turnover 4, ribosome maturation factor [Source:MGI Symbol;Acc:MGI:1917152]	-0.11582	5.7143	-2.70952	0.00904884	0.127886	-3.08674
ENSMUSG00000000125	Wnt3	protein_coding	MGI Symbol	1	wingless-type MMTV integration site family, member 3 [Source:MGI Symbol;Acc:MGI:98955]	0.190115	2.33537	2.52737	0.0145008	0.161355	-3.08676
ENSMUSG00000068856	Sf3b4	protein_coding	MGI Symbol	2	splicing factor 3b, subunit 4 [Source:MGI Symbol;Acc:MGI:109580]	-0.179723	6.42864	-2.72691	0.00864159	0.125496	-3.08677
ENSMUSG00000001473	Tubb6	protein_coding	MGI Symbol	2	tubulin, beta 6 class V [Source:MGI Symbol;Acc:MGI:1915201]	0.215739	1.58056	2.48775	0.0160256	0.168708	-3.0874
ENSMUSG00000028999	Rint1	protein_coding	MGI Symbol	9	RAD50 interactor 1 [Source:MGI Symbol;Acc:MGI:1916233]	0.13178	4.03571	2.62779	0.0112079	0.142684	-3.08904
ENSMUSG00000029386	Tctn2	protein_coding	MGI Symbol	7	tectonic family member 2 [Source:MGI Symbol;Acc:MGI:1915228]	0.157982	3.35207	2.58705	0.0124517	0.149903	-3.09191
ENSMUSG00000092118	Fancf	protein_coding	MGI Symbol	1	Fanconi anemia, complementation group F [Source:MGI Symbol;Acc:MGI:3689889]	-0.229922	0.771805	-2.45715	0.0173008	0.176035	-3.09452
ENSMUSG00000000740	Rpl13	protein_coding	MGI Symbol	5	ribosomal protein L13 [Source:MGI Symbol;Acc:MGI:105922]	-0.129156	9.85874	-2.7495	0.00813795	0.121828	-3.09579
ENSMUSG00000055652	Klhl25	protein_coding	MGI Symbol	6	kelch-like 25 [Source:MGI Symbol;Acc:MGI:2668031]	0.161923	3.01342	2.56489	0.0131798	0.154639	-3.09592
ENSMUSG00000101452	Gm28530	processed_pseudogene	MGI Symbol	1	predicted gene 28530 [Source:MGI Symbol;Acc:MGI:5579236]	-0.198403	1.50208	-2.4803	0.0163281	0.169727	-3.09751
ENSMUSG00000089875	Etohd2	antisense	MGI Symbol	3	ethanol decreased 2 [Source:MGI Symbol;Acc:MGI:1261417]	0.256161	0.7805	2.45472	0.0174057	0.176308	-3.09881
ENSMUSG00000044456	Rin3	protein_coding	MGI Symbol	7	Ras and Rab interactor 3 [Source:MGI Symbol;Acc:MGI:2385708]	0.32608	0.107124	2.45059	0.0175858	0.177372	-3.09937
ENSMUSG00000045876	Pcdhb8	protein_coding	MGI Symbol	2	protocadherin beta 8 [Source:MGI Symbol;Acc:MGI:2136742]	-0.279628	1.35496	-2.47081	0.0167208	0.172412	-3.10365
ENSMUSG00000031803	B3gnt3	protein_coding	MGI Symbol	1	UDP-GlcNAc:betaGal beta-1,3-N-acetylglucosaminyltransferase 3 [Source:MGI Symbol;Acc:MGI:2152535]	-0.333832	0.297512	-2.44741	0.0177253	0.178334	-3.10365
ENSMUSG00000041263	Rusc1	protein_coding	MGI Symbol	7	RUN and SH3 domain containing 1 [Source:MGI Symbol;Acc:MGI:1919546]	0.116388	5.06441	2.67559	0.009894	0.134307	-3.1054
ENSMUSG00000106317	Gm43848	lincRNA	MGI Symbol	1	predicted gene 43848 [Source:MGI Symbol;Acc:MGI:5663985]	-0.176155	1.69782	-2.48275	0.0162281	0.169592	-3.10973
ENSMUSG00000051339	2900026A02Rik	protein_coding	MGI Symbol	3	RIKEN cDNA 2900026A02 gene [Source:MGI Symbol;Acc:MGI:1920194]	0.0956986	6.03297	2.70771	0.00909213	0.128274	-3.10977
ENSMUSG00000039195	1110008P14Rik	protein_coding	MGI Symbol	2	RIKEN cDNA 1110008P14 gene [Source:MGI Symbol;Acc:MGI:1920987]	0.149714	7.55992	2.72923	0.00858864	0.125326	-3.1114
ENSMUSG00000042724	Map3k9	protein_coding	MGI Symbol	3	mitogen-activated protein kinase kinase kinase 9 [Source:MGI Symbol;Acc:MGI:2449952]	0.272794	1.32888	2.4635	0.0170289	0.174366	-3.11305
ENSMUSG00000066406	Akap13	protein_coding	MGI Symbol	17	A kinase (PRKA) anchor protein 13 [Source:MGI Symbol;Acc:MGI:2676556]	0.169278	5.26834	2.67952	0.00979246	0.133382	-3.11426
ENSMUSG00000090877	Hspa1b	protein_coding	MGI Symbol	1	heat shock protein 1B [Source:MGI Symbol;Acc:MGI:99517]	-0.219605	0.789836	-2.44686	0.0177499	0.17847	-3.11427
ENSMUSG00000042729	Wdr74	protein_coding	MGI Symbol	8	WD repeat domain 74 [Source:MGI Symbol;Acc:MGI:2147427]	-0.128025	6.22253	-2.71023	0.00903175	0.127868	-3.11452
ENSMUSG00000022375	Lrrc6	protein_coding	MGI Symbol	1	leucine rich repeat containing 6 (testis) [Source:MGI Symbol;Acc:MGI:1859553]	-0.180662	3.18332	-2.56378	0.0132172	0.154639	-3.11539
ENSMUSG00000072473	1700024G13Rik	protein_coding	MGI Symbol	1	RIKEN cDNA 1700024G13 gene [Source:MGI Symbol;Acc:MGI:1914335]	0.578073	-0.752871	2.46456	0.0169837	0.174123	-3.11649
ENSMUSG00000004508	Gab2	protein_coding	MGI Symbol	2	growth factor receptor bound protein 2-associated protein 2 [Source:MGI Symbol;Acc:MGI:1333854]	0.190404	2.79436	2.53952	0.0140603	0.159076	-3.11787
ENSMUSG00000035799	Twist1	protein_coding	MGI Symbol	1	twist basic helix-loop-helix transcription factor 1 [Source:MGI Symbol;Acc:MGI:98872]	0.546326	-0.466767	2.45376	0.0174476	0.176308	-3.11908
ENSMUSG00000066643	Wdr35	protein_coding	MGI Symbol	7	WD repeat domain 35 [Source:MGI Symbol;Acc:MGI:1921932]	0.10064	5.53179	2.68838	0.00956735	0.131759	-3.11939
ENSMUSG00000040938	Slc16a11	protein_coding	MGI Symbol	11	solute carrier family 16 (monocarboxylic acid transporters), member 11 [Source:MGI Symbol;Acc:MGI:2663709]	-0.250224	1.90182	-2.4904	0.0159194	0.168556	-3.12153
ENSMUSG00000028248	Pnisr	protein_coding	MGI Symbol	13	PNN interacting serine/arginine-rich [Source:MGI Symbol;Acc:MGI:1913875]	-0.143549	6.936	-2.71828	0.00884143	0.12684	-3.12167
ENSMUSG00000033931	Rbm34	protein_coding	MGI Symbol	3	RNA binding motif protein 34 [Source:MGI Symbol;Acc:MGI:1098653]	-0.103726	4.59917	-2.64745	0.0106493	0.139078	-3.12185
ENSMUSG00000001911	Nfix	protein_coding	MGI Symbol	8	nuclear factor I/X [Source:MGI Symbol;Acc:MGI:97311]	-0.0924271	8.16615	-2.72935	0.00858581	0.125326	-3.12194
ENSMUSG00000020456	Ogdh	protein_coding	MGI Symbol	7	oxoglutarate (alpha-ketoglutarate) dehydrogenase (lipoamide) [Source:MGI Symbol;Acc:MGI:1098267]	0.103263	7.79022	2.72639	0.00865358	0.125496	-3.12211
ENSMUSG00000053644	Aldh7a1	protein_coding	MGI Symbol	9	aldehyde dehydrogenase family 7, member A1 [Source:MGI Symbol;Acc:MGI:108186]	0.119074	5.97774	2.70122	0.00924915	0.129665	-3.12221
ENSMUSG00000024027	Glp1r	protein_coding	MGI Symbol	2	glucagon-like peptide 1 receptor [Source:MGI Symbol;Acc:MGI:99571]	0.545155	0.480082	2.43792	0.0181481	0.181122	-3.12234
ENSMUSG00000095366	Gm21860	lincRNA	MGI Symbol	2	predicted gene, 21860 [Source:MGI Symbol;Acc:MGI:5434024]	-1.11621	-1.44051	-2.50638	0.0152914	0.165927	-3.12368
ENSMUSG00000084098	Gm13422	processed_pseudogene	MGI Symbol	1	predicted gene 13422 [Source:MGI Symbol;Acc:MGI:3650167]	-0.186846	1.29357	-2.45673	0.0173191	0.17611	-3.12471
ENSMUSG00000027122	Arl14ep	protein_coding	MGI Symbol	4	ADP-ribosylation factor-like 14 effector protein [Source:MGI Symbol;Acc:MGI:1926020]	-0.122902	6.67463	-2.71437	0.00893352	0.127181	-3.12477
ENSMUSG00000082491	Gm5909	processed_pseudogene	MGI Symbol	1	predicted gene 5909 [Source:MGI Symbol;Acc:MGI:3646686]	-0.191413	2.40356	-2.51666	0.0148995	0.163883	-3.12635
ENSMUSG00000043866	Taf10	protein_coding	MGI Symbol	4	TATA-box binding protein associated factor 10 [Source:MGI Symbol;Acc:MGI:1346320]	-0.18339	2.80312	-2.53718	0.0141444	0.159556	-3.12652
ENSMUSG00000104923	Gm5865	processed_pseudogene	MGI Symbol	1	predicted gene 5865 [Source:MGI Symbol;Acc:MGI:3645504]	0.185884	1.42384	2.45742	0.0172892	0.176028	-3.12944
ENSMUSG00000062328	Rpl17	protein_coding	MGI Symbol	2	ribosomal protein L17 [Source:MGI Symbol;Acc:MGI:2448270]	-0.131363	8.15839	-2.72506	0.00868413	0.125496	-3.13215
ENSMUSG00000079317	Trappc2	protein_coding	MGI Symbol	4	trafficking protein particle complex 2 [Source:MGI Symbol;Acc:MGI:1913476]	-0.0985785	7.11927	-2.71503	0.00891781	0.127165	-3.13466
ENSMUSG00000041700	Lhfpl1	protein_coding	MGI Symbol	2	lipoma HMGIC fusion partner-like 1 [Source:MGI Symbol;Acc:MGI:1891214]	0.305653	0.152997	2.43074	0.0184742	0.182862	-3.13502
ENSMUSG00000021510	Zfp729a	protein_coding	MGI Symbol	4	zinc finger protein 729a [Source:MGI Symbol;Acc:MGI:3036250]	-0.12566	3.73976	-2.59031	0.0123476	0.149795	-3.13574
ENSMUSG00000117254	Gm34567	lincRNA	MGI Symbol	1	predicted gene, 34567 [Source:MGI Symbol;Acc:MGI:5593726]	-0.196715	3.3092	-2.56085	0.0133163	0.154639	-3.13652
ENSMUSG00000031949	Adat1	protein_coding	MGI Symbol	3	adenosine deaminase, tRNA-specific 1 [Source:MGI Symbol;Acc:MGI:1353631]	0.169015	2.88536	2.53588	0.0141911	0.159556	-3.1369
ENSMUSG00000026659	Dusp12	protein_coding	MGI Symbol	7	dual specificity phosphatase 12 [Source:MGI Symbol;Acc:MGI:1890614]	-0.12105	3.42564	-2.57182	0.012948	0.153929	-3.13705
ENSMUSG00000008035	Mid1ip1	protein_coding	MGI Symbol	5	Mid1 interacting protein 1 (gastrulation specific G12-like (zebrafish)) [Source:MGI Symbol;Acc:MGI:1915291]	-0.115749	6.20631	-2.70042	0.00926857	0.129665	-3.13982
ENSMUSG00000038685	Rtel1	protein_coding	MGI Symbol	21	regulator of telomere elongation helicase 1 [Source:MGI Symbol;Acc:MGI:2139369]	0.234253	1.95789	2.48084	0.0163059	0.169727	-3.14083
ENSMUSG00000041986	Elmod1	protein_coding	MGI Symbol	5	ELMO/CED-12 domain containing 1 [Source:MGI Symbol;Acc:MGI:3583900]	-0.194817	5.3206	-2.66945	0.0100545	0.135242	-3.14225
ENSMUSG00000043510	Hscb	protein_coding	MGI Symbol	4	HscB iron-sulfur cluster co-chaperone [Source:MGI Symbol;Acc:MGI:2141135]	-0.122682	4.06612	-2.60607	0.0118563	0.146666	-3.14468
ENSMUSG00000040771	Oard1	protein_coding	MGI Symbol	3	O-acyl-ADP-ribose deacylase 1 [Source:MGI Symbol;Acc:MGI:2146818]	-0.121462	5.07174	-2.6592	0.0103277	0.136975	-3.14556
ENSMUSG00000086316	Nbdy	protein_coding	MGI Symbol	6	negative regulator of P-body association [Source:MGI Symbol;Acc:MGI:1917373]	-0.119949	5.14304	-2.66145	0.0102672	0.136738	-3.14586
ENSMUSG00000045038	Prkce	protein_coding	MGI Symbol	5	protein kinase C, epsilon [Source:MGI Symbol;Acc:MGI:97599]	-0.0839055	9.34877	-2.72499	0.00868565	0.125496	-3.14875
ENSMUSG00000067058	Rps15a-ps5	processed_pseudogene	MGI Symbol	1	ribosomal protein S15A, pseudogene 5 [Source:MGI Symbol;Acc:MGI:3642245]	-0.200745	1.52504	-2.45399	0.0174377	0.176308	-3.15123
ENSMUSG00000031431	Tsc22d3	protein_coding	MGI Symbol	6	TSC22 domain family, member 3 [Source:MGI Symbol;Acc:MGI:1196284]	0.166224	7.19266	2.70881	0.00906578	0.128014	-3.15192
ENSMUSG00000063816	Gm4987	processed_pseudogene	MGI Symbol	1	predicted gene 4987 [Source:MGI Symbol;Acc:MGI:3647751]	-0.210357	3.18757	-2.54812	0.0137559	0.157249	-3.15304
ENSMUSG00000051617	Krt9	protein_coding	MGI Symbol	1	keratin 9 [Source:MGI Symbol;Acc:MGI:96696]	-0.197678	1.74144	-2.46193	0.0170959	0.17494	-3.15723
ENSMUSG00000092242	Gm20515	lincRNA	MGI Symbol	1	predicted gene 20515 [Source:MGI Symbol;Acc:MGI:5141980]	-0.333218	0.422872	-2.41843	0.0190453	0.18559	-3.15842
ENSMUSG00000059288	Cdyl	protein_coding	MGI Symbol	4	chromodomain protein, Y chromosome-like [Source:MGI Symbol;Acc:MGI:1339956]	-0.161723	2.9698	-2.5316	0.0143463	0.160811	-3.16108
ENSMUSG00000078495	Zfp984	protein_coding	MGI Symbol	2	zinc finger protein 984 [Source:MGI Symbol;Acc:MGI:3651978]	0.149597	2.39729	2.49597	0.015698	0.167964	-3.16137
ENSMUSG00000023186	Vwa5a	protein_coding	MGI Symbol	7	von Willebrand factor A domain containing 5A [Source:MGI Symbol;Acc:MGI:1915026]	0.177718	3.25092	2.54834	0.0137483	0.157249	-3.16248
ENSMUSG00000042133	Ppig	protein_coding	MGI Symbol	12	peptidyl-prolyl isomerase G (cyclophilin G) [Source:MGI Symbol;Acc:MGI:2445173]	-0.0685723	7.36925	-2.70571	0.00914022	0.128753	-3.16254
ENSMUSG00000038028	Tigar	protein_coding	MGI Symbol	2	Trp53 induced glycolysis regulatory phosphatase [Source:MGI Symbol;Acc:MGI:2442752]	-0.0911542	4.75667	-2.63576	0.0109783	0.140982	-3.16449
ENSMUSG00000109810	Gm45592	TEC	MGI Symbol	1	predicted gene 45592 [Source:MGI Symbol;Acc:MGI:5791428]	-0.244179	0.80671	-2.42166	0.0188939	0.185173	-3.16463
ENSMUSG00000027108	Ola1	protein_coding	MGI Symbol	6	Obg-like ATPase 1 [Source:MGI Symbol;Acc:MGI:1914309]	-0.101404	8.13513	-2.71057	0.00902374	0.127867	-3.16627
ENSMUSG00000015127	Unkl	protein_coding	MGI Symbol	7	unkempt family like zinc finger [Source:MGI Symbol;Acc:MGI:1921404]	0.242205	2.46299	2.49919	0.0155713	0.167391	-3.16668
ENSMUSG00000024052	Lpin2	protein_coding	MGI Symbol	13	lipin 2 [Source:MGI Symbol;Acc:MGI:1891341]	0.100546	6.19341	2.68694	0.00960363	0.131847	-3.16785
ENSMUSG00000034751	Mast4	protein_coding	MGI Symbol	20	microtubule associated serine/threonine kinase family member 4 [Source:MGI Symbol;Acc:MGI:1918885]	0.128495	5.33504	2.65901	0.010333	0.136975	-3.16932
ENSMUSG00000040549	Ckap5	protein_coding	MGI Symbol	9	cytoskeleton associated protein 5 [Source:MGI Symbol;Acc:MGI:1923036]	-0.0703044	6.70452	-2.69506	0.00940049	0.131007	-3.17041
ENSMUSG00000044609	Gm9294	processed_pseudogene	MGI Symbol	1	predicted pseudogene 9294 [Source:MGI Symbol;Acc:MGI:3648888]	-0.212914	1.717	-2.45404	0.0174353	0.176308	-3.17048
ENSMUSG00000082806	Rpl13-ps1	processed_pseudogene	MGI Symbol	1	ribosomal protein L13, pseudogene 1 [Source:MGI Symbol;Acc:MGI:3649805]	-0.188503	1.82711	-2.45981	0.0171863	0.175398	-3.1729
ENSMUSG00000059187	Tafa1	protein_coding	MGI Symbol	4	TAFA chemokine like family member 1 [Source:MGI Symbol;Acc:MGI:2443695]	0.105278	6.63757	2.69267	0.00945994	0.131061	-3.17297
ENSMUSG00000087153	Gm6483	unprocessed_pseudogene	MGI Symbol	1	predicted gene 6483 [Source:MGI Symbol;Acc:MGI:3644574]	0.231723	0.835437	2.4152	0.0191975	0.186305	-3.17347
ENSMUSG00000027281	Slx4ip	protein_coding	MGI Symbol	6	SLX4 interacting protein [Source:MGI Symbol;Acc:MGI:1921493]	0.140998	2.81437	2.51422	0.0149919	0.164279	-3.17379
ENSMUSG00000036661	Dennd3	protein_coding	MGI Symbol	7	DENN/MADD domain containing 3 [Source:MGI Symbol;Acc:MGI:2146009]	0.333803	0.324888	2.40652	0.0196126	0.188233	-3.17809
ENSMUSG00000042626	Shc1	protein_coding	MGI Symbol	10	src homology 2 domain-containing transforming protein C1 [Source:MGI Symbol;Acc:MGI:98296]	0.169144	2.6315	2.50656	0.0152847	0.165927	-3.17842
ENSMUSG00000028619	Tceanc2	protein_coding	MGI Symbol	9	transcription elongation factor A (SII) N-terminal and central domain containing 2 [Source:MGI Symbol;Acc:MGI:1913776]	-0.0938788	4.22328	-2.60164	0.0119924	0.147853	-3.17988
ENSMUSG00000039154	Shd	protein_coding	MGI Symbol	7	src homology 2 domain-containing transforming protein D [Source:MGI Symbol;Acc:MGI:1099461]	0.147665	4.51337	2.61698	0.0115263	0.145138	-3.18165
ENSMUSG00000116895	Gm3435	protein_coding	MGI Symbol	2	predicted gene 3435 [Source:MGI Symbol;Acc:MGI:3810125]	0.295729	0.829505	2.41368	0.0192698	0.186485	-3.18228
ENSMUSG00000008683	Rps15a	protein_coding	MGI Symbol	7	ribosomal protein S15A [Source:MGI Symbol;Acc:MGI:2389091]	-0.121515	7.48027	-2.6973	0.00934533	0.130367	-3.18465
ENSMUSG00000035829	Ppp1r26	protein_coding	MGI Symbol	5	protein phosphatase 1, regulatory subunit 26 [Source:MGI Symbol;Acc:MGI:2685193]	0.203648	2.50481	2.49194	0.0158576	0.168556	-3.18735
ENSMUSG00000034463	Scara3	protein_coding	MGI Symbol	1	scavenger receptor class A, member 3 [Source:MGI Symbol;Acc:MGI:2444418]	-0.203607	2.83996	-2.51096	0.0151157	0.164683	-3.19007
ENSMUSG00000021569	Trip13	protein_coding	MGI Symbol	3	thyroid hormone receptor interactor 13 [Source:MGI Symbol;Acc:MGI:1916966]	0.316373	0.281734	2.39987	0.0199361	0.189604	-3.19014
ENSMUSG00000040372	Gpr63	protein_coding	MGI Symbol	2	G protein-coupled receptor 63 [Source:MGI Symbol;Acc:MGI:2135884]	0.423619	0.217511	2.39872	0.0199925	0.189917	-3.19184
ENSMUSG00000016386	Mpped2	protein_coding	MGI Symbol	6	metallophosphoesterase domain containing 2 [Source:MGI Symbol;Acc:MGI:1924265]	-0.0892053	5.77239	-2.66518	0.0101676	0.136075	-3.19344
ENSMUSG00000024095	Hnrnpll	protein_coding	MGI Symbol	7	heterogeneous nuclear ribonucleoprotein L-like [Source:MGI Symbol;Acc:MGI:1919942]	-0.114013	5.07135	-2.63777	0.0109212	0.140886	-3.19352
ENSMUSG00000087143	A830082K12Rik	antisense	MGI Symbol	7	RIKEN cDNA A830082K12 gene [Source:MGI Symbol;Acc:MGI:2443527]	-0.116614	3.63492	-2.55761	0.013427	0.154731	-3.19359
ENSMUSG00000029123	Stk32b	protein_coding	MGI Symbol	1	serine/threonine kinase 32B [Source:MGI Symbol;Acc:MGI:1927552]	0.201447	2.07285	2.45884	0.0172281	0.175627	-3.19404
ENSMUSG00000032806	Slc10a3	protein_coding	MGI Symbol	4	solute carrier family 10 (sodium/bile acid cotransporter family), member 3 [Source:MGI Symbol;Acc:MGI:95048]	-0.225706	1.07073	-2.41335	0.0192852	0.186485	-3.19518
ENSMUSG00000034709	Ppp1r21	protein_coding	MGI Symbol	6	protein phosphatase 1, regulatory subunit 21 [Source:MGI Symbol;Acc:MGI:1921075]	-0.0658534	5.97225	-2.67023	0.010034	0.135079	-3.19535
ENSMUSG00000104114	Gm37297	TEC	MGI Symbol	1	predicted gene, 37297 [Source:MGI Symbol;Acc:MGI:5610525]	0.50447	-0.115364	2.40289	0.0197889	0.18884	-3.19564
ENSMUSG00000097456	Gm16958	antisense	MGI Symbol	2	predicted gene, 16958 [Source:MGI Symbol;Acc:MGI:4439882]	-0.332856	0.613287	-2.39924	0.0199672	0.189788	-3.19669
ENSMUSG00000004565	Pnpla6	protein_coding	MGI Symbol	20	patatin-like phospholipase domain containing 6 [Source:MGI Symbol;Acc:MGI:1354723]	0.173679	4.09503	2.58249	0.0125983	0.150993	-3.19869
ENSMUSG00000047246	H2bc6	protein_coding	MGI Symbol	3	H2B clustered histone 6 [Source:MGI Symbol;Acc:MGI:2448380]	-0.201719	2.77917	-2.50282	0.0154293	0.166416	-3.19988
ENSMUSG00000070490	Gm10293	processed_pseudogene	MGI Symbol	1	predicted pseudogene 10293 [Source:MGI Symbol;Acc:MGI:3704216]	-0.246628	1.38772	-2.42109	0.0189205	0.185173	-3.2016
ENSMUSG00000003873	Bax	protein_coding	MGI Symbol	6	BCL2-associated X protein [Source:MGI Symbol;Acc:MGI:99702]	-0.0974359	6.12417	-2.67134	0.0100049	0.134799	-3.20223
ENSMUSG00000061477	Rps7	protein_coding	MGI Symbol	7	ribosomal protein S7 [Source:MGI Symbol;Acc:MGI:1333818]	-0.126811	9.23099	-2.70007	0.00927724	0.129665	-3.20668
ENSMUSG00000086075	Gm15728	lincRNA	MGI Symbol	2	predicted gene 15728 [Source:MGI Symbol;Acc:MGI:3783171]	0.168071	2.48968	2.47725	0.0164532	0.170413	-3.20776
ENSMUSG00000055401	Fbxo6	protein_coding	MGI Symbol	8	F-box protein 6 [Source:MGI Symbol;Acc:MGI:1354743]	0.125919	4.84513	2.6199	0.0114395	0.144439	-3.20776
ENSMUSG00000038141	Tmem181a	protein_coding	MGI Symbol	4	transmembrane protein 181A [Source:MGI Symbol;Acc:MGI:1924356]	0.186512	3.7871	2.55952	0.0133616	0.154639	-3.20827
ENSMUSG00000040105	Plpp6	protein_coding	MGI Symbol	1	phospholipid phosphatase 6 [Source:MGI Symbol;Acc:MGI:1921661]	-0.151289	4.92062	-2.62522	0.0112829	0.143017	-3.20917
ENSMUSG00000031932	Gpr83	protein_coding	MGI Symbol	3	G protein-coupled receptor 83 [Source:MGI Symbol;Acc:MGI:95712]	0.185466	4.31272	2.588	0.0124212	0.149903	-3.21202
ENSMUSG00000004035	Gstm7	protein_coding	MGI Symbol	5	glutathione S-transferase, mu 7 [Source:MGI Symbol;Acc:MGI:1915562]	-0.117117	6.37135	-2.67145	0.0100021	0.134799	-3.21301
ENSMUSG00000036934	4921524J17Rik	protein_coding	MGI Symbol	3	RIKEN cDNA 4921524J17 gene [Source:MGI Symbol;Acc:MGI:1913964]	-0.107518	5.73716	-2.65621	0.0104087	0.137154	-3.2133
ENSMUSG00000074170	Plekhf1	protein_coding	MGI Symbol	1	pleckstrin homology domain containing, family F (with FYVE domain) member 1 [Source:MGI Symbol;Acc:MGI:1919537]	0.29117	3.46091	2.5402	0.0140361	0.158919	-3.21411
ENSMUSG00000035576	L3mbtl1	protein_coding	MGI Symbol	7	L3MBTL1 histone methyl-lysine binding protein [Source:MGI Symbol;Acc:MGI:2676663]	0.308508	0.500376	2.38763	0.0205439	0.192736	-3.21482
ENSMUSG00000043542	Zc2hc1a	protein_coding	MGI Symbol	3	zinc finger, C2HC-type containing 1A [Source:MGI Symbol;Acc:MGI:1914556]	0.0955347	7.07898	2.68004	0.00977921	0.133382	-3.21574
ENSMUSG00000036885	Arhgef26	protein_coding	MGI Symbol	6	Rho guanine nucleotide exchange factor (GEF) 26 [Source:MGI Symbol;Acc:MGI:1918053]	0.122224	4.8971	2.62032	0.0114271	0.144439	-3.21602
ENSMUSG00000022787	Wdr53	protein_coding	MGI Symbol	4	WD repeat domain 53 [Source:MGI Symbol;Acc:MGI:1916230]	-0.116366	4.34916	-2.58855	0.0124038	0.149903	-3.21998
ENSMUSG00000044408	Sptssa	protein_coding	MGI Symbol	3	serine palmitoyltransferase, small subunit A [Source:MGI Symbol;Acc:MGI:1913399]	-0.107543	5.82013	-2.65622	0.0104086	0.137154	-3.22048
ENSMUSG00000010797	Wnt2	protein_coding	MGI Symbol	1	wingless-type MMTV integration site family, member 2 [Source:MGI Symbol;Acc:MGI:98954]	0.169844	3.63967	2.54506	0.0138637	0.157758	-3.22128
ENSMUSG00000032002	Dcun1d5	protein_coding	MGI Symbol	4	DCN1, defective in cullin neddylation 1, domain containing 5 (S. cerevisiae) [Source:MGI Symbol;Acc:MGI:1924113]	-0.148873	4.46148	-2.5936	0.0122435	0.149511	-3.2217
ENSMUSG00000097903	Gm26679	antisense	MGI Symbol	1	predicted gene, 26679 [Source:MGI Symbol;Acc:MGI:5477173]	-0.254803	0.782546	-2.39118	0.0203662	0.191821	-3.22341
ENSMUSG00000027603	Ggt7	protein_coding	MGI Symbol	5	gamma-glutamyltransferase 7 [Source:MGI Symbol;Acc:MGI:1913385]	0.134918	6.71617	2.67198	0.00998818	0.134799	-3.2237
ENSMUSG00000091498	Mpc1-ps	processed_pseudogene	MGI Symbol	1	mitochondrial pyruvate carrier 1, pseudogene [Source:MGI Symbol;Acc:MGI:3781628]	-0.123373	4.99807	-2.62112	0.0114035	0.144265	-3.22441
ENSMUSG00000020644	Id2	protein_coding	MGI Symbol	3	inhibitor of DNA binding 2 [Source:MGI Symbol;Acc:MGI:96397]	-0.121904	8.23189	-2.68611	0.00962443	0.131983	-3.22565
ENSMUSG00000016256	Ctsz	protein_coding	MGI Symbol	1	cathepsin Z [Source:MGI Symbol;Acc:MGI:1891190]	-0.11582	5.16178	-2.62714	0.011227	0.142703	-3.22935
ENSMUSG00000029659	Medag	protein_coding	MGI Symbol	3	mesenteric estrogen dependent adipogenesis [Source:MGI Symbol;Acc:MGI:1917967]	0.191089	2.36037	2.45961	0.0171948	0.175398	-3.23021
ENSMUSG00000100213	Gm28151	lincRNA	MGI Symbol	1	predicted gene 28151 [Source:MGI Symbol;Acc:MGI:5578857]	-0.356427	0.855082	-2.38591	0.0206307	0.192919	-3.23034
ENSMUSG00000004267	Eno2	protein_coding	MGI Symbol	16	enolase 2, gamma neuronal [Source:MGI Symbol;Acc:MGI:95394]	0.101902	10.2863	2.69427	0.00942007	0.131007	-3.23148
ENSMUSG00000111877	Gm6477	processed_pseudogene	MGI Symbol	1	predicted gene 6477 [Source:MGI Symbol;Acc:MGI:3647945]	-0.164311	2.19295	-2.44973	0.0176234	0.177529	-3.23272
ENSMUSG00000040125	Gpr26	protein_coding	MGI Symbol	1	G protein-coupled receptor 26 [Source:MGI Symbol;Acc:MGI:2441758]	0.162067	4.5262	2.59118	0.0123201	0.149696	-3.23328
ENSMUSG00000020919	Stat5b	protein_coding	MGI Symbol	3	signal transducer and activator of transcription 5B [Source:MGI Symbol;Acc:MGI:103035]	0.135571	3.01969	2.50256	0.0154394	0.166416	-3.23328
ENSMUSG00000008136	Fhl2	protein_coding	MGI Symbol	3	four and a half LIM domains 2 [Source:MGI Symbol;Acc:MGI:1338762]	-0.142467	6.45889	-2.66323	0.0102197	0.136443	-3.23649
ENSMUSG00000074519	Zfp971	protein_coding	MGI Symbol	2	zinc finger protein 971 [Source:MGI Symbol;Acc:MGI:1261426]	-0.143243	3.26614	-2.51664	0.0149003	0.163883	-3.23652
ENSMUSG00000020472	Zkscan17	protein_coding	MGI Symbol	6	zinc finger with KRAB and SCAN domains 17 [Source:MGI Symbol;Acc:MGI:2679270]	-0.156909	2.80331	-2.49114	0.0158899	0.168556	-3.2368
ENSMUSG00000032875	Arhgef17	protein_coding	MGI Symbol	4	Rho guanine nucleotide exchange factor (GEF) 17 [Source:MGI Symbol;Acc:MGI:2673002]	0.106396	6.81031	2.66796	0.010094	0.135548	-3.23704
ENSMUSG00000002565	Scin	protein_coding	MGI Symbol	2	scinderin [Source:MGI Symbol;Acc:MGI:1306794]	0.393739	-0.434328	2.37868	0.0209988	0.194896	-3.23914
ENSMUSG00000097006	9530082P21Rik	antisense	MGI Symbol	3	RIKEN cDNA 9530082P21 gene [Source:MGI Symbol;Acc:MGI:3603340]	-0.258656	0.661234	-2.37737	0.0210664	0.195299	-3.2398
ENSMUSG00000107451	Gm44421	lincRNA	MGI Symbol	1	predicted gene, 44421 [Source:MGI Symbol;Acc:MGI:5690813]	-0.249175	0.954906	-2.38631	0.0206107	0.192844	-3.24102
ENSMUSG00000098051	Gm27032	lincRNA	MGI Symbol	1	predicted gene, 27032 [Source:MGI Symbol;Acc:MGI:5504147]	-0.377964	1.67288	-2.41492	0.0192107	0.186322	-3.24106
ENSMUSG00000074622	Mafb	protein_coding	MGI Symbol	1	v-maf musculoaponeurotic fibrosarcoma oncogene family, protein B (avian) [Source:MGI Symbol;Acc:MGI:104555]	-0.146226	3.55838	-2.53161	0.0143457	0.160811	-3.2421
ENSMUSG00000116898	Gm49785	bidirectional_promoter_lncRNA	MGI Symbol	1	predicted gene, 49785 [Source:MGI Symbol;Acc:MGI:6215307]	-0.254579	0.19139	-2.37009	0.0214439	0.197103	-3.24275
ENSMUSG00000023911	Flywch2	protein_coding	MGI Symbol	3	FLYWCH family member 2 [Source:MGI Symbol;Acc:MGI:1924167]	0.148749	4.7265	2.59956	0.0120569	0.147942	-3.24299
ENSMUSG00000021448	Shc3	protein_coding	MGI Symbol	4	src homology 2 domain-containing transforming protein C3 [Source:MGI Symbol;Acc:MGI:106179]	0.191654	1.88703	2.42678	0.0186563	0.183743	-3.2452
ENSMUSG00000037351	Actr1b	protein_coding	MGI Symbol	7	ARP1 actin-related protein 1B, centractin beta [Source:MGI Symbol;Acc:MGI:1917446]	0.110069	8.69125	2.68083	0.00975908	0.133264	-3.24573
ENSMUSG00000036959	Bcorl1	protein_coding	MGI Symbol	6	BCL6 co-repressor-like 1 [Source:MGI Symbol;Acc:MGI:2443910]	0.13179	4.11411	2.56172	0.013287	0.154639	-3.24654
ENSMUSG00000000568	Hnrnpd	protein_coding	MGI Symbol	11	heterogeneous nuclear ribonucleoprotein D [Source:MGI Symbol;Acc:MGI:101947]	-0.10522	6.44328	-2.65828	0.0103528	0.136975	-3.24684
ENSMUSG00000005057	Sh2b2	protein_coding	MGI Symbol	5	SH2B adaptor protein 2 [Source:MGI Symbol;Acc:MGI:1345171]	0.22882	1.21589	2.39324	0.0202636	0.191281	-3.24719
ENSMUSG00000046157	Tmem229b	protein_coding	MGI Symbol	7	transmembrane protein 229B [Source:MGI Symbol;Acc:MGI:2444389]	0.135331	3.96836	2.55166	0.0136326	0.156765	-3.25344
ENSMUSG00000023236	Scg5	protein_coding	MGI Symbol	2	secretogranin V [Source:MGI Symbol;Acc:MGI:98289]	0.139629	7.86155	2.67137	0.0100042	0.134799	-3.25347
ENSMUSG00000038295	Atg9b	protein_coding	MGI Symbol	3	autophagy related 9B [Source:MGI Symbol;Acc:MGI:2685420]	-0.208787	1.52581	-2.40473	0.0196993	0.188401	-3.25454
ENSMUSG00000033253	Szt2	protein_coding	MGI Symbol	6	SZT2 subunit of KICSTOR complex [Source:MGI Symbol;Acc:MGI:3033336]	0.165244	3.13197	2.49608	0.0156933	0.167964	-3.25487
ENSMUSG00000024856	Cdk2ap2	protein_coding	MGI Symbol	5	CDK2-associated protein 2 [Source:MGI Symbol;Acc:MGI:1098779]	-0.141321	4.99146	-2.60935	0.0117561	0.146209	-3.2574
ENSMUSG00000049191	Rtl5	protein_coding	MGI Symbol	4	retrotransposon Gag like 5 [Source:MGI Symbol;Acc:MGI:3045324]	0.188409	2.0924	2.43263	0.0183877	0.182531	-3.25868
ENSMUSG00000042350	Arel1	protein_coding	MGI Symbol	8	apoptosis resistant E3 ubiquitin protein ligase 1 [Source:MGI Symbol;Acc:MGI:1915747]	0.169682	5.66662	2.63222	0.0110797	0.14161	-3.26162
ENSMUSG00000058258	Idi1	protein_coding	MGI Symbol	5	isopentenyl-diphosphate delta isomerase [Source:MGI Symbol;Acc:MGI:2442264]	0.197995	3.94662	2.54707	0.0137931	0.157379	-3.26234
ENSMUSG00000042429	Adora1	protein_coding	MGI Symbol	4	adenosine A1 receptor [Source:MGI Symbol;Acc:MGI:99401]	0.0916852	7.5215	2.66489	0.0101753	0.136075	-3.26259
ENSMUSG00000004609	Cd33	protein_coding	MGI Symbol	6	CD33 antigen [Source:MGI Symbol;Acc:MGI:99440]	0.205979	1.77051	2.40728	0.0195762	0.188155	-3.26318
ENSMUSG00000020375	Rufy1	protein_coding	MGI Symbol	3	RUN and FYVE domain containing 1 [Source:MGI Symbol;Acc:MGI:2429762]	-0.09847	5.03401	-2.60755	0.0118109	0.146558	-3.26337
ENSMUSG00000028329	Xpa	protein_coding	MGI Symbol	6	xeroderma pigmentosum, complementation group A [Source:MGI Symbol;Acc:MGI:99135]	-0.146983	2.38017	-2.44482	0.0178399	0.178819	-3.26411
ENSMUSG00000032323	Cyp11a1	protein_coding	MGI Symbol	4	cytochrome P450, family 11, subfamily a, polypeptide 1 [Source:MGI Symbol;Acc:MGI:88582]	0.253192	1.21905	2.38177	0.0208408	0.194375	-3.26582
ENSMUSG00000115810	Gm49066	bidirectional_promoter_lncRNA	MGI Symbol	1	predicted gene, 49066 [Source:MGI Symbol;Acc:MGI:6118447]	-0.195841	1.98772	-2.42126	0.0189124	0.185173	-3.2673
ENSMUSG00000036825	Ssx2ip	protein_coding	MGI Symbol	7	synovial sarcoma, X 2 interacting protein [Source:MGI Symbol;Acc:MGI:2139150]	-0.0864522	6.01779	-2.64007	0.0108559	0.140866	-3.26841
ENSMUSG00000002205	Vrk3	protein_coding	MGI Symbol	10	vaccinia related kinase 3 [Source:MGI Symbol;Acc:MGI:2182465]	0.099201	5.56993	2.62508	0.0112871	0.143017	-3.27099
ENSMUSG00000043313	Pcdhb19	protein_coding	MGI Symbol	1	protocadherin beta 19 [Source:MGI Symbol;Acc:MGI:2136757]	-0.244963	1.67727	-2.39829	0.0200136	0.190006	-3.27158
ENSMUSG00000007021	Syngr3	protein_coding	MGI Symbol	2	synaptogyrin 3 [Source:MGI Symbol;Acc:MGI:1341881]	0.109422	7.82625	2.66211	0.0102496	0.136729	-3.27479
ENSMUSG00000051062	Fbll1	protein_coding	MGI Symbol	1	fibrillarin-like 1 [Source:MGI Symbol;Acc:MGI:3034689]	-0.164828	3.75746	-2.52618	0.0145447	0.161732	-3.27817
ENSMUSG00000099760	Gm28800	antisense	MGI Symbol	1	predicted gene 28800 [Source:MGI Symbol;Acc:MGI:5579506]	0.387525	-0.58559	2.35912	0.0220247	0.199811	-3.28175
ENSMUSG00000021097	Clmn	protein_coding	MGI Symbol	7	calmin [Source:MGI Symbol;Acc:MGI:2136957]	0.121975	6.04778	2.63448	0.011015	0.141191	-3.28186
ENSMUSG00000026458	Ppfia4	protein_coding	MGI Symbol	6	protein tyrosine phosphatase, receptor type, f polypeptide (PTPRF), interacting protein (liprin), alpha 4 [Source:MGI Symbol;Acc:MGI:1915757]	0.0956801	5.79653	2.62827	0.011194	0.14262	-3.28292
ENSMUSG00000067150	Xpo5	protein_coding	MGI Symbol	3	exportin 5 [Source:MGI Symbol;Acc:MGI:1913789]	0.096745	5.30824	2.60956	0.0117498	0.146209	-3.28332
ENSMUSG00000064210	Ano6	protein_coding	MGI Symbol	8	anoctamin 6 [Source:MGI Symbol;Acc:MGI:2145890]	0.209962	3.23358	2.4894	0.0159594	0.168708	-3.28464
ENSMUSG00000059033	Rpl18a-ps1	processed_pseudogene	MGI Symbol	1	ribosomal protein L18A, pseudogene 1 [Source:MGI Symbol;Acc:MGI:3647504]	-0.234441	2.35526	-2.43313	0.018365	0.182531	-3.28538
ENSMUSG00000038349	Plcl1	protein_coding	MGI Symbol	2	phospholipase C-like 1 [Source:MGI Symbol;Acc:MGI:3036262]	-0.133754	4.91237	-2.59108	0.0123233	0.149696	-3.28567
ENSMUSG00000031016	Wee1	protein_coding	MGI Symbol	1	WEE 1 homolog 1 (S. pombe) [Source:MGI Symbol;Acc:MGI:103075]	0.125799	4.17128	2.5504	0.0136763	0.156933	-3.2857
ENSMUSG00000097640	Gm20033	processed_transcript	MGI Symbol	6	predicted gene, 20033 [Source:MGI Symbol;Acc:MGI:5012218]	0.289418	0.796309	2.3557	0.0222086	0.200373	-3.29019
ENSMUSG00000037012	Hk1	protein_coding	MGI Symbol	20	hexokinase 1 [Source:MGI Symbol;Acc:MGI:96103]	0.138801	8.29863	2.65941	0.0103222	0.136975	-3.29023
ENSMUSG00000052014	A330070K13Rik	protein_coding	MGI Symbol	2	RIKEN cDNA A330070K13 gene [Source:MGI Symbol;Acc:MGI:2685897]	0.252688	1.64984	2.38783	0.020534	0.192736	-3.29106
ENSMUSG00000117284	Gm7072	protein_coding	MGI Symbol	1	predicted gene 7072 [Source:MGI Symbol;Acc:MGI:3648314]	-0.104566	4.46035	-2.56325	0.0132351	0.154639	-3.2932
ENSMUSG00000097404	Gm10814	antisense	MGI Symbol	1	predicted gene 10814 [Source:MGI Symbol;Acc:MGI:3642580]	-0.252144	0.376597	-2.34343	0.0228799	0.203538	-3.29353
ENSMUSG00000083844	Ube2d-ps	transcribed_unprocessed_pseudogene	MGI Symbol	5	ubiquitin-conjugating enzyme E2D, pseudogene [Source:MGI Symbol;Acc:MGI:1913774]	-0.102672	5.17181	-2.59946	0.0120601	0.147942	-3.29478
ENSMUSG00000036009	Mettl25	protein_coding	MGI Symbol	4	methyltransferase like 25 [Source:MGI Symbol;Acc:MGI:3041259]	-0.165505	2.43445	-2.43508	0.0182767	0.182069	-3.29504
ENSMUSG00000081413	Uqcrh-ps2	processed_pseudogene	MGI Symbol	1	ubiquinol-cytochrome c reductase hinge protein, pseudogene 2 [Source:MGI Symbol;Acc:MGI:3650492]	-0.245226	1.77104	-2.3939	0.0202306	0.191281	-3.29611
ENSMUSG00000040265	Dnm3	protein_coding	MGI Symbol	12	dynamin 3 [Source:MGI Symbol;Acc:MGI:1341299]	0.0852127	6.51518	2.63794	0.0109163	0.140886	-3.29713
ENSMUSG00000033063	Cntnap3	protein_coding	MGI Symbol	2	contactin associated protein-like 3 [Source:MGI Symbol;Acc:MGI:3588199]	-0.322546	-0.355816	-2.34123	0.0230017	0.203776	-3.29929
ENSMUSG00000072770	Acrbp	protein_coding	MGI Symbol	7	proacrosin binding protein [Source:MGI Symbol;Acc:MGI:1859515]	-0.367018	0.686087	-2.34715	0.0226745	0.202654	-3.29946
ENSMUSG00000036459	Wtip	protein_coding	MGI Symbol	4	WT1-interacting protein [Source:MGI Symbol;Acc:MGI:2141920]	-0.339837	0.293101	-2.33786	0.0231901	0.205108	-3.30057
ENSMUSG00000010066	Cacna2d2	protein_coding	MGI Symbol	10	calcium channel, voltage-dependent, alpha 2/delta subunit 2 [Source:MGI Symbol;Acc:MGI:1929813]	0.195192	1.92499	2.40019	0.0199203	0.189604	-3.30124
ENSMUSG00000029131	Dnajb6	protein_coding	MGI Symbol	12	DnaJ heat shock protein family (Hsp40) member B6 [Source:MGI Symbol;Acc:MGI:1344381]	-0.104918	8.06076	-2.65278	0.0105024	0.137827	-3.30182
ENSMUSG00000057696	Rpl30-ps1	processed_pseudogene	MGI Symbol	1	ribosomal protein L30, pseudogene 1 [Source:MGI Symbol;Acc:MGI:1321399]	-0.209012	2.44258	-2.43031	0.0184937	0.182878	-3.30254
ENSMUSG00000086118	Gm14169	processed_transcript	MGI Symbol	1	predicted gene 14169 [Source:MGI Symbol;Acc:MGI:3651156]	0.241288	1.39809	2.37136	0.0213775	0.19687	-3.30267
ENSMUSG00000038702	Dsel	protein_coding	MGI Symbol	4	dermatan sulfate epimerase-like [Source:MGI Symbol;Acc:MGI:2442948]	-0.161835	2.97175	-2.46511	0.0169606	0.173997	-3.3034
ENSMUSG00000064281	Rpl19-ps1	processed_pseudogene	MGI Symbol	1	ribosomal protein L19, pseudogene 1 [Source:MGI Symbol;Acc:MGI:3642668]	-0.196093	1.58391	-2.38019	0.0209214	0.194849	-3.30529
ENSMUSG00000006241	Ccdc159	protein_coding	MGI Symbol	5	coiled-coil domain containing 159 [Source:MGI Symbol;Acc:MGI:1914369]	0.168651	2.52668	2.43437	0.0183086	0.182162	-3.30686
ENSMUSG00000040952	Rps19	protein_coding	MGI Symbol	10	ribosomal protein S19 [Source:MGI Symbol;Acc:MGI:1333780]	-0.147878	9.14905	-2.657	0.0103874	0.137097	-3.30728
ENSMUSG00000049950	Rpp38	protein_coding	MGI Symbol	1	ribonuclease P/MRP 38 subunit [Source:MGI Symbol;Acc:MGI:2443607]	-0.121636	4.08948	-2.53407	0.0142565	0.16018	-3.30777
ENSMUSG00000027676	Ccdc39	protein_coding	MGI Symbol	6	coiled-coil domain containing 39 [Source:MGI Symbol;Acc:MGI:1289263]	0.145963	3.22616	2.47932	0.016368	0.169967	-3.30785
ENSMUSG00000094281	Gm8034	processed_pseudogene	MGI Symbol	1	predicted gene 8034 [Source:MGI Symbol;Acc:MGI:3644144]	-0.237128	0.088243	-2.33259	0.0234875	0.206271	-3.30821
ENSMUSG00000062127	Cttnbp2nl	protein_coding	MGI Symbol	4	CTTNBP2 N-terminal like [Source:MGI Symbol;Acc:MGI:1933137]	0.115355	4.33661	2.54815	0.0137551	0.157249	-3.30924
ENSMUSG00000075702	Selenom	protein_coding	MGI Symbol	3	selenoprotein M [Source:MGI Symbol;Acc:MGI:2149786]	-0.131689	8.11157	-2.64967	0.0105879	0.138612	-3.30983
ENSMUSG00000105176	Gm43668	TEC	MGI Symbol	1	predicted gene 43668 [Source:MGI Symbol;Acc:MGI:5663805]	0.14552	2.6626	2.44241	0.0179471	0.179581	-3.31051
ENSMUSG00000051444	Bbs12	protein_coding	MGI Symbol	2	Bardet-Biedl syndrome 12 (human) [Source:MGI Symbol;Acc:MGI:2686651]	-0.227004	2.241	-2.41523	0.0191961	0.186305	-3.31106
ENSMUSG00000040557	Mettl27	protein_coding	MGI Symbol	9	methyltransferase like 27 [Source:MGI Symbol;Acc:MGI:1933146]	0.143689	3.44538	2.49299	0.0158161	0.168556	-3.3112
ENSMUSG00000097635	Gm26826	antisense	MGI Symbol	1	predicted gene, 26826 [Source:MGI Symbol;Acc:MGI:5477320]	-0.248517	0.490624	-2.3341	0.0234022	0.20599	-3.31142
ENSMUSG00000020941	Map3k14	protein_coding	MGI Symbol	4	mitogen-activated protein kinase kinase kinase 14 [Source:MGI Symbol;Acc:MGI:1858204]	0.259647	1.66038	2.37891	0.0209869	0.194896	-3.31327
ENSMUSG00000058603	Rpl28-ps1	processed_pseudogene	MGI Symbol	1	ribosomal protein L28, pseudogene 1 [Source:MGI Symbol;Acc:MGI:3705349]	-0.172866	3.78497	-2.51117	0.0151079	0.164683	-3.31351
ENSMUSG00000115312	Gm8518	processed_pseudogene	MGI Symbol	1	predicted gene 8518 [Source:MGI Symbol;Acc:MGI:3645036]	-0.221283	1.82358	-2.38972	0.0204388	0.192349	-3.31352
ENSMUSG00000029918	Mrps33	protein_coding	MGI Symbol	4	mitochondrial ribosomal protein S33 [Source:MGI Symbol;Acc:MGI:1338046]	-0.113657	7.20221	-2.63908	0.010884	0.140886	-3.31499
ENSMUSG00000016942	Tmprss6	protein_coding	MGI Symbol	7	transmembrane serine protease 6 [Source:MGI Symbol;Acc:MGI:1919003]	-0.247661	2.37844	-2.4225	0.0188546	0.185009	-3.31609
ENSMUSG00000107756	Gm44164	TEC	MGI Symbol	1	predicted gene, 44164 [Source:MGI Symbol;Acc:MGI:5690556]	-0.567738	-0.0643663	-2.33131	0.0235604	0.206575	-3.31635
ENSMUSG00000036438	Calm2	protein_coding	MGI Symbol	5	calmodulin 2 [Source:MGI Symbol;Acc:MGI:103250]	-0.101191	12.6096	-2.66628	0.0101383	0.13603	-3.31654
ENSMUSG00000032212	Sltm	protein_coding	MGI Symbol	8	SAFB-like, transcription modulator [Source:MGI Symbol;Acc:MGI:1913910]	-0.0995058	6.32353	-2.62554	0.0112735	0.143017	-3.31782
ENSMUSG00000019945	Cabcoco1	protein_coding	MGI Symbol	2	ciliary associated calcium binding coiled-coil 1 [Source:MGI Symbol;Acc:MGI:1920537]	0.194703	2.09286	2.40247	0.019809	0.18884	-3.31879
ENSMUSG00000114369	Gm41077	antisense	MGI Symbol	1	predicted gene, 41077 [Source:MGI Symbol;Acc:MGI:5623962]	-0.3414	-0.132569	-2.32592	0.0238686	0.208261	-3.32063
ENSMUSG00000025597	Klhl4	protein_coding	MGI Symbol	3	kelch-like 4 [Source:MGI Symbol;Acc:MGI:2442829]	0.197369	3.2916	2.47841	0.0164057	0.170169	-3.32154
ENSMUSG00000078453	Abracl	protein_coding	MGI Symbol	5	ABRA C-terminal like [Source:MGI Symbol;Acc:MGI:1920362]	-0.133443	5.55283	-2.60203	0.0119804	0.147853	-3.32224
ENSMUSG00000033029	1700088E04Rik	protein_coding	MGI Symbol	13	RIKEN cDNA 1700088E04 gene [Source:MGI Symbol;Acc:MGI:1920774]	0.229263	0.932975	2.33924	0.0231132	0.20454	-3.32344
ENSMUSG00000029642	Polr1d	protein_coding	MGI Symbol	6	polymerase (RNA) I polypeptide D [Source:MGI Symbol;Acc:MGI:108403]	-0.11134	6.66733	-2.62843	0.0111894	0.14262	-3.32463
ENSMUSG00000020262	Adarb1	protein_coding	MGI Symbol	13	adenosine deaminase, RNA-specific, B1 [Source:MGI Symbol;Acc:MGI:891999]	0.0998926	6.02667	2.6158	0.0115617	0.145357	-3.32508
ENSMUSG00000081431	Gm15483	processed_pseudogene	MGI Symbol	1	predicted gene 15483 [Source:MGI Symbol;Acc:MGI:3705631]	-0.187375	1.57734	-2.36833	0.0215364	0.197794	-3.32637
ENSMUSG00000028889	Yrdc	protein_coding	MGI Symbol	3	yrdC domain containing (E.coli) [Source:MGI Symbol;Acc:MGI:2387201]	-0.156192	3.57919	-2.491	0.0158952	0.168556	-3.32716
ENSMUSG00000105509	C130013H08Rik	antisense	MGI Symbol	1	RIKEN cDNA C130013H08 gene [Source:MGI Symbol;Acc:MGI:3697343]	0.254611	0.757911	2.33383	0.0234174	0.20599	-3.32741
ENSMUSG00000025481	Urah	protein_coding	MGI Symbol	7	urate (5-hydroxyiso-) hydrolase [Source:MGI Symbol;Acc:MGI:1916142]	0.461121	-0.499389	2.32974	0.0236497	0.207134	-3.32826
ENSMUSG00000074305	Peak1	protein_coding	MGI Symbol	4	pseudopodium-enriched atypical kinase 1 [Source:MGI Symbol;Acc:MGI:2442366]	0.153546	4.82865	2.56578	0.0131497	0.154639	-3.32854
ENSMUSG00000074166	AW146154	protein_coding	MGI Symbol	4	expressed sequence AW146154 [Source:MGI Symbol;Acc:MGI:2142212]	0.146922	2.84413	2.44493	0.0178351	0.178819	-3.32954
ENSMUSG00000036564	Ndrg4	protein_coding	MGI Symbol	11	N-myc downstream regulated gene 4 [Source:MGI Symbol;Acc:MGI:2384590]	0.115835	11.074	2.65576	0.0104209	0.137203	-3.32957
ENSMUSG00000032040	Dcps	protein_coding	MGI Symbol	3	decapping enzyme, scavenger [Source:MGI Symbol;Acc:MGI:1916555]	-0.126102	4.94477	-2.57089	0.0129789	0.153975	-3.33339
ENSMUSG00000029560	Snx8	protein_coding	MGI Symbol	7	sorting nexin 8 [Source:MGI Symbol;Acc:MGI:2443816]	-0.124812	3.50143	-2.4888	0.0159833	0.168708	-3.33465
ENSMUSG00000025208	Mrpl43	protein_coding	MGI Symbol	2	mitochondrial ribosomal protein L43 [Source:MGI Symbol;Acc:MGI:2137229]	-0.113146	5.09756	-2.57749	0.0127611	0.152379	-3.33666
ENSMUSG00000019966	Kitl	protein_coding	MGI Symbol	6	kit ligand [Source:MGI Symbol;Acc:MGI:96974]	0.194576	2.86874	2.44236	0.0179493	0.179581	-3.3373
ENSMUSG00000005936	Kctd20	protein_coding	MGI Symbol	17	potassium channel tetramerisation domain containing 20 [Source:MGI Symbol;Acc:MGI:1914239]	0.110473	5.91747	2.60694	0.0118294	0.146665	-3.33895
ENSMUSG00000116081	Gm49593	TEC	MGI Symbol	1	predicted gene, 49593 [Source:MGI Symbol;Acc:MGI:6214998]	0.22672	2.27491	2.40194	0.0198348	0.188974	-3.33914
ENSMUSG00000020811	Wscd1	protein_coding	MGI Symbol	6	WSC domain containing 1 [Source:MGI Symbol;Acc:MGI:2448493]	-0.181136	5.73545	-2.60098	0.0120129	0.147878	-3.33943
ENSMUSG00000078958	Atp6ap1l	protein_coding	MGI Symbol	5	ATPase, H+ transporting, lysosomal accessory protein 1-like [Source:MGI Symbol;Acc:MGI:3648665]	0.262482	-0.0444826	2.31401	0.0245631	0.211469	-3.33992
ENSMUSG00000041773	Enc1	protein_coding	MGI Symbol	1	ectodermal-neural cortex 1 [Source:MGI Symbol;Acc:MGI:109610]	0.0937001	10.262	2.64751	0.0106479	0.139078	-3.34126
ENSMUSG00000040289	Hey1	protein_coding	MGI Symbol	4	hairy/enhancer-of-split related with YRPW motif 1 [Source:MGI Symbol;Acc:MGI:1341800]	-0.110005	6.03383	-2.61013	0.0117326	0.146209	-3.34162
ENSMUSG00000075270	Pde11a	protein_coding	MGI Symbol	3	phosphodiesterase 11A [Source:MGI Symbol;Acc:MGI:3036251]	0.202087	2.30767	2.40005	0.0199275	0.189604	-3.34188
ENSMUSG00000036412	Arsi	protein_coding	MGI Symbol	1	arylsulfatase i [Source:MGI Symbol;Acc:MGI:2670959]	-0.340245	0.0330592	-2.31124	0.0247269	0.211638	-3.34471
ENSMUSG00000042644	Itpr3	protein_coding	MGI Symbol	2	inositol 1,4,5-triphosphate receptor 3 [Source:MGI Symbol;Acc:MGI:96624]	0.371099	0.15473	2.31178	0.024695	0.211589	-3.34482
ENSMUSG00000092492	B230208B08Rik	processed_transcript	MGI Symbol	1	RIKEN cDNA B230208B08 gene [Source:MGI Symbol;Acc:MGI:2442149]	-0.317996	-0.206205	-2.31234	0.0246618	0.211469	-3.34498
ENSMUSG00000057841	Rpl32	protein_coding	MGI Symbol	2	ribosomal protein L32 [Source:MGI Symbol;Acc:MGI:98038]	-0.135819	8.57581	-2.63633	0.0109621	0.140886	-3.3479
ENSMUSG00000026238	Ptma	protein_coding	MGI Symbol	5	prothymosin alpha [Source:MGI Symbol;Acc:MGI:97803]	-0.092695	9.39355	-2.64063	0.0108403	0.140776	-3.3484
ENSMUSG00000002732	Fkbp7	protein_coding	MGI Symbol	4	FK506 binding protein 7 [Source:MGI Symbol;Acc:MGI:1336879]	-0.226689	1.86662	-2.37365	0.0212587	0.196428	-3.34912
ENSMUSG00000037014	Sstr4	protein_coding	MGI Symbol	1	somatostatin receptor 4 [Source:MGI Symbol;Acc:MGI:105372]	0.314633	1.91174	2.37206	0.0213409	0.19687	-3.35034
ENSMUSG00000058704	Memo1	protein_coding	MGI Symbol	10	mediator of cell motility 1 [Source:MGI Symbol;Acc:MGI:1924140]	0.0931948	4.56214	2.54343	0.0139212	0.158001	-3.35111
ENSMUSG00000109408	A930037H05Rik	processed_transcript	MGI Symbol	6	RIKEN cDNA A930037H05 gene [Source:MGI Symbol;Acc:MGI:1925689]	-0.226748	0.693185	-2.31297	0.0246247	0.211469	-3.35747
ENSMUSG00000060730	Gm10086	processed_pseudogene	MGI Symbol	1	predicted pseudogene 10086 [Source:MGI Symbol;Acc:MGI:3642342]	-0.244773	1.73591	-2.36139	0.0219032	0.199623	-3.35859
ENSMUSG00000042167	Tent2	protein_coding	MGI Symbol	6	terminal nucleotidyltransferase 2 [Source:MGI Symbol;Acc:MGI:2140950]	-0.158274	3.51031	-2.47315	0.016623	0.171732	-3.36112
ENSMUSG00000044667	Plppr4	protein_coding	MGI Symbol	3	phospholipid phosphatase related 4 [Source:MGI Symbol;Acc:MGI:106530]	0.134977	8.39713	2.62934	0.011163	0.142449	-3.36146
ENSMUSG00000096699	Rps19-ps4	processed_pseudogene	MGI Symbol	1	ribosomal protein S19, pseudogene 4 [Source:MGI Symbol;Acc:MGI:3645935]	-0.253146	-0.00292568	-2.30091	0.0253477	0.214572	-3.36228
ENSMUSG00000040731	Eif4h	protein_coding	MGI Symbol	5	eukaryotic translation initiation factor 4H [Source:MGI Symbol;Acc:MGI:1341822]	-0.150966	8.62277	-2.63025	0.0111366	0.142225	-3.36384
ENSMUSG00000047238	Mageh1	protein_coding	MGI Symbol	1	melanoma antigen, family H, 1 [Source:MGI Symbol;Acc:MGI:1922875]	-0.113495	5.67157	-2.58781	0.0124273	0.149903	-3.3641
ENSMUSG00000045767	B230219D22Rik	protein_coding	MGI Symbol	1	RIKEN cDNA B230219D22 gene [Source:MGI Symbol;Acc:MGI:1925771]	-0.0926248	6.15012	-2.60159	0.0119941	0.147853	-3.36436
ENSMUSG00000017299	Dnttip1	protein_coding	MGI Symbol	4	deoxynucleotidyltransferase, terminal, interacting protein 1 [Source:MGI Symbol;Acc:MGI:1923483]	-0.180829	2.57492	-2.40593	0.0196414	0.188247	-3.37172
ENSMUSG00000042590	Ipo11	protein_coding	MGI Symbol	7	importin 11 [Source:MGI Symbol;Acc:MGI:2442377]	0.109556	5.35949	2.57276	0.0129168	0.153671	-3.3728
ENSMUSG00000034867	Ankrd27	protein_coding	MGI Symbol	10	ankyrin repeat domain 27 (VPS9 domain) [Source:MGI Symbol;Acc:MGI:2444103]	0.13522	4.78897	2.5458	0.0138375	0.157663	-3.37336
ENSMUSG00000084349	Rpl3-ps1	processed_pseudogene	MGI Symbol	1	ribosomal protein L3, pseudogene 1 [Source:MGI Symbol;Acc:MGI:3644217]	-0.144802	6.32304	-2.60081	0.0120183	0.147878	-3.37375
ENSMUSG00000020413	Hus1	protein_coding	MGI Symbol	6	HUS1 checkpoint clamp component [Source:MGI Symbol;Acc:MGI:1277962]	0.16412	2.86821	2.42438	0.0187674	0.184457	-3.37514
ENSMUSG00000048481	Mypop	protein_coding	MGI Symbol	3	Myb-related transcription factor, partner of profilin [Source:MGI Symbol;Acc:MGI:2446472]	-0.188037	3.28429	-2.4524	0.0175065	0.176683	-3.37541
ENSMUSG00000031227	Magee1	protein_coding	MGI Symbol	1	melanoma antigen, family E, 1 [Source:MGI Symbol;Acc:MGI:2148149]	0.0821602	6.91893	2.60943	0.0117536	0.146209	-3.37678
ENSMUSG00000056501	Cebpb	protein_coding	MGI Symbol	1	CCAAT/enhancer binding protein (C/EBP), beta [Source:MGI Symbol;Acc:MGI:88373]	-0.187743	2.15964	-2.37542	0.0211668	0.196115	-3.37717
ENSMUSG00000018809	Smyd4	protein_coding	MGI Symbol	4	SET and MYND domain containing 4 [Source:MGI Symbol;Acc:MGI:2442796]	0.111683	4.81935	2.5436	0.0139153	0.158001	-3.37802
ENSMUSG00000117992	Gm41760	antisense	MGI Symbol	1	predicted gene, 41760 [Source:MGI Symbol;Acc:MGI:5624645]	-0.288338	0.102356	-2.2915	0.025925	0.216729	-3.37935
ENSMUSG00000020038	Cry1	protein_coding	MGI Symbol	4	cryptochrome 1 (photolyase-like) [Source:MGI Symbol;Acc:MGI:1270841]	-0.158231	2.83005	-2.42036	0.0189547	0.185284	-3.37947
ENSMUSG00000081473	Gm4853	processed_pseudogene	MGI Symbol	1	predicted pseudogene 4853 [Source:MGI Symbol;Acc:MGI:3644655]	-0.199569	0.757579	-2.3043	0.0251426	0.213501	-3.37948
ENSMUSG00000091845	Rpl36-ps12	processed_pseudogene	MGI Symbol	1	ribosomal protein L36, pseudogene 12 [Source:MGI Symbol;Acc:MGI:3782787]	-0.176826	3.67378	-2.47353	0.0166073	0.17168	-3.38007
ENSMUSG00000038860	Garnl3	protein_coding	MGI Symbol	12	GTPase activating RANGAP domain-like 3 [Source:MGI Symbol;Acc:MGI:2139309]	0.180693	4.10122	2.50383	0.0153902	0.166218	-3.38067
ENSMUSG00000098198	Gm9169	processed_pseudogene	MGI Symbol	1	predicted gene 9169 [Source:MGI Symbol;Acc:MGI:3648561]	-0.202819	1.39939	-2.32753	0.0237762	0.207567	-3.38395
ENSMUSG00000029415	Sdad1	protein_coding	MGI Symbol	7	SDA1 domain containing 1 [Source:MGI Symbol;Acc:MGI:2140779]	0.0870932	4.0945	2.49827	0.0156072	0.167554	-3.3858
ENSMUSG00000085207	Gm11767	antisense	MGI Symbol	1	predicted gene 11767 [Source:MGI Symbol;Acc:MGI:3650674]	-0.26917	0.193274	-2.28733	0.0261844	0.218446	-3.38715
ENSMUSG00000027355	Tmco5	protein_coding	MGI Symbol	4	transmembrane and coiled-coil domains 5 [Source:MGI Symbol;Acc:MGI:1914606]	0.313115	0.860597	2.3009	0.0253483	0.214572	-3.38756
ENSMUSG00000042719	Naa25	protein_coding	MGI Symbol	6	N(alpha)-acetyltransferase 25, NatB auxiliary subunit [Source:MGI Symbol;Acc:MGI:2442563]	0.113321	5.42027	2.56718	0.0131028	0.154519	-3.38958
ENSMUSG00000049439	Cyp20a1	protein_coding	MGI Symbol	3	cytochrome P450, family 20, subfamily a, polypeptide 1 [Source:MGI Symbol;Acc:MGI:1925201]	-0.120924	3.95784	-2.49043	0.015918	0.168556	-3.39
ENSMUSG00000055980	Irs1	protein_coding	MGI Symbol	1	insulin receptor substrate 1 [Source:MGI Symbol;Acc:MGI:99454]	0.24916	1.7989	2.34805	0.022625	0.202568	-3.39042
ENSMUSG00000001157	Gmcl1	protein_coding	MGI Symbol	4	germ cell-less, spermatogenesis associated 1 [Source:MGI Symbol;Acc:MGI:1345156]	0.134055	3.98291	2.48741	0.0160395	0.168708	-3.39078
ENSMUSG00000032410	Xrn1	protein_coding	MGI Symbol	9	5prime-3prime exoribonuclease 1 [Source:MGI Symbol;Acc:MGI:891964]	-0.0811719	5.85815	-2.58218	0.0126085	0.151003	-3.39155
ENSMUSG00000098134	Rnf113a2	protein_coding	MGI Symbol	1	ring finger protein 113A2 [Source:MGI Symbol;Acc:MGI:1913631]	-0.11215	4.88545	-2.54301	0.0139361	0.158001	-3.39195
ENSMUSG00000022858	Tra2b	protein_coding	MGI Symbol	9	transformer 2 beta [Source:MGI Symbol;Acc:MGI:106016]	-0.0985332	6.83181	-2.60146	0.011998	0.147853	-3.39274
ENSMUSG00000066245	Gm10156	processed_pseudogene	MGI Symbol	1	predicted gene 10156 [Source:MGI Symbol;Acc:MGI:3642344]	-0.28078	0.930861	-2.30018	0.0253921	0.214717	-3.39474
ENSMUSG00000003948	Mmd	protein_coding	MGI Symbol	2	monocyte to macrophage differentiation-associated [Source:MGI Symbol;Acc:MGI:1914718]	-0.107942	7.70433	-2.60951	0.0117513	0.146209	-3.39486
ENSMUSG00000066892	Fbxl12	protein_coding	MGI Symbol	10	F-box and leucine-rich repeat protein 12 [Source:MGI Symbol;Acc:MGI:1354738]	-0.129849	3.61342	-2.4665	0.0169017	0.173596	-3.39518
ENSMUSG00000031382	Asb11	protein_coding	MGI Symbol	3	ankyrin repeat and SOCS box-containing 11 [Source:MGI Symbol;Acc:MGI:1916104]	-0.201932	2.62255	-2.39642	0.0201057	0.190544	-3.39524
ENSMUSG00000038459	Abhd17c	protein_coding	MGI Symbol	3	abhydrolase domain containing 17C [Source:MGI Symbol;Acc:MGI:1917428]	-0.121748	5.55115	-2.56782	0.0130813	0.154379	-3.40113
ENSMUSG00000001158	Snrnp27	protein_coding	MGI Symbol	4	small nuclear ribonucleoprotein 27 (U4/U6.U5) [Source:MGI Symbol;Acc:MGI:1913868]	-0.0972656	7.01604	-2.59962	0.0120551	0.147942	-3.40157
ENSMUSG00000011114	Tbrg1	protein_coding	MGI Symbol	4	transforming growth factor beta regulated gene 1 [Source:MGI Symbol;Acc:MGI:1100877]	-0.094645	6.35635	-2.58906	0.0123876	0.149903	-3.40332
ENSMUSG00000113361	B930059L03Rik	lincRNA	MGI Symbol	1	RIKEN cDNA B930059L03 gene [Source:MGI Symbol;Acc:MGI:2442724]	-0.188035	2.50369	-2.38556	0.0206482	0.192971	-3.404
ENSMUSG00000030795	Fus	protein_coding	MGI Symbol	16	fused in sarcoma [Source:MGI Symbol;Acc:MGI:1353633]	-0.144987	6.57225	-2.59259	0.0122754	0.149696	-3.40592
ENSMUSG00000076137	Gm26384	miRNA	MGI Symbol	1	predicted gene, 26384 [Source:MGI Symbol;Acc:MGI:5456161]	-0.132201	4.0284	-2.48431	0.0161646	0.169266	-3.40712
ENSMUSG00000002812	Flii	protein_coding	MGI Symbol	4	flightless I actin binding protein [Source:MGI Symbol;Acc:MGI:1342286]	0.136334	4.68922	2.5274	0.0144997	0.161355	-3.40738
ENSMUSG00000082908	Gm13736	processed_pseudogene	MGI Symbol	1	predicted gene 13736 [Source:MGI Symbol;Acc:MGI:3650137]	-0.170171	1.51983	-2.3239	0.0239851	0.208939	-3.40935
ENSMUSG00000031170	Slc38a5	protein_coding	MGI Symbol	4	solute carrier family 38, member 5 [Source:MGI Symbol;Acc:MGI:2148066]	0.286383	1.90147	2.34271	0.0229197	0.203601	-3.41005
ENSMUSG00000079657	Rab26	protein_coding	MGI Symbol	5	RAB26, member RAS oncogene family [Source:MGI Symbol;Acc:MGI:2443284]	0.125923	5.43559	2.5601	0.0133421	0.154639	-3.41025
ENSMUSG00000029911	Ssbp1	protein_coding	MGI Symbol	7	single-stranded DNA binding protein 1 [Source:MGI Symbol;Acc:MGI:1920040]	-0.0917462	5.43972	-2.55915	0.0133742	0.154673	-3.41147
ENSMUSG00000085829	Gm4285	antisense	MGI Symbol	1	predicted gene 4285 [Source:MGI Symbol;Acc:MGI:3782463]	-0.202299	1.46478	-2.32116	0.0241439	0.209645	-3.41161
ENSMUSG00000025092	Hspa12a	protein_coding	MGI Symbol	10	heat shock protein 12A [Source:MGI Symbol;Acc:MGI:1920692]	0.103803	7.23974	2.59725	0.012129	0.148625	-3.41276
ENSMUSG00000063696	Gm8730	processed_pseudogene	MGI Symbol	1	predicted pseudogene 8730 [Source:MGI Symbol;Acc:MGI:3644565]	-0.157784	4.4087	-2.5048	0.0153526	0.166145	-3.41304
ENSMUSG00000002416	Ndufb2	protein_coding	MGI Symbol	6	NADH:ubiquinone oxidoreductase subunit B2 [Source:MGI Symbol;Acc:MGI:1915448]	-0.118289	5.13345	-2.54275	0.0139453	0.158001	-3.41781
ENSMUSG00000030693	Klk10	protein_coding	MGI Symbol	1	kallikrein related-peptidase 10 [Source:MGI Symbol;Acc:MGI:1916790]	0.258665	1.42594	2.308	0.0249206	0.212733	-3.41999
ENSMUSG00000090136	Gm10177	transcribed_processed_pseudogene	MGI Symbol	2	predicted gene 10177 [Source:MGI Symbol;Acc:MGI:3704330]	-0.190939	3.18356	-2.42243	0.018858	0.185009	-3.42178
ENSMUSG00000047123	Ticam1	protein_coding	MGI Symbol	1	toll-like receptor adaptor molecule 1 [Source:MGI Symbol;Acc:MGI:2147032]	0.188704	2.30722	2.36429	0.0217491	0.198554	-3.42209
ENSMUSG00000033416	Gucd1	protein_coding	MGI Symbol	11	guanylyl cyclase domain containing 1 [Source:MGI Symbol;Acc:MGI:1916028]	0.18514	3.2997	2.4306	0.0184807	0.182862	-3.42212
ENSMUSG00000099094	Gm19569	processed_transcript	MGI Symbol	2	predicted gene, 19569 [Source:MGI Symbol;Acc:MGI:5011754]	-0.333721	-0.283727	-2.26572	0.0275666	0.225023	-3.42248
ENSMUSG00000020650	Bcap29	protein_coding	MGI Symbol	4	B cell receptor associated protein 29 [Source:MGI Symbol;Acc:MGI:101917]	-0.113142	5.67191	-2.56247	0.0132614	0.154639	-3.42291
ENSMUSG00000030048	Gkn3	protein_coding	MGI Symbol	1	gastrokine 3 [Source:MGI Symbol;Acc:MGI:1916138]	-0.357378	0.201266	-2.26748	0.0274512	0.224952	-3.42364
ENSMUSG00000027176	Cstf3	protein_coding	MGI Symbol	6	cleavage stimulation factor, 3prime pre-RNA, subunit 3 [Source:MGI Symbol;Acc:MGI:1351825]	-0.0810978	5.94322	-2.56956	0.013023	0.154008	-3.42574
ENSMUSG00000021009	Ptpn21	protein_coding	MGI Symbol	7	protein tyrosine phosphatase, non-receptor type 21 [Source:MGI Symbol;Acc:MGI:1344406]	0.185681	1.76898	2.32889	0.0236983	0.207446	-3.42616
ENSMUSG00000039765	Cc2d2a	protein_coding	MGI Symbol	4	coiled-coil and C2 domain containing 2A [Source:MGI Symbol;Acc:MGI:1924487]	0.103115	4.42999	2.49972	0.0155502	0.167276	-3.42799
ENSMUSG00000044933	Sstr3	protein_coding	MGI Symbol	2	somatostatin receptor 3 [Source:MGI Symbol;Acc:MGI:98329]	0.134905	4.02547	2.47481	0.0165542	0.17124	-3.42871
ENSMUSG00000013495	Tmem175	protein_coding	MGI Symbol	6	transmembrane protein 175 [Source:MGI Symbol;Acc:MGI:1919642]	0.134029	4.79083	2.51832	0.0148371	0.163633	-3.42975
ENSMUSG00000037653	Kctd8	protein_coding	MGI Symbol	2	potassium channel tetramerisation domain containing 8 [Source:MGI Symbol;Acc:MGI:2443804]	-0.177739	2.26683	-2.35985	0.0219855	0.199811	-3.4305
ENSMUSG00000089687	Rab42	protein_coding	MGI Symbol	1	RAB42, member RAS oncogene family [Source:MGI Symbol;Acc:MGI:2441753]	0.179618	2.09835	2.34484	0.0228014	0.203115	-3.43089
ENSMUSG00000028397	Kdm4c	protein_coding	MGI Symbol	6	lysine (K)-specific demethylase 4C [Source:MGI Symbol;Acc:MGI:1924054]	0.129628	4.69038	2.51335	0.0150248	0.164279	-3.43209
ENSMUSG00000066491	Cox6c2	processed_pseudogene	MGI Symbol	1	cytochrome c oxidase subunit 6C2 [Source:MGI Symbol;Acc:MGI:3649160]	-0.164293	4.1756	-2.4818	0.0162669	0.169679	-3.43229
ENSMUSG00000117011	E130008D07Rik	lincRNA	MGI Symbol	3	RIKEN cDNA E130008D07 gene [Source:MGI Symbol;Acc:MGI:3584523]	0.216982	1.1522	2.2924	0.0258691	0.216374	-3.43307
ENSMUSG00000021590	Spata9	protein_coding	MGI Symbol	3	spermatogenesis associated 9 [Source:MGI Symbol;Acc:MGI:1922821]	0.247543	0.566939	2.26619	0.0275358	0.225023	-3.43353
ENSMUSG00000042426	Dhx29	protein_coding	MGI Symbol	4	DEAH (Asp-Glu-Ala-His) box polypeptide 29 [Source:MGI Symbol;Acc:MGI:2145374]	-0.10565	4.37104	-2.49549	0.0157167	0.167964	-3.43447
ENSMUSG00000052415	Tchh	protein_coding	MGI Symbol	1	trichohyalin [Source:MGI Symbol;Acc:MGI:2177944]	-0.18995	2.26809	-2.35846	0.0220599	0.199811	-3.43492
ENSMUSG00000028211	Trp53inp1	protein_coding	MGI Symbol	4	transformation related protein 53 inducible nuclear protein 1 [Source:MGI Symbol;Acc:MGI:1926609]	0.161704	2.83902	2.39318	0.0202662	0.191281	-3.43569
ENSMUSG00000032399	Rpl4	protein_coding	MGI Symbol	3	ribosomal protein L4 [Source:MGI Symbol;Acc:MGI:1915141]	-0.0978515	10.4201	-2.60754	0.0118113	0.146558	-3.43574
ENSMUSG00000026781	Acbd5	protein_coding	MGI Symbol	18	acyl-Coenzyme A binding domain containing 5 [Source:MGI Symbol;Acc:MGI:1921409]	0.145595	6.1697	2.5708	0.0129817	0.153975	-3.43681
ENSMUSG00000027601	Mtfr1	protein_coding	MGI Symbol	8	mitochondrial fission regulator 1 [Source:MGI Symbol;Acc:MGI:1914722]	0.165556	2.98484	2.40319	0.0197742	0.18884	-3.43711
ENSMUSG00000035212	Leprot	protein_coding	MGI Symbol	2	leptin receptor overlapping transcript [Source:MGI Symbol;Acc:MGI:2687005]	-0.11402	5.19149	-2.53602	0.0141859	0.159556	-3.4383
ENSMUSG00000019734	Tmc4	protein_coding	MGI Symbol	7	transmembrane channel-like gene family 4 [Source:MGI Symbol;Acc:MGI:2669035]	0.42164	-0.781742	2.26902	0.0273516	0.22468	-3.43909
ENSMUSG00000114551	Gm6035	processed_pseudogene	MGI Symbol	1	predicted gene 6035 [Source:MGI Symbol;Acc:MGI:3643289]	-0.165434	2.08396	-2.34181	0.0229694	0.203601	-3.43926
ENSMUSG00000038060	Dlec1	protein_coding	MGI Symbol	8	deleted in lung and esophageal cancer 1 [Source:MGI Symbol;Acc:MGI:2443671]	0.419815	-0.448072	2.25833	0.0280535	0.227231	-3.43985
ENSMUSG00000029998	Pcyox1	protein_coding	MGI Symbol	6	prenylcysteine oxidase 1 [Source:MGI Symbol;Acc:MGI:1914131]	0.155259	5.83708	2.55963	0.0133579	0.154639	-3.44012
ENSMUSG00000009076	Zmat5	protein_coding	MGI Symbol	3	zinc finger, matrin type 5 [Source:MGI Symbol;Acc:MGI:1914428]	-0.11913	5.23477	-2.53747	0.0141339	0.159556	-3.44143
ENSMUSG00000014232	Cluap1	protein_coding	MGI Symbol	5	clusterin associated protein 1 [Source:MGI Symbol;Acc:MGI:1924029]	-0.100773	4.32706	-2.48755	0.0160338	0.168708	-3.4431
ENSMUSG00000046791	Riox1	protein_coding	MGI Symbol	1	ribosomal oxygenase 1 [Source:MGI Symbol;Acc:MGI:1919202]	-0.1636	2.84809	-2.38943	0.0204537	0.192369	-3.44377
ENSMUSG00000071553	Cpa2	protein_coding	MGI Symbol	8	carboxypeptidase A2, pancreatic [Source:MGI Symbol;Acc:MGI:3617840]	0.230102	1.16971	2.28254	0.0264852	0.220412	-3.44413
ENSMUSG00000033530	Ttc7b	protein_coding	MGI Symbol	10	tetratricopeptide repeat domain 7B [Source:MGI Symbol;Acc:MGI:2144724]	0.0875145	5.25169	2.53634	0.0141745	0.159556	-3.44441
ENSMUSG00000104011	Gm32391	lincRNA	MGI Symbol	1	predicted gene, 32391 [Source:MGI Symbol;Acc:MGI:5591550]	0.199102	1.63796	2.31263	0.0246446	0.211469	-3.44476
ENSMUSG00000024425	Ndfip1	protein_coding	MGI Symbol	8	Nedd4 family interacting protein 1 [Source:MGI Symbol;Acc:MGI:1929601]	-0.218816	7.75368	-2.58714	0.0124487	0.149903	-3.44763
ENSMUSG00000030319	Cand2	protein_coding	MGI Symbol	1	cullin-associated and neddylation-dissociated 2 (putative) [Source:MGI Symbol;Acc:MGI:1914338]	0.249167	1.77723	2.31641	0.0244219	0.211085	-3.44883
ENSMUSG00000029452	Tmem116	protein_coding	MGI Symbol	10	transmembrane protein 116 [Source:MGI Symbol;Acc:MGI:1924712]	-0.209613	2.27286	-2.34801	0.0226273	0.202568	-3.44905
ENSMUSG00000098050	Gm5345	processed_pseudogene	MGI Symbol	1	predicted gene 5345 [Source:MGI Symbol;Acc:MGI:3644320]	0.311385	-0.0882231	2.24821	0.0287335	0.230311	-3.45035
ENSMUSG00000027184	Caprin1	protein_coding	MGI Symbol	15	cell cycle associated protein 1 [Source:MGI Symbol;Acc:MGI:1858234]	-0.102937	6.91467	-2.57688	0.012781	0.152504	-3.45175
ENSMUSG00000059776	Rpl13-ps6	processed_pseudogene	MGI Symbol	1	ribosomal protein L13, pseudogene 6 [Source:MGI Symbol;Acc:MGI:3642685]	-0.193401	3.00781	-2.39643	0.0201051	0.190544	-3.45309
ENSMUSG00000026339	Ccdc93	protein_coding	MGI Symbol	6	coiled-coil domain containing 93 [Source:MGI Symbol;Acc:MGI:1918079]	0.139647	3.54807	2.431	0.0184624	0.182862	-3.45315
ENSMUSG00000027787	Nmd3	protein_coding	MGI Symbol	8	NMD3 ribosome export adaptor [Source:MGI Symbol;Acc:MGI:2140103]	-0.10894	6.07556	-2.56063	0.0133241	0.154639	-3.45368
ENSMUSG00000106212	Gm43112	sense_intronic	MGI Symbol	1	predicted gene 43112 [Source:MGI Symbol;Acc:MGI:5663249]	0.433473	0.160412	2.24475	0.028969	0.230633	-3.45641
ENSMUSG00000034560	Washc4	protein_coding	MGI Symbol	4	WASH complex subunit 4 [Source:MGI Symbol;Acc:MGI:2441787]	0.118486	5.0881	2.52287	0.0146674	0.162447	-3.45663
ENSMUSG00000097793	Gm17259	antisense	MGI Symbol	1	predicted gene, 17259 [Source:MGI Symbol;Acc:MGI:4936893]	0.28247	0.316837	2.24771	0.0287673	0.230311	-3.45685
ENSMUSG00000036242	Armh4	protein_coding	MGI Symbol	3	armadillo-like helical domain containing 4 [Source:MGI Symbol;Acc:MGI:1914669]	0.167494	4.27785	2.47601	0.0165046	0.170837	-3.45755
ENSMUSG00000030607	Acan	protein_coding	MGI Symbol	2	aggrecan [Source:MGI Symbol;Acc:MGI:99602]	0.285081	1.65244	2.29799	0.0255258	0.214941	-3.45895
ENSMUSG00000074916	Chst14	protein_coding	MGI Symbol	2	carbohydrate sulfotransferase 14 [Source:MGI Symbol;Acc:MGI:1919386]	-0.296926	-0.367439	-2.24356	0.0290502	0.230916	-3.45915
ENSMUSG00000040242	Fgfr1op2	protein_coding	MGI Symbol	7	FGFR1 oncogene partner 2 [Source:MGI Symbol;Acc:MGI:1914779]	-0.0962683	7.34695	-2.5785	0.0127281	0.152097	-3.45916
ENSMUSG00000041378	Cldn5	protein_coding	MGI Symbol	1	claudin 5 [Source:MGI Symbol;Acc:MGI:1276112]	-0.333411	2.4134	-2.3563	0.0221764	0.200306	-3.45964
ENSMUSG00000058297	Spock2	protein_coding	MGI Symbol	3	sparc/osteonectin, cwcv and kazal-like domains proteoglycan 2 [Source:MGI Symbol;Acc:MGI:1891351]	0.131096	7.20909	2.5764	0.0127969	0.152582	-3.45965
ENSMUSG00000043262	Uevld	protein_coding	MGI Symbol	6	UEV and lactate/malate dehyrogenase domains [Source:MGI Symbol;Acc:MGI:1860490]	0.14864	3.2616	2.40953	0.019468	0.187804	-3.46101
ENSMUSG00000081855	Rpl17-ps5	processed_pseudogene	MGI Symbol	1	ribosomal protein L17, pseudogene 5 [Source:MGI Symbol;Acc:MGI:3704246]	-0.153524	2.94426	-2.38637	0.0206075	0.192844	-3.46105
ENSMUSG00000037973	Itprid1	protein_coding	MGI Symbol	2	ITPR interacting domain containing 1 [Source:MGI Symbol;Acc:MGI:2685304]	0.37392	0.151019	2.24358	0.0290494	0.230916	-3.46114
ENSMUSG00000100891	2810049E08Rik	lincRNA	MGI Symbol	1	RIKEN cDNA 2810049E08 gene [Source:MGI Symbol;Acc:MGI:1919927]	0.211933	1.48977	2.29452	0.0257383	0.215615	-3.46147
ENSMUSG00000039148	Sart1	protein_coding	MGI Symbol	6	squamous cell carcinoma antigen recognized by T cells 1 [Source:MGI Symbol;Acc:MGI:1309453]	-0.1282	4.74199	-2.50433	0.0153709	0.166218	-3.46169
ENSMUSG00000021967	Mrpl57	protein_coding	MGI Symbol	2	mitochondrial ribosomal protein L57 [Source:MGI Symbol;Acc:MGI:1915090]	-0.0780988	6.772	-2.57055	0.01299	0.153975	-3.46191
ENSMUSG00000020948	Klhl28	protein_coding	MGI Symbol	3	kelch-like 28 [Source:MGI Symbol;Acc:MGI:1913939]	0.0890467	4.76339	2.50405	0.0153816	0.166218	-3.46195
ENSMUSG00000072980	Oip5	protein_coding	MGI Symbol	2	Opa interacting protein 5 [Source:MGI Symbol;Acc:MGI:1917895]	0.251434	0.457114	2.24809	0.0287413	0.230311	-3.46342
ENSMUSG00000026432	Avpr1b	protein_coding	MGI Symbol	2	arginine vasopressin receptor 1B [Source:MGI Symbol;Acc:MGI:1347010]	0.47095	-0.428414	2.24882	0.028692	0.230311	-3.46442
ENSMUSG00000009647	Mcu	protein_coding	MGI Symbol	5	mitochondrial calcium uniporter [Source:MGI Symbol;Acc:MGI:3026965]	-0.100909	6.80618	-2.56975	0.0130167	0.154008	-3.46537
ENSMUSG00000051351	Zfp46	protein_coding	MGI Symbol	5	zinc finger protein 46 [Source:MGI Symbol;Acc:MGI:99192]	0.12292	4.83232	2.50556	0.0153232	0.166103	-3.46539
ENSMUSG00000034088	Hdlbp	protein_coding	MGI Symbol	11	high density lipoprotein (HDL) binding protein [Source:MGI Symbol;Acc:MGI:99256]	0.0850503	6.47323	2.56081	0.0133177	0.154639	-3.47214
ENSMUSG00000057729	Prtn3	protein_coding	MGI Symbol	6	proteinase 3 [Source:MGI Symbol;Acc:MGI:893580]	0.2926	0.847577	2.25611	0.0282016	0.227527	-3.47253
ENSMUSG00000104965	Gm43437	TEC	MGI Symbol	1	predicted gene 43437 [Source:MGI Symbol;Acc:MGI:5663574]	0.156398	2.61029	2.35824	0.0220721	0.199811	-3.47257
ENSMUSG00000113440	Gm46404	lincRNA	MGI Symbol	1	predicted gene, 46404 [Source:MGI Symbol;Acc:MGI:5826041]	-0.213935	1.10003	-2.26633	0.0275266	0.225023	-3.47326
ENSMUSG00000003992	Ssbp2	protein_coding	MGI Symbol	10	single-stranded DNA binding protein 2 [Source:MGI Symbol;Acc:MGI:1914220]	-0.10616	6.36755	-2.55809	0.0134106	0.154689	-3.47462
ENSMUSG00000032489	Kif9	protein_coding	MGI Symbol	5	kinesin family member 9 [Source:MGI Symbol;Acc:MGI:1098237]	0.216885	1.73199	2.29778	0.0255382	0.214941	-3.47657
ENSMUSG00000026627	Pacc1	protein_coding	MGI Symbol	1	proton activated chloride channel 1 [Source:MGI Symbol;Acc:MGI:1914200]	0.15749	3.01432	2.38391	0.020732	0.19353	-3.47691
ENSMUSG00000063889	Crem	protein_coding	MGI Symbol	39	cAMP responsive element modulator [Source:MGI Symbol;Acc:MGI:88495]	0.102573	4.73095	2.49546	0.015718	0.167964	-3.47704
ENSMUSG00000097452	Gm2824	lincRNA	MGI Symbol	3	predicted gene 2824 [Source:MGI Symbol;Acc:MGI:3780995]	-0.190417	2.25388	-2.33375	0.0234217	0.20599	-3.47807
ENSMUSG00000004268	Emg1	protein_coding	MGI Symbol	6	EMG1 N1-specific pseudouridine methyltransferase [Source:MGI Symbol;Acc:MGI:1315195]	-0.106421	6.61439	-2.56037	0.0133329	0.154639	-3.47882
ENSMUSG00000081071	Gm9836	processed_pseudogene	MGI Symbol	1	predicted pseudogene 9836 [Source:MGI Symbol;Acc:MGI:3642194]	-0.196214	0.979908	-2.25635	0.0281856	0.227511	-3.47884
ENSMUSG00000021962	Dcp1a	protein_coding	MGI Symbol	18	decapping mRNA 1A [Source:MGI Symbol;Acc:MGI:1923151]	0.130559	3.7722	2.43465	0.0182959	0.182148	-3.47895
ENSMUSG00000052713	Zfp608	protein_coding	MGI Symbol	4	zinc finger protein 608 [Source:MGI Symbol;Acc:MGI:2442338]	-0.110512	4.61666	-2.48558	0.0161133	0.169059	-3.48228
ENSMUSG00000029915	Clec5a	protein_coding	MGI Symbol	4	C-type lectin domain family 5, member a [Source:MGI Symbol;Acc:MGI:1345151]	0.255692	0.947535	2.25241	0.0284494	0.228954	-3.48247
ENSMUSG00000109933	Gm7600	processed_pseudogene	MGI Symbol	1	predicted gene 7600 [Source:MGI Symbol;Acc:MGI:3647502]	-0.16486	2.6056	-2.35162	0.0224298	0.201806	-3.48473
ENSMUSG00000020021	Fgd6	protein_coding	MGI Symbol	3	FYVE, RhoGEF and PH domain containing 6 [Source:MGI Symbol;Acc:MGI:1261419]	0.150785	2.04682	2.31505	0.024502	0.211469	-3.48595
ENSMUSG00000022761	Lztr1	protein_coding	MGI Symbol	14	leucine-zipper-like transcriptional regulator, 1 [Source:MGI Symbol;Acc:MGI:1914113]	0.113503	7.59215	2.56904	0.0130404	0.154008	-3.48602
ENSMUSG00000043284	Tmem11	protein_coding	MGI Symbol	3	transmembrane protein 11 [Source:MGI Symbol;Acc:MGI:2144726]	-0.107802	6.17791	-2.54803	0.0137592	0.157249	-3.48848
ENSMUSG00000038116	Phf20	protein_coding	MGI Symbol	11	PHD finger protein 20 [Source:MGI Symbol;Acc:MGI:2444148]	0.0807275	7.48161	2.56613	0.0131379	0.154639	-3.48932
ENSMUSG00000038224	Serpinf2	protein_coding	MGI Symbol	4	serine (or cysteine) peptidase inhibitor, clade F, member 2 [Source:MGI Symbol;Acc:MGI:107173]	0.396851	-0.0660598	2.22429	0.0303984	0.236631	-3.48945
ENSMUSG00000005986	Ankrd13d	protein_coding	MGI Symbol	6	ankyrin repeat domain 13 family, member D [Source:MGI Symbol;Acc:MGI:1915673]	0.131471	5.50143	2.52841	0.0144627	0.161264	-3.4896
ENSMUSG00000022671	Mzt2	protein_coding	MGI Symbol	4	mitotic spindle organizing protein 2 [Source:MGI Symbol;Acc:MGI:1922845]	-0.117348	5.61703	-2.5304	0.0143898	0.161007	-3.4905
ENSMUSG00000028137	Celf3	protein_coding	MGI Symbol	15	CUGBP, Elav-like family member 3 [Source:MGI Symbol;Acc:MGI:1926034]	0.127613	5.24591	2.51372	0.0150108	0.164279	-3.49193
ENSMUSG00000092072	Gm4540	processed_pseudogene	MGI Symbol	1	predicted gene 4540 [Source:MGI Symbol;Acc:MGI:3782724]	-0.183056	3.07683	-2.37923	0.0209707	0.194896	-3.49269
ENSMUSG00000037526	Atg14	protein_coding	MGI Symbol	4	autophagy related 14 [Source:MGI Symbol;Acc:MGI:1261775]	0.114335	4.71424	2.48688	0.0160606	0.168725	-3.4928
ENSMUSG00000052581	Lrrtm4	protein_coding	MGI Symbol	8	leucine rich repeat transmembrane neuronal 4 [Source:MGI Symbol;Acc:MGI:2389180]	-0.157287	5.38195	-2.51996	0.0147759	0.163292	-3.49352
ENSMUSG00000045854	Lyrm2	protein_coding	MGI Symbol	3	LYR motif containing 2 [Source:MGI Symbol;Acc:MGI:1917573]	-0.108224	4.83249	-2.49092	0.0158983	0.168556	-3.49793
ENSMUSG00000026024	Als2	protein_coding	MGI Symbol	5	alsin Rho guanine nucleotide exchange factor [Source:MGI Symbol;Acc:MGI:1921268]	0.141208	4.82617	2.49084	0.0159018	0.168556	-3.49937
ENSMUSG00000017756	Slc12a7	protein_coding	MGI Symbol	11	solute carrier family 12, member 7 [Source:MGI Symbol;Acc:MGI:1342283]	0.313029	0.509872	2.23148	0.0298888	0.23447	-3.49944
ENSMUSG00000047632	Fgfbp3	protein_coding	MGI Symbol	2	fibroblast growth factor binding protein 3 [Source:MGI Symbol;Acc:MGI:1919764]	-0.273646	1.28433	-2.25929	0.0279896	0.227177	-3.49967
ENSMUSG00000090258	Churc1	protein_coding	MGI Symbol	4	churchill domain containing 1 [Source:MGI Symbol;Acc:MGI:1923684]	-0.124564	4.79734	-2.48847	0.0159967	0.168708	-3.50078
ENSMUSG00000035910	Dcdc2a	protein_coding	MGI Symbol	4	doublecortin domain containing 2a [Source:MGI Symbol;Acc:MGI:2652818]	-0.113859	3.84694	-2.42866	0.0185694	0.183403	-3.50342
ENSMUSG00000031539	Ap3m2	protein_coding	MGI Symbol	4	adaptor-related protein complex 3, mu 2 subunit [Source:MGI Symbol;Acc:MGI:1929214]	0.105662	7.3924	2.558	0.0134138	0.154689	-3.50607
ENSMUSG00000052374	Actn2	protein_coding	MGI Symbol	5	actinin alpha 2 [Source:MGI Symbol;Acc:MGI:109192]	0.15742	3.58548	2.40891	0.0194975	0.187864	-3.50608
ENSMUSG00000035095	Fam167a	protein_coding	MGI Symbol	2	family with sequence similarity 167, member A [Source:MGI Symbol;Acc:MGI:3606565]	0.362233	0.0272394	2.21389	0.031148	0.239354	-3.50756
ENSMUSG00000031959	Wdr59	protein_coding	MGI Symbol	4	WD repeat domain 59 [Source:MGI Symbol;Acc:MGI:2442115]	0.0961899	4.31518	2.4564	0.0173332	0.176143	-3.50779
ENSMUSG00000060198	Gm11353	processed_pseudogene	MGI Symbol	1	predicted gene 11353 [Source:MGI Symbol;Acc:MGI:3649794]	-0.195304	1.51883	-2.27132	0.0272023	0.223864	-3.5082
ENSMUSG00000039257	Vstm2b	protein_coding	MGI Symbol	4	V-set and transmembrane domain containing 2B [Source:MGI Symbol;Acc:MGI:1914525]	-0.144712	3.84061	-2.42704	0.018644	0.183743	-3.50968
ENSMUSG00000026568	Mpc2	protein_coding	MGI Symbol	5	mitochondrial pyruvate carrier 2 [Source:MGI Symbol;Acc:MGI:1917706]	-0.138441	7.77028	-2.5601	0.013342	0.154639	-3.51045
ENSMUSG00000033918	Parl	protein_coding	MGI Symbol	13	presenilin associated, rhomboid-like [Source:MGI Symbol;Acc:MGI:1277152]	-0.104433	5.8104	-2.52779	0.0144857	0.161355	-3.51113
ENSMUSG00000021983	Atp8a2	protein_coding	MGI Symbol	6	ATPase, aminophospholipid transporter-like, class I, type 8A, member 2 [Source:MGI Symbol;Acc:MGI:1354710]	0.196904	3.24598	2.38037	0.0209125	0.194849	-3.51192
ENSMUSG00000070576	Mn1	protein_coding	MGI Symbol	2	meningioma 1 [Source:MGI Symbol;Acc:MGI:1261813]	0.11797	7.05586	2.55208	0.0136179	0.156708	-3.51196
ENSMUSG00000027905	Ddx20	protein_coding	MGI Symbol	3	DEAD (Asp-Glu-Ala-Asp) box polypeptide 20 [Source:MGI Symbol;Acc:MGI:1858415]	-0.214047	3.10722	-2.37519	0.0211787	0.196115	-3.51198
ENSMUSG00000028954	Nub1	protein_coding	MGI Symbol	3	negative regulator of ubiquitin-like proteins 1 [Source:MGI Symbol;Acc:MGI:1889001]	0.0657865	6.1859	2.53633	0.0141749	0.159556	-3.51477
ENSMUSG00000054792	Klhl18	protein_coding	MGI Symbol	7	kelch-like 18 [Source:MGI Symbol;Acc:MGI:2143315]	0.106002	4.33609	2.45492	0.0173973	0.176308	-3.51508
ENSMUSG00000036073	Galt	protein_coding	MGI Symbol	10	galactose-1-phosphate uridyl transferase [Source:MGI Symbol;Acc:MGI:95638]	0.105924	5.31891	2.50659	0.0152832	0.165927	-3.51715
ENSMUSG00000028475	Spaar	protein_coding	MGI Symbol	2	small regulatory polypeptide of amino acid response [Source:MGI Symbol;Acc:MGI:1918656]	-0.372369	0.0207076	-2.20566	0.0317531	0.241934	-3.52068
ENSMUSG00000094002	Gm9866	lincRNA	MGI Symbol	7	predicted gene 9866 [Source:MGI Symbol;Acc:MGI:3643118]	0.110994	5.02991	2.49118	0.0158882	0.168556	-3.52199
ENSMUSG00000025066	Sfr1	protein_coding	MGI Symbol	2	SWI5 dependent recombination repair 1 [Source:MGI Symbol;Acc:MGI:1915038]	-0.0933657	7.93279	-2.55484	0.0135223	0.155718	-3.52446
ENSMUSG00000026202	Tuba4a	protein_coding	MGI Symbol	8	tubulin, alpha 4A [Source:MGI Symbol;Acc:MGI:1095410]	0.111715	9.54511	2.56453	0.0131916	0.154639	-3.52536
ENSMUSG00000022283	Pabpc1	protein_coding	MGI Symbol	10	poly(A) binding protein, cytoplasmic 1 [Source:MGI Symbol;Acc:MGI:1349722]	-0.107646	7.27653	-2.54767	0.0137719	0.157249	-3.52759
ENSMUSG00000080768	Gm12219	processed_pseudogene	MGI Symbol	1	predicted gene 12219 [Source:MGI Symbol;Acc:MGI:3649338]	-0.259301	0.33661	-2.20606	0.0317234	0.241934	-3.52794
ENSMUSG00000028778	Hcrtr1	protein_coding	MGI Symbol	4	hypocretin (orexin) receptor 1 [Source:MGI Symbol;Acc:MGI:2385650]	0.252174	0.586585	2.21338	0.0311854	0.239414	-3.52825
ENSMUSG00000113606	Gm47441	processed_pseudogene	MGI Symbol	1	predicted gene, 47441 [Source:MGI Symbol;Acc:MGI:6096395]	-0.317137	0.0119867	-2.20047	0.0321403	0.243589	-3.53038
ENSMUSG00000020843	Timm22	protein_coding	MGI Symbol	4	translocase of inner mitochondrial membrane 22 [Source:MGI Symbol;Acc:MGI:1929742]	0.0933243	5.80212	2.51857	0.0148276	0.163633	-3.53052
ENSMUSG00000064307	Lrrc51	protein_coding	MGI Symbol	10	leucine rich repeat containing 51 [Source:MGI Symbol;Acc:MGI:1916608]	0.210495	1.29218	2.24533	0.0289295	0.230633	-3.53083
ENSMUSG00000064115	Cadm2	protein_coding	MGI Symbol	6	cell adhesion molecule 2 [Source:MGI Symbol;Acc:MGI:2442722]	-0.143179	7.82215	-2.55099	0.0136559	0.15681	-3.53086
ENSMUSG00000022751	Nit2	protein_coding	MGI Symbol	7	nitrilase family, member 2 [Source:MGI Symbol;Acc:MGI:1261838]	0.121201	4.33904	2.4464	0.0177702	0.178564	-3.53178
ENSMUSG00000038025	Phf2	protein_coding	MGI Symbol	1	PHD finger protein 2 [Source:MGI Symbol;Acc:MGI:1338034]	-0.186669	3.59438	-2.40263	0.0198013	0.18884	-3.53183
ENSMUSG00000041801	Phlda3	protein_coding	MGI Symbol	2	pleckstrin homology like domain, family A, member 3 [Source:MGI Symbol;Acc:MGI:1351485]	-0.250938	3.1876	-2.37128	0.021382	0.19687	-3.53186
ENSMUSG00000097320	Tmem147os	antisense	MGI Symbol	2	transmembrane protein 147, opposite strand [Source:MGI Symbol;Acc:MGI:3642392]	-0.14393	2.50552	-2.32282	0.0240476	0.209318	-3.53193
ENSMUSG00000096438	Gapdh-ps15	processed_pseudogene	MGI Symbol	1	glyceraldehyde-3-phosphate dehydrogenase, pseudogene 15 [Source:MGI Symbol;Acc:MGI:5434255]	0.294494	-0.436713	2.19339	0.0326746	0.245517	-3.54062
ENSMUSG00000062353	Gm15772	processed_pseudogene	MGI Symbol	1	predicted gene 15772 [Source:MGI Symbol;Acc:MGI:3805541]	-0.184238	4.78904	-2.46801	0.016838	0.173392	-3.54098
ENSMUSG00000025779	Ly96	protein_coding	MGI Symbol	3	lymphocyte antigen 96 [Source:MGI Symbol;Acc:MGI:1341909]	-0.252457	0.616884	-2.20768	0.0316035	0.241706	-3.54216
ENSMUSG00000027540	Ptpn1	protein_coding	MGI Symbol	7	protein tyrosine phosphatase, non-receptor type 1 [Source:MGI Symbol;Acc:MGI:97805]	0.1501	6.10097	2.52281	0.0146693	0.162447	-3.54252
ENSMUSG00000029624	Ptcd1	protein_coding	MGI Symbol	2	pentatricopeptide repeat domain 1 [Source:MGI Symbol;Acc:MGI:1919049]	-0.151903	4.50285	-2.45379	0.0174461	0.176308	-3.54479
ENSMUSG00000039717	Ralyl	protein_coding	MGI Symbol	7	RALY RNA binding protein-like [Source:MGI Symbol;Acc:MGI:1924147]	-0.0742409	6.64301	-2.52846	0.014461	0.161264	-3.55294
ENSMUSG00000029134	Plb1	protein_coding	MGI Symbol	9	phospholipase B1 [Source:MGI Symbol;Acc:MGI:1922406]	0.214702	1.58135	2.2462	0.02887	0.230551	-3.55495
ENSMUSG00000071454	Dtnb	protein_coding	MGI Symbol	25	dystrobrevin, beta [Source:MGI Symbol;Acc:MGI:1203728]	0.0848895	5.2044	2.48406	0.0161749	0.169266	-3.55609
ENSMUSG00000016559	H3f3b	protein_coding	MGI Symbol	4	H3.3 histone B [Source:MGI Symbol;Acc:MGI:1101768]	-0.0922158	9.68963	-2.5513	0.013645	0.156797	-3.55723
ENSMUSG00000019487	Trip10	protein_coding	MGI Symbol	9	thyroid hormone receptor interactor 10 [Source:MGI Symbol;Acc:MGI:2146901]	0.186708	2.70082	2.3227	0.0240545	0.209318	-3.55807
ENSMUSG00000104507	A430027H14Rik	antisense	MGI Symbol	2	RIKEN cDNA A430027H14 gene [Source:MGI Symbol;Acc:MGI:2443106]	-0.245711	0.498972	-2.19482	0.0325657	0.245236	-3.55842
ENSMUSG00000063087	Gm10125	processed_transcript	MGI Symbol	8	predicted gene 10125 [Source:MGI Symbol;Acc:MGI:3642044]	-0.25952	1.59239	-2.2478	0.0287614	0.230311	-3.55918
ENSMUSG00000040688	Tbl3	protein_coding	MGI Symbol	5	transducin (beta)-like 3 [Source:MGI Symbol;Acc:MGI:2384863]	0.116265	5.87563	2.50795	0.0152309	0.165604	-3.55935
ENSMUSG00000040883	Tmem205	protein_coding	MGI Symbol	7	transmembrane protein 205 [Source:MGI Symbol;Acc:MGI:3045495]	-0.100732	5.21776	-2.48228	0.0162473	0.169592	-3.55979
ENSMUSG00000031870	Pgr	protein_coding	MGI Symbol	4	progesterone receptor [Source:MGI Symbol;Acc:MGI:97567]	-0.119143	3.84324	-2.40462	0.0197047	0.188401	-3.56067
ENSMUSG00000062093	Gm10110	transcribed_processed_pseudogene	MGI Symbol	2	predicted gene 10110 [Source:MGI Symbol;Acc:MGI:3641718]	-0.248879	-0.0608997	-2.18108	0.0336218	0.249122	-3.56143
ENSMUSG00000083121	Gm6341	processed_pseudogene	MGI Symbol	1	predicted pseudogene 6341 [Source:MGI Symbol;Acc:MGI:3643600]	-0.177948	1.76419	-2.25752	0.0281073	0.227238	-3.56163
ENSMUSG00000044770	Scml4	protein_coding	MGI Symbol	9	Scm polycomb group protein like 4 [Source:MGI Symbol;Acc:MGI:2446140]	0.274379	1.05574	2.21223	0.0312695	0.239831	-3.56282
ENSMUSG00000042632	Pla2g6	protein_coding	MGI Symbol	13	phospholipase A2, group VI [Source:MGI Symbol;Acc:MGI:1859152]	0.118963	4.31559	2.43099	0.0184628	0.182862	-3.5634
ENSMUSG00000019803	Nr2e1	protein_coding	MGI Symbol	4	nuclear receptor subfamily 2, group E, member 1 [Source:MGI Symbol;Acc:MGI:1100526]	-0.133079	2.95356	-2.3399	0.0230761	0.204323	-3.5637
ENSMUSG00000021952	Xpo4	protein_coding	MGI Symbol	9	exportin 4 [Source:MGI Symbol;Acc:MGI:1888526]	0.145987	2.48496	2.30478	0.0251135	0.213366	-3.56653
ENSMUSG00000027173	Depdc7	protein_coding	MGI Symbol	2	DEP domain containing 7 [Source:MGI Symbol;Acc:MGI:2139258]	-0.172381	2.53735	-2.31145	0.0247144	0.211638	-3.56692
ENSMUSG00000061684	Rpl21-ps8	processed_pseudogene	MGI Symbol	1	ribosomal protein L21, pseudogene 8 [Source:MGI Symbol;Acc:MGI:3648345]	-0.182589	2.12959	-2.28006	0.026642	0.221312	-3.56808
ENSMUSG00000083328	Gm11826	processed_pseudogene	MGI Symbol	1	predicted gene 11826 [Source:MGI Symbol;Acc:MGI:3651142]	-0.219747	0.944365	-2.20621	0.0317122	0.241934	-3.56977
ENSMUSG00000097709	2810429I04Rik	lincRNA	MGI Symbol	13	RIKEN cDNA 2810429I04 gene [Source:MGI Symbol;Acc:MGI:1924187]	-0.198145	1.25294	-2.22091	0.0306403	0.237257	-3.57001
ENSMUSG00000073557	Ppp1r12b	protein_coding	MGI Symbol	11	protein phosphatase 1, regulatory subunit 12B [Source:MGI Symbol;Acc:MGI:1916417]	0.129731	5.28667	2.48049	0.0163201	0.169727	-3.57044
ENSMUSG00000047904	Sstr2	protein_coding	MGI Symbol	3	somatostatin receptor 2 [Source:MGI Symbol;Acc:MGI:98328]	0.201183	2.80043	2.32172	0.0241114	0.209475	-3.57075
ENSMUSG00000021178	Psmc1	protein_coding	MGI Symbol	4	protease (prosome, macropain) 26S subunit, ATPase 1 [Source:MGI Symbol;Acc:MGI:106054]	-0.107397	8.63451	-2.53926	0.0140697	0.159076	-3.57161
ENSMUSG00000031976	Urb2	protein_coding	MGI Symbol	2	URB2 ribosome biogenesis 2 homolog (S. cerevisiae) [Source:MGI Symbol;Acc:MGI:2681124]	0.189176	2.19675	2.28249	0.0264881	0.220412	-3.57246
ENSMUSG00000035770	Dync1li2	protein_coding	MGI Symbol	8	dynein, cytoplasmic 1 light intermediate chain 2 [Source:MGI Symbol;Acc:MGI:107738]	0.102312	7.08224	2.52482	0.0145948	0.162006	-3.57377
ENSMUSG00000044647	Csrnp3	protein_coding	MGI Symbol	8	cysteine-serine-rich nuclear protein 3 [Source:MGI Symbol;Acc:MGI:1925021]	0.0777675	6.33756	2.5131	0.0150343	0.164279	-3.57406
ENSMUSG00000026303	Mlph	protein_coding	MGI Symbol	3	melanophilin [Source:MGI Symbol;Acc:MGI:2176380]	0.304075	-0.0536174	2.17266	0.0342842	0.25184	-3.57529
ENSMUSG00000060397	Zfp128	protein_coding	MGI Symbol	2	zinc finger protein 128 [Source:MGI Symbol;Acc:MGI:2389445]	0.168516	2.52895	2.30162	0.0253045	0.214426	-3.57704
ENSMUSG00000047045	Tmem164	protein_coding	MGI Symbol	9	transmembrane protein 164 [Source:MGI Symbol;Acc:MGI:2148020]	0.192805	2.58228	2.3059	0.0250462	0.213366	-3.57792
ENSMUSG00000073640	Rpl27-ps3	processed_pseudogene	MGI Symbol	1	ribosomal protein L27, pseudogene 3 [Source:MGI Symbol;Acc:MGI:3646174]	-0.184355	3.14764	-2.34343	0.0228799	0.203538	-3.5786
ENSMUSG00000037007	Zfp113	protein_coding	MGI Symbol	4	zinc finger protein 113 [Source:MGI Symbol;Acc:MGI:1929116]	0.105751	3.85478	2.39369	0.0202409	0.191281	-3.58043
ENSMUSG00000025576	Rbfox3	protein_coding	MGI Symbol	10	RNA binding protein, fox-1 homolog (C. elegans) 3 [Source:MGI Symbol;Acc:MGI:106368]	-0.104612	7.99505	-2.53044	0.0143887	0.161007	-3.58123
ENSMUSG00000058756	Thra	protein_coding	MGI Symbol	9	thyroid hormone receptor alpha [Source:MGI Symbol;Acc:MGI:98742]	-0.129737	7.83904	-2.52888	0.0144457	0.161264	-3.58222
ENSMUSG00000010025	Aldh3a2	protein_coding	MGI Symbol	8	aldehyde dehydrogenase family 3, subfamily A2 [Source:MGI Symbol;Acc:MGI:1353452]	0.123188	5.54237	2.4862	0.0160882	0.168906	-3.58341
ENSMUSG00000018654	Ikzf1	protein_coding	MGI Symbol	6	IKAROS family zinc finger 1 [Source:MGI Symbol;Acc:MGI:1342540]	0.262925	1.06609	2.19753	0.0323613	0.244098	-3.58633
ENSMUSG00000048731	Ggnbp1	protein_coding	MGI Symbol	9	gametogenetin binding protein 1 [Source:MGI Symbol;Acc:MGI:3055306]	0.327128	-0.462448	2.16255	0.0350945	0.255445	-3.58852
ENSMUSG00000052726	Kcnt2	protein_coding	MGI Symbol	7	potassium channel, subfamily T, member 2 [Source:MGI Symbol;Acc:MGI:3036273]	-0.140243	3.71184	-2.37879	0.020993	0.194896	-3.5887
ENSMUSG00000083061	Gm12191	processed_pseudogene	MGI Symbol	1	predicted gene 12191 [Source:MGI Symbol;Acc:MGI:3651293]	-0.171981	2.28102	-2.27754	0.0268028	0.222047	-3.5901
ENSMUSG00000075705	Msrb1	protein_coding	MGI Symbol	2	methionine sulfoxide reductase B1 [Source:MGI Symbol;Acc:MGI:1351642]	0.0898085	4.76623	2.44499	0.0178325	0.178819	-3.59048
ENSMUSG00000034324	Tmem132c	protein_coding	MGI Symbol	5	transmembrane protein 132C [Source:MGI Symbol;Acc:MGI:2443061]	-0.405548	-0.0852547	-2.16367	0.0350042	0.255046	-3.59058
ENSMUSG00000027086	Fastkd1	protein_coding	MGI Symbol	4	FAST kinase domains 1 [Source:MGI Symbol;Acc:MGI:2444596]	0.102872	4.08427	2.40297	0.0197848	0.18884	-3.5918
ENSMUSG00000023328	Ache	protein_coding	MGI Symbol	9	acetylcholinesterase [Source:MGI Symbol;Acc:MGI:87876]	0.173925	4.3888	2.4191	0.0190137	0.18559	-3.59488
ENSMUSG00000003282	Plag1	protein_coding	MGI Symbol	4	pleiomorphic adenoma gene 1 [Source:MGI Symbol;Acc:MGI:1891916]	-0.221515	0.978084	-2.18949	0.0329717	0.246328	-3.59564
ENSMUSG00000040209	Zfp704	protein_coding	MGI Symbol	3	zinc finger protein 704 [Source:MGI Symbol;Acc:MGI:2180715]	0.106471	5.5656	2.48096	0.0163012	0.169727	-3.59579
ENSMUSG00000030924	Rexo5	protein_coding	MGI Symbol	11	RNA exonuclease 5 [Source:MGI Symbol;Acc:MGI:1919402]	0.364477	-0.216866	2.15782	0.0354795	0.25646	-3.59603
ENSMUSG00000041219	Arhgap11a	protein_coding	MGI Symbol	4	Rho GTPase activating protein 11A [Source:MGI Symbol;Acc:MGI:2444300]	0.309423	0.137366	2.16204	0.0351357	0.255445	-3.59625
ENSMUSG00000097604	Gm17322	lincRNA	MGI Symbol	1	predicted gene, 17322 [Source:MGI Symbol;Acc:MGI:4936956]	0.153159	3.12081	2.33461	0.0233732	0.205982	-3.59702
ENSMUSG00000048814	Lonrf2	protein_coding	MGI Symbol	3	LON peptidase N-terminal domain and ring finger 2 [Source:MGI Symbol;Acc:MGI:1920209]	0.0929632	6.67069	2.50869	0.0152026	0.165408	-3.59732
ENSMUSG00000026156	B3gat2	protein_coding	MGI Symbol	3	beta-1,3-glucuronyltransferase 2 (glucuronosyltransferase S) [Source:MGI Symbol;Acc:MGI:2389490]	0.169403	2.24935	2.27343	0.0270662	0.223383	-3.59807
ENSMUSG00000072763	5430403G16Rik	protein_coding	MGI Symbol	1	RIKEN cDNA 5430403G16 gene [Source:MGI Symbol;Acc:MGI:1924450]	-0.177511	1.73107	-2.23759	0.0294623	0.232862	-3.59942
ENSMUSG00000106990	Gm42547	TEC	MGI Symbol	1	predicted gene 42547 [Source:MGI Symbol;Acc:MGI:5662684]	0.175972	2.66287	2.29922	0.0254503	0.214872	-3.59981
ENSMUSG00000063659	Zbtb18	protein_coding	MGI Symbol	12	zinc finger and BTB domain containing 18 [Source:MGI Symbol;Acc:MGI:1353609]	-0.124648	8.21488	-2.52368	0.0146371	0.162313	-3.60011
ENSMUSG00000114680	Gm47202	lincRNA	MGI Symbol	1	predicted gene, 47202 [Source:MGI Symbol;Acc:MGI:6096000]	0.405575	-0.449153	2.15273	0.0358975	0.25782	-3.60413
ENSMUSG00000073627	C130036L24Rik	processed_transcript	MGI Symbol	3	RIKEN cDNA C130036L24 gene [Source:MGI Symbol;Acc:MGI:2441877]	-0.145909	2.90066	-2.31335	0.0246022	0.211469	-3.60473
ENSMUSG00000029211	Gabra4	protein_coding	MGI Symbol	5	gamma-aminobutyric acid (GABA) A receptor, subunit alpha 4 [Source:MGI Symbol;Acc:MGI:95616]	0.109573	7.02937	2.50981	0.0151597	0.165052	-3.6051
ENSMUSG00000083914	Rps18-ps1	processed_pseudogene	MGI Symbol	1	ribosomal protein S18, pseudogene 1 [Source:MGI Symbol;Acc:MGI:3650249]	-0.198939	1.72975	-2.23337	0.0297565	0.234275	-3.6055
ENSMUSG00000001036	Epn2	protein_coding	MGI Symbol	13	epsin 2 [Source:MGI Symbol;Acc:MGI:1333766]	0.0710013	7.29905	2.51289	0.0150421	0.164279	-3.60573
ENSMUSG00000102014	2900009J06Rik	antisense	MGI Symbol	2	RIKEN cDNA 2900009J06 gene [Source:MGI Symbol;Acc:MGI:1920137]	-0.238995	-0.0387699	-2.15316	0.0358618	0.257695	-3.60663
ENSMUSG00000111205	Gm39307	bidirectional_promoter_lncRNA	MGI Symbol	1	predicted gene, 39307 [Source:MGI Symbol;Acc:MGI:5622192]	1.69479	-1.91642	2.24026	0.0292777	0.231699	-3.60749
ENSMUSG00000026254	Eif4e2	protein_coding	MGI Symbol	8	eukaryotic translation initiation factor 4E member 2 [Source:MGI Symbol;Acc:MGI:1914440]	0.0809022	5.93669	2.48818	0.0160082	0.168708	-3.60815
ENSMUSG00000070305	Mpzl3	protein_coding	MGI Symbol	5	myelin protein zero-like 3 [Source:MGI Symbol;Acc:MGI:2442647]	-0.226908	1.21534	-2.20135	0.032074	0.243461	-3.60829
ENSMUSG00000001016	Ilf2	protein_coding	MGI Symbol	6	interleukin enhancer binding factor 2 [Source:MGI Symbol;Acc:MGI:1915031]	-0.0992246	7.29109	-2.51128	0.0151035	0.164683	-3.6092
ENSMUSG00000027088	Phospho2	protein_coding	MGI Symbol	6	phosphatase, orphan 2 [Source:MGI Symbol;Acc:MGI:1920623]	0.0930495	5.70996	2.48014	0.0163345	0.169727	-3.61151
ENSMUSG00000031364	Grpr	protein_coding	MGI Symbol	1	gastrin releasing peptide receptor [Source:MGI Symbol;Acc:MGI:95836]	-0.285133	0.0591638	-2.14938	0.0361752	0.258691	-3.61429
ENSMUSG00000054976	Nyap2	protein_coding	MGI Symbol	5	neuronal tyrosine-phophorylated phosphoinositide 3-kinase adaptor 2 [Source:MGI Symbol;Acc:MGI:2443135]	0.127389	3.67394	2.36462	0.021732	0.198554	-3.61587
ENSMUSG00000027188	Pamr1	protein_coding	MGI Symbol	4	peptidase domain containing associated with muscle regeneration 1 [Source:MGI Symbol;Acc:MGI:2445082]	0.22455	1.81286	2.23193	0.0298574	0.234426	-3.61783
ENSMUSG00000025085	Ablim1	protein_coding	MGI Symbol	21	actin-binding LIM protein 1 [Source:MGI Symbol;Acc:MGI:1194500]	0.0819442	6.10379	2.48809	0.016012	0.168708	-3.61813
ENSMUSG00000092349	Smim40	protein_coding	MGI Symbol	1	small integral membrane protein 40 [Source:MGI Symbol;Acc:MGI:3054967]	0.308004	0.210338	2.14898	0.0362084	0.258691	-3.61959
ENSMUSG00000044502	Bod1	protein_coding	MGI Symbol	2	biorientation of chromosomes in cell division 1 [Source:MGI Symbol;Acc:MGI:1916806]	-0.138057	5.19362	-2.45279	0.0174898	0.176624	-3.62208
ENSMUSG00000078154	Gm12184	protein_coding	MGI Symbol	1	predicted gene 12184 [Source:MGI Symbol;Acc:MGI:3652174]	-0.24116	-0.163311	-2.14032	0.0369356	0.261855	-3.62432
ENSMUSG00000044847	Lsm11	protein_coding	MGI Symbol	2	U7 snRNP-specific Sm-like protein LSM11 [Source:MGI Symbol;Acc:MGI:1919540]	0.117947	4.61496	2.41888	0.0190241	0.18559	-3.62684
ENSMUSG00000095789	Nupr1l	protein_coding	MGI Symbol	4	nuclear protein transcriptional regulator 1 like [Source:MGI Symbol;Acc:MGI:1923099]	-0.820858	-1.48447	-2.1712	0.0344006	0.252112	-3.62885
ENSMUSG00000032480	Dhx30	protein_coding	MGI Symbol	26	DEAH (Asp-Glu-Ala-His) box polypeptide 30 [Source:MGI Symbol;Acc:MGI:1920081]	0.109466	6.70557	2.49476	0.0157458	0.168038	-3.62966
ENSMUSG00000054072	Iigp1	protein_coding	MGI Symbol	5	interferon inducible GTPase 1 [Source:MGI Symbol;Acc:MGI:1926259]	0.241168	1.32395	2.19303	0.0327019	0.245517	-3.63086
ENSMUSG00000038677	Scube3	protein_coding	MGI Symbol	7	signal peptide, CUB domain, EGF-like 3 [Source:MGI Symbol;Acc:MGI:3045253]	0.33825	-0.174681	2.13545	0.0373496	0.263238	-3.63147
ENSMUSG00000028096	Gpr89	protein_coding	MGI Symbol	6	G protein-coupled receptor 89 [Source:MGI Symbol;Acc:MGI:1914799]	0.112666	4.10482	2.38166	0.0208465	0.194375	-3.63273
ENSMUSG00000024969	Mark2	protein_coding	MGI Symbol	21	MAP/microtubule affinity regulating kinase 2 [Source:MGI Symbol;Acc:MGI:99638]	-0.0944392	6.46119	-2.48905	0.0159736	0.168708	-3.63514
ENSMUSG00000005687	Bcas2	protein_coding	MGI Symbol	6	breast carcinoma amplified sequence 2 [Source:MGI Symbol;Acc:MGI:1915433]	-0.0870155	7.25238	-2.49882	0.0155855	0.167433	-3.63638
ENSMUSG00000029151	Slc30a3	protein_coding	MGI Symbol	6	solute carrier family 30 (zinc transporter), member 3 [Source:MGI Symbol;Acc:MGI:1345280]	-0.121184	6.55609	-2.48757	0.0160328	0.168708	-3.64057
ENSMUSG00000033082	Clec1a	protein_coding	MGI Symbol	4	C-type lectin domain family 1, member a [Source:MGI Symbol;Acc:MGI:2444151]	0.348371	0.213141	2.13614	0.0372905	0.262936	-3.64098
ENSMUSG00000002768	Mea1	protein_coding	MGI Symbol	9	male enhanced antigen 1 [Source:MGI Symbol;Acc:MGI:96957]	0.116045	6.9341	2.492	0.0158553	0.168556	-3.64239
ENSMUSG00000078851	H2aw	protein_coding	MGI Symbol	1	H2A.W histone [Source:MGI Symbol;Acc:MGI:2448458]	-0.102877	4.61306	-2.41309	0.0192977	0.186495	-3.6424
ENSMUSG00000069227	Gprin1	protein_coding	MGI Symbol	2	G protein-regulated inducer of neurite outgrowth 1 [Source:MGI Symbol;Acc:MGI:1349455]	-0.150577	5.15575	-2.44149	0.0179881	0.179859	-3.64277
ENSMUSG00000032251	Irak1bp1	protein_coding	MGI Symbol	2	interleukin-1 receptor-associated kinase 1 binding protein 1 [Source:MGI Symbol;Acc:MGI:1929475]	-0.136706	4.68007	-2.41591	0.0191641	0.186305	-3.64341
ENSMUSG00000022336	Eif3e	protein_coding	MGI Symbol	4	eukaryotic translation initiation factor 3, subunit E [Source:MGI Symbol;Acc:MGI:99257]	-0.0922576	8.0773	-2.50315	0.0154166	0.166393	-3.64376
ENSMUSG00000019528	Gyg	protein_coding	MGI Symbol	4	glycogenin [Source:MGI Symbol;Acc:MGI:1351614]	0.0945978	6.43326	2.48288	0.0162229	0.169592	-3.64602
ENSMUSG00000038400	Pmepa1	protein_coding	MGI Symbol	3	prostate transmembrane protein, androgen induced 1 [Source:MGI Symbol;Acc:MGI:1929600]	0.152346	4.25403	2.38494	0.0206799	0.193155	-3.64681
ENSMUSG00000079388	2610042L04Rik	protein_coding	MGI Symbol	2	RIKEN cDNA 2610042L04 gene [Source:MGI Symbol;Acc:MGI:1914305]	0.357303	-0.108916	2.12505	0.0382483	0.266185	-3.64873
ENSMUSG00000097326	A330048O09Rik	lincRNA	MGI Symbol	1	RIKEN cDNA A330048O09 gene [Source:MGI Symbol;Acc:MGI:2443792]	-0.199208	2.01061	-2.2281	0.0301276	0.235454	-3.64973
ENSMUSG00000074872	Ctxn2	protein_coding	MGI Symbol	3	cortexin 2 [Source:MGI Symbol;Acc:MGI:2139444]	-0.141881	4.98758	-2.42915	0.0185472	0.183295	-3.65166
ENSMUSG00000067575	Rpl35a-ps3	processed_pseudogene	MGI Symbol	1	ribosomal protein L35A, pseudogene 3 [Source:MGI Symbol;Acc:MGI:3704473]	-0.238603	0.0535942	-2.12573	0.0381893	0.266111	-3.65187
ENSMUSG00000032249	Anp32a	protein_coding	MGI Symbol	10	acidic (leucine-rich) nuclear phosphoprotein 32 family, member A [Source:MGI Symbol;Acc:MGI:108447]	-0.0919576	6.73538	-2.48462	0.0161521	0.169246	-3.65332
ENSMUSG00000034480	Diaph2	protein_coding	MGI Symbol	7	diaphanous related formin 2 [Source:MGI Symbol;Acc:MGI:1858500]	-0.100484	4.79247	-2.41813	0.0190594	0.18559	-3.65364
ENSMUSG00000086468	Etaa1os	antisense	MGI Symbol	2	Ewing tumor-associated antigen 1, opposite strand [Source:MGI Symbol;Acc:MGI:1920221]	-0.22684	1.13021	-2.17016	0.0344836	0.252206	-3.6547
ENSMUSG00000097049	6530411M01Rik	lincRNA	MGI Symbol	1	RIKEN cDNA 6530411M01 gene [Source:MGI Symbol;Acc:MGI:1915041]	-0.320723	0.299563	-2.12966	0.0378479	0.265018	-3.65501
ENSMUSG00000118257	9630014M24Rik	lincRNA	MGI Symbol	4	RIKEN cDNA 9630014M24 gene [Source:MGI Symbol;Acc:MGI:3588234]	0.160473	1.36998	2.1823	0.0335274	0.248542	-3.65576
ENSMUSG00000022658	Tagln3	protein_coding	MGI Symbol	1	transgelin 3 [Source:MGI Symbol;Acc:MGI:1926784]	0.114693	9.34854	2.50543	0.0153282	0.166103	-3.65653
ENSMUSG00000026032	Ndufb3	protein_coding	MGI Symbol	1	NADH:ubiquinone oxidoreductase subunit B3 [Source:MGI Symbol;Acc:MGI:1913745]	-0.121251	7.44113	-2.49096	0.0158971	0.168556	-3.65773
ENSMUSG00000039285	Azi2	protein_coding	MGI Symbol	10	5-azacytidine induced gene 2 [Source:MGI Symbol;Acc:MGI:1351332]	-0.136774	5.46635	-2.4498	0.0176204	0.177529	-3.6584
ENSMUSG00000105233	Gm20568	processed_pseudogene	MGI Symbol	1	predicted gene, 20568 [Source:MGI Symbol;Acc:MGI:5295675]	-0.187632	2.43472	-2.25334	0.0283868	0.228564	-3.65924
ENSMUSG00000030045	Mrpl19	protein_coding	MGI Symbol	3	mitochondrial ribosomal protein L19 [Source:MGI Symbol;Acc:MGI:1926274]	-0.0887202	6.2058	-2.47169	0.016684	0.172142	-3.65965
ENSMUSG00000033006	Sox10	protein_coding	MGI Symbol	4	SRY (sex determining region Y)-box 10 [Source:MGI Symbol;Acc:MGI:98358]	-0.148183	4.81171	-2.41531	0.0191924	0.186305	-3.66004
ENSMUSG00000108461	AV356131	bidirectional_promoter_lncRNA	MGI Symbol	1	expressed sequence AV356131 [Source:MGI Symbol;Acc:MGI:2142184]	-0.150033	2.34529	-2.24646	0.0288522	0.230551	-3.66211
ENSMUSG00000037058	Paip2	protein_coding	MGI Symbol	11	polyadenylate-binding protein-interacting protein 2 [Source:MGI Symbol;Acc:MGI:1915119]	-0.0747906	8.26514	-2.49635	0.0156827	0.167964	-3.66239
ENSMUSG00000011960	Ccnt1	protein_coding	MGI Symbol	9	cyclin T1 [Source:MGI Symbol;Acc:MGI:1328363]	0.073112	5.88973	2.46059	0.0171532	0.175305	-3.66576
ENSMUSG00000106252	Mir684-1	miRNA	MGI Symbol	1	microRNA 684-1 [Source:MGI Symbol;Acc:MGI:3629628]	-0.234724	-0.110002	-2.11353	0.0392657	0.269965	-3.66828
ENSMUSG00000080006	Rps19-ps7	processed_pseudogene	MGI Symbol	1	ribosomal protein S19, pseudogene 7 [Source:MGI Symbol;Acc:MGI:3652235]	-0.208639	1.3265	-2.16988	0.0345052	0.252206	-3.66831
ENSMUSG00000083718	Ccnb2-ps	transcribed_processed_pseudogene	MGI Symbol	2	cyclin B2, pseudogene [Source:MGI Symbol;Acc:MGI:3779896]	-0.209371	1.35821	-2.17652	0.0339797	0.250289	-3.66859
ENSMUSG00000033653	Vps8	protein_coding	MGI Symbol	16	VPS8 CORVET complex subunit [Source:MGI Symbol;Acc:MGI:2146407]	0.111532	5.28864	2.43659	0.0182083	0.181499	-3.66911
ENSMUSG00000103548	Gm37670	processed_pseudogene	MGI Symbol	1	predicted gene, 37670 [Source:MGI Symbol;Acc:MGI:5610898]	-0.23329	-0.134849	-2.11061	0.0395272	0.271025	-3.67176
ENSMUSG00000072115	Ang	protein_coding	MGI Symbol	2	angiogenin, ribonuclease, RNase A family, 5 [Source:MGI Symbol;Acc:MGI:88022]	-0.258788	0.354518	-2.12203	0.038513	0.267503	-3.67216
ENSMUSG00000106930	Gm6450	processed_pseudogene	MGI Symbol	1	predicted gene 6450 [Source:MGI Symbol;Acc:MGI:3648082]	-0.154482	1.71272	-2.19526	0.0325323	0.245099	-3.67279
ENSMUSG00000025810	Nrp1	protein_coding	MGI Symbol	4	neuropilin 1 [Source:MGI Symbol;Acc:MGI:106206]	0.125567	6.16975	2.46426	0.0169966	0.174145	-3.67322
ENSMUSG00000038563	Efl1	protein_coding	MGI Symbol	6	elongation factor like GTPase 1 [Source:MGI Symbol;Acc:MGI:2141969]	0.115244	4.23141	2.37359	0.0212614	0.196428	-3.67366
ENSMUSG00000027420	Bfsp1	protein_coding	MGI Symbol	2	beaded filament structural protein 1, in lens-CP94 [Source:MGI Symbol;Acc:MGI:101770]	0.532257	-0.530888	2.1066	0.0398887	0.272003	-3.67368
ENSMUSG00000040720	Virma	protein_coding	MGI Symbol	3	vir like m6A methyltransferase associated [Source:MGI Symbol;Acc:MGI:1913435]	0.112446	4.78528	2.40773	0.0195541	0.188112	-3.67443
ENSMUSG00000041841	Rpl37	protein_coding	MGI Symbol	6	ribosomal protein L37 [Source:MGI Symbol;Acc:MGI:1914531]	-0.151635	8.87107	-2.49387	0.015781	0.168303	-3.67673
ENSMUSG00000083380	Ndufb4c	processed_pseudogene	MGI Symbol	1	NADH:ubiquinone oxidoreductase subunit B4C [Source:MGI Symbol;Acc:MGI:3781422]	-0.170296	2.75419	-2.26608	0.0275428	0.225023	-3.67801
ENSMUSG00000028437	Ubap1	protein_coding	MGI Symbol	5	ubiquitin-associated protein 1 [Source:MGI Symbol;Acc:MGI:2149543]	-0.0775352	5.8932	-2.45609	0.0173465	0.176167	-3.67813
ENSMUSG00000017491	Rarb	protein_coding	MGI Symbol	7	retinoic acid receptor, beta [Source:MGI Symbol;Acc:MGI:97857]	0.413402	-0.247154	2.10669	0.0398808	0.272003	-3.67818
ENSMUSG00000106258	Rpl7a-ps7	processed_pseudogene	MGI Symbol	1	ribosomal protein L7A, pseudogene 7 [Source:MGI Symbol;Acc:MGI:3645560]	-0.198042	2.13907	-2.22188	0.0305701	0.236963	-3.67849
ENSMUSG00000050288	Fzd2	protein_coding	MGI Symbol	1	frizzled class receptor 2 [Source:MGI Symbol;Acc:MGI:1888513]	-0.20907	1.46767	-2.1774	0.0339099	0.250002	-3.67978
ENSMUSG00000039850	Endov	protein_coding	MGI Symbol	11	endonuclease V [Source:MGI Symbol;Acc:MGI:2444688]	0.0970153	4.47575	2.38664	0.0205937	0.192844	-3.68027
ENSMUSG00000028657	Ppt1	protein_coding	MGI Symbol	4	palmitoyl-protein thioesterase 1 [Source:MGI Symbol;Acc:MGI:1298204]	0.101392	6.5095	2.46811	0.0168341	0.173392	-3.6809
ENSMUSG00000013646	Sh3bp5l	protein_coding	MGI Symbol	5	SH3 binding domain protein 5 like [Source:MGI Symbol;Acc:MGI:1933124]	0.110929	5.14212	2.42629	0.0186788	0.183809	-3.68091
ENSMUSG00000109992	Gm45650	lincRNA	MGI Symbol	1	predicted gene 45650 [Source:MGI Symbol;Acc:MGI:5791486]	-0.310948	0.264741	-2.11355	0.0392637	0.269965	-3.68186
ENSMUSG00000052748	Swt1	protein_coding	MGI Symbol	10	SWT1 RNA endoribonuclease homolog (S. cerevisiae) [Source:MGI Symbol;Acc:MGI:1914125]	0.108625	3.95677	2.34967	0.0225361	0.2022	-3.68196
ENSMUSG00000058192	Zfp846	protein_coding	MGI Symbol	5	zinc finger protein 846 [Source:MGI Symbol;Acc:MGI:1924012]	-0.116326	4.24256	-2.3718	0.0213548	0.19687	-3.6821
ENSMUSG00000002910	Arrdc2	protein_coding	MGI Symbol	7	arrestin domain containing 2 [Source:MGI Symbol;Acc:MGI:1918057]	0.164412	2.93183	2.27745	0.0268083	0.222047	-3.68284
ENSMUSG00000034413	Neurl1b	protein_coding	MGI Symbol	3	neuralized E3 ubiquitin protein ligase 1B [Source:MGI Symbol;Acc:MGI:3643092]	0.132407	4.67008	2.39556	0.0201482	0.190724	-3.68466
ENSMUSG00000029381	Shroom3	protein_coding	MGI Symbol	11	shroom family member 3 [Source:MGI Symbol;Acc:MGI:1351655]	0.345335	0.362615	2.11285	0.0393266	0.270108	-3.68513
ENSMUSG00000074634	Tmem267	protein_coding	MGI Symbol	5	transmembrane protein 267 [Source:MGI Symbol;Acc:MGI:3648543]	-0.293982	3.2416	-2.29517	0.025698	0.215389	-3.68569
ENSMUSG00000083512	Gm12749	processed_pseudogene	MGI Symbol	1	predicted gene 12749 [Source:MGI Symbol;Acc:MGI:3652196]	-0.233388	-0.154306	-2.10035	0.0404582	0.273351	-3.68655
ENSMUSG00000049148	Plcxd3	protein_coding	MGI Symbol	2	phosphatidylinositol-specific phospholipase C, X domain containing 3 [Source:MGI Symbol;Acc:MGI:2442605]	0.13051	4.60736	2.38921	0.0204648	0.192369	-3.68799
ENSMUSG00000044424	Gm9493	processed_pseudogene	MGI Symbol	1	predicted gene 9493 [Source:MGI Symbol;Acc:MGI:3779903]	-0.152725	4.12164	-2.35884	0.0220396	0.199811	-3.68832
ENSMUSG00000030407	Qpctl	protein_coding	MGI Symbol	2	glutaminyl-peptide cyclotransferase-like [Source:MGI Symbol;Acc:MGI:1914619]	0.110686	4.23986	2.36532	0.0216951	0.198554	-3.68954
ENSMUSG00000062822	4833420G17Rik	protein_coding	MGI Symbol	6	RIKEN cDNA 4833420G17 gene [Source:MGI Symbol;Acc:MGI:1914642]	0.0959021	5.56424	2.43752	0.0181662	0.181192	-3.69054
ENSMUSG00000032396	Dis3l	protein_coding	MGI Symbol	8	DIS3 like exosome 3prime-5prime exoribonuclease [Source:MGI Symbol;Acc:MGI:2143272]	0.0980846	4.19319	2.36189	0.0218768	0.199494	-3.69214
ENSMUSG00000040102	Klhl42	protein_coding	MGI Symbol	3	kelch-like 42 [Source:MGI Symbol;Acc:MGI:2444786]	0.118509	4.25071	2.36479	0.0217229	0.198554	-3.69234
ENSMUSG00000106568	Gm42814	processed_pseudogene	MGI Symbol	1	predicted gene 42814 [Source:MGI Symbol;Acc:MGI:5662951]	-0.197282	0.269364	-2.1059	0.0399529	0.272243	-3.69366
ENSMUSG00000042757	Tmem108	protein_coding	MGI Symbol	6	transmembrane protein 108 [Source:MGI Symbol;Acc:MGI:1932411]	-0.121995	4.90239	-2.40539	0.0196673	0.188266	-3.69502
ENSMUSG00000058246	Gm10037	protein_coding	MGI Symbol	5	predicted gene 10037 [Source:MGI Symbol;Acc:MGI:3645096]	-0.157857	2.87169	-2.26544	0.027585	0.225023	-3.6966
ENSMUSG00000061603	Akap6	protein_coding	MGI Symbol	2	A kinase (PRKA) anchor protein 6 [Source:MGI Symbol;Acc:MGI:3050566]	0.10882	6.51072	2.46065	0.0171505	0.175305	-3.69705
ENSMUSG00000002006	Pdzd4	protein_coding	MGI Symbol	2	PDZ domain containing 4 [Source:MGI Symbol;Acc:MGI:2443483]	-0.133579	3.33834	-2.29869	0.0254828	0.214941	-3.69775
ENSMUSG00000025817	Nudt5	protein_coding	MGI Symbol	6	nudix (nucleoside diphosphate linked moiety X)-type motif 5 [Source:MGI Symbol;Acc:MGI:1858232]	0.0786437	5.18166	2.41838	0.0190476	0.18559	-3.69841
ENSMUSG00000032089	Il10ra	protein_coding	MGI Symbol	3	interleukin 10 receptor, alpha [Source:MGI Symbol;Acc:MGI:96538]	0.215932	1.36074	2.15681	0.0355621	0.256528	-3.69855
ENSMUSG00000060671	Atp8b2	protein_coding	MGI Symbol	17	ATPase, class I, type 8B, member 2 [Source:MGI Symbol;Acc:MGI:1859660]	0.162629	3.58218	2.31617	0.0244356	0.211085	-3.70058
ENSMUSG00000035295	Wdr38	protein_coding	MGI Symbol	3	WD repeat domain 38 [Source:MGI Symbol;Acc:MGI:1923896]	-0.211878	0.985453	-2.13128	0.0377077	0.264609	-3.70128
ENSMUSG00000026553	Copa	protein_coding	MGI Symbol	10	coatomer protein complex subunit alpha [Source:MGI Symbol;Acc:MGI:1334462]	0.0970217	7.12034	2.46778	0.016848	0.173392	-3.70145
ENSMUSG00000031150	Ccdc120	protein_coding	MGI Symbol	9	coiled-coil domain containing 120 [Source:MGI Symbol;Acc:MGI:1859619]	0.173278	2.37651	2.2269	0.0302127	0.235819	-3.70239
ENSMUSG00000025776	Crispld1	protein_coding	MGI Symbol	3	cysteine-rich secretory protein LCCL domain containing 1 [Source:MGI Symbol;Acc:MGI:1934666]	0.155436	2.57201	2.24146	0.0291947	0.231646	-3.70284
ENSMUSG00000004815	Dgkq	protein_coding	MGI Symbol	11	diacylglycerol kinase, theta [Source:MGI Symbol;Acc:MGI:102918]	0.222126	1.86991	2.19193	0.0327859	0.245824	-3.70291
ENSMUSG00000013275	Slc41a1	protein_coding	MGI Symbol	3	solute carrier family 41, member 1 [Source:MGI Symbol;Acc:MGI:2444823]	0.105021	5.18921	2.41584	0.0191673	0.186305	-3.70292
ENSMUSG00000031543	Ank1	protein_coding	MGI Symbol	17	ankyrin 1, erythroid [Source:MGI Symbol;Acc:MGI:88024]	0.24434	1.51714	2.16199	0.0351403	0.255445	-3.70441
ENSMUSG00000062937	Mtap	protein_coding	MGI Symbol	2	methylthioadenosine phosphorylase [Source:MGI Symbol;Acc:MGI:1914152]	-0.114105	4.21782	-2.35831	0.0220683	0.199811	-3.70684
ENSMUSG00000038323	1700066M21Rik	protein_coding	MGI Symbol	3	RIKEN cDNA 1700066M21 gene [Source:MGI Symbol;Acc:MGI:1920717]	-0.119662	3.86556	-2.33311	0.0234581	0.206126	-3.7079
ENSMUSG00000023089	Ndufa5	protein_coding	MGI Symbol	4	NADH:ubiquinone oxidoreductase subunit A5 [Source:MGI Symbol;Acc:MGI:1915452]	-0.134945	8.50099	-2.47738	0.016448	0.170413	-3.70803
ENSMUSG00000112150	9530018F02Rik	bidirectional_promoter_lncRNA	MGI Symbol	1	RIKEN cDNA 9530018F02 gene [Source:MGI Symbol;Acc:MGI:1924652]	-0.37602	-0.497923	-2.08199	0.0421727	0.278427	-3.71078
ENSMUSG00000048429	Timm29	protein_coding	MGI Symbol	1	translocase of inner mitochondrial membrane 29 [Source:MGI Symbol;Acc:MGI:1917023]	-0.10204	5.09349	-2.40765	0.0195582	0.188112	-3.71262
ENSMUSG00000024335	Brd2	protein_coding	MGI Symbol	19	bromodomain containing 2 [Source:MGI Symbol;Acc:MGI:99495]	0.0744344	6.89955	2.45978	0.0171877	0.175398	-3.71334
ENSMUSG00000022490	Ppp1r1a	protein_coding	MGI Symbol	2	protein phosphatase 1, regulatory inhibitor subunit 1A [Source:MGI Symbol;Acc:MGI:1889595]	-0.1787	7.44089	-2.46653	0.0169007	0.173596	-3.71354
ENSMUSG00000004328	Hif3a	protein_coding	MGI Symbol	4	hypoxia inducible factor 3, alpha subunit [Source:MGI Symbol;Acc:MGI:1859778]	0.277611	0.638921	2.10794	0.0397677	0.271866	-3.71433
ENSMUSG00000024085	Man2a1	protein_coding	MGI Symbol	3	mannosidase 2, alpha 1 [Source:MGI Symbol;Acc:MGI:104669]	0.155746	2.39769	2.2229	0.0304974	0.236963	-3.71498
ENSMUSG00000031910	Has3	protein_coding	MGI Symbol	3	hyaluronan synthase 3 [Source:MGI Symbol;Acc:MGI:109599]	0.307084	0.0578387	2.08717	0.0416826	0.276922	-3.71513
ENSMUSG00000038545	Cul7	protein_coding	MGI Symbol	7	cullin 7 [Source:MGI Symbol;Acc:MGI:1913765]	0.140621	3.08744	2.27437	0.0270057	0.223252	-3.71582
ENSMUSG00000002948	Map2k7	protein_coding	MGI Symbol	10	mitogen-activated protein kinase kinase 7 [Source:MGI Symbol;Acc:MGI:1346871]	-0.0798274	5.48973	-2.42374	0.0187968	0.184633	-3.71755
ENSMUSG00000002778	Kdelr1	protein_coding	MGI Symbol	5	KDEL (Lys-Asp-Glu-Leu) endoplasmic reticulum protein retention receptor 1 [Source:MGI Symbol;Acc:MGI:1915387]	-0.08733	5.28018	-2.41351	0.0192776	0.186485	-3.71771
ENSMUSG00000097028	Ptgs2os	processed_transcript	MGI Symbol	2	prostaglandin-endoperoxide synthase 2, opposite strand [Source:MGI Symbol;Acc:MGI:2443180]	-0.227579	0.722206	-2.10848	0.0397188	0.271701	-3.71795
ENSMUSG00000112825	Gm9118	processed_pseudogene	MGI Symbol	1	predicted gene 9118 [Source:MGI Symbol;Acc:MGI:3648185]	-0.174238	2.34493	-2.21572	0.0310148	0.238861	-3.7181
ENSMUSG00000040560	Wdr7	protein_coding	MGI Symbol	6	WD repeat domain 7 [Source:MGI Symbol;Acc:MGI:1860197]	0.0879062	6.98177	2.45843	0.0172456	0.175694	-3.71816
ENSMUSG00000082543	Gm14336	processed_pseudogene	MGI Symbol	1	predicted gene 14336 [Source:MGI Symbol;Acc:MGI:3649933]	-0.221895	0.241307	-2.09036	0.0413833	0.276222	-3.71822
ENSMUSG00000039987	Phtf2	protein_coding	MGI Symbol	7	putative homeodomain transcription factor 2 [Source:MGI Symbol;Acc:MGI:1916020]	0.189853	2.81158	2.24739	0.0287888	0.230311	-3.71857
ENSMUSG00000109574	B230206I08Rik	TEC	MGI Symbol	1	RIKEN cDNA B230206I08 gene [Source:MGI Symbol;Acc:MGI:1926094]	0.636422	-0.566788	2.07967	0.042394	0.278968	-3.71909
ENSMUSG00000089665	Fcor	protein_coding	MGI Symbol	1	Foxo1 corepressor [Source:MGI Symbol;Acc:MGI:1915484]	-0.144868	3.13951	-2.27147	0.0271922	0.223864	-3.72217
ENSMUSG00000090137	Uba52	protein_coding	MGI Symbol	8	ubiquitin A-52 residue ribosomal protein fusion product 1 [Source:MGI Symbol;Acc:MGI:98887]	-0.190318	1.83944	-2.17479	0.0341158	0.251177	-3.72275
ENSMUSG00000003360	Ddx23	protein_coding	MGI Symbol	7	DEAD (Asp-Glu-Ala-Asp) box polypeptide 23 [Source:MGI Symbol;Acc:MGI:1921601]	0.13621	3.14099	2.27124	0.0272077	0.223864	-3.7234
ENSMUSG00000097416	Gm26670	antisense	MGI Symbol	2	predicted gene, 26670 [Source:MGI Symbol;Acc:MGI:5477164]	-0.444126	-0.262205	-2.07301	0.0430344	0.281367	-3.72543
ENSMUSG00000047821	Trim16	protein_coding	MGI Symbol	5	tripartite motif-containing 16 [Source:MGI Symbol;Acc:MGI:2137356]	0.453394	-0.710419	2.07244	0.0430891	0.281367	-3.72581
ENSMUSG00000028813	CK137956	protein_coding	MGI Symbol	1	cDNA sequence CK137956 [Source:MGI Symbol;Acc:MGI:3616080]	0.342923	-0.178636	2.0742	0.0429194	0.281367	-3.72667
ENSMUSG00000027932	Slc27a3	protein_coding	MGI Symbol	5	solute carrier family 27 (fatty acid transporter), member 3 [Source:MGI Symbol;Acc:MGI:1347358]	0.21	2.08037	2.1907	0.0328795	0.246109	-3.72753
ENSMUSG00000025069	Gsto2	protein_coding	MGI Symbol	9	glutathione S-transferase omega 2 [Source:MGI Symbol;Acc:MGI:1915464]	0.214986	0.97088	2.11452	0.0391778	0.269965	-3.72871
ENSMUSG00000077637	Gm22771	snoRNA	MGI Symbol	1	predicted gene, 22771 [Source:MGI Symbol;Acc:MGI:5452548]	-0.235444	0.199958	-2.08246	0.0421284	0.278427	-3.7303
ENSMUSG00000079480	Pin4	protein_coding	MGI Symbol	2	protein (peptidyl-prolyl cis/trans isomerase) NIMA-interacting, 4 (parvulin) [Source:MGI Symbol;Acc:MGI:1916963]	-0.121415	5.27393	-2.40642	0.0196174	0.188233	-3.7316
ENSMUSG00000023571	C1qtnf12	protein_coding	MGI Symbol	3	C1q and tumor necrosis factor related 12 [Source:MGI Symbol;Acc:MGI:1914639]	0.229774	2.96092	2.26166	0.027833	0.226278	-3.73406
ENSMUSG00000029687	Ezh2	protein_coding	MGI Symbol	15	enhancer of zeste 2 polycomb repressive complex 2 subunit [Source:MGI Symbol;Acc:MGI:107940]	-0.163097	2.50723	-2.21815	0.030839	0.238111	-3.73694
ENSMUSG00000019732	Calr3	protein_coding	MGI Symbol	2	calreticulin 3 [Source:MGI Symbol;Acc:MGI:1920566]	0.191316	0.995244	2.1134	0.0392776	0.269965	-3.73838
ENSMUSG00000042647	Acad12	protein_coding	MGI Symbol	5	acyl-Coenzyme A dehydrogenase family, member 12 [Source:MGI Symbol;Acc:MGI:2443320]	0.177007	1.61052	2.15077	0.0360598	0.258543	-3.73907
ENSMUSG00000053714	4732471J01Rik	antisense	MGI Symbol	4	RIKEN cDNA 4732471J01 gene [Source:MGI Symbol;Acc:MGI:3603586]	0.135537	2.34311	2.20617	0.0317157	0.241934	-3.74028
ENSMUSG00000036572	Upf3b	protein_coding	MGI Symbol	3	UPF3 regulator of nonsense transcripts homolog B (yeast) [Source:MGI Symbol;Acc:MGI:1915384]	-0.100049	5.34716	-2.40591	0.0196421	0.188247	-3.74056
ENSMUSG00000036913	Trim67	protein_coding	MGI Symbol	3	tripartite motif-containing 67 [Source:MGI Symbol;Acc:MGI:3045323]	0.246611	0.89414	2.10357	0.0401645	0.272734	-3.7406
ENSMUSG00000058569	Tmed9	protein_coding	MGI Symbol	5	transmembrane p24 trafficking protein 9 [Source:MGI Symbol;Acc:MGI:1914761]	-0.105187	7.51012	-2.45388	0.0174424	0.176308	-3.74109
ENSMUSG00000082740	Gm14127	processed_pseudogene	MGI Symbol	1	predicted gene 14127 [Source:MGI Symbol;Acc:MGI:3652004]	-0.205688	0.417515	-2.08266	0.0421092	0.278427	-3.74111
ENSMUSG00000062083	Rpl13a-ps1	processed_pseudogene	MGI Symbol	1	ribosomal protein 13A, pseudogene 1 [Source:MGI Symbol;Acc:MGI:3648883]	-0.191049	3.4672	-2.28592	0.0262723	0.218841	-3.7421
ENSMUSG00000071303	Rps8-ps1	processed_pseudogene	MGI Symbol	1	ribosomal protein S8, pseudogene 1 [Source:MGI Symbol;Acc:MGI:3647445]	-0.200332	1.00312	-2.1069	0.0398622	0.272003	-3.7431
ENSMUSG00000028693	Nasp	protein_coding	MGI Symbol	8	nuclear autoantigenic sperm protein (histone-binding) [Source:MGI Symbol;Acc:MGI:1355328]	-0.0921914	4.33824	-2.34665	0.0227016	0.202654	-3.74447
ENSMUSG00000002885	Adgre5	protein_coding	MGI Symbol	8	adhesion G protein-coupled receptor E5 [Source:MGI Symbol;Acc:MGI:1347095]	-0.269487	0.814318	-2.1	0.0404904	0.273407	-3.74571
ENSMUSG00000053025	Sv2b	protein_coding	MGI Symbol	7	synaptic vesicle glycoprotein 2 b [Source:MGI Symbol;Acc:MGI:1927338]	0.165156	7.16181	2.44773	0.0177114	0.178305	-3.74601
ENSMUSG00000024246	Thumpd2	protein_coding	MGI Symbol	2	THUMP domain containing 2 [Source:MGI Symbol;Acc:MGI:1919417]	-0.152428	2.84049	-2.24096	0.0292292	0.231699	-3.74637
ENSMUSG00000116953	9030025P20Rik	protein_coding	MGI Symbol	4	RIKEN cDNA 9030025P20 gene [Source:MGI Symbol;Acc:MGI:3583895]	-0.199058	1.15388	-2.11376	0.0392451	0.269965	-3.74751
ENSMUSG00000028669	Pithd1	protein_coding	MGI Symbol	7	PITH (C-terminal proteasome-interacting domain of thioredoxin-like) domain containing 1 [Source:MGI Symbol;Acc:MGI:1913443]	-0.114391	5.49559	-2.40908	0.0194893	0.187864	-3.7485
ENSMUSG00000006764	Tph2	protein_coding	MGI Symbol	2	tryptophan hydroxylase 2 [Source:MGI Symbol;Acc:MGI:2651811]	-0.261667	1.295	-2.12841	0.0379556	0.26522	-3.74891
ENSMUSG00000068396	Rpl34-ps1	processed_pseudogene	MGI Symbol	1	ribosomal protein L34, pseudogene 1 [Source:MGI Symbol;Acc:MGI:3704270]	-0.169772	3.90177	-2.31414	0.0245555	0.211469	-3.74969
ENSMUSG00000019899	Lama2	protein_coding	MGI Symbol	9	laminin, alpha 2 [Source:MGI Symbol;Acc:MGI:99912]	0.217377	1.45889	2.13215	0.0376333	0.264405	-3.75107
ENSMUSG00000063800	Prpf38a	protein_coding	MGI Symbol	3	PRP38 pre-mRNA processing factor 38 (yeast) domain containing A [Source:MGI Symbol;Acc:MGI:1916962]	-0.0919493	5.62444	-2.41241	0.0193299	0.186695	-3.75176
ENSMUSG00000005312	Ubqln1	protein_coding	MGI Symbol	4	ubiquilin 1 [Source:MGI Symbol;Acc:MGI:1860276]	-0.0680525	7.12057	-2.44513	0.0178262	0.178819	-3.75177
ENSMUSG00000026355	Mcm6	protein_coding	MGI Symbol	4	minichromosome maintenance complex component 6 [Source:MGI Symbol;Acc:MGI:1298227]	-0.22922	4.36992	-2.35016	0.0225095	0.202184	-3.75214
ENSMUSG00000035078	Mtmr9	protein_coding	MGI Symbol	2	myotubularin related protein 9 [Source:MGI Symbol;Acc:MGI:2442842]	0.0951195	4.92913	2.37882	0.0209917	0.194896	-3.75215
ENSMUSG00000066443	Gm10163	processed_pseudogene	MGI Symbol	1	predicted pseudogene 10163 [Source:MGI Symbol;Acc:MGI:3704341]	-0.181891	1.83024	-2.16088	0.0352303	0.255772	-3.75295
ENSMUSG00000117822	Eef1a1-ps1	processed_pseudogene	MGI Symbol	1	eukaryotic translation elongation factor 1 alpha 1, pseudogene 1 [Source:MGI Symbol;Acc:MGI:2388571]	-0.131394	4.62783	-2.36012	0.021971	0.199811	-3.7539
ENSMUSG00000021639	Gtf2h2	protein_coding	MGI Symbol	12	general transcription factor II H, polypeptide 2 [Source:MGI Symbol;Acc:MGI:1345669]	-0.0984202	5.69487	-2.4141	0.01925	0.186479	-3.75424
ENSMUSG00000021149	Gtpbp4	protein_coding	MGI Symbol	5	GTP binding protein 4 [Source:MGI Symbol;Acc:MGI:1916487]	-0.0849644	6.16204	-2.42744	0.0186258	0.183743	-3.75474
ENSMUSG00000037887	Dusp8	protein_coding	MGI Symbol	2	dual specificity phosphatase 8 [Source:MGI Symbol;Acc:MGI:106626]	0.119331	8.24371	2.45433	0.0174227	0.176308	-3.75528
ENSMUSG00000021823	Vcl	protein_coding	MGI Symbol	3	vinculin [Source:MGI Symbol;Acc:MGI:98927]	0.204434	1.67706	2.14624	0.0364374	0.259797	-3.7572
ENSMUSG00000044221	Grsf1	protein_coding	MGI Symbol	7	G-rich RNA sequence binding factor 1 [Source:MGI Symbol;Acc:MGI:106479]	0.0688192	6.21958	2.42668	0.0186607	0.183743	-3.7595
ENSMUSG00000038257	Glra3	protein_coding	MGI Symbol	3	glycine receptor, alpha 3 subunit [Source:MGI Symbol;Acc:MGI:95749]	-0.3205	0.0404363	-2.05925	0.0443833	0.285324	-3.7596
ENSMUSG00000038342	Mlxip	protein_coding	MGI Symbol	4	MLX interacting protein [Source:MGI Symbol;Acc:MGI:2141183]	0.148406	3.71051	2.29597	0.025649	0.215241	-3.76258
ENSMUSG00000112341	Gm4796	processed_pseudogene	MGI Symbol	1	predicted gene 4796 [Source:MGI Symbol;Acc:MGI:3645895]	-0.321678	-0.333204	-2.04574	0.0457435	0.288336	-3.7648
ENSMUSG00000039714	Cplx3	protein_coding	MGI Symbol	3	complexin 3 [Source:MGI Symbol;Acc:MGI:2384571]	-0.206096	2.27507	-2.18976	0.0329516	0.246328	-3.76605
ENSMUSG00000055184	Fam72a	protein_coding	MGI Symbol	1	family with sequence similarity 72, member A [Source:MGI Symbol;Acc:MGI:1919669]	-0.215426	0.792028	-2.08386	0.0419957	0.278159	-3.7669
ENSMUSG00000096847	Tmem151b	protein_coding	MGI Symbol	1	transmembrane protein 151B [Source:MGI Symbol;Acc:MGI:2685169]	0.159052	7.16113	2.43824	0.0181341	0.181094	-3.76839
ENSMUSG00000024666	Tmem138	protein_coding	MGI Symbol	5	transmembrane protein 138 [Source:MGI Symbol;Acc:MGI:1920232]	-0.126258	3.26747	-2.25856	0.0280383	0.227231	-3.76879
ENSMUSG00000025150	Cbr2	protein_coding	MGI Symbol	4	carbonyl reductase 2 [Source:MGI Symbol;Acc:MGI:107200]	-0.375168	-0.433133	-2.04316	0.0460077	0.288987	-3.76942
ENSMUSG00000021959	Lats2	protein_coding	MGI Symbol	9	large tumor suppressor 2 [Source:MGI Symbol;Acc:MGI:1354386]	-0.108528	4.97672	-2.37387	0.021247	0.196428	-3.77099
ENSMUSG00000024750	Zfand5	protein_coding	MGI Symbol	5	zinc finger, AN1-type domain 5 [Source:MGI Symbol;Acc:MGI:1278334]	-0.0841834	6.87373	-2.43286	0.0183773	0.182531	-3.7714
ENSMUSG00000049176	Frmpd4	protein_coding	MGI Symbol	7	FERM and PDZ domain containing 4 [Source:MGI Symbol;Acc:MGI:3042378]	0.103922	5.71357	2.40545	0.0196643	0.188266	-3.7725
ENSMUSG00000110935	Gm8834	processed_pseudogene	MGI Symbol	1	predicted gene 8834 [Source:MGI Symbol;Acc:MGI:3646859]	-0.271942	-0.0731381	-2.04545	0.0457738	0.288414	-3.77267
ENSMUSG00000089883	Gm3355	processed_pseudogene	MGI Symbol	1	predicted gene 3355 [Source:MGI Symbol;Acc:MGI:3781533]	-0.279342	-0.271178	-2.04038	0.0462934	0.289769	-3.77472
ENSMUSG00000029713	Gnb2	protein_coding	MGI Symbol	15	guanine nucleotide binding protein (G protein), beta 2 [Source:MGI Symbol;Acc:MGI:95784]	-0.177447	6.96222	-2.43257	0.0183908	0.182531	-3.77513
ENSMUSG00000030189	Ybx3	protein_coding	MGI Symbol	5	Y box protein 3 [Source:MGI Symbol;Acc:MGI:2137670]	-0.148971	3.83137	-2.29616	0.0256375	0.215241	-3.77593
ENSMUSG00000023949	Tcte1	protein_coding	MGI Symbol	2	t-complex-associated testis expressed 1 [Source:MGI Symbol;Acc:MGI:98640]	0.296267	-0.00259757	2.04446	0.0458744	0.288533	-3.77694
ENSMUSG00000051537	Gm5124	transcribed_processed_pseudogene	MGI Symbol	2	predicted pseudogene 5124 [Source:MGI Symbol;Acc:MGI:3643622]	-0.105934	4.62905	-2.3476	0.0226499	0.202654	-3.77771
ENSMUSG00000084845	Tmem240	protein_coding	MGI Symbol	3	transmembrane protein 240 [Source:MGI Symbol;Acc:MGI:3648074]	-0.218359	2.6671	-2.21366	0.0311648	0.239369	-3.7782
ENSMUSG00000020457	Drg1	protein_coding	MGI Symbol	7	developmentally regulated GTP binding protein 1 [Source:MGI Symbol;Acc:MGI:1343297]	-0.0985591	7.75263	-2.4394	0.0180818	0.180684	-3.77846
ENSMUSG00000073374	C030034I22Rik	lincRNA	MGI Symbol	2	RIKEN cDNA C030034I22 gene [Source:MGI Symbol;Acc:MGI:1924783]	-0.199828	2.264	-2.17886	0.0337959	0.249526	-3.77912
ENSMUSG00000020251	Glt8d2	protein_coding	MGI Symbol	7	glycosyltransferase 8 domain containing 2 [Source:MGI Symbol;Acc:MGI:1922032]	-0.154089	3.40952	-2.26573	0.0275658	0.225023	-3.77931
ENSMUSG00000014776	Nol3	protein_coding	MGI Symbol	1	nucleolar protein 3 (apoptosis repressor with CARD domain) [Source:MGI Symbol;Acc:MGI:1925938]	-0.11928	4.73451	-2.3577	0.0221009	0.199959	-3.77951
ENSMUSG00000039652	Cpeb3	protein_coding	MGI Symbol	12	cytoplasmic polyadenylation element binding protein 3 [Source:MGI Symbol;Acc:MGI:2443075]	0.107699	4.61377	2.34624	0.0227247	0.202654	-3.78021
ENSMUSG00000021573	Tppp	protein_coding	MGI Symbol	2	tubulin polymerization promoting protein [Source:MGI Symbol;Acc:MGI:1920198]	0.124302	8.38349	2.44338	0.0179041	0.179352	-3.78141
ENSMUSG00000025355	Mmp19	protein_coding	MGI Symbol	3	matrix metallopeptidase 19 [Source:MGI Symbol;Acc:MGI:1927899]	0.354919	-0.262984	2.03535	0.0468146	0.291127	-3.78156
ENSMUSG00000118499	AC160138.1	processed_pseudogene	Clone-based (Ensembl) gene	1	eukaryotic translation initiation factor 1 (Eif1) pseudogene	-0.161582	0.675272	-2.06601	0.0437164	0.283403	-3.78263
ENSMUSG00000024042	Sik1	protein_coding	MGI Symbol	4	salt inducible kinase 1 [Source:MGI Symbol;Acc:MGI:104754]	0.248043	1.43091	2.1054	0.0399976	0.272401	-3.78351
ENSMUSG00000078546	Zfp995	protein_coding	MGI Symbol	5	zinc finger protein 995 [Source:MGI Symbol;Acc:MGI:1917331]	-0.122353	3.46668	-2.26795	0.0274211	0.224881	-3.78395
ENSMUSG00000067860	Zic3	protein_coding	MGI Symbol	4	zinc finger protein of the cerebellum 3 [Source:MGI Symbol;Acc:MGI:106676]	0.367332	0.635533	2.06651	0.0436666	0.283307	-3.78489
ENSMUSG00000105942	Gm43175	TEC	MGI Symbol	1	predicted gene 43175 [Source:MGI Symbol;Acc:MGI:5663312]	0.512352	-0.0757554	2.03357	0.0470004	0.291675	-3.78526
ENSMUSG00000039753	Fbxl5	protein_coding	MGI Symbol	12	F-box and leucine-rich repeat protein 5 [Source:MGI Symbol;Acc:MGI:2152883]	0.105125	6.77073	2.42498	0.0187393	0.184293	-3.7862
ENSMUSG00000028518	Prkaa2	protein_coding	MGI Symbol	1	protein kinase, AMP-activated, alpha 2 catalytic subunit [Source:MGI Symbol;Acc:MGI:1336173]	0.0988014	4.82063	2.35723	0.0221259	0.200074	-3.78734
ENSMUSG00000031871	Cdh5	protein_coding	MGI Symbol	2	cadherin 5 [Source:MGI Symbol;Acc:MGI:105057]	-0.475183	-0.472076	-2.02985	0.0473899	0.292666	-3.7889
ENSMUSG00000025893	Kbtbd3	protein_coding	MGI Symbol	2	kelch repeat and BTB (POZ) domain containing 3 [Source:MGI Symbol;Acc:MGI:1916399]	-0.104261	4.20703	-2.31824	0.0243143	0.210519	-3.78975
ENSMUSG00000078134	Srsf3-ps	processed_pseudogene	MGI Symbol	1	serine and arginine rich splicing factor 3, pseudogene [Source:MGI Symbol;Acc:MGI:3649769]	-0.150747	1.83035	-2.14155	0.0368315	0.261524	-3.79018
ENSMUSG00000089768	Tmsb15b1	protein_coding	MGI Symbol	1	thymosin beta 15b1 [Source:MGI Symbol;Acc:MGI:3843059]	-0.194282	0.864536	-2.07254	0.0430799	0.281367	-3.79075
ENSMUSG00000089774	Slc5a3	protein_coding	MGI Symbol	2	solute carrier family 5 (inositol transporters), member 3 [Source:MGI Symbol;Acc:MGI:1858226]	0.205724	3.74872	2.27929	0.0266909	0.221529	-3.79391
ENSMUSG00000028927	Padi2	protein_coding	MGI Symbol	3	peptidyl arginine deiminase, type II [Source:MGI Symbol;Acc:MGI:1338892]	0.149899	4.41291	2.32827	0.0237336	0.207467	-3.79428
ENSMUSG00000053646	Plxnb1	protein_coding	MGI Symbol	7	plexin B1 [Source:MGI Symbol;Acc:MGI:2154238]	0.159496	3.95529	2.29798	0.0255264	0.214941	-3.79504
ENSMUSG00000021039	Snw1	protein_coding	MGI Symbol	3	SNW domain containing 1 [Source:MGI Symbol;Acc:MGI:1913604]	-0.100671	6.85714	-2.42133	0.018909	0.185173	-3.79629
ENSMUSG00000024359	Hspa9	protein_coding	MGI Symbol	5	heat shock protein 9 [Source:MGI Symbol;Acc:MGI:96245]	-0.0951478	7.78881	-2.43174	0.0184285	0.182793	-3.7965
ENSMUSG00000041343	Ankrd42	protein_coding	MGI Symbol	9	ankyrin repeat domain 42 [Source:MGI Symbol;Acc:MGI:1921095]	0.15627	2.98472	2.22541	0.0303182	0.23612	-3.79687
ENSMUSG00000029147	Ppm1g	protein_coding	MGI Symbol	6	protein phosphatase 1G (formerly 2C), magnesium-dependent, gamma isoform [Source:MGI Symbol;Acc:MGI:106065]	-0.117404	5.34616	-2.37978	0.0209425	0.194896	-3.79767
ENSMUSG00000004791	Pgf	protein_coding	MGI Symbol	4	placental growth factor [Source:MGI Symbol;Acc:MGI:105095]	0.131483	3.72839	2.27751	0.0268045	0.222047	-3.79806
ENSMUSG00000031841	Cdh13	protein_coding	MGI Symbol	8	cadherin 13 [Source:MGI Symbol;Acc:MGI:99551]	0.139265	4.83936	2.35082	0.0224733	0.201973	-3.79834
ENSMUSG00000037624	Kcnk2	protein_coding	MGI Symbol	10	potassium channel, subfamily K, member 2 [Source:MGI Symbol;Acc:MGI:109366]	0.100137	5.06159	2.36549	0.0216858	0.198554	-3.79898
ENSMUSG00000052962	Mrpl35	protein_coding	MGI Symbol	3	mitochondrial ribosomal protein L35 [Source:MGI Symbol;Acc:MGI:1913473]	-0.074255	6.23994	-2.40854	0.0195151	0.187922	-3.79956
ENSMUSG00000096472	Cdkn2d	protein_coding	MGI Symbol	3	cyclin dependent kinase inhibitor 2D [Source:MGI Symbol;Acc:MGI:105387]	0.109757	7.48551	2.42697	0.0186475	0.183743	-3.79963
ENSMUSG00000033790	Tubgcp5	protein_coding	MGI Symbol	10	tubulin, gamma complex associated protein 5 [Source:MGI Symbol;Acc:MGI:2178836]	0.135439	4.67774	2.34205	0.0229561	0.203601	-3.80053
ENSMUSG00000034587	8430429K09Rik	processed_transcript	MGI Symbol	5	RIKEN cDNA 8430429K09 gene [Source:MGI Symbol;Acc:MGI:1918773]	0.120439	3.91546	2.28647	0.0262379	0.218667	-3.80295
ENSMUSG00000052544	St6galnac3	protein_coding	MGI Symbol	5	ST6 (alpha-N-acetyl-neuraminyl-2,3-beta-galactosyl-1,3)-N-acetylgalactosaminide alpha-2,6-sialyltransferase 3 [Source:MGI Symbol;Acc:MGI:1341828]	0.140579	3.13796	2.23033	0.0299698	0.234877	-3.80409
ENSMUSG00000070167	Snora57	snoRNA	MGI Symbol	1	small nucleolar RNA, H/ACA box 57 [Source:MGI Symbol;Acc:MGI:5455599]	-0.237502	0.882623	-2.06309	0.0440028	0.284393	-3.80489
ENSMUSG00000015053	Gata2	protein_coding	MGI Symbol	5	GATA binding protein 2 [Source:MGI Symbol;Acc:MGI:95662]	-0.307812	0.0324087	-2.02875	0.0475057	0.293045	-3.80767
ENSMUSG00000005481	Ddx39	protein_coding	MGI Symbol	7	DEAD (Asp-Glu-Ala-Asp) box polypeptide 39 [Source:MGI Symbol;Acc:MGI:1915528]	-0.0980938	4.82771	-2.34638	0.0227169	0.202654	-3.80827
ENSMUSG00000110360	Gm45380	processed_pseudogene	MGI Symbol	1	predicted gene 45380 [Source:MGI Symbol;Acc:MGI:5791216]	-0.228693	0.590855	-2.04739	0.0455753	0.288336	-3.80838
ENSMUSG00000052848	C130026L21Rik	lincRNA	MGI Symbol	4	RIKEN cDNA C130026L21 gene [Source:MGI Symbol;Acc:MGI:3041189]	0.148155	2.80107	2.20224	0.0320077	0.243301	-3.80879
ENSMUSG00000030022	Adamts9	protein_coding	MGI Symbol	6	a disintegrin-like and metallopeptidase (reprolysin type) with thrombospondin type 1 motif, 9 [Source:MGI Symbol;Acc:MGI:1916320]	0.22157	1.24774	2.08661	0.0417361	0.276922	-3.80997
ENSMUSG00000045251	Zfp688	protein_coding	MGI Symbol	6	zinc finger protein 688 [Source:MGI Symbol;Acc:MGI:1916484]	-0.11691	4.39367	-2.3208	0.0241649	0.209685	-3.81223
ENSMUSG00000095403	Gm21092	unprocessed_pseudogene	MGI Symbol	1	predicted gene, 21092 [Source:MGI Symbol;Acc:MGI:5434447]	0.284259	-0.28432	2.01516	0.0489569	0.296455	-3.8131
ENSMUSG00000029910	Mad2l1	protein_coding	MGI Symbol	4	MAD2 mitotic arrest deficient-like 1 [Source:MGI Symbol;Acc:MGI:1860374]	-0.116931	3.58096	-2.2613	0.0278571	0.226329	-3.81353
ENSMUSG00000038544	Inip	protein_coding	MGI Symbol	5	INTS3 and NABP interacting protein [Source:MGI Symbol;Acc:MGI:1913459]	-0.0920166	5.36626	-2.37337	0.0212733	0.196428	-3.81354
ENSMUSG00000039031	Arhgap18	protein_coding	MGI Symbol	5	Rho GTPase activating protein 18 [Source:MGI Symbol;Acc:MGI:1921160]	0.239135	1.32363	2.09016	0.0414025	0.276222	-3.81543
ENSMUSG00000038844	Kif16b	protein_coding	MGI Symbol	5	kinesin family member 16B [Source:MGI Symbol;Acc:MGI:1098240]	0.1332	2.89756	2.20861	0.031535	0.24141	-3.81569
ENSMUSG00000038368	Focad	protein_coding	MGI Symbol	10	focadhesin [Source:MGI Symbol;Acc:MGI:2676921]	0.16171	4.00576	2.2869	0.0262113	0.218558	-3.81594
ENSMUSG00000057278	Snrpg	protein_coding	MGI Symbol	4	small nuclear ribonucleoprotein polypeptide G [Source:MGI Symbol;Acc:MGI:1915261]	-0.121644	5.92046	-2.39195	0.0203274	0.191746	-3.81608
ENSMUSG00000050148	Ubqln2	protein_coding	MGI Symbol	1	ubiquilin 2 [Source:MGI Symbol;Acc:MGI:1860283]	-0.090558	6.85961	-2.4118	0.0193591	0.186864	-3.81692
ENSMUSG00000064372	mt-Tp	Mt_tRNA	MGI Symbol	1	mitochondrially encoded tRNA proline [Source:MGI Symbol;Acc:MGI:102478]	-0.239046	4.90202	-2.34579	0.022749	0.20276	-3.81718
ENSMUSG00000056316	Gm9996	TEC	MGI Symbol	1	predicted gene 9996 [Source:MGI Symbol;Acc:MGI:3642549]	-0.21875	0.579519	-2.04489	0.0458306	0.288533	-3.81843
ENSMUSG00000086240	Gm7846	processed_pseudogene	MGI Symbol	1	predicted gene 7846 [Source:MGI Symbol;Acc:MGI:3645212]	-0.234945	0.268477	-2.02669	0.0477229	0.293799	-3.81864
[truncated: 14,169 more rows]

## Sheet: 5b-Enrichr of KO-WT DEGs
Term	db	n cluster genes in term	DEG set size	n genes in term	P.adj	OR	P	Enrichr Score	Genes
Mouse 30 Sncg up	Allen scRNA 2021	50	514	731	1.66856e-07	2.97563	3.23364e-10	65.0241	CARS;GPATCH4;2610001J05RIK;MRPL42;SEC61G;AP3S2;CHAC1;METTL16;GOLGA7;DLEU7;RBM17;VBP1;2810001G20RIK;ACOT13;GM14295;MORF4L1;MRPL50;MTHFD2;TMEM126A;WDFY1;GARS;ETF1;ATF5;EAPP;URI1;ENY2;RBM8A;RPL12;USO1;CEBPG;BRCC3;SLC7A1;HDAC6;TCEAL8;GRK3;PCBP1;ESD;RRS1;EIF4EBP1;SNRPB2;RTRAF;YARS;CBX4;LYRM9;ASNS;LYSMD4;PTPN11;TSR2;NABP2;EIF3D
Mouse 363 Oligo down	Allen scRNA 2021	46	514	784	4.59295e-05	2.49695	1.78021e-07	38.8061	RPL30;BEX2;DDX5;NRSN1;PSMD14;RPL34;HNRNPU;PSIP1;NUDT3;NCALD;RPL7;GLS;POLB;RPS4X;MRPL42;EPM2AIP1;SYNGR1;GNG3;ZMAT2;ELOC;KIF1A;RAB6A;PAK3;FBXO9;TCEAL9;RAB2A;EIF5B;ACTR2;NPM1;ZRANB2;CBX5;ARPP21;1500011B03RIK;RPL23;PTGES3;ACOT13;9930021J03RIK;TSN;MLLT11;RPS3A1;NCL;SERBP1;PI4KA;RAPGEF5;SQSTM1;TSPYL4
Mouse 364 Oligo down	Allen scRNA 2021	38	514	650	0.000407611	2.46201	2.36983e-06	31.8896	RPL30;BEX2;UQCRB;RPL34;PSIP1;NUDT3;NCALD;RPL7;GLS;POLB;RPS4X;EPM2AIP1;SYNGR1;GNG3;ZMAT2;ELOC;PAK3;HNRNPA0;FBXO9;RTRAF;TCEAL9;EIF5B;ACTR2;NPM1;ZRANB2;CBX5;TPM3;1500011B03RIK;RPL23;TSN;MLLT11;RPS3A1;NCL;SERBP1;PI4KA;HNRNPH3;SRSF7;TSPYL4
Mouse 366 Oligo down	Allen scRNA 2021	43	514	795	0.000490047	2.27437	3.79881e-06	28.3859	KHDRBS1;RPL30;URI1;DDX5;RPL34;HNRNPU;PSIP1;HNRNPR;CTCF;UBE2D2A;GIGYF2;NUDT3;NCALD;POLB;HNRNPDL;ZMAT2;KIF3A;SCMH1;LUC7L;ELOC;KIF1A;RAB6A;PAK3;RTRAF;RAB2A;EIF5B;ACTR2;CHTOP;NPM1;1500011B03RIK;PTGES3;9930021J03RIK;1110004F10RIK;TSN;EWSR1;SERBP1;PI4KA;SRSF3;SRSF5;HNRNPH3;SRSF7;TSPYL4;ATF4
Mouse 29 Sncg up	Allen scRNA 2021	47	514	956	0.00140975	2.0568	1.6564e-05	22.6419	BEX4;CARS;URI1;ENY2;PDXK;RBM8A;USO1;GPATCH4;MIEF1;SLC7A1;2610001J05RIK;HDAC6;TCEAL8;MRPL42;GRK3;FIP1L1;SNAPC1;PCBP1;TCEAL1;RRS1;4931428F04RIK;AP3S2;SNRPB2;METTL16;GOLGA7;YARS;IK;CBX4;VBP1;2810001G20RIK;LYRM9;ACOT13;LYSMD4;PTPN11;SMARCA1;GM14295;MORF4L1;PSMA3;MRPL50;MTHFD2;GLB1;TMEM126A;TSR2;WDFY1;ETF1;ATF5;EIF3D
Mouse 362 Oligo down	Allen scRNA 2021	41	514	791	0.00140975	2.1654	1.75766e-05	23.7089	RPL30;BEX2;DDX5;UQCRB;RPL34;HNRNPU;PSIP1;NUDT3;RPL7;POLB;SYNGR1;GNG3;FIP1L1;ZMAT2;KIF3A;SCMH1;ELOC;KIF1A;RAB6A;PAK3;FBXO9;RTRAF;EIF5B;ACTR2;NPM1;ZRANB2;CBX5;1500011B03RIK;PTGES3;9930021J03RIK;TSN;MLLT11;MORF4L1;RPS3A1;NCL;SERBP1;PI4KA;SRSF5;HNRNPH3;SQSTM1;TSPYL4
Mouse 31 Sncg up	Allen scRNA 2021	34	514	606	0.00140975	2.34221	1.91245e-05	25.447	CARS;RPL30;URI1;ENY2;RBM8A;RPL12;CEBPG;GPATCH4;BRCC3;SLC7A1;2610001J05RIK;MRPL42;PCBP1;SEC61G;RRS1;EIF4EBP1;AP3S2;CHAC1;GOLGA7;RTRAF;YARS;VBP1;2810001G20RIK;ASNS;ACOT13;PTPN11;GM14295;MORF4L1;MRPL50;MTHFD2;TMEM126A;GARS;ATF5;EIF3D
Mouse 367 Oligo down	Allen scRNA 2021	37	514	698	0.00182417	2.20911	2.82818e-05	23.1366	UQCRB;RPL34;HNRNPU;PSIP1;NUDT3;NCALD;GLS;POLB;EPM2AIP1;SYNGR1;GNG3;ZMAT2;SCMH1;ELOC;PAK3;FBXO9;EIF5B;ACTR2;NPM1;ZRANB2;CBX5;ARPP21;TPM3;1500011B03RIK;9930021J03RIK;TSN;MLLT11;PSMA3;HNRNPH1;NCL;SERBP1;PI4KA;SRSF3;SRSF5;SRSF7;TSPYL4;ATF4
Mouse 365 Oligo down	Allen scRNA 2021	34	514	625	0.00204934	2.26463	3.57443e-05	23.1878	UQCRB;RPL34;PSIP1;NUDT3;NCALD;GLS;POLB;RPS4X;EPM2AIP1;SYNGR1;GNG3;ZMAT2;SCMH1;ELOC;PAK3;FBXO9;RTRAF;EIF5B;ACTR2;NPM1;ZRANB2;CBX5;1500011B03RIK;9930021J03RIK;MLLT11;RPS3A1;HNRNPH1;NCL;SERBP1;PI4KA;HNRNPH3;SRSF7;TSPYL4;ATF4
Mouse 261 L6 Car3 up	Allen scRNA 2021	25	514	406	0.00289744	2.56362	5.6152e-05	25.0913	JPT1;PCSK1;ENY2;UQCRB;SRXN1;PSMD14;STK19;2610001J05RIK;DUSP14;SNRPD1;PCBP1;PAK6;LLPH;METTL16;TMEM14A;BOK;COA5;SFMBT2;ACOT13;LYSMD4;MFHAS1;PSMA3;TMEM126A;GM2694;CACUL1
Human Exc L5 THEMIS FGF10 up	Allen scRNA 2021	22	514	350	0.0054093	2.61176	0.000115315	23.6831	KHDRBS1;LYNX1;CHTOP;HDAC2;YTHDC1;PTGES3;POGK;FBXO38;ZBTB43;STK19;LYSMD4;CDK11B;NARS;SNRPD1;NHLH1;RAC1;HNRNPH3;HARS;EAPP;GOLGA7;FAM8A1;CNIH3
Human Exc L6 FEZF2 PDYN up	Allen scRNA 2021	48	514	1103	0.0104793	1.7995	0.000261287	14.8457	CARS;KHDRBS1;STX17;YTHDC1;ZBTB43;TXNDC12;RPL6;NARS;RBM3;RPS4X;PSMD9;PPP2R1B;TUBB3;SNRPD1;OGFOD1;PCBP1;USP1;MIR22HG;SNRPB2;RAC1;SNRNP35;METTL16;DLEU7;POLR2K;PDK2;COA5;MCTS1;CDKL2;YARS;EIF5B;RBM17;CBX5;GSTO1;VBP1;FBXO38;PTGES3;MTHFR;LYRM9;CORO2A;SMARCA1;LRRC20;ARHGAP33;GFOD2;GARS;SRSF6;SQSTM1;RBMX;ATF4
Mouse 234 L3 RSP-ACA down	Allen scRNA 2021	31	514	610	0.0104793	2.09584	0.000264014	17.2687	KHDRBS1;ENY2;BEX2;PSIP1;B230209E15RIK;UBE2D2A;RPL6;NUDT3;NCALD;RPS4X;EPM2AIP1;UCHL1;GNG3;ZMAT2;ELOC;RAC1;PAK3;RAB2A;EIF5B;ACTR2;CBX5;1500011B03RIK;RPL23;PTGES3;1110004F10RIK;TSN;MLLT11;SERBP1;SMS;SRSF3;TSPYL4
Mouse 96 Sst up	Allen scRNA 2021	87	514	2354	0.0108541	1.54756	0.000294491	12.5821	PATJ;TSEN15;IFT172;POGK;MED19;GPATCH4;TXNDC12;PSMD9;MRPL42;EPB41L4A;MRPL40;SNAPC1;SNRPD1;RASSF5;SEC61G;4931428F04RIK;AP3S2;CHAC1;GOLGA7;DLEU7;PDK2;A030001D20RIK;UNC45A;MAP4K2;RBM17;IK;GSTO1;VBP1;2810001G20RIK;MRPL47;ANO2;GM14295;PSMA3;MRPL50;TMEM214;MTHFD2;HEATR5B;NCL;TMEM126A;GARS;GM13889;SRSF6;FAM8A1;ST6GALNAC4;URI1;ENY2;HDAC2;ACSS2;SMIM4;PSMD14;ZFP945;YTHDC1;CEBPG;GREB1L;OPRL1;CSTF2T;ABCB8;MIE…
Mouse 361 Oligo down	Allen scRNA 2021	41	514	913	0.0133915	1.85032	0.000394504	14.5026	KHDRBS1;ENY2;BEX2;DDX5;UQCRB;RPL34;HNRNPU;PSIP1;UBE2D2A;RPL6;NUDT3;RPL7;POLB;RPS4X;SYNGR1;GNG3;SCMH1;ELOC;KIF1A;RAB6A;PAK3;TCEAL9;EIF5B;ACTR2;NPM1;ZRANB2;CBX5;1500011B03RIK;RPL23;PTGES3;9930021J03RIK;TSN;MLLT11;PSMA3;RPS3A1;HNRNPH1;SERBP1;PI4KA;SRSF5;HNRNPH3;ATF4
Mouse 373 SMC down	Allen scRNA 2021	26	514	489	0.0133915	2.18903	0.000415239	17.0452	DDX5;RPL34;HNRNPU;UBE2D2A;RPL6;NCALD;MRPL42;PPP3CA;SCMH1;RAC1;RAB6A;RAB2A;ACTR2;EIF5B;ZRANB2;CBX5;SPAG5;PTGES3;TSN;HNRNPH1;NCL;SERBP1;TMEM126A;SRSF3;SRSF5;ATF4
Mouse 371 Peri down	Allen scRNA 2021	23	514	419	0.0173043	2.25817	0.000570103	16.8679	RAB2A;ACTR2;DDX5;CBX5;RPL34;RPL23;PTGES3;HNRNPU;HNRNPR;1110004F10RIK;RSRC2;UBE2D2A;RPL6;NCALD;RPL7;RPS4X;PPP3CA;RPS3A1;SCMH1;SRSF3;ELOC;RAC1;RAB6A
Mouse 357 Astro down	Allen scRNA 2021	31	514	651	0.0225056	1.953	0.00078508	13.9634	URI1;DDX5;UQCRB;RPL34;HNRNPU;HNRNPR;RPL6;GIGYF2;RPL7;PPP3CA;HNRNPDL;KIF1A;RAC1;RAB6A;HNRNPA0;RAB2A;ACTR2;RBM39;RPL23;PTGES3;GBF1;1110004F10RIK;RSRC2;TSN;EWSR1;RPS3A1;SERBP1;TMEM126A;PI4KA;SRSF3;SRSF5
Mouse 358 Astro down	Allen scRNA 2021	31	514	656	0.024131	1.93686	0.000888543	13.6083	DDX5;RPL34;PIGYL;HNRNPU;PSIP1;UBE2D2A;RPL6;NUDT3;NCALD;PPP3CA;ZMAT2;ELOC;KIF1A;RAB6A;HNRNPA0;RAB2A;EIF5B;ACTR2;RBM39;ZRANB2;CBX5;PTGES3;ACOT13;1110004F10RIK;EFR3B;TSN;RPS3A1;SERBP1;SRSF3;SRSF5;ATF4
Mouse 294 CA3 up	Allen scRNA 2021	54	514	1373	0.0310904	1.61687	0.00120506	10.8673	RPL30;OLFML2B;SRXN1;PIGYL;STK19;N4BP2L1;KIF17;2610001J05RIK;A330008L17RIK;PSMD9;RNF19A;AP3S2;PDK2;BOK;COA5;VBP1;UBALD1;CPT1C;CYP7B1;NIPSNAP1;PSMA3;MRPL50;MED24;TMEM214;ETF1;SRSF6;CACUL1;PRPS1;ENY2;GPR45;CCDC148;YTHDC1;USO1;OPRL1;CSTF2T;AK4;RNF6;MTMR4;HTATSF1;ESD;NDN;INPP5K;SNRPB2;HARS;POLR2K;MCTS1;HEXIM1;MFHAS1;NABP2;COQ8A;ACKR1;MNAT1;PPIL4;RAB3GAP1
Mouse 299 CA3 up	Allen scRNA 2021	42	514	1028	0.0509429	1.66956	0.00211555	10.2819	PRPS1;ENY2;GPR45;PSMD14;ZFAND6;USO1;PIGYL;CSTF2T;AK4;RNF6;MTMR4;HTATSF1;MRPL42;CCND2;PCBP1;CAPN5;INPP5K;POLR2K;PDK2;BOK;COA5;MCTS1;HEXIM1;VBP1;FBXO38;TOMM34;UBALD1;PTPN11;CPT1C;KCTD4;CABLES2;LRRC20;GM14295;MFHAS1;PSMA3;ETF1;ULK1;ACKR1;SRSF6;CACUL1;PPIL4;RBMX
Mouse 370 Endo down	Allen scRNA 2021	28	514	607	0.0509429	1.88133	0.0021994	11.513	DDX5;RPL34;HNRNPU;HNRNPR;UBE2D2A;MRPL42;PPP3CA;SCMH1;RAB6A;RTRAF;TCEAL9;RAB2A;EIF5B;ACTR2;CBX5;SPAG5;FBXW11;PTGES3;GBF1;1110004F10RIK;RSRC2;SERBP1;SRSF3;SRSF5;HNRNPH3;SRSF7;SQSTM1;ATF4
Mouse 295 CA3 up	Allen scRNA 2021	30	514	667	0.0509429	1.83411	0.00227071	11.1654	PCSK1;ENY2;GPR45;STX17;PSMD14;CCDC148;GREB1L;STK19;AK4;FHIT;FIP1L1;RNF19A;TGS1;NDN;SNRPD3;METTL16;PDK2;BOK;MCTS1;FBXO38;MFHAS1;PSMA3;MED24;METTL24;TMEM126A;ETF1;HNRNPH3;MNAT1;EAPP;CACUL1
Mouse 369 Endo down	Allen scRNA 2021	28	514	611	0.0519082	1.86803	0.00241433	11.2574	KHDRBS1;RPL34;PIGYL;HNRNPU;HNRNPR;UBE2D2A;NUDT3;GLS;ELOC;RAB6A;FBXO9;RTRAF;RAB2A;EIF5B;ACTR2;SPAG5;PTGES3;GBF1;9930021J03RIK;1110004F10RIK;TSN;EWSR1;HNRNPH1;NCL;SERBP1;PI4KA;SRSF5;HNRNPH3
Mouse 377 Micro down	Allen scRNA 2021	19	514	365	0.0602727	2.12331	0.00302048	12.3202	RAB2A;KHDRBS1;ACTR2;EIF5B;DDX5;SPAG5;PTGES3;HNRNPU;UBE2D2A;PPP3CA;SYNGR1;SERBP1;LUC7L;SRSF3;RAC1;SRSF5;RAB6A;SQSTM1;RTRAF
Human Exc L6 FEZF2 FFAR4 up	Allen scRNA 2021	13	514	209	0.0602727	2.55377	0.00303699	14.8039	CCDC148;RPL6;RPL7;GOLGA7B;ESD;USP1;SMS;GARS;RAC1;BID;SRSF6;PPIL4;DLEU7
Mouse 376 VLMC down	Allen scRNA 2021	21	514	422	0.0609536	2.02731	0.00318943	11.6528	DDX5;ZRANB2;CBX5;GBF1;HNRNPU;PSIP1;9930021J03RIK;RSRC2;UBE2D2A;RPL6;PPP3CA;SYNGR1;UCHL1;ZMAT2;HNRNPH1;NCL;SERBP1;RAC1;HNRNPH3;RAB6A;FBXO9
Mouse 359 OPC down	Allen scRNA 2021	35	514	841	0.0659827	1.69346	0.00363766	9.51116	BEX2;DDX5;RPL34;HNRNPU;PSIP1;UBE2D2A;RPL6;GIGYF2;RPL7;RPS4X;GNG3;HNRNPDL;KIF1A;RAC1;RAB6A;PAK3;TCEAL9;RAB2A;EIF5B;CHTOP;CBX5;SPAG5;RPL23;PTGES3;9930021J03RIK;1110004F10RIK;RSRC2;AGBL4;RPS3A1;SERBP1;PI4KA;SRSF3;SRSF5;HNRNPH3;SRSF7
Mouse 374 VLMC down	Allen scRNA 2021	24	514	513	0.0659827	1.90279	0.00370833	10.6503	RAB2A;ACTR2;EIF5B;RBM39;NPM1;DDX5;CBX5;TPM3;PTGES3;GBF1;HNRNPU;HNRNPR;1110004F10RIK;RSRC2;UBE2D2A;GLS;PPP3CA;HNRNPH1;SERBP1;SCMH1;TMEM126A;PI4KA;RAC1;RAB6A
Mouse 300 CA3 up	Allen scRNA 2021	37	514	907	0.0674183	1.65978	0.00391967	9.19808	PRPS1;JPT1;ENY2;HDAC2;GPR45;SRXN1;PSMD14;YTHDC1;USO1;AK4;HTATSF1;PCBP1;ESD;SNRPD3;POLR2K;BOK;COA5;MCTS1;RBM17;VBP1;TOMM34;UBALD1;PTPN11;CPT1C;CYP7B1;KCTD4;CDK11B;LRRC20;MORF4L1;PSMA3;JSRP1;NABP2;ETF1;ACKR1;SRSF6;SGK1;CACUL1
Mouse 324 L6 CT CTX up	Allen scRNA 2021	6	514	61	0.0782719	4.17273	0.00470238	22.3645	HDAC4;5330416C01RIK;PITPNM3;KIF17;KAZALD1;CYB561
Mouse 270 ProS up	Allen scRNA 2021	29	514	673	0.0784573	1.74943	0.00486557	9.31673	ZFP667;PSMD14;CCDC148;CATSPERE2;USP11;PIGYL;STK19;CTCF;MTMR4;FHIT;ZDBF2;MRPL42;NPAT;GRK3;FIP1L1;NDN;METTL16;GM14399;ZRANB3;VBP1;UBALD1;NIPSNAP1;PSMA3;MED24;TSR2;HNRNPH3;SRSF6;CACUL1;RAB3GAP1
Mouse 287 CA1 up	Allen scRNA 2021	25	514	558	0.0836706	1.81795	0.00535102	9.50873	GPR45;PSMD14;CCDC148;YTHDC1;CATSPERE2;USP11;USO1;CSTF2T;STK19;AK4;BC002059;RNF19A;PCBP1;NDN;SNRPD3;VBP1;FBXO38;TOMM34;CPT1C;SMARCA1;ETF1;SRSF6;CACUL1;PPIL4;RAB3GAP1
Mouse 4 Lamp5 Lhx6 up	Allen scRNA 2021	5	514	45	0.0874131	4.77554	0.00575978	24.6268	UQCRB;MTHFD2;SEC61G;TCEAL1;HNRNPH3
Mouse 125 DG down	Allen scRNA 2021	20	514	425	0.105583	1.90743	0.00722391	9.40433	NRSN1;SPAG5;1500011B03RIK;VBP1;PTGES3;B230209E15RIK;UBE2D2A;CPLX1;TSN;NARS;EPM2AIP1;SYNGR1;UCHL1;GNG3;SMS;KIF1A;TSPYL4;ATF4;FBXO9;TCEAL9
Mouse 27 Sncg up	Allen scRNA 2021	10	514	157	0.105583	2.61027	0.00748934	12.7754	BEX4;TCEAL8;URI1;TNFAIP8L3;LYSMD4;SMARCA1;GOLGA7;2610001J05RIK;SLC7A1;HDAC6
Mouse 111 Pvalb up	Allen scRNA 2021	22	514	486	0.105583	1.83314	0.00773228	8.91337	URI1;ENY2;MANBA;ACSS2;SMIM4;SRXN1;POGK;PIGYL;LYSMD4;PTPN11;TXNDC12;SLC7A1;CABLES2;PSMB10;MROH1;MRPL42;GRK3;GLB1;GFOD2;TMEM126A;GARS;GM13889
Mouse 355 V3d down	Allen scRNA 2021	25	514	576	0.105583	1.75689	0.00787591	8.51029	KHDRBS1;NRSN1;HNRNPU;UBE2D2A;GIGYF2;NUDT3;NCALD;GLS;EPM2AIP1;SYNGR1;GNG3;FIP1L1;SCMH1;KIF1A;RAC1;RAB6A;RAB2A;ACTR2;PTGES3;AGBL4;HNRNPH1;SMS;SRSF7;TSPYL4;ATF4
Mouse 34 Sncg up	Allen scRNA 2021	6	514	68	0.105583	3.70028	0.00798013	17.8753	CARS;TCEAL8;URI1;TNFAIP8L3;SMARCA1;2610001J05RIK
Mouse 368 Oligo down	Allen scRNA 2021	27	514	643	0.115356	1.69835	0.00894232	8.01103	DDX5;RPL34;HNRNPU;PSIP1;UBE2D2A;NUDT3;NCALD;PPP3CA;HNRNPDL;ZMAT2;ELOC;KIF1A;RAB6A;RAB2A;EIF5B;CHTOP;NPM1;PTGES3;GBF1;1110004F10RIK;RSRC2;SERBP1;TMEM126A;SRSF3;SRSF5;SRSF7;SQSTM1
Mouse 169 L2/3 IT ENTl down	Allen scRNA 2021	7	514	94	0.130599	3.07858	0.010661	13.9803	RPS4X;URI1;SYNGR1;1500011B03RIK;RPL34;TSPYL4;RPL7
Mouse 360 OPC down	Allen scRNA 2021	36	514	937	0.130599	1.5535	0.0108817	7.02289	BEX2;DDX5;PSMD14;RPL34;HNRNPU;PSIP1;B230209E15RIK;UBE2D2A;RPL6;NUDT3;RPL7;POLB;RPS4X;GNG3;ELOC;KIF1A;RAC1;RAB6A;PAK3;TCEAL9;RAB2A;EIF5B;ACTR2;CHTOP;ZRANB2;RPL23;PTGES3;9930021J03RIK;MLLT11;AGBL4;RPS3A1;SERBP1;PI4KA;SRSF5;TSPYL4;ATF4
Mouse 355 V3d up	Allen scRNA 2021	16	514	327	0.130599	1.98091	0.0108832	8.95478	RPL30;UQCRB;RPL34;RPL23;RPL12;ZFAND6;ACOT13;RSRC2;RPL6;WDR66;MRPL42;SNRPD1;SEC61G;NCL;CDHR1;POLR2K
Mouse 84 Sst up	Allen scRNA 2021	5	514	53	0.134292	3.97798	0.0114513	17.7802	BEX4;LGALS1;TMEM126A;GARS;RAB27B
Mouse 290 CA1 down	Allen scRNA 2021	4	514	35	0.13782	4.9222	0.0120192	21.7623	SYNGR1;A830018L16RIK;NCALD;TCEAL9
Mouse 325 L6 CT CTX up	Allen scRNA 2021	5	514	54	0.138651	3.8966	0.0123603	17.1188	ZDBF2;HDAC4;PCSK1;UBALD1;PSMB10
Mouse 113 Pvalb up	Allen scRNA 2021	10	514	172	0.149367	2.36675	0.0136777	10.158	MRPL42;GRK3;SMIM4;ACSS2;UQCRB;SRXN1;TMEM126A;TXNDC12;GARS;GM13889
Mouse 12 Lamp5 up	Allen scRNA 2021	3	514	20	0.149367	6.72349	0.0138946	28.7514	BEX4;TCEAL8;TNFAIP8L3
Human Exc L2-3 RORB CCDC68 up	Allen scRNA 2021	7	514	100	0.154186	2.87907	0.0146417	12.1609	CPNE9;NCKIPSD;NIM1K;OLFM2;PLXND1;POGK;CNIH3
Human Exc L6 FEZF2 PROKR2 up	Allen scRNA 2021	26	514	640	0.154816	1.63758	0.0150015	6.8772	STX17;RBM8A;YTHDC1;HNRNPR;ABCB8;RNF6;KIF17;GALNT10;GOLGA7B;TUBB3;ESD;RAC1;LYNX1;NPM1;CBX5;GSTO1;PTGES3;MED24;NCL;PITPNM3;SRSF3;GARS;SRSF6;PPIL4;TSPYL4;ATF4
Mouse 259 L6 Car3 up	Allen scRNA 2021	3	514	21	0.160937	6.34964	0.0159066	26.294	CPNE9;SFMBT2;BOK
Mouse 122 DG down	Allen scRNA 2021	17	514	373	0.16681	1.83805	0.0168103	7.50984	NRSN1;CBX5;1500011B03RIK;RPL34;PIGYL;B230209E15RIK;CPLX1;TSN;RPS4X;AGBL4;SYNGR1;UCHL1;GNG3;HNRNPH3;PAK3;TSPYL4;POLR2K
Mouse 236 L3 RSP-ACA up	Allen scRNA 2021	23	514	555	0.168823	1.66892	0.0173404	6.767	IK;PLXND1;UQCRB;RPL12;POGK;2810001G20RIK;PIGYL;KRT12;ACOT13;LYSMD4;PSMB10;A330008L17RIK;NCKIPSD;MRPL42;PSMA3;SNRPD1;PCBP1;GM2694;SNRPB2;LLPH;NSRP1;9330179D12RIK;POLR2K
Mouse 82 Sst down	Allen scRNA 2021	3	514	22	0.170019	6.01514	0.0180735	24.1406	GABRA2;ARPP21;A830018L16RIK
Mouse 372 SMC down	Allen scRNA 2021	20	514	466	0.170019	1.72836	0.0182326	6.92131	RAB2A;ACTR2;EIF5B;NPM1;UQCRB;SPAG5;RPL34;PTGES3;HNRNPU;1110004F10RIK;RSRC2;UBE2D2A;RPL6;PPP3CA;SERBP1;SRSF3;RAC1;RAPGEF5;RAB6A;ATF4
Mouse 170 L2/3 IT CTX up	Allen scRNA 2021	11	514	207	0.170019	2.15229	0.0184517	8.59323	JPT1;UBXN11;SRXN1;CCDC148;UBE2E3;GREB1L;STK19;ACKR1;KCTD4;FHIT;GM45441
Mouse 98 Sst up	Allen scRNA 2021	10	514	182	0.176902	2.22799	0.0195415	8.76762	MORF4L1;URI1;GRK3;UQCRB;SEC61G;TMEM126A;GREB1L;ATF5;SLC7A1;PSMB10
Mouse 229 L6 IT CTX down	Allen scRNA 2021	4	514	41	0.179763	4.12273	0.0206188	16.0026	1500011B03RIK;RPL34;RPL7;RTRAF
Mouse 120 DG down	Allen scRNA 2021	19	514	442	0.179763	1.72981	0.0207231	6.70563	URI1;NRSN1;CBX5;1500011B03RIK;PSIP1;CPLX1;TSN;RPL7;RPS4X;SYNGR1;UCHL1;GNG3;SCMH1;RAC1;HNRNPH3;PAK3;TSPYL4;FBXO9;RTRAF
Mouse 286 CA1 down	Allen scRNA 2021	2	514	9	0.179763	10.87	0.0210545	41.9651	SYNGR1;NCALD
Mouse 375 VLMC down	Allen scRNA 2021	22	514	535	0.179763	1.65377	0.021251	6.36926	RAB2A;ACTR2;DDX5;CBX5;UQCRB;SPAG5;RPL34;RPL23;PTGES3;1110004F10RIK;RSRC2;UBE2D2A;RPL6;RPL7;RPS4X;PPP3CA;RPS3A1;SCMH1;SRSF3;RAC1;RAB6A;TCEAL9
Mouse 276 CA1-ProS up	Allen scRNA 2021	4	514	42	0.183857	4.01404	0.0223397	15.2589	FBXO38;AK4;KCTD4;FAM8A1
Mouse 282 CA1 up	Allen scRNA 2021	19	514	446	0.183857	1.71325	0.0224932	6.501	CCL25;ZRANB3;PCSK1;GPR45;PSMD14;YTHDC1;SMARCA1;SERTM1;ZDBF2;MED24;PCBP1;TSR2;PAK6;ETF1;MNAT1;CACUL1;RBMX;RAB3GAP1;GM45441
Mouse 119 Pvalb Vipr2 down	Allen scRNA 2021	5	514	63	0.183857	3.29043	0.022804	12.4405	ARPP21;SPAG5;B230209E15RIK;A830018L16RIK;PAK3
Mouse 280 CA1 down	Allen scRNA 2021	3	514	25	0.193326	5.19409	0.0255099	19.0555	SYNGR1;EFR3B;NCALD
Mouse 138 L2 IT ENTl down	Allen scRNA 2021	2	514	10	0.193326	9.51074	0.0258757	34.7566	SPAG5;HNRNPH3
Mouse 51 Vip up	Allen scRNA 2021	2	514	10	0.193326	9.51074	0.0258757	34.7566	OLFM2;SGK1
Mouse 288 CA1 up	Allen scRNA 2021	9	514	164	0.193326	2.22266	0.0261455	8.09956	PSMD9;CCDC148;PCBP1;IDH1;CATSPERE2;USP11;GPC3;NDN;AK4
Mouse 129 L2/3 IT APr down	Allen scRNA 2021	10	514	191	0.193326	2.11622	0.0262317	7.7047	EPM2AIP1;SYNGR1;UCHL1;NRSN1;SPAG5;1500011B03RIK;SMS;SQSTM1;CPLX1;TSPYL4
Mouse 35 Sncg up	Allen scRNA 2021	8	514	138	0.193326	2.35403	0.0263192	8.56268	CARS;URI1;PDXK;2810001G20RIK;TMEM126A;PTPN11;2610001J05RIK;SLC7A1
Mouse 185 L2 IT RSP-ACA down	Allen scRNA 2021	11	514	219	0.193326	2.02686	0.0266011	7.35101	ZFP612;EPM2AIP1;BEX2;ZRANB2;1500011B03RIK;RPL34;PAK3;CPLX1;TSPYL4;ATF4;TCEAL9
Mouse 21 Ndnf HPF up	Allen scRNA 2021	13	514	277	0.197343	1.8893	0.0275363	6.78683	URI1;USPL1;RBM8A;2810001G20RIK;G0S2;LYRM9;SMARCA1;SLC7A1;TCEAL8;GRK3;TMEM126A;GOLGA7;RTRAF
Mouse 291 CA3 up	Allen scRNA 2021	5	514	67	0.20397	3.07751	0.0288562	10.9111	ENY2;CCND2;NDN;AK4;BOK
Mouse 356 Astro down	Allen scRNA 2021	24	514	617	0.206972	1.56049	0.0296821	5.48858	RAB2A;DDX5;CBX5;UQCRB;RPL23;PTGES3;GBF1;HNRNPU;RSRC2;UBE2D2A;RPL6;GIGYF2;NUDT3;RPL7;RPS4X;MRPL42;RPS3A1;HNRNPH1;SCMH1;PI4KA;SRSF5;KIF1A;RAC1;RAB6A
Mouse 121 DG down	Allen scRNA 2021	16	514	372	0.219011	1.72646	0.0318329	5.95153	NRSN1;CBX5;1500011B03RIK;ACOT13;PSIP1;CPLX1;SYNGR1;UCHL1;SCMH1;SMS;HNRNPH3;PAK3;SQSTM1;TSPYL4;FBXO9;TCEAL9
Mouse 85 Sst up	Allen scRNA 2021	3	514	28	0.233199	4.5701	0.0343471	15.4069	LGALS1;TMEM126A;DLEU7
Mouse 285 CA1 up	Allen scRNA 2021	17	514	409	0.242718	1.66611	0.0363059	5.52444	HDAC2;GPR45;STX17;CCDC148;USO1;PIGYL;CSTF2T;STK19;PTPN11;SMARCA1;ZDBF2;MED24;TMEM214;RNF19A;NDN;ETF1;RAB3GAP1
Mouse 50 Vip up	Allen scRNA 2021	2	514	12	0.242718	7.60781	0.03669	25.1457	OLFM2;CCND2
Mouse 292 CA3 up	Allen scRNA 2021	27	514	731	0.251388	1.47912	0.0384877	4.81812	PRPS1;ENY2;GPR45;PSMD14;YTHDC1;USO1;CSTF2T;AK4;MTMR4;ZDBF2;PSMD9;GRK3;PCBP1;CAPN5;POLR2K;PDK2;VBP1;FBXO38;TOMM34;CPT1C;LRRC20;MFHAS1;PSMA3;ETF1;ACKR1;SRSF6;CACUL1
Mouse 124 DG down	Allen scRNA 2021	11	514	235	0.265341	1.88052	0.0411382	6.0004	NARS;AGBL4;SYNGR1;UCHL1;GNG3;NRSN1;B230209E15RIK;METTL16;CPLX1;TSPYL4;ATF4
Mouse 102 Sst up	Allen scRNA 2021	2	514	13	0.271612	6.91584	0.0426368	21.8197	N4BP2L1;CENPS
Human Inh L1 PAX6 MIR101-1 down	Allen scRNA 2021	3	514	31	0.280403	4.07982	0.0445602	12.692	SGSM1;KLHL32;MTUS2
Mouse 26 Sncg up	Allen scRNA 2021	10	514	211	0.2895	1.90368	0.0466664	5.83426	BEX4;TCEAL8;URI1;EPB41L4A;TMEM126A;TNFAIP8L3;PTPN11;2610001J05RIK;SLC7A1;HDAC6
Mouse 97 Sst up	Allen scRNA 2021	40	514	1184	0.2895	1.35301	0.0471279	4.13331	HDAC4;ACSS2;UQCRB;SRXN1;STX17;POGK;USP11;USO1;TXNDC12;BRCC3;A330008L17RIK;CASP9;MRPL42;GRK3;PCBP1;ESD;HARS;METTL16;GOLGA7;9330179D12RIK;GM14399;YARS;MANBA;NEK4;CBX4;SFMBT2;2810001G20RIK;LYRM9;MRPL47;CPT1C;MORF4L1;MRPL50;GLB1;GFOD2;GARS;ULK1;GM13889;CORO7;MNAT1;ST6GALNAC4
Human Inh L5-6 SST C4orf26 up	Allen scRNA 2021	20	514	519	0.290112	1.54049	0.0479996	4.67779	CDKL2;NPM1;BEX1;CCDC148;YTHDC1;POGK;USP11;HTATSF1;RPL6;NARS;GNG3;TUBB3;PCBP1;ESD;SMS;NDN;RAC1;EAPP;TSPYL4;HNRNPA0
Mouse 167 L2/3 IT ENTl up	Allen scRNA 2021	2	514	14	0.290112	6.33919	0.0489142	19.1297	JPT1;ACKR1
Mouse 214 L5/6 IT CTX down	Allen scRNA 2021	2	514	14	0.290112	6.33919	0.0489142	19.1297	RPL30;CPLX1
RNA splicing, via transesterification reactions with bulged adenosine as nucleophile (GO:0000377)	GO Biological Process	27	514	251	5.60465e-07	4.76747	3.80341e-10	103.406	DDX5;RBM8A;YTHDC1;HNRNPU;CSTF2T;HNRNPR;ZMAT2;FIP1L1;SNRPD1;PCBP1;SNRPB2;SNRPD3;SNRNP35;POLR2K;HNRNPA0;ZRSR2;RBM17;IK;MAGOHB;HNRNPH1;SRSF3;HNRNPH3;SRSF5;SNRPC;SRSF6;SRSF7;RBMX
mRNA splicing, via spliceosome (GO:0000398)	GO Biological Process	28	514	274	5.60465e-07	4.50601	5.8713e-10	95.7786	DDX5;RBM8A;YTHDC1;HNRNPU;CSTF2T;HNRNPR;ZMAT2;FIP1L1;SNRPD1;PCBP1;TGS1;SNRPB2;SNRPD3;SNRNP35;POLR2K;HNRNPA0;ZRSR2;RBM17;IK;MAGOHB;HNRNPH1;SRSF3;HNRNPH3;SRSF5;SNRPC;SRSF6;SRSF7;RBMX
mRNA processing (GO:0006397)	GO Biological Process	29	514	300	5.60465e-07	4.23962	1.0652e-09	87.5911	DDX5;RBM8A;YTHDC1;HNRNPU;CSTF2T;HNRNPR;ZMAT2;FIP1L1;SNRPD1;PCBP1;SNRPB2;SNRPD3;SNRNP35;POLR2K;HNRNPA0;ZRSR2;RBM17;IK;CHTOP;MAGOHB;HNRNPH1;SRSF3;HNRNPH3;SRSF5;SNRPC;SRSF6;MNAT1;SRSF7;RBMX
regulation of mRNA splicing, via spliceosome (GO:0048024)	GO Biological Process	16	514	90	5.60465e-07	8.42809	1.06959e-09	174.091	KHDRBS1;RBM39;DDX5;KHDRBS2;RBM8A;YTHDC1;HNRNPU;LARP7;RBM3;NCL;SRSF3;METTL16;NSRP1;SRSF6;SRSF7;RBMX
regulation of mRNA processing (GO:0050684)	GO Biological Process	8	514	36	0.00121286	10.987	2.89326e-06	140.119	KHDRBS1;RBM39;KHDRBS2;YTHDC1;LARP7;SRSF3;METTL16;CDK11B
negative regulation of transcription elongation from RNA polymerase II promoter (GO:0034244)	GO Biological Process	5	514	12	0.00259523	27.3351	7.49954e-06	322.573	HEXIM1;HNRNPU;LARP7;NELFCD;EAPP
regulation of alternative mRNA splicing, via spliceosome (GO:0000381)	GO Biological Process	9	514	54	0.00259523	7.69941	8.66729e-06	89.7439	KHDRBS1;DDX5;KHDRBS2;RBM8A;YTHDC1;HNRNPU;NSRP1;SRSF6;RBMX
negative regulation of DNA-templated transcription, elongation (GO:0032785)	GO Biological Process	5	514	14	0.00433382	21.2585	1.8165e-05	232.058	HEXIM1;HNRNPU;LARP7;NELFCD;EAPP
gene expression (GO:0010467)	GO Biological Process	24	514	356	0.00433382	2.82577	1.86089e-05	30.7779	RBM39;RPL30;CHTOP;RBM8A;YTHDC1;RPL34;RPL23;RPL12;RPL36A;HNRNPU;MAGOHB;RPL6;RPL7;RBM3;RPS4X;MRPL42;FIP1L1;HNRNPH1;SRSF3;HNRNPH3;SRSF5;SRSF6;SRSF7;POLR2K
ribonucleoprotein complex assembly (GO:0022618)	GO Biological Process	13	514	136	0.0104589	4.08482	4.98992e-05	40.4622	MCTS1;ZRSR2;YTHDC1;PTGES3;RPL6;SNRPD1;TGS1;RRS1;LUC7L;SNRPD3;SRSF5;SNRPC;SRSF6
RNA processing (GO:0006396)	GO Biological Process	15	514	179	0.0114708	3.5416	6.27703e-05	34.2686	ZRSR2;RBM39;RBM8A;HNRNPU;HNRNPR;MAGOHB;RBM3;SNRPD1;HNRNPH1;SNRPD3;SRSF5;HNRNPH3;SNRNP35;SRSF7;HNRNPA0
RNA 3'-end processing (GO:0031123)	GO Biological Process	9	514	69	0.0114708	5.7701	6.56725e-05	55.5708	CHTOP;RBM8A;FIP1L1;SRSF3;CSTF2T;SRSF5;SRSF6;MAGOHB;SRSF7
mRNA splice site selection (GO:0006376)	GO Biological Process	6	514	30	0.0158459	9.57776	9.82806e-05	88.3805	YTHDC1;PSIP1;LUC7L;SRSF5;SNRPC;SRSF6
regulation of RNA splicing (GO:0043484)	GO Biological Process	9	514	76	0.0210889	5.16539	0.000140861	45.8053	KHDRBS1;RBM39;KHDRBS2;HNRNPH1;YTHDC1;SRSF3;LARP7;HNRNPH3;METTL16
nuclear-transcribed mRNA catabolic process, nonsense-mediated decay (GO:0000184)	GO Biological Process	11	514	113	0.0222313	4.15593	0.000159098	36.3477	RPS4X;RPL30;RBM8A;RPL34;RPL23;RPL12;RPL36A;ETF1;MAGOHB;RPL6;RPL7
mRNA 3'-end processing (GO:0031124)	GO Biological Process	9	514	79	0.0249065	4.94325	0.000190126	42.3529	CHTOP;RBM8A;FIP1L1;SRSF3;CSTF2T;SRSF5;SRSF6;MAGOHB;SRSF7
mRNA export from nucleus (GO:0006406)	GO Biological Process	10	514	107	0.0537245	3.966	0.000435743	30.6908	ENY2;CHTOP;RBM8A;FIP1L1;YTHDC1;SRSF3;SRSF5;SRSF6;MAGOHB;SRSF7
regulation of transcription elongation from RNA polymerase II promoter (GO:0034243)	GO Biological Process	5	514	27	0.0647111	8.69084	0.000555725	65.1399	HEXIM1;HNRNPU;LARP7;NELFCD;EAPP
cytoplasmic translation (GO:0002181)	GO Biological Process	9	514	93	0.0684052	4.11641	0.000647579	30.2238	RPS4X;RPL30;RPL34;RPL23;RPL12;RPL36A;ETF1;RPL6;RPL7
RNA metabolic process (GO:0016070)	GO Biological Process	11	514	133	0.0684052	3.47104	0.000652722	25.4579	RBM3;RBM39;RNASEH2A;HNRNPH1;PCBP1;HNRNPU;HNRNPR;HNRNPH3;RBMX;POLR2K;HNRNPA0
RNA transport (GO:0050658)	GO Biological Process	8	514	76	0.0732887	4.51476	0.000734286	32.5813	CHTOP;RBM8A;SRSF3;SRSF5;SRSF6;MAGOHB;SRSF7;RTRAF
regulation of protein-containing complex disassembly (GO:0043244)	GO Biological Process	4	514	18	0.0927784	10.9087	0.000990475	75.4589	SLN;OGFOD1;ETF1;HDAC6
mRNA-containing ribonucleoprotein complex export from nucleus (GO:0071427)	GO Biological Process	9	514	99	0.0927784	3.84079	0.00101808	26.4624	CHTOP;RBM8A;FIP1L1;YTHDC1;SRSF3;SRSF5;SRSF6;MAGOHB;SRSF7
spliceosomal complex assembly (GO:0000245)	GO Biological Process	6	514	46	0.0956823	5.74193	0.0010956	39.1396	ZRSR2;YTHDC1;SNRPD1;LUC7L;SRSF5;SRSF6
intrinsic apoptotic signaling pathway (GO:0097193)	GO Biological Process	9	514	102	0.105566	3.71632	0.00125914	24.8151	MLLT11;CASP9;DDX5;MYBBP1A;CHAC1;FHIT;PDK2;ATF4;BOK
protein targeting to ER (GO:0045047)	GO Biological Process	9	514	103	0.108093	3.6766	0.00134902	24.2963	RPS4X;RPL30;RPL34;RPL23;SEC61G;RPL12;RPL36A;RPL6;RPL7
signal transduction by p53 class mediator (GO:0072331)	GO Biological Process	5	514	33	0.108093	6.82641	0.00143934	44.6691	DDX5;MYBBP1A;FHIT;PDK2;BOK
mRNA transport (GO:0051028)	GO Biological Process	9	514	104	0.108093	3.63771	0.00144399	23.7919	CHTOP;RBM8A;FIP1L1;YTHDC1;SRSF3;SRSF5;SRSF6;MAGOHB;SRSF7
nuclear-transcribed mRNA catabolic process (GO:0000956)	GO Biological Process	12	514	171	0.115283	2.90566	0.00160182	18.7026	RPS4X;RPL30;DDX5;RBM8A;RPL34;RPL23;RPL12;RPL36A;ETF1;MAGOHB;RPL6;RPL7
RNA export from nucleus (GO:0006405)	GO Biological Process	9	514	106	0.115283	3.56234	0.00165004	22.8237	CHTOP;RBM8A;FIP1L1;YTHDC1;SRSF3;SRSF5;SRSF6;MAGOHB;SRSF7
dephosphorylation (GO:0016311)	GO Biological Process	11	514	153	0.13815	2.97908	0.00204324	18.4501	PPP3CA;DUSP23;PPP2R1B;FBXW11;INPP5K;MTMR4;PPM1D;PTPN14;PTPN5;PSPH;SSH1
intrinsic apoptotic signaling pathway by p53 class mediator (GO:0072332)	GO Biological Process	5	514	36	0.140392	6.16484	0.00214636	37.8767	DDX5;MYBBP1A;FHIT;PDK2;BOK
SRP-dependent cotranslational protein targeting to membrane (GO:0006614)	GO Biological Process	8	514	90	0.140392	3.74125	0.00221037	22.8762	RPS4X;RPL30;RPL34;RPL23;RPL12;RPL36A;RPL6;RPL7
nucleic acid metabolic process (GO:0090304)	GO Biological Process	7	514	71	0.14097	4.1899	0.00228672	25.4773	HNRNPH1;PCBP1;HNRNPU;HNRNPR;RBMX;POLR2K;HNRNPA0
cotranslational protein targeting to membrane (GO:0006613)	GO Biological Process	8	514	94	0.173943	3.5665	0.00290459	20.8336	RPS4X;RPL30;RPL34;RPL23;RPL12;RPL36A;RPL6;RPL7
RNA splicing (GO:0008380)	GO Biological Process	8	514	98	0.218798	3.40729	0.00375798	19.0259	ZRSR2;RBM8A;SNRPD1;SNRPD3;HNRNPH3;SNRNP35;MAGOHB;SRSF7
negative regulation of protein polymerization (GO:0032272)	GO Biological Process	4	514	27	0.268088	6.637	0.00473248	35.5299	TBCD;SLIT2;SSH3;SSH1
negative regulation of mRNA splicing, via spliceosome (GO:0048025)	GO Biological Process	3	514	14	0.273404	10.3941	0.00497246	55.1284	SRSF6;RBMX;SRSF7
nuclear export (GO:0051168)	GO Biological Process	7	514	84	0.273404	3.48019	0.00586257	17.8853	CHTOP;RBM8A;SRSF3;SRSF5;SRSF6;MAGOHB;SRSF7
negative regulation of mRNA processing (GO:0050686)	GO Biological Process	3	514	15	0.273404	9.5274	0.00609816	48.5875	SRSF6;RBMX;SRSF7
pyridine-containing compound metabolic process (GO:0072524)	GO Biological Process	2	514	5	0.273404	25.3685	0.00626116	128.704	PDXK;PNPO
anion homeostasis (GO:0055081)	GO Biological Process	2	514	5	0.273404	25.3685	0.00626116	128.704	CYB561;GLS
chromatin maintenance (GO:0070827)	GO Biological Process	2	514	5	0.273404	25.3685	0.00626116	128.704	HDAC2;MTHFR
establishment of monopolar cell polarity (GO:0061162)	GO Biological Process	2	514	5	0.273404	25.3685	0.00626116	128.704	PATJ;GBF1
response to denervation involved in regulation of muscle adaptation (GO:0014894)	GO Biological Process	2	514	5	0.273404	25.3685	0.00626116	128.704	HDAC4;FBXO32
L-arginine import across plasma membrane (GO:0097638)	GO Biological Process	2	514	5	0.273404	25.3685	0.00626116	128.704	SLC7A1;SLC7A3
negative regulation of leukocyte adhesion to vascular endothelial cell (GO:1904995)	GO Biological Process	2	514	5	0.273404	25.3685	0.00626116	128.704	CCL25;CXCL12
ornithine transport (GO:0015822)	GO Biological Process	2	514	5	0.273404	25.3685	0.00626116	128.704	SLC7A1;SLC7A3
regulation of mitotic cell cycle (GO:0007346)	GO Biological Process	11	514	178	0.275924	2.52984	0.00645051	12.7595	PSMD9;AFAP1L2;PSMA3;PSMD14;GBF1;EIF4EBP1;BUB1B;HNRNPU;ASNS;CDK11B;PSMB10
resolution of meiotic recombination intermediates (GO:0000712)	GO Biological Process	3	514	16	0.308691	8.79407	0.00736382	43.1892	CORT;EME2;CENPS
Fc-epsilon receptor signaling pathway (GO:0038095)	GO Biological Process	8	514	111	0.312502	2.97525	0.00791258	14.3981	PSMD9;PPP3CA;PPP3R1;PSMA3;PSMD14;FBXW11;RAC1;PSMB10
SCF-dependent proteasomal ubiquitin-dependent protein catabolic process (GO:0031146)	GO Biological Process	7	514	89	0.312502	3.26714	0.00799911	15.7751	PSMD9;PSMA3;PSMD14;FBXW11;FBXO38;PSMB10;FBXO9
Fc receptor signaling pathway (GO:0038093)	GO Biological Process	8	514	112	0.312502	2.94649	0.00833563	14.1055	PSMD9;PPP3CA;PPP3R1;PSMA3;PSMD14;FBXW11;RAC1;PSMB10
activation of cysteine-type endopeptidase activity involved in apoptotic process by cytochrome c (GO:0008635)	GO Biological Process	2	514	6	0.312502	19.0254	0.00923248	89.1345	CASP9;BOK
regulation of hydrogen peroxide metabolic process (GO:0010310)	GO Biological Process	2	514	6	0.312502	19.0254	0.00923248	89.1345	RAC1;HDAC6
diadenosine polyphosphate catabolic process (GO:0015961)	GO Biological Process	2	514	6	0.312502	19.0254	0.00923248	89.1345	FHIT;NUDT3
ruffle assembly (GO:0097178)	GO Biological Process	2	514	6	0.312502	19.0254	0.00923248	89.1345	INPP5K;RAC1
L-arginine transmembrane transport (GO:1903400)	GO Biological Process	2	514	6	0.312502	19.0254	0.00923248	89.1345	SLC7A1;SLC7A3
L-ornithine transmembrane transport (GO:1903352)	GO Biological Process	2	514	6	0.312502	19.0254	0.00923248	89.1345	SLC7A1;SLC7A3
mRNA 5'-splice site recognition (GO:0000395)	GO Biological Process	2	514	6	0.312502	19.0254	0.00923248	89.1345	PSIP1;SNRPC
negative regulation of cellular extravasation (GO:0002692)	GO Biological Process	2	514	6	0.312502	19.0254	0.00923248	89.1345	CCL25;CXCL12
peptide biosynthetic process (GO:0043043)	GO Biological Process	10	514	162	0.312502	2.52376	0.00924387	11.8208	RPS4X;PCSK1;MRPL42;RPL30;RPL34;RPL23;RPL12;RPL36A;RPL6;RPL7
protein dephosphorylation (GO:0006470)	GO Biological Process	9	514	139	0.327217	2.65353	0.00984776	12.2606	PPP3CA;PPP2R1B;FBXW11;PTPN11;MTMR4;PPM1D;PTPN14;PTPN5;SSH1
alternative mRNA splicing, via spliceosome (GO:0000380)	GO Biological Process	3	514	18	0.327217	7.62074	0.0103299	34.8475	RBM17;DDX5;SRSF6
regulation of mitochondrial outer membrane permeabilization involved in apoptotic signaling pathway (GO:1901028)	GO Biological Process	3	514	18	0.327217	7.62074	0.0103299	34.8475	BID;TMEM14A;BOK
positive regulation of mRNA splicing, via spliceosome (GO:0048026)	GO Biological Process	3	514	18	0.327217	7.62074	0.0103299	34.8475	RBM3;NCL;RBMX
negative regulation of supramolecular fiber organization (GO:1902904)	GO Biological Process	6	514	72	0.327217	3.4753	0.0104597	15.8482	VBP1;TBCD;KATNB1;SLIT2;SSH3;SSH1
ribosome biogenesis (GO:0042254)	GO Biological Process	11	514	192	0.341111	2.33247	0.0110666	10.505	FBL;RPL30;NPM1;UTP3;RPL34;RPL23;RPL12;RRS1;RPL36A;RPL6;RPL7
mRNA metabolic process (GO:0016071)	GO Biological Process	7	514	95	0.342112	3.04344	0.0112623	13.6538	DDX5;HNRNPR;SNRPD3;SRSF5;METTL16;SRSF7;HNRNPA0
aspartate family amino acid metabolic process (GO:0009066)	GO Biological Process	3	514	19	0.355323	7.14408	0.0120362	31.5756	SMS;ASNS;MTHFR
negative regulation of RNA splicing (GO:0033119)	GO Biological Process	3	514	19	0.355323	7.14408	0.0120362	31.5756	SRSF6;RBMX;SRSF7
purine-containing compound metabolic process (GO:0072521)	GO Biological Process	2	514	7	0.359911	15.2195	0.0127068	66.4427	PRPS1;FHIT
regulation of glycogen (starch) synthase activity (GO:2000465)	GO Biological Process	2	514	7	0.359911	15.2195	0.0127068	66.4427	EPM2AIP1;INPP5K
ribosomal large subunit export from nucleus (GO:0000055)	GO Biological Process	2	514	7	0.359911	15.2195	0.0127068	66.4427	NPM1;RRS1
axonal transport (GO:0098930)	GO Biological Process	4	514	36	0.365895	4.76814	0.0132533	20.6151	KIF3A;FBXW11;AP3S2;KIF1A
regulation of mRNA stability (GO:0043488)	GO Biological Process	9	514	146	0.365895	2.51703	0.0132896	10.8755	PSMD9;PSMA3;NPM1;PSMD14;SERBP1;HNRNPU;METTL16;GIGYF2;PSMB10
water-soluble vitamin metabolic process (GO:0006767)	GO Biological Process	6	514	76	0.365895	3.27604	0.0134417	14.1177	PDXK;GSTO1;MTHFD2;MMAB;PNPO;MTHFR
negative regulation of dephosphorylation (GO:0035305)	GO Biological Process	3	514	20	0.373372	6.72349	0.0138946	28.7514	MFHAS1;URI1;INPP5K
anterograde axonal transport (GO:0008089)	GO Biological Process	4	514	37	0.386438	4.62341	0.0145652	19.553	KIF3A;AP3S2;RAB27B;KIF1A
negative regulation of cell cycle G2/M phase transition (GO:1902750)	GO Biological Process	5	514	57	0.401283	3.67123	0.0153778	15.3268	PSMD9;PSMA3;PSMD14;ATF5;PSMB10
spliceosomal snRNP assembly (GO:0000387)	GO Biological Process	4	514	38	0.401283	4.4872	0.0159564	18.5676	SNRPD1;TGS1;SNRPD3;SNRPC
protein polyubiquitination (GO:0000209)	GO Biological Process	15	514	314	0.401283	1.92898	0.0163341	7.93677	TRIM71;LRSAM1;PSMD14;FBXW11;UBE2E3;FBXO38;KLHL3;RNF6;FBXO32;PSMB10;PSMD9;PSMA3;RNF19A;MKRN3;FBXO9
aspartate family amino acid biosynthetic process (GO:0009067)	GO Biological Process	2	514	8	0.401283	12.6823	0.0166563	51.9336	ASNS;MTHFR
regulation of translational termination (GO:0006449)	GO Biological Process	2	514	8	0.401283	12.6823	0.0166563	51.9336	OGFOD1;ETF1
methionine metabolic process (GO:0006555)	GO Biological Process	2	514	8	0.401283	12.6823	0.0166563	51.9336	SMS;MTHFR
tubulin complex assembly (GO:0007021)	GO Biological Process	2	514	8	0.401283	12.6823	0.0166563	51.9336	VBP1;TBCD
peptidyl-lysine deacetylation (GO:0034983)	GO Biological Process	2	514	8	0.401283	12.6823	0.0166563	51.9336	HDAC4;HDAC6
regulation of translation (GO:0006417)	GO Biological Process	10	514	178	0.405133	2.28151	0.0170094	9.29485	TRIM71;RBM3;RPS4X;EIF5B;NPM1;OGFOD1;NCL;ETF1;EIF3D;GIGYF2
replication fork processing (GO:0031297)	GO Biological Process	4	514	39	0.410444	4.35877	0.0174282	17.6515	ZRANB3;CORT;EME2;CENPS
regulation of endoplasmic reticulum stress-induced intrinsic apoptotic signaling pathway (GO:1902235)	GO Biological Process	3	514	22	0.416287	6.01514	0.0180735	24.1406	CREB3L1;TXNDC12;BOK
positive regulation of signal transduction by p53 class mediator (GO:1901798)	GO Biological Process	3	514	22	0.416287	6.01514	0.0180735	24.1406	HEXIM1;DDX5;RPL23
regulation of gene expression, epigenetic (GO:0040029)	GO Biological Process	6	514	82	0.427809	3.01647	0.0189566	11.9621	HDAC4;MYBBP1A;CTCF;PPM1D;HDAC6;POLR2K
intraciliary transport involved in cilium assembly (GO:0035735)	GO Biological Process	4	514	40	0.427809	4.23747	0.018982	16.7985	IFT22;KIF3A;IFT172;KIF17
vesicle transport along microtubule (GO:0047496)	GO Biological Process	3	514	23	0.441302	5.71409	0.0203962	22.2416	FBXW11;KIF3A;KIF1A
positive regulation of mRNA processing (GO:0050685)	GO Biological Process	3	514	23	0.441302	5.71409	0.0203962	22.2416	RBM3;NCL;RBMX
regulation of viral transcription (GO:0046782)	GO Biological Process	4	514	41	0.441302	4.12273	0.0206188	16.0026	HEXIM1;LARP7;NELFCD;POLR2K
regulation of lipid transport (GO:0032368)	GO Biological Process	2	514	9	0.441302	10.87	0.0210545	41.9651	DISP3;ITGB3
tetrahydrofolate interconversion (GO:0035999)	GO Biological Process	2	514	9	0.441302	10.87	0.0210545	41.9651	MTHFD2;MTHFR
negative regulation of protein-containing complex disassembly (GO:0043242)	GO Biological Process	2	514	9	0.441302	10.87	0.0210545	41.9651	SLN;HDAC6
positive regulation of autophagosome assembly (GO:2000786)	GO Biological Process	2	514	9	0.441302	10.87	0.0210545	41.9651	LRSAM1;RAB3GAP1
G1/S transition of mitotic cell cycle (GO:0000082)	GO Biological Process	6	514	85	0.45576	2.90148	0.022221	11.0451	TRIM71;KHDRBS1;NPAT;EIF4EBP1;MNAT1;CACUL1
phosphatidylinositol phosphate biosynthetic process (GO:0046854)	GO Biological Process	4	514	42	0.45576	4.01404	0.0223397	15.2589	ITPKA;PI4KA;PIK3R3;EFR3B
cell cycle G1/S phase transition (GO:0044843)	GO Biological Process	5	514	63	0.45576	3.29043	0.022804	12.4405	TRIM71;KHDRBS1;EIF4EBP1;MNAT1;CACUL1
translation (GO:0006412)	GO Biological Process	11	514	214	0.45576	2.07732	0.0229395	7.84166	RPS4X;MRPL42;RPL30;RPL34;RPL23;RPL12;RPL36A;MRPL47;ETF1;RPL6;RPL7
cellular protein modification process (GO:0006464)	GO Biological Process	37	514	1025	0.45576	1.45228	0.0238458	5.42594	NIM1K;PSMD14;STK19;MTMR4;PPM1D;PSMB10;PSMD9;PPP3CA;GRK3;LGALS1;PPP2R1B;OGFOD1;GPC3;STK38L;PAK6;ELOC;PAK3;PDK2;FBXO9;RAB2A;CDKL2;UBE2F;MAP4K2;MANBA;NEK4;IGFBP4;FBXW11;KLHL3;FBXO32;PTPN14;CDK11B;SSH1;PSMA3;ULK1;COQ8A;SGK1;PTPN5
cellular response to glucose starvation (GO:0042149)	GO Biological Process	4	514	43	0.45576	3.91091	0.0241456	14.5629	NIM1K;MYBBP1A;ASNS;ATF4
DNA-dependent DNA replication maintenance of fidelity (GO:0045005)	GO Biological Process	4	514	43	0.45576	3.91091	0.0241456	14.5629	ZRANB3;CORT;EME2;CENPS
regulation of cellular ketone metabolic process (GO:0010565)	GO Biological Process	5	514	64	0.45576	3.23449	0.024232	12.0326	PSMD9;PSMA3;PSMD14;PDK2;PSMB10
rRNA metabolic process (GO:0016072)	GO Biological Process	9	514	162	0.45576	2.25195	0.0243979	8.36207	FBL;RPL30;UTP3;RPL34;RPL23;RPL12;RPL36A;RPL6;RPL7
regulation of transcription from RNA polymerase II promoter in response to stress (GO:0043618)	GO Biological Process	6	514	87	0.45576	2.82954	0.0245958	10.484	PSMD9;PSMA3;PSMD14;ELOC;PSMB10;ATF4
negative regulation of actin filament polymerization (GO:0030837)	GO Biological Process	3	514	25	0.45576	5.19409	0.0255099	19.0555	SLIT2;SSH3;SSH1
negative regulation of cellular carbohydrate metabolic process (GO:0010677)	GO Biological Process	3	514	25	0.45576	5.19409	0.0255099	19.0555	HDAC4;NUPR1;GCK
regulation of cellular catabolic process (GO:0031329)	GO Biological Process	5	514	65	0.45576	3.18042	0.0257162	11.6423	NUPR1;MTMR4;WDR24;HDAC6;BOK
regulation of epithelial cell apoptotic process (GO:1904035)	GO Biological Process	2	514	10	0.45576	9.51074	0.0258757	34.7566	NUPR1;BOK
regulation of leukocyte tethering or rolling (GO:1903236)	GO Biological Process	2	514	10	0.45576	9.51074	0.0258757	34.7566	CCL25;CXCL12
dosage compensation (GO:0007549)	GO Biological Process	2	514	10	0.45576	9.51074	0.0258757	34.7566	YTHDC1;HNRNPU
histone H4 deacetylation (GO:0070933)	GO Biological Process	2	514	10	0.45576	9.51074	0.0258757	34.7566	HDAC4;HDAC2
negative regulation of glycolytic process (GO:0045820)	GO Biological Process	2	514	10	0.45576	9.51074	0.0258757	34.7566	HDAC4;NUPR1
[truncated: 654 more rows]

## Sheet: 5c-KO Male vs WT Male
ensembl_gene_id	external_gene_name	gene_biotype	external_gene_source	transcript_count	description	logFC	AveExpr	t	P.Value	adj.P.Val	B
[truncated: 16,168 more rows]

## Sheet: 5d-KO Met vs WT Met
ensembl_gene_id	external_gene_name	gene_biotype	external_gene_source	transcript_count	description	logFC	AveExpr	t	P.Value	adj.P.Val	B
[truncated: 16,168 more rows]

[truncated: 3 more sheets: 5e-KO Diest vs WT Diest, 5f-KO Pro vs WT Pro, 5g-KO Est vs WT Est]
